# Supplementary material for: Short-wavelength-sensitive 2 (Sws2) visual photopigment models combined with atomistic molecular simulations to predict spectral peaks of absorbance
Source: PLoS Comput Biol. 2020 Oct 21;16(10):e1008212. doi: 10.1371/journal.pcbi.1008212 (PMC7605715; doi:10.1371/journal.pcbi.1008212)
Supplement: S1 File — (ZIP) [file pcbi.1008212.s007.zip]

Archive with 267 entries (255 files):
- S1_File/
- S1_File/O-latipes-SWS2-A-Angles/
- S1_File/O-latipes-SWS2-A-Angles/Torsion13.dat
- S1_File/O-latipes-SWS2-A-Angles/Torsion9.dat
- S1_File/O-latipes-SWS2-A-Angles/Torsion7.dat
- S1_File/O-latipes-SWS2-A-Angles/Torsion14.dat
- S1_File/O-latipes-SWS2-A-Angles/Angle2.dat
- S1_File/O-latipes-SWS2-A-Angles/Torsion4-360.dat
- S1_File/O-latipes-SWS2-A-Angles/Torsion2.dat
- S1_File/O-latipes-SWS2-A-Angles/Torsion15.dat
- S1_File/O-latipes-SWS2-A-Angles/Torsion11-360.dat
- S1_File/O-latipes-SWS2-A-Angles/Torsion8-360.dat
- S1_File/O-latipes-SWS2-A-Angles/Torsion3.dat
- S1_File/O-latipes-SWS2-A-Angles/Angle4.dat
- S1_File/O-latipes-SWS2-A-Angles/Torsion12.dat
- S1_File/O-latipes-SWS2-A-Angles/Angle3.dat
- S1_File/O-latipes-SWS2-A-Angles/Torsion10.dat
- S1_File/O-latipes-SWS2-A-Angles/Angle1.dat
- S1_File/O-latipes-SWS2-A-Angles/Torsion5.dat
- S1_File/O-latipes-SWS2-A-Angles/Torsion6.dat
- S1_File/O-latipes-SWS2-A-Angles/Torsion1.dat
- S1_File/O-latipes-SWS2-A-Angles/Torsion8.dat
- S1_File/O-latipes-SWS2-A-Angles/Torsion11.dat
- S1_File/O-latipes-SWS2-A-Angles/Torsion4.dat
- S1_File/M-achne-SWS2A-Angles/
- S1_File/M-achne-SWS2A-Angles/Torsion9.dat
- S1_File/M-achne-SWS2A-Angles/Torsion8-360.dat
- S1_File/M-achne-SWS2A-Angles/Torsion1.dat
- S1_File/M-achne-SWS2A-Angles/Torsion12.dat
- S1_File/M-achne-SWS2A-Angles/Torsion15.dat
- S1_File/M-achne-SWS2A-Angles/Torsion6.dat
- S1_File/M-achne-SWS2A-Angles/Torsion11-360.dat
- S1_File/M-achne-SWS2A-Angles/Torsion14.dat
- S1_File/M-achne-SWS2A-Angles/Torsion2.dat
- S1_File/M-achne-SWS2A-Angles/Torsion5-360.dat
- S1_File/M-achne-SWS2A-Angles/Torsion4-360.dat
- S1_File/M-achne-SWS2A-Angles/Torsion7.dat
- S1_File/M-achne-SWS2A-Angles/Angle2.dat
- S1_File/M-achne-SWS2A-Angles/Angle4.dat
- S1_File/M-achne-SWS2A-Angles/Angle1.dat
- S1_File/M-achne-SWS2A-Angles/Torsion3.dat
- S1_File/M-achne-SWS2A-Angles/Angle3.dat
- S1_File/M-achne-SWS2A-Angles/Torsion10.dat
- S1_File/M-achne-SWS2A-Angles/Torsion5.dat
- S1_File/M-achne-SWS2A-Angles/Torsion11.dat
- S1_File/M-achne-SWS2A-Angles/Torsion13.dat
- S1_File/M-achne-SWS2A-Angles/Torsion4.dat
- S1_File/M-achne-SWS2A-Angles/Torsion8.dat
- S1_File/L-goodei-SWS2A-Angles/
- S1_File/L-goodei-SWS2A-Angles/Torsion7-360.dat
- S1_File/L-goodei-SWS2A-Angles/Torsion3.dat
- S1_File/L-goodei-SWS2A-Angles/Angle2.dat
- S1_File/L-goodei-SWS2A-Angles/Torsion9.dat
- S1_File/L-goodei-SWS2A-Angles/Torsion12.dat
- S1_File/L-goodei-SWS2A-Angles/Torsion8-360.dat
- S1_File/L-goodei-SWS2A-Angles/Torsion10.dat
- S1_File/L-goodei-SWS2A-Angles/Torsion13.dat
- S1_File/L-goodei-SWS2A-Angles/Torsion2.dat
- S1_File/L-goodei-SWS2A-Angles/Torsion4-360.dat
- S1_File/L-goodei-SWS2A-Angles/Torsion5-360.dat
- S1_File/L-goodei-SWS2A-Angles/Torsion15.dat
- S1_File/L-goodei-SWS2A-Angles/Torsion11-360.dat
- S1_File/L-goodei-SWS2A-Angles/Torsion14.dat
- S1_File/L-goodei-SWS2A-Angles/Angle4.dat
- S1_File/L-goodei-SWS2A-Angles/Torsion6.dat
- S1_File/L-goodei-SWS2A-Angles/Angle1.dat
- S1_File/L-goodei-SWS2A-Angles/Torsion1.dat
- S1_File/L-goodei-SWS2A-Angles/Angle3.dat
- S1_File/L-goodei-SWS2A-Angles/Torsion5.dat
- S1_File/L-goodei-SWS2A-Angles/Torsion11.dat
- S1_File/L-goodei-SWS2A-Angles/Torsion7.dat
- S1_File/L-goodei-SWS2A-Angles/Torsion8.dat
- S1_File/L-goodei-SWS2A-Angles/Torsion4.dat
- S1_File/P-olivaceus-SWS2A-Angles/
- S1_File/P-olivaceus-SWS2A-Angles/Torsion3.dat
- S1_File/P-olivaceus-SWS2A-Angles/Torsion14.dat
- S1_File/P-olivaceus-SWS2A-Angles/Torsion2.dat
- S1_File/P-olivaceus-SWS2A-Angles/Torsion4-360.dat
- S1_File/P-olivaceus-SWS2A-Angles/Torsion15.dat
- S1_File/P-olivaceus-SWS2A-Angles/Torsion13.dat
- S1_File/P-olivaceus-SWS2A-Angles/Torsion11-360.dat
- S1_File/P-olivaceus-SWS2A-Angles/Torsion8-360.dat
- S1_File/P-olivaceus-SWS2A-Angles/Torsion9.dat
- S1_File/P-olivaceus-SWS2A-Angles/Torsion10.dat
- S1_File/P-olivaceus-SWS2A-Angles/Angle4.dat
- S1_File/P-olivaceus-SWS2A-Angles/Angle2.dat
- S1_File/P-olivaceus-SWS2A-Angles/Torsion12.dat
- S1_File/P-olivaceus-SWS2A-Angles/Angle1.dat
- S1_File/P-olivaceus-SWS2A-Angles/Torsion1.dat
- S1_File/P-olivaceus-SWS2A-Angles/Angle3.dat
- S1_File/P-olivaceus-SWS2A-Angles/Torsion5.dat
- S1_File/P-olivaceus-SWS2A-Angles/Torsion7.dat
- S1_File/P-olivaceus-SWS2A-Angles/Torsion6.dat
- S1_File/P-olivaceus-SWS2A-Angles/Torsion8.dat
- S1_File/P-olivaceus-SWS2A-Angles/Torsion11.dat
- S1_File/P-olivaceus-SWS2A-Angles/Torsion4.dat
- S1_File/L-goodei-SWS2B-Angles/
- S1_File/L-goodei-SWS2B-Angles/Torsion10-360.dat
- S1_File/L-goodei-SWS2B-Angles/Torsion5-360.dat
- S1_File/L-goodei-SWS2B-Angles/Torsion4-360.dat
- S1_File/L-goodei-SWS2B-Angles/Torsion3.dat
- S1_File/L-goodei-SWS2B-Angles/Torsion14.dat
- S1_File/L-goodei-SWS2B-Angles/Torsion9.dat
- S1_File/L-goodei-SWS2B-Angles/Torsion15.dat
- S1_File/L-goodei-SWS2B-Angles/Torsion8-360.dat
- S1_File/L-goodei-SWS2B-Angles/Angle2.dat
- S1_File/L-goodei-SWS2B-Angles/Torsion12.dat
- S1_File/L-goodei-SWS2B-Angles/Angle1.dat
- S1_File/L-goodei-SWS2B-Angles/Angle4.dat
- S1_File/L-goodei-SWS2B-Angles/Torsion1.dat
- S1_File/L-goodei-SWS2B-Angles/Torsion11-360.dat
- S1_File/L-goodei-SWS2B-Angles/Torsion2.dat
- S1_File/L-goodei-SWS2B-Angles/Angle3.dat
- S1_File/L-goodei-SWS2B-Angles/Torsion7.dat
- S1_File/L-goodei-SWS2B-Angles/Torsion6.dat
- S1_File/L-goodei-SWS2B-Angles/Torsion8.dat
- S1_File/L-goodei-SWS2B-Angles/Torsion10.dat
- S1_File/L-goodei-SWS2B-Angles/Torsion5.dat
- S1_File/L-goodei-SWS2B-Angles/Torsion13.dat
- S1_File/L-goodei-SWS2B-Angles/Torsion11.dat
- S1_File/L-goodei-SWS2B-Angles/Torsion4.dat
- S1_File/O-latipes-SWS2-B-Angles/
- S1_File/O-latipes-SWS2-B-Angles/Torsion-14.dat
- S1_File/O-latipes-SWS2-B-Angles/Torsion-12.dat
- S1_File/O-latipes-SWS2-B-Angles/Angle-4.dat
- S1_File/O-latipes-SWS2-B-Angles/Torsion-15.dat
- S1_File/O-latipes-SWS2-B-Angles/Torsion7-360.dat
- S1_File/O-latipes-SWS2-B-Angles/Torsion8-360.dat
- S1_File/O-latipes-SWS2-B-Angles/Torsion10-360.dat
- S1_File/O-latipes-SWS2-B-Angles/Angle-2.dat
- S1_File/O-latipes-SWS2-B-Angles/Torsion-3.dat
- S1_File/O-latipes-SWS2-B-Angles/Torsion5-360.dat
- S1_File/O-latipes-SWS2-B-Angles/Torsion-9.dat
- S1_File/O-latipes-SWS2-B-Angles/Torsion-6.dat
- S1_File/O-latipes-SWS2-B-Angles/Torsion11-360.dat
- S1_File/O-latipes-SWS2-B-Angles/Torsion4-360.dat
- S1_File/O-latipes-SWS2-B-Angles/Torsion-2.dat
- S1_File/O-latipes-SWS2-B-Angles/Torsion-13.dat
- S1_File/O-latipes-SWS2-B-Angles/Torsion-1.dat
- S1_File/O-latipes-SWS2-B-Angles/Torsion-10.dat
- S1_File/O-latipes-SWS2-B-Angles/Angle-3.dat
- S1_File/O-latipes-SWS2-B-Angles/Angle-1.dat
- S1_File/O-latipes-SWS2-B-Angles/Torsion-7.dat
- S1_File/O-latipes-SWS2-B-Angles/Torsion-5.dat
- S1_File/O-latipes-SWS2-B-Angles/Torsion-11.dat
- S1_File/O-latipes-SWS2-B-Angles/Torsion-8.dat
- S1_File/O-latipes-SWS2-B-Angles/Torsion-4.dat
- S1_File/P-reticulata-SWS2-A-Angles/
- S1_File/P-reticulata-SWS2-A-Angles/Torsion3.dat
- S1_File/P-reticulata-SWS2-A-Angles/Torsion12.dat
- S1_File/P-reticulata-SWS2-A-Angles/Torsion2.dat
- S1_File/P-reticulata-SWS2-A-Angles/Torsion7.dat
- S1_File/P-reticulata-SWS2-A-Angles/Torsion15.dat
- S1_File/P-reticulata-SWS2-A-Angles/Torsion13.dat
- S1_File/P-reticulata-SWS2-A-Angles/Torsion14.dat
- S1_File/P-reticulata-SWS2-A-Angles/Torsion8-360.dat
- S1_File/P-reticulata-SWS2-A-Angles/Torsion4-360.dat
- S1_File/P-reticulata-SWS2-A-Angles/Torsion9.dat
- S1_File/P-reticulata-SWS2-A-Angles/Torsion11-360.dat
- S1_File/P-reticulata-SWS2-A-Angles/Angle2.dat
- S1_File/P-reticulata-SWS2-A-Angles/Angle4.dat
- S1_File/P-reticulata-SWS2-A-Angles/Torsion5.dat
- S1_File/P-reticulata-SWS2-A-Angles/Torsion10.dat
- S1_File/P-reticulata-SWS2-A-Angles/Angle1.dat
- S1_File/P-reticulata-SWS2-A-Angles/Torsion6.dat
- S1_File/P-reticulata-SWS2-A-Angles/Angle3.dat
- S1_File/P-reticulata-SWS2-A-Angles/Torsion1.dat
- S1_File/P-reticulata-SWS2-A-Angles/Torsion11.dat
- S1_File/P-reticulata-SWS2-A-Angles/Torsion8.dat
- S1_File/P-reticulata-SWS2-A-Angles/Torsion4.dat
- S1_File/D-rerio-SWS2-Angles/
- S1_File/D-rerio-SWS2-Angles/Angle1.dat
- S1_File/D-rerio-SWS2-Angles/Torsion2.dat
- S1_File/D-rerio-SWS2-Angles/Torsion4-360.dat
- S1_File/D-rerio-SWS2-Angles/Torsion3.dat
- S1_File/D-rerio-SWS2-Angles/Torsion13.dat
- S1_File/D-rerio-SWS2-Angles/Torsion12.dat
- S1_File/D-rerio-SWS2-Angles/Torsion14.dat
- S1_File/D-rerio-SWS2-Angles/Torsion10-360.dat
- S1_File/D-rerio-SWS2-Angles/Angle2.dat
- S1_File/D-rerio-SWS2-Angles/Torsion15.dat
- S1_File/D-rerio-SWS2-Angles/Torsion9.dat
- S1_File/D-rerio-SWS2-Angles/Torsion11-360.dat
- S1_File/D-rerio-SWS2-Angles/Torsion8-360.dat
- S1_File/D-rerio-SWS2-Angles/Angle4.dat
- S1_File/D-rerio-SWS2-Angles/Torsion6.dat
- S1_File/D-rerio-SWS2-Angles/Torsion1.dat
- S1_File/D-rerio-SWS2-Angles/Torsion5.dat
- S1_File/D-rerio-SWS2-Angles/Torsion11.dat
- S1_File/D-rerio-SWS2-Angles/Angle3.dat
- S1_File/D-rerio-SWS2-Angles/Torsion7.dat
- S1_File/D-rerio-SWS2-Angles/Torsion10.dat
- S1_File/D-rerio-SWS2-Angles/Torsion8.dat
- S1_File/D-rerio-SWS2-Angles/Torsion4.dat
- S1_File/P-reticulata-SWS2-B-Angles/
- S1_File/P-reticulata-SWS2-B-Angles/Torsion5-360.dat
- S1_File/P-reticulata-SWS2-B-Angles/Angle1.dat
- S1_File/P-reticulata-SWS2-B-Angles/Torsion11-360.dat
- S1_File/P-reticulata-SWS2-B-Angles/Torsion3.dat
- S1_File/P-reticulata-SWS2-B-Angles/Angle2.dat
- S1_File/P-reticulata-SWS2-B-Angles/Torsion14.dat
- S1_File/P-reticulata-SWS2-B-Angles/Torsion2.dat
- S1_File/P-reticulata-SWS2-B-Angles/Torsion13.dat
- S1_File/P-reticulata-SWS2-B-Angles/Torsion12.dat
- S1_File/P-reticulata-SWS2-B-Angles/Torsion9.dat
- S1_File/P-reticulata-SWS2-B-Angles/Angle3.dat
- S1_File/P-reticulata-SWS2-B-Angles/Torsion1.dat
- S1_File/P-reticulata-SWS2-B-Angles/Torsion4-360.dat
- S1_File/P-reticulata-SWS2-B-Angles/Angle4.dat
- S1_File/P-reticulata-SWS2-B-Angles/Torsion10.dat
- S1_File/P-reticulata-SWS2-B-Angles/Torsion6.dat
- S1_File/P-reticulata-SWS2-B-Angles/Torsion15.dat
- S1_File/P-reticulata-SWS2-B-Angles/Torsion8-360.dat
- S1_File/P-reticulata-SWS2-B-Angles/Torsion7.dat
- S1_File/P-reticulata-SWS2-B-Angles/Torsion8.dat
- S1_File/P-reticulata-SWS2-B-Angles/Torsion11.dat
- S1_File/P-reticulata-SWS2-B-Angles/Torsion5.dat
- S1_File/P-reticulata-SWS2-B-Angles/Torsion4.dat
- S1_File/V-variegatus-SWS2B-Angles/
- S1_File/V-variegatus-SWS2B-Angles/Torsion4-360.dat
- S1_File/V-variegatus-SWS2B-Angles/Torsion2.dat
- S1_File/V-variegatus-SWS2B-Angles/Angle1.dat
- S1_File/V-variegatus-SWS2B-Angles/Torsion9.dat
- S1_File/V-variegatus-SWS2B-Angles/Angle2.dat
- S1_File/V-variegatus-SWS2B-Angles/Torsion6.dat
- S1_File/V-variegatus-SWS2B-Angles/Angle4.dat
- S1_File/V-variegatus-SWS2B-Angles/Torsion8-360.dat
- S1_File/V-variegatus-SWS2B-Angles/Torsion14.dat
- S1_File/V-variegatus-SWS2B-Angles/Torsion3.dat
- S1_File/V-variegatus-SWS2B-Angles/Torsion1.dat
- S1_File/V-variegatus-SWS2B-Angles/Torsion11-360.dat
- S1_File/V-variegatus-SWS2B-Angles/Torsion10-360.dat
- S1_File/V-variegatus-SWS2B-Angles/Torsion13.dat
- S1_File/V-variegatus-SWS2B-Angles/Torsion5.dat
- S1_File/V-variegatus-SWS2B-Angles/Torsion11.dat
- S1_File/V-variegatus-SWS2B-Angles/Torsion12.dat
- S1_File/V-variegatus-SWS2B-Angles/Angle3.dat
- S1_File/V-variegatus-SWS2B-Angles/Torsion7.dat
- S1_File/V-variegatus-SWS2B-Angles/Torsion15.dat
- S1_File/V-variegatus-SWS2B-Angles/Torsion10.dat
- S1_File/V-variegatus-SWS2B-Angles/Torsion4.dat
- S1_File/V-variegatus-SWS2B-Angles/Torsion8.dat
- S1_File/V-variegatus-SWS2A-Angles/
- S1_File/V-variegatus-SWS2A-Angles/Torsion7-360.dat
- S1_File/V-variegatus-SWS2A-Angles/Torsion10.dat
- S1_File/V-variegatus-SWS2A-Angles/Torsion15.dat
- S1_File/V-variegatus-SWS2A-Angles/Torsion9.dat
- S1_File/V-variegatus-SWS2A-Angles/Angle2.dat
- S1_File/V-variegatus-SWS2A-Angles/Torsion8-360.dat
- S1_File/V-variegatus-SWS2A-Angles/Angle1.dat
- S1_File/V-variegatus-SWS2A-Angles/Angle3.dat
- S1_File/V-variegatus-SWS2A-Angles/Torsion3.dat
- S1_File/V-variegatus-SWS2A-Angles/Torsion4-360.dat
- S1_File/V-variegatus-SWS2A-Angles/Torsion11-360.dat
- S1_File/V-variegatus-SWS2A-Angles/Torsion13.dat
- S1_File/V-variegatus-SWS2A-Angles/Angle4.dat
- S1_File/V-variegatus-SWS2A-Angles/Torsion1.dat
- S1_File/V-variegatus-SWS2A-Angles/Torsion2.dat
- S1_File/V-variegatus-SWS2A-Angles/Torsion12.dat
- S1_File/V-variegatus-SWS2A-Angles/Torsion14.dat
- S1_File/V-variegatus-SWS2A-Angles/Torsion6.dat
- S1_File/V-variegatus-SWS2A-Angles/Torsion5-360.dat
- S1_File/V-variegatus-SWS2A-Angles/Torsion8.dat
- S1_File/V-variegatus-SWS2A-Angles/Torsion5.dat
- S1_File/V-variegatus-SWS2A-Angles/Torsion7.dat
- S1_File/V-variegatus-SWS2A-Angles/Torsion11.dat
- S1_File/V-variegatus-SWS2A-Angles/Torsion4.dat
