# Supplementary material for: Short-wavelength-sensitive 2 (Sws2) visual photopigment models combined with atomistic molecular simulations to predict spectral peaks of absorbance
Source: PLoS Comput Biol. 2020 Oct 21;16(10):e1008212. doi: 10.1371/journal.pcbi.1008212 (PMC7605715; doi:10.1371/journal.pcbi.1008212)
Supplement: S1 File — (ZIP) [file pcbi.1008212.s007.zip › S1_File/O-latipes-SWS2-A-Angles/Torsion13.dat]

0	136.515274
1	140.628174
2	134.152359
3	132.539764
4	136.217896
5	128.462555
6	128.857101
7	123.878036
8	144.005600
9	93.424850
10	135.309189
11	89.969879
12	140.001480
13	119.004669
14	118.576950
15	135.172546
16	132.382095
17	140.744095
18	127.376709
19	146.882523
20	107.396744
21	137.764755
22	130.520035
23	119.282616
24	134.174805
25	128.150436
26	131.593277
27	116.594116
28	126.868210
29	126.379837
30	123.911163
31	125.985832
32	119.204712
33	144.662369
34	86.795227
35	147.448914
36	114.086838
37	132.375107
38	141.330917
39	126.695656
40	119.557121
41	127.999428
42	129.498779
43	128.342789
44	110.035202
45	108.422318
46	118.247223
47	127.433464
48	145.989487
49	130.424561
50	130.489609
51	129.817810
52	134.974228
53	144.898163
54	123.418518
55	141.678253
56	130.920776
57	130.864075
58	117.704292
59	119.619675
60	105.938713
61	127.320015
62	145.343781
63	121.509094
64	115.912613
65	135.796509
66	138.896042
67	133.173798
68	131.372635
69	134.223541
70	135.076859
71	127.048409
72	95.949600
73	114.635643
74	115.693268
75	138.552872
76	121.807083
77	137.552704
78	131.510193
79	122.175255
80	136.935364
81	136.896713
82	141.198105
83	135.171524
84	137.629105
85	123.191833
86	110.629280
87	123.818970
88	125.522034
89	123.116592
90	139.486923
91	135.228485
92	127.186554
93	130.589890
94	134.276779
95	143.613480
96	137.448593
97	127.951302
98	129.442215
99	132.906281
100	119.329086
101	131.346817
102	129.871902
103	124.098053
104	143.640961
105	132.938156
106	130.220108
107	116.873116
108	132.914871
109	122.401550
110	139.515152
111	122.335030
112	132.249771
113	130.777145
114	126.841080
115	131.040619
116	120.586555
117	137.344589
118	130.232239
119	129.048859
120	143.650650
121	139.930862
122	129.870102
123	124.662743
124	143.466980
125	138.691742
126	140.000366
127	124.982315
128	130.408005
129	120.101074
130	124.342407
131	128.059464
132	127.182945
133	125.672287
134	125.222641
135	129.627747
136	128.004959
137	105.445908
138	107.886299
139	127.433777
140	139.192200
141	121.931282
142	126.212456
143	116.002350
144	132.907104
145	142.268188
146	136.300400
147	135.584030
148	128.032730
149	141.238312
150	120.350555
151	133.698868
152	133.807419
153	134.224777
154	126.528069
155	143.818405
156	110.429794
157	132.148956
158	129.585693
159	127.141212
160	124.196976
161	134.948105
162	144.284088
163	125.972389
164	132.220596
165	129.834106
166	132.230499
167	132.091248
168	152.286453
169	123.759544
170	133.685654
171	138.222046
172	129.150375
173	133.040909
174	139.309570
175	139.150162
176	131.500977
177	137.544693
178	125.938553
179	141.914734
180	118.897324
181	142.725601
182	130.152573
183	130.308517
184	103.671410
185	130.546692
186	115.016106
187	140.578308
188	130.960785
189	141.975815
190	143.026260
191	131.221924
192	124.953148
193	121.902306
194	125.316612
195	157.622086
196	129.869095
197	133.707031
198	135.528137
199	134.967819
200	135.965012
201	125.486534
202	137.942642
203	139.489273
204	136.912262
205	132.031799
206	107.244820
207	128.322159
208	127.350586
209	134.795868
210	139.343765
211	147.833252
212	132.503784
213	130.183899
214	133.830811
215	141.217163
216	140.464417
217	137.347885
218	142.840851
219	134.132599
220	148.635132
221	119.441154
222	115.271286
223	84.214638
224	126.832397
225	99.533386
226	129.363998
227	120.058006
228	136.724136
229	120.503609
230	137.485443
231	117.939240
232	142.316940
233	133.587219
234	127.778664
235	135.553818
236	127.728462
237	129.333908
238	96.359818
239	133.442368
240	140.201172
241	143.852005
242	100.287209
243	136.521545
244	142.367264
245	137.435440
246	139.694519
247	118.946556
248	138.882034
249	130.415192
250	122.773277
251	143.262665
252	127.178329
253	123.588844
254	132.940720
255	125.448792
256	131.534241
257	148.477875
258	149.534531
259	114.656311
260	137.547226
261	129.491455
262	135.156143
263	125.894264
264	140.452118
265	133.730988
266	119.074577
267	121.598991
268	134.458282
269	124.909027
270	134.207275
271	149.454056
272	127.110489
273	130.689423
274	126.986099
275	139.462341
276	125.055191
277	142.159256
278	114.749359
279	128.939743
280	131.049667
281	121.861137
282	118.679535
283	134.733063
284	118.298668
285	125.225784
286	125.931221
287	135.302292
288	124.253052
289	124.566612
290	123.248032
291	150.826279
292	116.241974
293	122.576897
294	146.204086
295	112.934593
296	140.451645
297	140.799377
298	142.508728
299	128.652756
300	126.404472
301	135.938950
302	137.263748
303	134.579346
304	129.368042
305	128.935928
306	136.547256
307	124.706139
308	134.467545
309	118.590843
310	146.129990
311	151.691498
312	122.832085
313	137.240707
314	143.829559
315	114.149620
316	132.031311
317	132.869553
318	118.999504
319	108.968964
320	132.559662
321	131.288391
322	141.979279
323	131.174149
324	126.810890
325	138.216202
326	128.568726
327	132.877487
328	121.200302
329	128.235138
330	102.847435
331	142.052597
332	128.215912
333	136.347519
334	127.120270
335	127.447716
336	141.246918
337	126.992645
338	126.849266
339	131.249985
340	100.856888
341	125.117508
342	127.552788
343	127.018723
344	130.132767
345	138.080139
346	129.418121
347	127.203476
348	145.023056
349	118.397751
350	134.568848
351	106.082451
352	110.820786
353	136.337875
354	136.873962
355	120.221016
356	127.248398
357	103.993240
358	121.827148
359	126.450775
360	136.588135
361	150.477646
362	129.095886
363	142.611435
364	119.641472
365	128.519684
366	146.853592
367	129.720306
368	125.350464
369	135.429489
370	120.945930
371	142.252884
372	141.624115
373	127.185570
374	129.764206
375	132.125946
376	114.975349
377	131.908463
378	127.418358
379	139.825851
380	104.856613
381	129.269714
382	109.025185
383	116.246445
384	129.453995
385	137.176651
386	107.929382
387	135.289551
388	104.250404
389	128.561386
390	136.581833
391	127.634857
392	138.900726
393	132.695526
394	123.124008
395	142.015854
396	124.131767
397	118.147926
398	138.493042
399	121.105385
400	115.271339
401	137.620575
402	139.789154
403	106.025436
404	128.461899
405	127.573959
406	127.802231
407	140.923599
408	141.507477
409	145.139328
410	123.978821
411	125.446388
412	125.201797
413	142.448700
414	117.673958
415	134.389313
416	131.663559
417	135.091278
418	95.163155
419	130.941574
420	91.272896
421	105.375221
422	132.209686
423	141.603882
424	126.254051
425	138.791016
426	99.477943
427	132.610123
428	123.925873
429	93.119759
430	105.736290
431	136.851334
432	126.040176
433	130.397110
434	144.287598
435	114.836159
436	108.194588
437	111.176552
438	141.422928
439	124.035347
440	119.111351
441	117.981590
442	110.239548
443	134.613144
444	136.950790
445	154.609848
446	138.449493
447	143.194992
448	132.986038
449	130.355865
450	134.259201
451	126.400398
452	147.882538
453	141.175079
454	109.380882
455	137.404221
456	110.034004
457	130.281296
458	119.137909
459	138.513336
460	125.341415
461	129.259201
462	129.169937
463	106.490288
464	137.867371
465	117.673370
466	130.422546
467	134.075745
468	134.551239
469	132.989426
470	114.095566
471	132.017975
472	134.960434
473	87.032143
474	132.809769
475	108.149803
476	100.165230
477	125.828072
478	125.393463
479	141.242111
480	136.550903
481	127.575958
482	123.829201
483	130.950333
484	141.914780
485	130.406418
486	118.058067
487	125.065178
488	124.742493
489	117.613808
490	121.890244
491	115.883049
492	127.009338
493	125.750397
494	137.701157
495	140.592178
496	125.842903
497	134.392334
498	103.564400
499	115.617729
500	123.154839
501	119.365944
502	141.007263
503	129.814148
504	111.338730
505	123.081322
506	129.521240
507	107.449493
508	128.615860
509	125.272491
510	123.014099
511	139.915558
512	126.972427
513	129.142380
514	130.554062
515	126.874390
516	130.303268
517	129.338623
518	127.350845
519	140.848373
520	148.603592
521	120.501015
522	127.061852
523	132.086807
524	99.750511
525	136.361603
526	122.682167
527	139.717667
528	115.121841
529	117.719009
530	126.987770
531	121.393364
532	125.112633
533	113.391914
534	122.860367
535	72.759041
536	140.014542
537	125.213150
538	112.014870
539	129.460342
540	116.904480
541	119.766724
542	129.898056
543	131.036804
544	107.488663
545	108.537544
546	139.817734
547	113.356361
548	111.030151
549	130.209869
550	115.660881
551	102.542732
552	111.451660
553	141.234161
554	119.535919
555	119.835083
556	134.240433
557	146.545853
558	127.082977
559	118.525078
560	88.486595
561	123.760925
562	140.747620
563	129.406281
564	124.012115
565	122.844986
566	132.794739
567	135.170120
568	110.713188
569	129.034286
570	142.273102
571	120.319656
572	141.537430
573	138.742554
574	136.579529
575	138.044907
576	137.731094
577	141.779114
578	133.832245
579	138.540817
580	143.022537
581	133.075775
582	122.831284
583	145.326263
584	135.344696
585	140.584427
586	130.176193
587	144.763184
588	131.853622
589	141.773697
590	118.385841
591	135.279221
592	129.281006
593	143.650192
594	118.605637
595	122.907852
596	105.032608
597	123.623993
598	127.471062
599	140.305664
600	126.146301
601	118.322411
602	109.621162
603	121.602913
604	127.862999
605	131.207306
606	123.745338
607	134.970871
608	114.451248
609	134.786774
610	130.664139
611	139.909622
612	126.218987
613	129.485016
614	130.803085
615	138.365479
616	123.007774
617	129.192841
618	130.930603
619	137.013504
620	135.519104
621	114.662621
622	136.967026
623	135.373611
624	131.153000
625	138.897415
626	115.388557
627	138.994797
628	100.923576
629	118.252922
630	127.134575
631	131.210724
632	130.776978
633	126.595184
634	104.238792
635	124.493820
636	121.111588
637	139.046219
638	131.525375
639	139.809647
640	142.452530
641	133.572327
642	119.392441
643	122.430298
644	137.446533
645	132.013687
646	109.413979
647	134.896561
648	125.905304
649	114.402550
650	123.709030
651	145.484467
652	123.492966
653	136.927094
654	118.654350
655	140.714996
656	110.129677
657	112.114143
658	129.616669
659	111.006760
660	125.794235
661	138.563019
662	144.614090
663	130.512863
664	129.665024
665	134.272583
666	145.444992
667	124.526726
668	129.559479
669	156.740875
670	142.467529
671	125.964226
672	120.459801
673	124.059593
674	106.044212
675	134.229050
676	121.962387
677	120.011154
678	121.314323
679	132.226425
680	137.477997
681	128.614059
682	113.209457
683	132.460526
684	121.778938
685	131.081253
686	123.319954
687	138.014709
688	121.232864
689	132.067429
690	134.509659
691	115.384758
692	136.599030
693	118.720520
694	94.836166
695	130.785934
696	126.912514
697	129.733688
698	125.205856
699	116.145615
700	130.908798
701	134.225571
702	132.860489
703	126.674156
704	107.180298
705	148.363159
706	136.997314
707	123.262375
708	137.180481
709	132.298340
710	97.691292
711	133.758408
712	129.943710
713	111.199318
714	133.039276
715	118.448730
716	145.733627
717	77.140907
718	124.978821
719	116.108040
720	143.436203
721	129.318283
722	128.236694
723	122.285294
724	130.992950
725	137.541672
726	139.664490
727	131.850952
728	141.191757
729	122.791298
730	116.196327
731	142.313797
732	129.698029
733	116.015594
734	125.422272
735	122.655418
736	131.898132
737	139.333374
738	87.333794
739	130.906219
740	127.290169
741	138.453659
742	135.934708
743	110.988106
744	130.187149
745	147.451996
746	118.277458
747	114.052994
748	134.541138
749	133.114655
750	126.782219
751	135.431931
752	112.197029
753	116.587555
754	143.473587
755	134.597549
756	130.679855
757	130.491486
758	159.196289
759	135.955963
760	121.098518
761	153.952209
762	123.067154
763	84.807800
764	123.672150
765	122.913681
766	130.140350
767	123.802002
768	107.577591
769	140.574738
770	122.308853
771	128.442581
772	96.703148
773	137.931442
774	131.390381
775	141.919312
776	138.054611
777	145.635193
778	136.653931
779	109.556923
780	125.154724
781	96.235939
782	149.738724
783	126.148827
784	151.776047
785	143.669830
786	137.917648
787	106.069672
788	149.869644
789	130.459976
790	139.018768
791	139.922836
792	131.063583
793	129.617401
794	105.858788
795	144.961395
796	126.182068
797	129.637482
798	131.756210
799	141.296555
800	126.296349
801	123.403061
802	121.027290
803	135.008820
804	137.978912
805	129.855042
806	134.334793
807	118.899498
808	86.679253
809	126.993233
810	127.718369
811	134.821716
812	104.441978
813	121.729546
814	132.212952
815	130.841736
816	118.802483
817	135.914337
818	111.437538
819	107.777351
820	125.658844
821	139.702194
822	106.969170
823	138.066162
824	125.139160
825	129.765320
826	125.511871
827	144.960587
828	129.936539
829	105.682274
830	126.836067
831	126.700256
832	122.554222
833	124.667542
834	142.984131
835	145.207520
836	140.138367
837	131.989639
838	126.065598
839	111.126625
840	143.176071
841	111.655151
842	106.051445
843	123.933113
844	137.876404
845	105.620514
846	102.124916
847	111.709595
848	92.721542
849	132.763412
850	121.173897
851	101.174942
852	121.168213
853	113.033089
854	111.782677
855	129.022263
856	148.082092
857	114.100433
858	123.643036
859	137.161530
860	126.217598
861	149.826248
862	139.594009
863	117.676056
864	130.923523
865	120.051384
866	124.580070
867	117.399529
868	119.834961
869	143.518600
870	119.465485
871	128.596893
872	106.139206
873	120.806557
874	134.119476
875	142.724243
876	115.709877
877	106.862045
878	92.050446
879	138.479706
880	135.795471
881	139.381897
882	133.176163
883	103.246880
884	86.513397
885	130.962387
886	129.439499
887	118.241486
888	127.123077
889	129.614120
890	138.075500
891	135.388016
892	94.594368
893	113.533981
894	93.017555
895	138.543381
896	131.248077
897	110.538055
898	131.020889
899	115.524109
900	132.127411
901	129.757156
902	106.589317
903	122.596092
904	101.465080
905	123.963524
906	95.605232
907	92.459099
908	91.888184
909	101.259750
910	128.564743
911	128.102722
912	128.545502
913	131.072983
914	116.862076
915	136.218109
916	124.299446
917	128.538116
918	134.745972
919	130.613281
920	132.412689
921	146.939346
922	120.801979
923	119.259171
924	111.855728
925	110.808197
926	94.872673
927	106.927383
928	96.065094
929	143.707489
930	114.533119
931	136.096085
932	139.440811
933	125.416580
934	129.184235
935	96.885162
936	102.360634
937	138.763123
938	110.633255
939	111.980209
940	143.979324
941	82.675438
942	91.213654
943	139.059845
944	129.675797
945	145.559875
946	118.041367
947	127.354477
948	136.260147
949	123.618172
950	128.450027
951	132.183533
952	124.665871
953	129.068756
954	132.421844
955	127.260185
956	124.527557
957	126.304008
958	126.582916
959	120.973412
960	133.247879
961	133.584549
962	122.649765
963	125.134003
964	129.557388
965	77.651802
966	112.178658
967	135.333237
968	140.082153
969	102.174026
970	121.487129
971	124.300362
972	136.996765
973	119.993828
974	117.362907
975	130.906967
976	126.119606
977	114.488838
978	135.480270
979	103.021561
980	99.240845
981	138.226059
982	107.331635
983	135.733002
984	135.102753
985	128.488068
986	127.568115
987	111.206970
988	127.880966
989	127.967056
990	115.974236
991	137.843674
992	84.012199
993	136.232559
994	134.773758
995	116.339775
996	113.580170
997	144.314911
998	136.891769
999	123.981293
1000	70.944550
1001	129.440201
