# Supplementary material for: Short-wavelength-sensitive 2 (Sws2) visual photopigment models combined with atomistic molecular simulations to predict spectral peaks of absorbance
Source: PLoS Comput Biol. 2020 Oct 21;16(10):e1008212. doi: 10.1371/journal.pcbi.1008212 (PMC7605715; doi:10.1371/journal.pcbi.1008212)
Supplement: S1 File — (ZIP) [file pcbi.1008212.s007.zip › S1_File/O-latipes-SWS2-A-Angles/Torsion9.dat]

0	-22.254244
1	-40.416294
2	-11.720881
3	-12.037066
4	-15.988985
5	-39.657806
6	-23.277561
7	-31.631010
8	-45.170921
9	-28.952776
10	-39.481842
11	-15.098325
12	-39.851681
13	-32.048458
14	-62.391026
15	-39.948204
16	-16.518808
17	-33.604546
18	-44.204811
19	-45.497711
20	-27.684704
21	-46.032646
22	-46.497265
23	-15.369550
24	-26.887556
25	-38.551975
26	-44.982529
27	-24.695778
28	-12.966465
29	-35.502991
30	-29.484806
31	-28.731560
32	-24.247288
33	-56.117435
34	-14.823068
35	-37.392262
36	-31.666241
37	-31.547791
38	-49.228611
39	-34.630562
40	5.571554
41	-9.820960
42	-58.463379
43	-8.103352
44	-11.344287
45	-29.887119
46	-26.029003
47	-26.150557
48	-53.345654
49	-33.427158
50	-61.327381
51	-41.610752
52	-14.418782
53	-36.592781
54	-58.721500
55	-39.711029
56	-30.481857
57	-17.662073
58	-75.149185
59	-36.891926
60	-43.444271
61	-50.881691
62	-58.311817
63	-43.633919
64	-63.340504
65	-49.940418
66	-27.611315
67	-46.198654
68	-45.264706
69	-55.076435
70	-51.506992
71	-46.745716
72	-42.098324
73	-39.671780
74	-38.719154
75	-49.563217
76	-46.589367
77	-33.803497
78	-40.501484
79	-33.944683
80	-18.871843
81	-52.320358
82	-33.164444
83	-50.521252
84	-28.249763
85	-50.745842
86	-47.579796
87	-48.147701
88	-46.187099
89	-41.305573
90	-37.955402
91	-39.302593
92	-21.025055
93	-58.728310
94	-33.577953
95	-58.935673
96	-74.451797
97	-57.372242
98	-51.435055
99	-40.537903
100	-39.670540
101	-21.355284
102	-28.065664
103	-58.151520
104	-51.817360
105	-34.273399
106	-40.536819
107	-51.148693
108	-45.980949
109	-33.749313
110	-51.020561
111	-45.719070
112	-39.980537
113	-31.310038
114	-25.855715
115	-19.611538
116	-32.232151
117	-52.121517
118	-27.549978
119	-29.340618
120	-44.947495
121	-66.975807
122	-68.462669
123	-59.486420
124	-15.973154
125	-38.807941
126	-42.551071
127	-42.946449
128	-31.378757
129	-35.569901
130	-72.584007
131	-45.183407
132	-52.723598
133	-48.784786
134	-26.155279
135	-55.885231
136	-46.015614
137	-56.797611
138	-38.074780
139	-50.281544
140	-65.880249
141	-63.673100
142	-26.087189
143	-58.953987
144	-49.215298
145	-47.359211
146	-37.057022
147	-52.328888
148	-51.804626
149	-89.396805
150	-26.602041
151	-61.329559
152	-56.210445
153	-57.090122
154	-53.051109
155	-59.227329
156	-41.415527
157	-22.623619
158	-53.254669
159	-16.301422
160	-20.186131
161	-61.271912
162	-23.715082
163	-47.488205
164	-19.258574
165	-21.822973
166	-44.642075
167	-62.603474
168	-60.288891
169	-36.305534
170	-23.429888
171	-51.470299
172	-55.322109
173	-25.465590
174	-45.952202
175	-26.495861
176	-43.944641
177	-49.178074
178	-26.263685
179	-65.438583
180	-64.045059
181	-23.493532
182	-48.229355
183	-40.411495
184	-24.738367
185	-50.447441
186	-53.828785
187	-60.943108
188	-32.051319
189	-65.088272
190	-37.942265
191	-44.620800
192	-39.758102
193	-35.104294
194	-51.964214
195	-44.431519
196	-59.808922
197	-28.325350
198	-48.355938
199	-42.487400
200	-68.382576
201	-31.594803
202	-40.817513
203	-37.048389
204	-7.822224
205	-44.494411
206	-32.019588
207	-38.912651
208	-49.340321
209	-38.108540
210	-44.500267
211	-64.066116
212	-55.269012
213	-28.539591
214	-57.086548
215	-46.747250
216	-43.895020
217	-40.566780
218	-23.679874
219	-43.031738
220	-50.716057
221	-64.454529
222	-51.866257
223	-12.388039
224	-56.203056
225	-62.325817
226	-39.891182
227	-23.026030
228	-62.858559
229	-43.131931
230	-42.646366
231	-47.506882
232	-52.186920
233	-47.983986
234	-33.235142
235	-39.883816
236	-74.477348
237	-62.298634
238	-20.200237
239	-26.548933
240	-42.183247
241	-52.497952
242	-44.836117
243	-49.526680
244	-55.661755
245	-19.664389
246	-57.127483
247	-49.759682
248	-33.124352
249	-24.233631
250	-25.133383
251	-48.634159
252	-32.899071
253	-54.840328
254	-56.919998
255	-54.406532
256	-48.934902
257	-10.980616
258	-41.383316
259	-43.793293
260	-25.939146
261	-53.945602
262	-53.375259
263	-30.075932
264	-33.871964
265	-28.647028
266	-60.614307
267	-64.417770
268	-60.079479
269	-61.608593
270	-18.180258
271	-58.144615
272	-14.805806
273	-11.311365
274	-32.037155
275	-56.507496
276	-50.261593
277	-18.002165
278	-32.000755
279	-41.390171
280	-56.296215
281	-30.779449
282	-25.508404
283	-55.978828
284	-49.815029
285	-48.176567
286	-53.682693
287	-11.777475
288	-31.412706
289	-67.792427
290	-36.462883
291	-29.656313
292	-21.764351
293	-42.387768
294	-59.331505
295	-26.948664
296	-39.798187
297	-40.148045
298	-35.526978
299	-50.854866
300	-45.800083
301	-60.856472
302	-54.291729
303	-54.811146
304	-42.772087
305	-30.480103
306	-39.736366
307	-58.592155
308	-53.743889
309	-49.480721
310	-19.757685
311	-31.809263
312	-32.065994
313	-34.476406
314	-36.439583
315	-11.094452
316	-32.929485
317	-30.272720
318	-39.085415
319	-35.867744
320	-51.180950
321	-44.102379
322	-42.846874
323	-55.980289
324	-53.755054
325	-41.988102
326	-50.930836
327	-55.740356
328	-49.451706
329	-23.490349
330	-48.023155
331	-43.579082
332	-50.353680
333	-58.738636
334	-52.390537
335	-51.616631
336	-31.649796
337	-72.531433
338	-36.024448
339	-52.264744
340	-34.193844
341	-11.084699
342	-62.684849
343	-54.653271
344	-42.054226
345	-44.315495
346	-48.228806
347	-50.973843
348	-54.196976
349	-19.129444
350	-52.958336
351	-30.637455
352	-23.976576
353	-18.313620
354	-52.786156
355	-44.353092
356	-65.678993
357	-55.624966
358	-34.482059
359	13.853465
360	-57.234207
361	-60.489571
362	-47.744614
363	-35.801170
364	-50.085342
365	-63.333149
366	-20.394014
367	-34.065575
368	-48.963684
369	-48.767895
370	-60.077736
371	-36.290676
372	-41.098309
373	-51.528633
374	-43.168499
375	-55.076870
376	-42.713089
377	-54.596176
378	-54.619938
379	-59.146049
380	-43.742466
381	-45.811836
382	-13.356855
383	-62.053062
384	-47.486485
385	-26.504782
386	-54.223919
387	-50.864651
388	-39.538876
389	-28.798441
390	-54.283356
391	-56.278069
392	-77.771759
393	-57.313709
394	-30.433117
395	-48.139015
396	-21.806206
397	-48.697773
398	-61.420811
399	-48.246632
400	-44.789185
401	-51.576950
402	-37.264378
403	-41.790764
404	-63.753826
405	-50.831779
406	-45.786293
407	-37.100857
408	-10.919296
409	-63.132568
410	-54.861515
411	-36.875435
412	-28.770914
413	-71.480095
414	-43.381691
415	-48.861256
416	-57.405445
417	-63.850086
418	-13.257661
419	-33.710621
420	-52.734200
421	4.130831
422	-23.668503
423	-39.984913
424	-57.618500
425	-27.675085
426	-43.912365
427	-56.975754
428	-55.234928
429	-52.877518
430	-46.369144
431	-62.567833
432	-63.358986
433	-50.981441
434	-59.240936
435	-52.189137
436	-42.917255
437	-47.801090
438	-56.813885
439	-64.610344
440	-46.498707
441	-71.838524
442	-49.168056
443	-51.977390
444	-57.224026
445	-36.228672
446	-48.482262
447	-49.943699
448	-48.376343
449	-48.465069
450	-37.607410
451	-55.807911
452	-47.836105
453	-51.595947
454	-55.689117
455	-36.485229
456	-63.485645
457	-54.125378
458	-52.957150
459	-71.596764
460	-37.322655
461	-52.769047
462	-71.136147
463	-44.430870
464	-43.608170
465	-34.866642
466	-45.565136
467	-53.052879
468	-58.106728
469	-48.651615
470	-59.804459
471	-50.073799
472	-29.330826
473	-8.119290
474	-43.112633
475	-66.502678
476	-51.897549
477	-57.016628
478	-50.237274
479	-51.288006
480	-64.799507
481	-19.013742
482	-52.815571
483	-50.276077
484	-48.062885
485	-47.564503
486	-35.253345
487	-61.555511
488	-34.429779
489	-47.534981
490	-44.441387
491	-72.906731
492	-40.071884
493	-50.127766
494	-53.974873
495	-59.120129
496	-53.650623
497	-48.300323
498	-58.704929
499	-67.560860
500	-42.946255
501	-51.188354
502	-46.075031
503	-36.273800
504	-53.342030
505	-56.626587
506	-34.734871
507	-44.111782
508	-45.460258
509	-17.991001
510	10.285801
511	-35.935753
512	-43.877342
513	-23.605482
514	-47.157127
515	-54.922844
516	-62.856285
517	-61.144699
518	-62.610664
519	-16.895224
520	-67.377914
521	-35.830547
522	-58.740414
523	-19.757063
524	-45.156273
525	-0.563958
526	-35.209435
527	-50.914616
528	-51.495331
529	-36.013252
530	-34.493370
531	-56.267765
532	-49.202755
533	-40.912716
534	-64.354843
535	-11.033468
536	-44.099293
537	-59.558689
538	-60.617416
539	-47.472179
540	-44.854645
541	-48.989182
542	-30.854877
543	-50.824436
544	-49.580582
545	-39.512192
546	-54.377190
547	-33.669754
548	-66.668869
549	-54.660255
550	-58.407295
551	-67.464462
552	-62.624054
553	-55.170673
554	-40.237671
555	-32.203720
556	-27.418056
557	-59.892536
558	-25.279865
559	-6.104173
560	-29.275526
561	-37.045586
562	-59.299976
563	-45.192944
564	-34.127670
565	-29.797291
566	-52.793282
567	-58.021923
568	-38.844131
569	-40.363224
570	-46.949791
571	-12.067139
572	-20.641891
573	-27.938147
574	-54.301350
575	-37.877605
576	-27.763485
577	-39.507931
578	-50.006981
579	-44.349255
580	-47.939373
581	-24.550665
582	-62.776085
583	-48.509529
584	-42.966415
585	-32.325348
586	-39.215511
587	-43.938419
588	-49.102161
589	-40.696751
590	-25.931839
591	-26.514879
592	-51.590843
593	-53.810799
594	-22.865458
595	-41.611252
596	-43.308605
597	-36.020725
598	-9.151088
599	-32.371368
600	-52.660892
601	-66.339661
602	-37.862827
603	-47.387474
604	-20.615393
605	-55.214836
606	-38.820415
607	-42.249855
608	-19.104822
609	-57.528942
610	-31.107527
611	-61.951260
612	-53.474560
613	-37.603035
614	-25.269968
615	-53.235580
616	-39.558136
617	-70.339890
618	-55.045841
619	-50.404072
620	-41.086914
621	-51.566589
622	-27.386831
623	-65.143936
624	-61.007156
625	-54.793373
626	-12.934043
627	-46.571880
628	-42.364727
629	-49.027458
630	-23.143753
631	-42.990643
632	-41.797451
633	-54.483829
634	-43.809929
635	-43.671413
636	-39.029507
637	-46.559467
638	-62.563824
639	-37.069798
640	-53.165218
641	-64.260788
642	-56.069687
643	-34.362835
644	-37.934971
645	-52.795055
646	-53.889496
647	-60.638111
648	-52.151833
649	-54.897465
650	-54.623810
651	-36.230469
652	-17.868738
653	-38.459728
654	-55.656124
655	-15.056501
656	-40.992359
657	-25.376293
658	-46.371639
659	-51.004353
660	-40.421864
661	-4.043215
662	-40.976166
663	-52.067039
664	-70.417358
665	-60.245998
666	-52.944645
667	-48.013504
668	-64.168716
669	-37.194660
670	-36.013195
671	-55.346329
672	-36.528660
673	-56.862453
674	-66.687592
675	-54.216290
676	-67.105522
677	-50.897438
678	-51.002304
679	-74.570023
680	-58.967667
681	-45.891644
682	-56.353016
683	-37.844524
684	-58.651394
685	-57.228161
686	-37.315418
687	-39.498161
688	-57.581936
689	-54.247284
690	-55.807655
691	-16.014856
692	-72.291405
693	-61.652210
694	-5.551080
695	-37.678314
696	-43.633472
697	-55.109005
698	-46.728310
699	-53.242924
700	-56.276421
701	-29.668989
702	-39.843777
703	-51.658127
704	-51.190361
705	-40.107140
706	-48.132362
707	-65.386642
708	-22.750082
709	-55.730194
710	-35.225903
711	-28.713432
712	-17.059402
713	-39.744617
714	-51.406868
715	-52.578712
716	-62.609055
717	-50.675919
718	-28.010036
719	-46.503353
720	-40.035751
721	-56.660099
722	-44.513287
723	-49.786781
724	-52.235195
725	-34.863884
726	-63.347710
727	-41.135998
728	-63.098148
729	-30.911968
730	-57.243225
731	-57.385937
732	-35.363213
733	-67.170135
734	-55.847675
735	-51.805679
736	-75.708549
737	-34.954269
738	-37.387344
739	-39.241741
740	-50.929131
741	-42.621723
742	-50.705795
743	-39.544174
744	-28.363544
745	-59.698593
746	-67.949135
747	-69.948921
748	-46.910545
749	-65.336563
750	-35.472492
751	-23.915934
752	-62.085613
753	-35.011257
754	-8.671432
755	-27.286119
756	-66.998093
757	-22.186138
758	-76.503784
759	-44.861687
760	-41.224167
761	-48.955421
762	-22.632994
763	-49.436546
764	-64.248917
765	-59.454582
766	-53.017536
767	-49.124081
768	-48.836166
769	-66.236626
770	-60.932663
771	-52.643700
772	-38.468102
773	-66.014008
774	-46.455452
775	-67.943329
776	-64.882095
777	-47.214890
778	-61.253265
779	-54.493256
780	-63.510838
781	-54.516197
782	-45.069923
783	-48.457222
784	-58.115074
785	-53.851200
786	-73.108513
787	-51.566235
788	-66.909958
789	-79.041847
790	-51.962124
791	-29.464441
792	-51.527241
793	-54.694122
794	-43.418903
795	-59.567085
796	-52.081821
797	-35.969276
798	-31.666096
799	-44.287994
800	-25.384789
801	-47.317070
802	-62.356556
803	-36.330383
804	-50.677776
805	-54.237366
806	-65.942635
807	-51.734974
808	-31.183420
809	-50.202785
810	-45.483803
811	-52.467068
812	-38.002621
813	-64.029732
814	-39.285660
815	-64.509003
816	-49.636101
817	-55.541958
818	-59.975071
819	-40.120564
820	-39.282612
821	-59.043564
822	-44.258636
823	-48.912533
824	-44.187866
825	-49.846214
826	-41.312706
827	-59.532467
828	-62.425976
829	-51.339397
830	-79.665718
831	-58.587170
832	-41.692604
833	-60.250923
834	-78.601303
835	-28.209375
836	-47.900883
837	-30.782263
838	-45.250488
839	-59.251003
840	-17.606878
841	-51.994507
842	-45.640980
843	-56.798744
844	-54.916527
845	-40.352497
846	-35.369568
847	-53.200241
848	-61.639645
849	-36.980549
850	-82.036156
851	-38.798969
852	-59.235371
853	-48.675335
854	-55.556587
855	-49.981350
856	-43.300289
857	-20.275629
858	-58.820175
859	-47.741112
860	-71.630341
861	-68.537827
862	-53.403755
863	-51.819096
864	-55.633381
865	-51.045059
866	-42.408836
867	-64.920738
868	-62.543823
869	-30.721914
870	-50.528343
871	-53.865753
872	-36.491344
873	-61.110489
874	-51.352303
875	-47.393375
876	-39.799126
877	-47.534313
878	-27.803112
879	-45.472702
880	-56.991753
881	-60.900520
882	-43.639542
883	-56.751080
884	-18.223282
885	-54.860168
886	-22.693903
887	-53.111610
888	-47.741009
889	-64.062569
890	-41.010303
891	-53.984169
892	-65.437660
893	-38.455544
894	-42.503517
895	-54.132950
896	-40.878353
897	-38.043190
898	-52.891983
899	-26.200474
900	-59.558102
901	-34.326851
902	-47.792034
903	-50.283241
904	-50.952824
905	-60.683220
906	-39.255585
907	-31.206024
908	-48.459263
909	-16.563871
910	-27.856813
911	-64.155151
912	-45.898190
913	-59.244583
914	-60.827145
915	-43.223209
916	-58.965195
917	-23.614544
918	-39.428955
919	-49.167706
920	-23.393023
921	-74.231705
922	-37.414471
923	-72.739761
924	-38.394581
925	-24.799494
926	-47.999832
927	-49.378994
928	-45.650299
929	-65.759827
930	-27.606606
931	-57.438839
932	-37.044971
933	-61.791908
934	-74.987267
935	-33.492233
936	-33.715656
937	-12.892521
938	-53.611721
939	-24.076494
940	-19.559881
941	-28.407204
942	-13.048272
943	-48.137341
944	-57.786343
945	-37.770496
946	-35.281593
947	-45.394230
948	-63.188480
949	-49.747452
950	-58.421757
951	-59.115929
952	-57.262180
953	-71.704620
954	-57.172844
955	-40.720524
956	-71.991325
957	-43.372551
958	-39.421268
959	-38.319031
960	-75.743324
961	-79.263458
962	-46.263248
963	-56.198463
964	-47.684464
965	-57.226051
966	-55.711285
967	-65.657692
968	-49.143394
969	-46.602272
970	-48.400440
971	-71.544113
972	-53.260849
973	-39.244625
974	-45.428402
975	-53.218040
976	-41.483101
977	-28.347050
978	-33.119411
979	-47.713825
980	-40.349709
981	-18.860279
982	-60.273346
983	-49.524525
984	-54.004395
985	-55.528305
986	-38.275734
987	-50.291073
988	-50.301571
989	-54.588978
990	-56.390110
991	-66.141182
992	-18.613052
993	-55.502071
994	-48.526745
995	-37.441883
996	-54.719921
997	-51.200912
998	-68.739243
999	-60.754635
1000	-25.630941
1001	-35.010811
