# Supplementary material for: Short-wavelength-sensitive 2 (Sws2) visual photopigment models combined with atomistic molecular simulations to predict spectral peaks of absorbance
Source: PLoS Comput Biol. 2020 Oct 21;16(10):e1008212. doi: 10.1371/journal.pcbi.1008212 (PMC7605715; doi:10.1371/journal.pcbi.1008212)
Supplement: S1 File — (ZIP) [file pcbi.1008212.s007.zip › S1_File/O-latipes-SWS2-A-Angles/Torsion7.dat]

0	-60.090858
1	-60.085278
2	-57.860504
3	-76.484604
4	-64.036758
5	-52.985638
6	-73.465782
7	-63.067856
8	-62.769855
9	-60.531105
10	-64.324677
11	-77.792358
12	-52.110397
13	-68.216003
14	-67.421288
15	-59.107246
16	-61.743790
17	-60.319614
18	-61.896854
19	-41.094162
20	-65.306274
21	-62.282795
22	-57.073166
23	-72.284134
24	-49.632835
25	-41.764561
26	-69.703636
27	-67.449776
28	41.257801
29	-73.657562
30	-55.022156
31	-68.418106
32	-64.800354
33	-67.105469
34	-69.569794
35	-71.414864
36	-75.328819
37	-64.588043
38	-74.978561
39	-69.129486
40	-68.263954
41	-68.596596
42	-62.416653
43	-67.956718
44	-62.296776
45	-64.714363
46	-53.943314
47	-67.758240
48	-83.711182
49	-53.149658
50	-57.807312
51	-67.132103
52	-57.968353
53	-66.352928
54	-61.237686
55	-67.371407
56	-72.623474
57	-58.523758
58	-62.176994
59	-72.330376
60	-73.047630
61	-59.690792
62	-68.314346
63	-59.543343
64	-67.773010
65	-66.235382
66	-65.534500
67	-61.479980
68	-64.118362
69	-61.143513
70	-59.761063
71	-76.266258
72	-60.241455
73	-59.734962
74	-65.268890
75	-77.104042
76	-70.979317
77	-62.644344
78	-74.714439
79	-63.692696
80	-71.713196
81	-75.951385
82	-57.465012
83	-54.321331
84	-79.279877
85	-67.876808
86	-59.485748
87	-67.445671
88	-61.993141
89	-66.138817
90	-52.820038
91	-59.229179
92	-73.776039
93	-49.226757
94	-51.918278
95	-71.568741
96	-65.095322
97	-75.771172
98	-48.587475
99	-60.901806
100	-57.116096
101	-70.609192
102	-60.044495
103	-54.666977
104	-56.431744
105	-85.369194
106	-64.797234
107	-59.729916
108	-58.191463
109	-55.321674
110	-58.646580
111	-70.774597
112	-73.525444
113	-62.691719
114	-62.236343
115	-61.464020
116	-59.454105
117	-59.562103
118	-62.774502
119	-57.525047
120	-50.016193
121	-66.394615
122	-83.246429
123	-53.879898
124	-52.136864
125	-71.391136
126	-60.580471
127	-63.453053
128	-68.614059
129	-56.977146
130	-61.662868
131	-73.325668
132	-72.502365
133	-70.631371
134	-66.033134
135	-58.784058
136	-61.526360
137	-72.483620
138	-72.558266
139	-77.879410
140	-51.695660
141	-68.133179
142	-58.044674
143	-59.427555
144	-63.369026
145	-57.079235
146	-50.330372
147	-54.090672
148	-66.437363
149	-58.600502
150	-77.343704
151	-57.991535
152	-54.527271
153	-52.860909
154	-51.765594
155	-61.635456
156	-69.689301
157	-64.073349
158	-62.986012
159	-66.470390
160	-54.693413
161	-44.183952
162	-68.276207
163	-53.025360
164	-67.166969
165	-48.493195
166	-69.340263
167	-61.906826
168	-44.563168
169	-72.468201
170	-78.627083
171	-47.970181
172	-63.271706
173	-58.686386
174	-57.840881
175	-63.846638
176	-53.801117
177	-54.220364
178	-76.476746
179	-49.078449
180	-61.016388
181	-81.169945
182	-68.714333
183	-66.148026
184	-49.229794
185	-57.787403
186	-57.211540
187	-74.370171
188	-64.005974
189	-67.402428
190	-72.943542
191	-78.960449
192	-75.711082
193	-61.830692
194	-69.652443
195	-53.193481
196	-61.265240
197	-65.454582
198	-60.416977
199	-55.539040
200	-35.112236
201	-69.682419
202	-66.939842
203	-54.847923
204	-69.695442
205	-62.230530
206	-43.713764
207	-65.693268
208	-63.638424
209	-79.342003
210	-55.164867
211	-48.742325
212	-61.507065
213	-68.343391
214	-46.952961
215	-52.984501
216	-41.671364
217	-71.984955
218	-63.401562
219	-63.966854
220	-72.321617
221	-63.619076
222	-54.838013
223	-64.789162
224	-63.884106
225	-62.592537
226	-53.673588
227	-66.261238
228	-60.178509
229	-63.197380
230	-60.272938
231	-62.436447
232	-60.198372
233	-60.684334
234	-55.052822
235	-64.456215
236	-66.348267
237	-62.353596
238	-55.377735
239	-69.801895
240	-74.096046
241	-62.161182
242	-70.526993
243	-62.780216
244	-47.862003
245	-56.586365
246	-57.575153
247	-75.867439
248	-45.174656
249	-59.585930
250	-80.002060
251	-58.198715
252	-69.397141
253	-66.321472
254	-67.719582
255	-57.522213
256	-50.138607
257	-45.107193
258	-63.381382
259	-82.062332
260	-55.814804
261	-68.479141
262	-51.782501
263	-69.203545
264	-59.149635
265	-55.864143
266	-50.985744
267	-56.339153
268	-62.516369
269	-73.279694
270	-61.395245
271	-46.687176
272	-64.101044
273	-62.549023
274	-64.184181
275	-80.333580
276	-74.255905
277	-74.846977
278	-68.890511
279	-55.225662
280	-75.375801
281	-70.963242
282	-62.104836
283	-54.726913
284	-71.258675
285	-68.859009
286	-68.266212
287	-69.825584
288	-61.174049
289	-58.551361
290	-69.008560
291	-66.153526
292	-76.251190
293	-60.825001
294	-61.243275
295	-69.178047
296	-57.027725
297	-68.305832
298	-64.660606
299	-52.046875
300	-65.581703
301	-57.693680
302	-51.741436
303	-72.955574
304	-66.176476
305	-55.359066
306	-67.232407
307	-52.908844
308	-68.133965
309	-64.255035
310	-65.121033
311	-66.975601
312	-70.544365
313	-52.484882
314	-59.045761
315	-63.078171
316	-72.677292
317	-63.978043
318	-49.657551
319	-82.497292
320	-71.267639
321	-61.417473
322	-73.863007
323	-38.217304
324	-52.089077
325	-64.626991
326	-78.219177
327	-59.816364
328	-74.590179
329	-70.610657
330	-53.239861
331	-69.315025
332	-90.524353
333	-51.196991
334	-74.744781
335	-61.097492
336	-57.878395
337	-50.346825
338	-59.011101
339	-58.193073
340	-53.549973
341	-48.076717
342	-63.824833
343	-54.438797
344	-80.297951
345	-60.729774
346	-58.348019
347	-71.422600
348	-63.868015
349	-79.786240
350	-53.602661
351	-62.596149
352	-55.263615
353	-71.795074
354	-47.119461
355	-60.381256
356	-61.249317
357	-61.224827
358	-49.967468
359	-49.137234
360	-62.007969
361	-72.737000
362	-66.635796
363	-68.464409
364	-63.537243
365	-41.935421
366	-66.029160
367	-52.977406
368	-58.463638
369	-62.865433
370	-78.309181
371	-67.967361
372	-68.505394
373	-72.422218
374	-58.430408
375	-63.477390
376	-62.538921
377	-57.220238
378	-59.831684
379	-61.806629
380	-65.720100
381	-67.298508
382	-56.364979
383	-60.864719
384	-67.070244
385	-60.105473
386	-72.779747
387	-67.953377
388	-60.660461
389	-65.087341
390	-64.529724
391	-64.699738
392	-66.688919
393	-66.415192
394	-64.638451
395	-63.718548
396	-68.274574
397	-59.134857
398	-59.936066
399	-61.282200
400	-81.049904
401	-65.137474
402	-61.017551
403	-62.018890
404	-68.811432
405	-55.367184
406	-64.455818
407	-54.148567
408	-69.011269
409	-58.785881
410	-68.252106
411	-43.741135
412	-57.275177
413	-56.294765
414	-55.165527
415	-59.310543
416	-54.672207
417	-58.379581
418	-74.263168
419	-68.447388
420	-50.406582
421	-66.689064
422	-49.507858
423	-71.100159
424	-53.768040
425	-70.977470
426	-70.007957
427	-65.533989
428	-69.269104
429	-73.260307
430	-59.519444
431	-63.164852
432	-67.993195
433	-68.796082
434	-66.163124
435	-58.619968
436	-46.506126
437	-72.434090
438	-57.582012
439	-71.456688
440	-64.704666
441	-67.725258
442	-40.292587
443	-63.801899
444	-63.887440
445	-59.694889
446	-67.161125
447	-55.049541
448	-72.230576
449	-59.560581
450	-72.045280
451	-59.883930
452	-69.614258
453	-72.967484
454	-54.865913
455	-64.314354
456	-64.521111
457	-59.480000
458	-55.189003
459	-68.116142
460	-41.775898
461	-65.151108
462	-67.750252
463	-67.481384
464	-67.036636
465	-59.942028
466	-69.739769
467	-70.779175
468	-50.299034
469	-60.129890
470	-70.039040
471	-59.397579
472	-65.883682
473	-69.150017
474	-68.249809
475	-52.483753
476	-59.876198
477	-64.710777
478	-61.457478
479	-75.956703
480	-71.135109
481	-72.776482
482	-71.727684
483	-76.453918
484	-60.448013
485	-59.514797
486	-61.481087
487	-46.656883
488	-64.696129
489	-59.630032
490	-67.467407
491	-63.893314
492	-67.475349
493	-53.202965
494	-58.969921
495	-68.337624
496	-61.682613
497	-66.292152
498	-54.730957
499	-59.132847
500	-62.502174
501	-61.931328
502	-71.046402
503	-61.250492
504	-47.920090
505	-68.140678
506	-61.302773
507	-62.601265
508	-67.579712
509	-81.010529
510	-51.397987
511	-67.509102
512	-73.684372
513	-65.015762
514	-64.488876
515	-51.643314
516	-52.558289
517	-57.890141
518	-54.124275
519	-55.995129
520	-48.183559
521	-38.742840
522	-58.950619
523	-48.863705
524	-66.828613
525	-53.274155
526	-71.417641
527	-54.751022
528	-67.128227
529	-67.133400
530	-60.285202
531	-72.921448
532	-66.293999
533	-50.924541
534	-72.752487
535	-67.962967
536	-52.709232
537	-55.728352
538	-67.758949
539	-54.096222
540	-63.729527
541	-47.316162
542	-58.925659
543	-47.771191
544	-73.585152
545	-62.109631
546	-47.877636
547	-43.431416
548	-60.993732
549	-61.070271
550	-65.293823
551	-59.613934
552	-46.048096
553	-61.122665
554	-77.774147
555	-64.090950
556	-56.164738
557	-57.370220
558	-52.235714
559	-62.265236
560	-66.616470
561	-65.458427
562	-68.703766
563	-60.232449
564	-42.655457
565	-72.227242
566	-61.730610
567	-64.446945
568	-60.740505
569	-47.076710
570	-68.972191
571	-78.723267
572	-73.339355
573	-73.005249
574	-77.400124
575	-60.054241
576	-58.635056
577	-52.293709
578	-61.636448
579	-44.051315
580	-53.044243
581	-74.172256
582	-67.367767
583	-41.724228
584	-68.776863
585	-63.471233
586	-66.340759
587	-65.782578
588	-67.101540
589	-54.792259
590	-66.977089
591	-57.832325
592	-70.975723
593	-71.505829
594	-49.607803
595	-68.767891
596	-66.229027
597	-55.557911
598	-75.522263
599	-55.694134
600	-59.295322
601	-47.831730
602	-74.481621
603	-46.995544
604	-46.822865
605	-58.095478
606	-65.752388
607	-63.155167
608	-63.611526
609	-49.620655
610	-57.918221
611	-52.909958
612	-54.003006
613	-52.668850
614	-55.093483
615	-67.153023
616	-66.642578
617	-71.444366
618	-63.323940
619	-64.155487
620	-51.844196
621	-71.300858
622	-69.972382
623	-48.890667
624	-56.341900
625	-65.756210
626	-65.149292
627	-72.196602
628	-39.797878
629	-57.697914
630	-62.284859
631	-52.655884
632	-75.390480
633	-74.110619
634	-73.176483
635	-59.328362
636	-63.790787
637	-43.390533
638	-64.481728
639	-62.297665
640	-67.173866
641	-60.200336
642	-46.087692
643	-58.356445
644	-70.111671
645	-61.664307
646	-51.316376
647	-59.761936
648	-67.666367
649	-58.579098
650	-70.380409
651	-53.127083
652	-65.254799
653	-68.162399
654	-72.943741
655	-66.934692
656	-76.089653
657	-47.346069
658	-63.342751
659	-73.691216
660	-75.900146
661	-74.565765
662	-47.620804
663	-65.227226
664	-66.278870
665	-54.718155
666	-56.564903
667	-75.716164
668	-72.472664
669	-64.918488
670	-48.250603
671	-53.223644
672	-74.163589
673	-62.621792
674	-62.905647
675	-59.161560
676	-61.130543
677	-64.514633
678	-68.989098
679	-52.040157
680	-58.306168
681	-66.374077
682	-60.790630
683	-59.731773
684	-58.659065
685	-72.070663
686	-57.756058
687	-72.424622
688	-61.398346
689	-78.200676
690	-63.643921
691	-55.835270
692	-57.790333
693	-61.098351
694	-52.718128
695	-62.772465
696	-77.435265
697	-84.305573
698	-58.240906
699	-66.075539
700	-70.302773
701	-55.945595
702	-75.085564
703	-63.042011
704	-72.056480
705	-42.751919
706	-74.119118
707	-78.795280
708	-50.972176
709	-58.684563
710	-67.470367
711	-51.881687
712	-52.812912
713	-44.218704
714	-68.487503
715	-73.008125
716	-65.314949
717	-45.862137
718	-75.677589
719	-54.460850
720	-67.194275
721	-54.595989
722	-77.169640
723	-60.297588
724	-52.153229
725	-51.454487
726	-71.732712
727	-56.798367
728	-69.763062
729	-53.768497
730	-66.869179
731	-66.453522
732	-73.540802
733	-57.951866
734	-62.948364
735	-53.938999
736	-72.969200
737	-65.340706
738	-64.691750
739	-60.477917
740	-77.832085
741	-76.996002
742	-62.178478
743	-44.883907
744	-51.723785
745	-47.133461
746	-60.557945
747	-71.295166
748	-68.047928
749	-57.513996
750	-55.659649
751	-59.590141
752	-73.195091
753	-66.841377
754	-69.381256
755	-56.411327
756	-55.488815
757	-71.561905
758	-64.414291
759	-53.248260
760	-49.517117
761	-68.254349
762	-68.950371
763	-66.836945
764	-49.795155
765	-67.482002
766	-62.831070
767	-73.422966
768	-48.306648
769	-59.104481
770	-70.407707
771	-69.136292
772	-63.429169
773	-58.304958
774	-64.182808
775	-67.940765
776	-57.363937
777	-60.568764
778	-65.671768
779	-56.553543
780	-49.028408
781	-71.160614
782	-52.636471
783	-71.196037
784	-80.020744
785	-62.219177
786	-67.614738
787	-68.695358
788	-67.878616
789	-63.478241
790	-70.963562
791	-51.819542
792	-55.419716
793	-69.144371
794	-50.982624
795	-62.739052
796	-35.085747
797	-72.198685
798	-65.125755
799	-70.599396
800	-63.013893
801	-54.885918
802	-51.471664
803	-73.368904
804	-66.217232
805	-45.634583
806	-65.055252
807	-59.997978
808	-69.230789
809	-60.028366
810	-67.429817
811	-74.144859
812	-70.095543
813	-62.140480
814	-56.535511
815	-65.859039
816	-67.600601
817	-72.329880
818	-75.050949
819	-82.372887
820	-72.211159
821	-66.189720
822	-57.207180
823	-69.023491
824	-78.723534
825	-63.960850
826	-69.052483
827	-49.238682
828	-66.402611
829	-72.913383
830	-64.064064
831	-69.658157
832	-73.438255
833	-75.892838
834	-54.448841
835	-56.416977
836	-54.026672
837	-65.725639
838	-69.367569
839	-49.839882
840	-52.833076
841	-80.808174
842	-67.198563
843	-54.911194
844	-69.131310
845	-71.378845
846	-62.810768
847	-74.808830
848	-67.199539
849	-74.598770
850	-71.270744
851	-78.293983
852	-74.994171
853	-61.177521
854	-60.224243
855	-67.920265
856	-73.372139
857	-70.938232
858	-64.722610
859	-54.797970
860	-65.330017
861	-63.139637
862	-64.127342
863	-56.077545
864	-53.250469
865	-57.788242
866	-54.776688
867	-77.169792
868	-46.776894
869	-79.352242
870	-73.304810
871	-60.352196
872	-64.988846
873	-66.120903
874	-63.977360
875	-81.887260
876	-73.258713
877	-68.222809
878	-51.973427
879	-71.180130
880	-58.193607
881	-52.694870
882	-67.690727
883	-69.712440
884	-66.204681
885	-80.639091
886	-72.908829
887	-77.091019
888	-82.803185
889	-50.192379
890	-64.595825
891	-52.579334
892	-59.274540
893	-62.206612
894	-58.577137
895	-67.272957
896	-51.584251
897	-58.084393
898	-66.864304
899	-74.558449
900	-64.144577
901	-63.748863
902	-68.760811
903	-64.866791
904	-67.443008
905	-49.509239
906	-80.653076
907	-59.159443
908	-87.210938
909	-81.432228
910	-63.520794
911	-73.222847
912	-70.945518
913	-47.640629
914	-49.937435
915	-61.167965
916	-67.240768
917	-82.985649
918	-59.730900
919	-64.699944
920	-78.577942
921	-53.673370
922	-77.111877
923	-43.298264
924	-51.736008
925	-74.428749
926	-62.319344
927	-62.208809
928	-60.547237
929	-47.093739
930	-53.407261
931	-61.829094
932	-60.084042
933	-63.528690
934	-46.565109
935	-61.031605
936	-60.797367
937	-59.627476
938	-76.635002
939	-53.489132
940	-75.635620
941	-67.740387
942	-59.842976
943	-65.355713
944	-66.694923
945	-72.315369
946	-74.250954
947	-51.113106
948	-65.815582
949	-73.373886
950	-59.839958
951	-63.838753
952	-75.669075
953	-68.751755
954	-64.433746
955	-63.169083
956	-70.595955
957	-45.887440
958	-54.336239
959	-65.046516
960	-72.161209
961	-52.151939
962	-60.673683
963	-69.386528
964	-56.621124
965	-48.126045
966	-68.462158
967	-77.026260
968	-51.223595
969	-60.014935
970	-60.473061
971	-66.563141
972	-79.991776
973	-32.368214
974	-43.123066
975	-44.264076
976	-57.421768
977	-56.103481
978	-65.451874
979	-71.261917
980	-68.099083
981	-44.702557
982	-74.888596
983	-60.864635
984	-73.475578
985	-85.047928
986	-61.724537
987	-62.919601
988	-59.731426
989	-62.861210
990	-76.869095
991	-55.482246
992	-46.258259
993	-55.973839
994	-43.348732
995	-62.625198
996	-61.203125
997	-65.881805
998	-60.227493
999	-60.673481
1000	-57.725201
1001	-48.504917
