# Supplementary material for: Short-wavelength-sensitive 2 (Sws2) visual photopigment models combined with atomistic molecular simulations to predict spectral peaks of absorbance
Source: PLoS Comput Biol. 2020 Oct 21;16(10):e1008212. doi: 10.1371/journal.pcbi.1008212 (PMC7605715; doi:10.1371/journal.pcbi.1008212)
Supplement: S1 File — (ZIP) [file pcbi.1008212.s007.zip › S1_File/O-latipes-SWS2-A-Angles/Torsion14.dat]

0	72.201012
1	71.844528
2	78.530602
3	71.318787
4	69.696152
5	72.341316
6	69.345116
7	65.309616
8	61.650703
9	57.715973
10	71.326157
11	62.610657
12	57.401127
13	63.471664
14	70.598358
15	68.331749
16	72.635269
17	66.691917
18	70.262833
19	67.341530
20	56.699265
21	79.258865
22	78.514359
23	79.594040
24	60.064972
25	76.228691
26	74.286041
27	72.374641
28	65.736588
29	72.674255
30	73.283241
31	70.655106
32	62.904861
33	56.525467
34	72.913506
35	67.073074
36	63.256138
37	66.686089
38	71.980591
39	61.796589
40	47.359882
41	64.831245
42	66.254585
43	73.647476
44	59.858139
45	43.455994
46	40.687393
47	70.899551
48	76.901588
49	73.911919
50	66.760178
51	78.701477
52	68.117210
53	70.966499
54	85.190445
55	72.311867
56	77.986961
57	58.630424
58	63.820297
59	65.420158
60	73.165199
61	75.396690
62	76.237732
63	77.274635
64	67.426315
65	77.026627
66	68.826462
67	75.743095
68	68.193756
69	79.849144
70	64.388664
71	41.610645
72	44.740768
73	55.336926
74	54.970295
75	60.238205
76	57.558926
77	64.590446
78	75.617241
79	77.283989
80	64.969345
81	58.561924
82	78.142349
83	81.908928
84	70.535637
85	78.031227
86	68.141579
87	80.700378
88	65.460403
89	82.672325
90	63.154102
91	73.193733
92	72.120514
93	75.946236
94	72.670639
95	67.577568
96	78.177689
97	65.337105
98	55.630070
99	69.412590
100	67.797516
101	70.711395
102	66.837875
103	75.321815
104	66.216499
105	84.095070
106	74.653610
107	66.374451
108	75.165924
109	76.022804
110	77.639236
111	83.397400
112	79.517242
113	79.882744
114	79.810699
115	81.493011
116	73.986145
117	65.211952
118	81.868858
119	62.365448
120	73.110100
121	71.896034
122	85.550766
123	80.854256
124	75.245743
125	65.420036
126	60.490582
127	44.918934
128	60.648624
129	62.000874
130	76.751999
131	59.960476
132	72.455666
133	69.308739
134	78.833687
135	63.882126
136	83.975464
137	76.970924
138	57.986324
139	76.610115
140	72.969223
141	75.356293
142	76.876633
143	72.130745
144	83.764069
145	70.341843
146	64.693214
147	75.535477
148	64.651184
149	69.628487
150	80.199722
151	80.208710
152	66.470451
153	77.735443
154	69.745583
155	75.108597
156	64.040306
157	73.805939
158	70.440201
159	65.156013
160	77.811523
161	74.944267
162	72.319130
163	91.599319
164	73.661407
165	76.942032
166	68.055763
167	88.506752
168	72.450096
169	53.120655
170	67.403969
171	73.969284
172	72.902740
173	79.546661
174	71.326225
175	76.990509
176	69.239998
177	73.611000
178	66.299477
179	49.694271
180	69.573013
181	63.461002
182	80.593170
183	76.400139
184	65.095688
185	66.347382
186	78.995544
187	72.413612
188	66.303825
189	69.303307
190	76.850929
191	72.423409
192	73.946777
193	76.999580
194	76.846558
195	75.283211
196	64.705536
197	81.754013
198	60.161736
199	70.808693
200	73.757996
201	65.641876
202	77.120102
203	64.586739
204	80.333817
205	80.406685
206	91.906525
207	60.599712
208	67.825539
209	73.743256
210	61.051811
211	81.826736
212	67.303703
213	78.198555
214	64.867783
215	79.883423
216	69.222961
217	72.528862
218	77.244934
219	68.418808
220	68.482826
221	61.137367
222	76.781189
223	56.474979
224	62.728603
225	64.583359
226	80.957092
227	78.351463
228	54.360031
229	71.873947
230	69.295143
231	73.290970
232	81.340775
233	83.728798
234	71.317810
235	74.942009
236	68.691338
237	71.776314
238	48.768074
239	78.553024
240	69.440933
241	62.823002
242	67.865768
243	75.658379
244	76.040970
245	77.439072
246	78.629280
247	72.565819
248	75.976326
249	81.473198
250	65.832497
251	63.300945
252	70.359329
253	63.148891
254	65.875732
255	57.399132
256	68.458199
257	70.641266
258	77.549408
259	83.225700
260	80.636391
261	72.030151
262	73.266068
263	68.716309
264	78.870010
265	77.132820
266	74.529282
267	74.941574
268	73.256775
269	71.453560
270	66.759132
271	57.860882
272	74.152107
273	70.508011
274	82.303421
275	66.146545
276	98.626160
277	70.143463
278	80.663216
279	73.136620
280	73.104790
281	75.736420
282	71.751755
283	66.388313
284	66.247398
285	84.639137
286	77.436272
287	73.168839
288	73.143326
289	80.567078
290	78.975510
291	73.870453
292	76.107086
293	60.062260
294	74.468079
295	46.322102
296	78.324982
297	64.161964
298	69.635803
299	77.311440
300	81.436508
301	66.552834
302	70.943481
303	65.108315
304	77.912476
305	78.867470
306	66.918045
307	78.050751
308	81.650803
309	63.074604
310	56.259022
311	79.795578
312	84.474678
313	69.124977
314	69.112701
315	62.755329
316	75.091049
317	65.417587
318	79.583435
319	51.540291
320	78.600395
321	84.483070
322	75.013405
323	79.623878
324	60.393414
325	65.683945
326	73.323952
327	71.293777
328	75.878342
329	76.210106
330	63.677849
331	67.063545
332	72.527809
333	58.471378
334	67.083351
335	55.545387
336	52.547413
337	75.764519
338	68.069290
339	68.804466
340	79.266312
341	72.737320
342	38.104290
343	74.057274
344	76.676628
345	72.719597
346	62.292530
347	84.635117
348	77.520027
349	35.793209
350	70.929474
351	83.582962
352	57.419796
353	69.512169
354	72.773376
355	74.609818
356	68.769035
357	86.083351
358	83.592285
359	63.345184
360	68.064583
361	68.914261
362	58.525997
363	80.318268
364	70.216164
365	74.470688
366	76.094749
367	67.022919
368	68.061310
369	70.234337
370	77.107643
371	73.950203
372	70.558525
373	87.346855
374	51.103104
375	76.079720
376	73.705635
377	79.986954
378	85.156380
379	70.073799
380	68.886551
381	82.270164
382	50.618546
383	39.845512
384	66.109612
385	64.827309
386	42.008152
387	75.629410
388	45.498550
389	74.133591
390	71.002357
391	43.644733
392	58.831348
393	73.352974
394	70.726189
395	65.275482
396	83.823502
397	63.957333
398	67.321426
399	68.307358
400	80.483833
401	73.264641
402	60.382233
403	57.682045
404	53.225681
405	45.848167
406	83.901154
407	76.925545
408	66.230400
409	69.096077
410	41.663330
411	82.305893
412	73.799484
413	75.828262
414	42.747402
415	76.055244
416	72.617104
417	59.165222
418	41.910660
419	57.573086
420	39.284470
421	53.125809
422	53.662773
423	80.957069
424	62.873478
425	68.920723
426	54.474129
427	52.639462
428	51.697590
429	44.402916
430	54.649120
431	78.657860
432	80.464256
433	77.454285
434	67.809677
435	68.176453
436	83.356468
437	45.648487
438	66.402573
439	55.105061
440	80.665596
441	67.409691
442	50.529793
443	79.345253
444	63.163441
445	72.554497
446	66.298622
447	70.442001
448	79.537857
449	79.999649
450	74.660301
451	74.720757
452	75.821922
453	72.887939
454	97.139114
455	77.360413
456	83.820610
457	70.721657
458	69.181816
459	57.410378
460	71.513618
461	73.840500
462	66.005615
463	43.066360
464	51.211838
465	75.414047
466	79.013458
467	69.192749
468	68.720940
469	71.201088
470	76.483612
471	73.815804
472	61.926125
473	67.611115
474	72.535400
475	85.946877
476	47.406059
477	39.321465
478	41.281807
479	79.718887
480	77.661423
481	79.512856
482	70.900856
483	78.529243
484	68.291313
485	68.923401
486	79.053963
487	77.535103
488	59.190426
489	31.679264
490	86.439621
491	41.717438
492	75.627899
493	104.215836
494	77.019081
495	74.832222
496	56.421242
497	60.707043
498	43.009048
499	80.293869
500	77.047218
501	65.098923
502	67.740578
503	82.245720
504	71.830147
505	83.137466
506	83.508835
507	79.377838
508	65.051331
509	69.339554
510	67.959839
511	67.417282
512	72.370247
513	70.502136
514	57.815849
515	50.197414
516	72.472160
517	68.362900
518	61.688049
519	71.249802
520	84.104126
521	55.838654
522	77.055328
523	55.008934
524	53.877483
525	42.227993
526	46.606152
527	70.510147
528	73.107826
529	74.386063
530	75.825493
531	83.056717
532	63.493500
533	54.895607
534	42.454956
535	40.177944
536	74.718842
537	73.842331
538	68.215401
539	71.413216
540	44.810272
541	88.141769
542	68.809998
543	75.201744
544	52.048698
545	49.040237
546	63.551750
547	51.821198
548	77.653564
549	68.416817
550	67.609085
551	54.092640
552	83.438087
553	85.085358
554	77.143219
555	81.789406
556	72.079910
557	66.439995
558	68.166870
559	56.615307
560	43.475792
561	36.451199
562	70.022438
563	88.195930
564	68.403130
565	61.635456
566	74.590134
567	72.449860
568	46.477844
569	66.836830
570	65.693115
571	47.822380
572	69.775291
573	72.921585
574	77.324677
575	60.158737
576	70.960007
577	69.230087
578	56.988239
579	72.636513
580	72.698288
581	47.821301
582	65.765503
583	68.706444
584	73.676529
585	71.887230
586	52.261791
587	66.986824
588	67.449661
589	69.371216
590	74.030983
591	72.806854
592	74.248711
593	66.865967
594	56.523064
595	76.561508
596	76.929016
597	70.029465
598	81.538818
599	83.778992
600	67.947861
601	45.772102
602	47.897453
603	81.604233
604	65.322891
605	74.474983
606	80.848480
607	72.612404
608	73.603165
609	63.839409
610	48.650986
611	59.814468
612	71.405449
613	70.467354
614	68.448494
615	68.814896
616	69.345230
617	40.563282
618	62.518124
619	83.345764
620	44.687958
621	37.072067
622	73.902603
623	82.759689
624	90.857956
625	60.277882
626	57.461418
627	78.039597
628	41.853580
629	76.500267
630	74.401901
631	69.508797
632	57.064556
633	66.298470
634	61.150341
635	84.848183
636	71.796303
637	59.670998
638	69.830078
639	82.034081
640	82.566284
641	64.808800
642	77.207191
643	72.448448
644	64.466148
645	78.190445
646	67.712807
647	65.176544
648	78.082268
649	71.018173
650	78.061546
651	76.020424
652	65.896393
653	73.613953
654	80.518372
655	67.481079
656	38.473904
657	46.676003
658	81.576050
659	43.600151
660	82.876480
661	66.097595
662	67.447701
663	69.991402
664	76.078865
665	73.785919
666	68.609749
667	71.361923
668	68.491501
669	59.831337
670	67.777496
671	88.162811
672	73.749519
673	64.021950
674	81.363426
675	68.575340
676	67.200737
677	71.640434
678	69.915970
679	75.609009
680	69.351608
681	75.041084
682	82.134552
683	73.944870
684	83.882027
685	58.254608
686	89.686340
687	68.124504
688	74.667686
689	71.471626
690	75.838760
691	59.246906
692	67.352394
693	77.040298
694	56.241886
695	73.348259
696	74.402939
697	65.324417
698	66.647957
699	72.169296
700	76.829376
701	58.799881
702	51.601025
703	72.989708
704	53.325809
705	71.555344
706	75.511452
707	76.685493
708	62.356071
709	79.708954
710	71.556816
711	72.957138
712	59.973007
713	79.505051
714	83.902916
715	51.179096
716	43.225437
717	48.474541
718	80.048653
719	54.927032
720	63.316750
721	78.544304
722	78.412003
723	67.830788
724	77.993042
725	71.532959
726	68.557762
727	71.147812
728	63.522175
729	71.927666
730	74.855423
731	84.110626
732	62.648346
733	73.669235
734	63.014259
735	64.078110
736	67.848770
737	65.210663
738	68.023293
739	79.965538
740	75.326149
741	87.030266
742	78.207794
743	61.701717
744	86.235107
745	61.005207
746	79.804924
747	79.224030
748	73.380676
749	79.425819
750	62.134109
751	75.141739
752	72.111526
753	68.174568
754	73.082390
755	72.769341
756	74.121437
757	79.668182
758	81.235039
759	71.006462
760	76.999374
761	83.186111
762	78.081291
763	87.143280
764	68.008034
765	73.862045
766	68.874451
767	71.878464
768	65.864342
769	71.312431
770	70.854736
771	74.957985
772	37.349243
773	76.520142
774	73.680496
775	67.210197
776	59.432270
777	70.680580
778	61.324799
779	44.013760
780	83.133392
781	55.697163
782	64.105614
783	66.899536
784	72.648911
785	60.517929
786	51.584949
787	76.559326
788	84.237030
789	81.069107
790	68.892784
791	75.283844
792	64.041496
793	68.661415
794	97.877319
795	66.765816
796	73.823326
797	72.144463
798	68.586487
799	69.870506
800	66.204826
801	82.145897
802	48.485184
803	75.383331
804	79.328590
805	68.275841
806	70.581909
807	67.995163
808	45.484264
809	31.581005
810	70.665886
811	65.945923
812	80.891335
813	68.591293
814	69.659683
815	77.166656
816	63.380108
817	77.672562
818	37.683464
819	70.727165
820	85.387459
821	74.839279
822	58.526936
823	74.624466
824	63.526394
825	67.813385
826	63.275249
827	74.563232
828	76.871727
829	78.289925
830	74.760582
831	74.597931
832	76.333160
833	75.258255
834	65.045441
835	66.134315
836	84.041473
837	62.425896
838	73.381783
839	73.701485
840	68.509033
841	67.795776
842	74.771111
843	76.556938
844	72.220749
845	43.705414
846	49.162994
847	48.007847
848	44.492519
849	52.333981
850	50.139362
851	37.862972
852	74.140633
853	74.870598
854	74.298332
855	70.801331
856	69.013237
857	74.373367
858	68.883057
859	68.929626
860	69.246117
861	68.167313
862	72.383720
863	73.785561
864	70.065460
865	75.702385
866	72.205597
867	60.618427
868	70.057739
869	83.028618
870	72.240974
871	73.911087
872	71.925133
873	71.157219
874	75.677322
875	65.885178
876	65.609718
877	79.239204
878	73.788422
879	59.871746
880	78.423378
881	74.492271
882	73.270103
883	71.865097
884	51.329353
885	71.278206
886	62.327240
887	71.499146
888	64.572571
889	69.277054
890	67.988365
891	67.890694
892	66.105034
893	72.914116
894	58.484203
895	75.450172
896	55.559139
897	73.313774
898	88.084373
899	42.831333
900	61.945431
901	67.074364
902	52.517338
903	50.784328
904	45.219406
905	76.768997
906	53.647549
907	54.074604
908	46.673981
909	67.141823
910	67.141106
911	80.342346
912	69.709801
913	63.804302
914	77.562393
915	75.575584
916	60.378784
917	85.180832
918	69.330849
919	65.644325
920	77.790421
921	64.907326
922	49.087246
923	39.069664
924	49.341000
925	40.465000
926	54.654427
927	48.534557
928	44.793510
929	82.385002
930	86.614571
931	65.323265
932	68.962975
933	53.431934
934	52.277370
935	32.267384
936	56.413807
937	65.551575
938	45.324020
939	56.479164
940	69.610756
941	53.017776
942	34.018837
943	67.938614
944	59.635262
945	73.556190
946	51.901890
947	58.224445
948	61.327164
949	73.631485
950	74.799454
951	67.979630
952	49.818344
953	64.444046
954	81.827087
955	74.101585
956	84.133385
957	78.576653
958	66.481247
959	66.822029
960	64.677696
961	72.728317
962	63.065521
963	65.296822
964	51.743183
965	49.257618
966	40.143692
967	64.214195
968	82.140800
969	81.519081
970	78.538773
971	71.487083
972	69.197067
973	67.922966
974	74.587440
975	66.943924
976	84.458878
977	81.422455
978	78.913383
979	76.477356
980	51.806927
981	72.585197
982	73.646347
983	75.608002
984	69.768272
985	76.677498
986	86.802605
987	75.161255
988	70.563828
989	76.785103
990	71.331940
991	71.198921
992	40.709759
993	56.654263
994	57.051132
995	65.268181
996	38.764126
997	80.353508
998	77.657143
999	70.546768
1000	43.964218
1001	53.976955
