# Supplementary material for: Short-wavelength-sensitive 2 (Sws2) visual photopigment models combined with atomistic molecular simulations to predict spectral peaks of absorbance
Source: PLoS Comput Biol. 2020 Oct 21;16(10):e1008212. doi: 10.1371/journal.pcbi.1008212 (PMC7605715; doi:10.1371/journal.pcbi.1008212)
Supplement: S1 File — (ZIP) [file pcbi.1008212.s007.zip › S1_File/O-latipes-SWS2-A-Angles/Angle2.dat]

0	67.842964
1	68.378136
2	63.545609
3	71.513489
4	63.283009
5	65.304230
6	61.153725
7	61.558857
8	62.489368
9	61.581436
10	61.837070
11	62.571793
12	63.981415
13	64.864700
14	59.514927
15	57.530369
16	60.130726
17	63.296185
18	62.362961
19	61.338154
20	64.809525
21	56.855247
22	65.376472
23	60.168842
24	58.748848
25	67.890495
26	64.467239
27	64.092041
28	66.416153
29	71.001312
30	68.060349
31	62.293568
32	64.313980
33	66.316086
34	66.656540
35	71.434486
36	65.429565
37	70.534279
38	71.501457
39	64.177414
40	65.965073
41	68.001602
42	62.379162
43	60.544559
44	66.814743
45	64.644463
46	62.163090
47	62.124321
48	67.232079
49	61.217762
50	62.608139
51	68.819542
52	61.269665
53	66.753723
54	58.683201
55	60.418446
56	59.086834
57	57.235580
58	63.792267
59	63.146931
60	63.347801
61	60.896908
62	60.836811
63	65.126183
64	62.301865
65	64.072784
66	58.017231
67	60.805672
68	57.713211
69	62.814240
70	64.008713
71	59.672913
72	65.617088
73	61.093025
74	61.222942
75	63.375687
76	61.639782
77	64.002991
78	59.223042
79	61.504509
80	66.532677
81	65.299423
82	58.451828
83	60.717663
84	61.107864
85	63.725536
86	65.510300
87	60.076870
88	62.689541
89	62.358288
90	62.114418
91	58.816704
92	58.583099
93	66.845032
94	64.094276
95	64.055786
96	61.094730
97	68.920441
98	59.385498
99	64.137131
100	58.906906
101	58.220322
102	63.364658
103	63.937069
104	63.368176
105	63.942886
106	62.609005
107	65.544441
108	58.394875
109	55.896328
110	56.901436
111	60.862225
112	59.253216
113	60.752144
114	62.552689
115	63.083923
116	63.772835
117	62.992310
118	66.160728
119	55.939281
120	60.232979
121	62.099106
122	59.211895
123	63.860386
124	61.039135
125	63.763130
126	63.638744
127	60.866199
128	59.133694
129	60.451260
130	62.001446
131	63.232609
132	63.353867
133	58.848396
134	61.484722
135	61.057755
136	63.381023
137	59.640339
138	56.137001
139	65.351692
140	61.834480
141	58.996784
142	55.725174
143	60.107155
144	59.554119
145	59.221764
146	56.771164
147	57.910824
148	60.820049
149	60.269897
150	58.547657
151	62.640869
152	63.919884
153	61.808029
154	61.301338
155	65.705795
156	60.721790
157	55.626129
158	61.445900
159	59.269764
160	62.063015
161	68.498413
162	59.482048
163	62.572845
164	63.172230
165	61.870083
166	61.241737
167	66.430267
168	59.587788
169	62.450256
170	66.481010
171	57.326584
172	64.710144
173	59.106457
174	53.770466
175	60.011612
176	61.932243
177	65.466057
178	63.995842
179	61.095905
180	59.558350
181	59.279873
182	60.730579
183	64.640984
184	63.349030
185	59.358551
186	62.503124
187	63.582001
188	62.896904
189	66.156952
190	65.515556
191	65.381821
192	59.050415
193	63.665310
194	60.651604
195	61.844845
196	62.770329
197	58.835571
198	59.774223
199	64.078468
200	60.260376
201	55.583344
202	61.827106
203	58.943249
204	62.392181
205	58.311592
206	59.763268
207	55.994923
208	62.069565
209	63.307045
210	61.827965
211	57.933929
212	58.190643
213	60.882523
214	62.489307
215	61.625111
216	60.622929
217	64.606453
218	56.662460
219	62.383568
220	61.851067
221	61.802231
222	59.048195
223	61.884239
224	58.796803
225	66.024399
226	62.676582
227	56.373306
228	62.688030
229	64.337044
230	60.985954
231	61.193680
232	60.890236
233	62.476303
234	60.176357
235	61.663994
236	59.999100
237	63.394531
238	56.215641
239	58.203472
240	64.823860
241	59.245319
242	66.539360
243	59.182686
244	62.552238
245	62.306839
246	58.252831
247	61.912006
248	56.781185
249	58.459877
250	57.965130
251	59.419380
252	61.139618
253	62.400761
254	54.043243
255	57.956791
256	56.523979
257	58.193203
258	58.819302
259	59.275043
260	61.702271
261	59.352501
262	58.944363
263	57.880264
264	59.638916
265	56.916790
266	58.335102
267	64.609909
268	60.564304
269	61.186420
270	58.852230
271	60.556622
272	58.391483
273	60.522190
274	59.060596
275	64.781693
276	64.034798
277	55.196655
278	60.074429
279	60.003746
280	64.415108
281	56.993778
282	63.022915
283	59.802235
284	56.727833
285	64.322861
286	55.272018
287	60.651199
288	57.804203
289	59.295918
290	60.132233
291	60.208752
292	63.594097
293	62.779755
294	61.038021
295	61.047112
296	60.982716
297	61.384911
298	61.035904
299	62.528328
300	60.863804
301	63.565903
302	62.646858
303	62.614033
304	63.684364
305	61.232304
306	61.348522
307	64.618195
308	62.277401
309	61.817104
310	58.877842
311	63.520462
312	60.453732
313	64.102104
314	60.240925
315	60.871746
316	59.787495
317	61.021076
318	58.884995
319	55.721039
320	56.195377
321	57.948177
322	59.076145
323	55.489731
324	59.824631
325	61.912975
326	61.329498
327	58.580696
328	55.806683
329	56.984764
330	58.403732
331	58.504021
332	61.300442
333	62.677582
334	58.214577
335	60.563656
336	61.503021
337	61.185738
338	58.289246
339	64.742638
340	60.015224
341	62.966164
342	59.468708
343	57.604271
344	57.209793
345	62.456951
346	58.862228
347	67.986931
348	62.232395
349	54.151260
350	58.336094
351	59.087933
352	59.633549
353	60.829426
354	62.226479
355	67.004715
356	65.404465
357	59.738590
358	50.825447
359	58.253864
360	61.763187
361	63.245312
362	58.916878
363	56.965107
364	61.663830
365	67.333038
366	60.971085
367	57.836437
368	62.972324
369	57.993313
370	58.935474
371	61.830547
372	61.132973
373	59.417545
374	60.345181
375	60.905029
376	59.259972
377	53.738674
378	59.296738
379	60.939774
380	58.876598
381	63.371410
382	61.807148
383	58.264435
384	59.862389
385	60.604317
386	63.364635
387	60.379200
388	57.463413
389	65.585152
390	62.067146
391	60.537174
392	57.140301
393	62.043842
394	63.668648
395	61.919491
396	62.636082
397	58.319931
398	64.281364
399	61.228191
400	57.365639
401	58.520119
402	63.631649
403	62.090382
404	60.685379
405	60.472328
406	58.621941
407	62.773430
408	61.041779
409	61.622917
410	61.567463
411	61.751469
412	55.822041
413	63.035011
414	60.504539
415	56.411415
416	60.430824
417	54.897999
418	57.677963
419	62.773682
420	65.747871
421	62.513527
422	59.580292
423	60.585575
424	57.873264
425	55.698574
426	59.853420
427	61.973755
428	59.645393
429	59.716671
430	59.768417
431	58.003025
432	61.807911
433	62.273853
434	62.130333
435	62.164715
436	59.913998
437	60.936230
438	62.718922
439	62.530315
440	60.382370
441	63.941124
442	65.467690
443	63.155338
444	63.900097
445	56.531612
446	61.742466
447	64.448357
448	63.643234
449	59.967690
450	58.621593
451	63.553143
452	65.636101
453	64.839340
454	55.638676
455	60.956974
456	64.097649
457	62.254402
458	65.590012
459	63.161034
460	63.398739
461	63.732224
462	67.806313
463	59.767311
464	67.458664
465	60.568287
466	56.773926
467	59.389969
468	62.959557
469	63.007378
470	62.968773
471	65.897003
472	61.468254
473	59.972485
474	58.639046
475	57.563210
476	60.200497
477	63.578209
478	63.995651
479	60.694523
480	57.680149
481	59.576290
482	59.657146
483	59.318539
484	60.021061
485	63.948875
486	57.966587
487	61.705830
488	58.632256
489	63.831718
490	56.705509
491	64.232880
492	60.616741
493	63.772766
494	62.819820
495	57.131733
496	64.496109
497	55.411816
498	60.436314
499	59.593700
500	59.437523
501	64.505348
502	57.605221
503	57.975368
504	59.245155
505	62.569805
506	65.513084
507	61.223972
508	61.847622
509	61.575497
510	61.576397
511	61.812592
512	62.080677
513	55.685329
514	57.038036
515	55.926910
516	59.947620
517	64.276421
518	61.696327
519	57.408184
520	59.237568
521	56.112778
522	57.907124
523	61.170818
524	60.326763
525	59.371986
526	64.824516
527	60.593552
528	61.552258
529	59.015240
530	63.924816
531	61.242115
532	65.817673
533	57.577988
534	64.359543
535	59.792263
536	64.992599
537	61.681801
538	61.868893
539	60.580433
540	57.054028
541	62.928612
542	65.643944
543	64.036087
544	62.750664
545	58.146645
546	62.932804
547	60.689693
548	60.534027
549	58.428158
550	61.352818
551	59.536873
552	64.877380
553	69.080795
554	64.711563
555	64.113167
556	60.578812
557	59.738022
558	61.199657
559	61.212612
560	60.534340
561	65.264786
562	60.464714
563	58.647133
564	65.163727
565	64.389076
566	68.253006
567	63.336952
568	61.169121
569	62.325581
570	61.529713
571	62.638821
572	58.995171
573	58.753136
574	62.450264
575	63.494934
576	61.540150
577	60.564034
578	62.468609
579	62.647308
580	58.606228
581	61.100723
582	63.652489
583	58.693455
584	66.318405
585	59.593864
586	66.456161
587	64.747910
588	64.722237
589	62.830330
590	59.709629
591	59.108322
592	58.895397
593	60.487999
594	56.198227
595	61.580872
596	61.656673
597	53.827862
598	56.884911
599	62.724915
600	60.822273
601	59.323799
602	61.927101
603	62.391602
604	60.991779
605	61.407505
606	57.438351
607	61.375938
608	58.638771
609	61.762417
610	58.930126
611	61.948833
612	62.836327
613	68.138748
614	68.089348
615	65.342323
616	73.592949
617	70.173882
618	64.062279
619	61.387650
620	60.881493
621	65.031799
622	62.169052
623	59.922478
624	58.481316
625	59.925957
626	58.717632
627	64.808456
628	62.739986
629	61.687904
630	59.650024
631	62.249462
632	57.491783
633	58.602818
634	57.000378
635	60.701157
636	57.783531
637	57.993031
638	61.315403
639	60.671894
640	55.289822
641	59.300358
642	64.892624
643	62.391212
644	60.163216
645	59.678715
646	64.176636
647	59.559036
648	62.633827
649	61.298031
650	58.954430
651	59.305828
652	60.289902
653	63.072258
654	63.450623
655	61.391010
656	57.499947
657	62.201080
658	59.201599
659	62.894882
660	59.000412
661	55.796215
662	62.319500
663	62.008953
664	54.111828
665	61.579128
666	59.912849
667	64.834076
668	60.764828
669	60.608776
670	60.764206
671	60.064617
672	66.260010
673	60.884743
674	62.749352
675	61.206970
676	62.265244
677	56.981365
678	56.927986
679	63.605614
680	60.839684
681	58.230156
682	59.856937
683	61.727932
684	57.918255
685	64.117271
686	58.672478
687	60.187340
688	65.028221
689	56.850216
690	61.600582
691	65.090225
692	59.316025
693	63.989620
694	55.522007
695	64.978241
696	61.433426
697	61.442135
698	61.914314
699	63.350906
700	60.755180
701	62.764759
702	52.109566
703	60.316860
704	55.409000
705	55.532745
706	59.616261
707	65.560707
708	62.229805
709	61.473778
710	61.465988
711	60.928852
712	56.805061
713	63.470524
714	56.892899
715	63.089291
716	65.253166
717	59.785103
718	65.561653
719	63.610153
720	60.397022
721	61.177021
722	62.909000
723	68.121452
724	58.427200
725	64.045120
726	64.253822
727	58.659298
728	61.088535
729	63.580540
730	63.495796
731	60.600800
732	62.381218
733	64.346741
734	59.802795
735	63.282471
736	60.001892
737	64.962357
738	61.618141
739	65.537849
740	58.532776
741	59.060093
742	61.830070
743	56.717793
744	62.216740
745	63.564022
746	57.592018
747	56.245632
748	62.468693
749	59.688961
750	57.523640
751	59.246830
752	59.022171
753	59.155758
754	61.345619
755	62.756790
756	61.176613
757	58.417515
758	60.367542
759	61.122482
760	57.427849
761	56.072704
762	55.142147
763	58.596016
764	57.449234
765	61.482475
766	60.929455
767	60.103424
768	58.830891
769	62.548058
770	65.030098
771	64.081032
772	60.023640
773	63.590065
774	62.980915
775	63.557030
776	59.440247
777	64.184601
778	55.459217
779	61.593246
780	63.444439
781	65.452461
782	65.697594
783	64.208298
784	63.850018
785	64.696167
786	65.803886
787	67.373352
788	64.335457
789	64.488960
790	62.674423
791	60.909073
792	58.979935
793	61.812141
794	58.960125
795	61.863007
796	63.041206
797	59.577843
798	59.405468
799	60.192471
800	63.209332
801	63.609989
802	60.825279
803	59.621590
804	63.349350
805	58.550888
806	59.238209
807	61.273800
808	64.427132
809	60.732075
810	61.410286
811	62.587498
812	60.824120
813	61.550667
814	62.568172
815	62.688160
816	59.902500
817	64.827202
818	67.890717
819	63.090527
820	59.722286
821	60.984756
822	57.500690
823	67.073898
824	65.703903
825	62.631451
826	67.249245
827	60.310818
828	68.250961
829	63.311764
830	60.615498
831	61.714039
832	59.716801
833	65.860168
834	64.258430
835	64.438606
836	67.308716
837	65.639198
838	65.238106
839	62.470661
840	65.797241
841	67.963196
842	63.676365
843	59.939487
844	64.326973
845	60.982239
846	63.910046
847	64.307999
848	63.911617
849	60.439941
850	64.587082
851	62.620144
852	66.854820
853	65.795647
854	64.527687
855	61.618122
856	64.876488
857	60.483524
858	58.274281
859	61.368095
860	63.210896
861	61.913502
862	65.590836
863	64.235542
864	62.730759
865	61.243481
866	63.712784
867	65.213203
868	65.208328
869	64.716713
870	67.053299
871	59.356537
872	59.820232
873	63.315090
874	63.836563
875	65.054855
876	67.975449
877	65.698654
878	65.356651
879	64.719231
880	60.011414
881	66.562080
882	66.020409
883	64.662361
884	65.102493
885	68.196609
886	66.135620
887	67.884979
888	70.364159
889	62.089672
890	61.223629
891	61.320694
892	61.353481
893	57.729412
894	62.419884
895	60.294426
896	58.217377
897	59.319515
898	59.305084
899	62.130566
900	61.866776
901	61.521584
902	65.034607
903	62.205723
904	59.081097
905	64.975395
906	61.601093
907	63.640358
908	65.134087
909	64.665512
910	66.533287
911	63.571510
912	62.218407
913	62.887901
914	60.437382
915	60.921974
916	57.596054
917	64.599777
918	58.178909
919	62.568401
920	62.888645
921	62.848938
922	64.285240
923	61.520626
924	63.823940
925	60.835476
926	61.690426
927	63.562042
928	60.232582
929	59.229378
930	62.396873
931	59.812805
932	61.269428
933	64.755157
934	68.807320
935	63.943611
936	64.333847
937	61.528797
938	61.963490
939	58.941185
940	60.242249
941	65.784157
942	59.351173
943	56.619896
944	62.124138
945	61.028580
946	62.011269
947	54.932339
948	61.846489
949	64.632080
950	64.276566
951	60.208725
952	61.567852
953	62.972107
954	59.143360
955	59.421921
956	61.747047
957	59.334244
958	68.061836
959	61.311058
960	62.692539
961	64.963982
962	62.340340
963	60.928391
964	62.542328
965	64.803680
966	65.991646
967	63.134689
968	58.245277
969	64.465836
970	62.987007
971	59.126221
972	62.992943
973	64.041695
974	60.042137
975	65.978653
976	64.484901
977	57.594933
978	59.804420
979	59.992981
980	57.196381
981	61.709381
982	60.492847
983	60.840073
984	55.303612
985	59.982597
986	60.367302
987	58.932198
988	64.030716
989	62.436043
990	65.105370
991	58.204407
992	57.081036
993	59.495693
994	62.297752
995	63.267586
996	62.253563
997	59.612019
998	67.249756
999	64.664848
1000	63.388309
1001	60.891548
