# Supplementary material for: Short-wavelength-sensitive 2 (Sws2) visual photopigment models combined with atomistic molecular simulations to predict spectral peaks of absorbance
Source: PLoS Comput Biol. 2020 Oct 21;16(10):e1008212. doi: 10.1371/journal.pcbi.1008212 (PMC7605715; doi:10.1371/journal.pcbi.1008212)
Supplement: S1 File — (ZIP) [file pcbi.1008212.s007.zip › S1_File/O-latipes-SWS2-A-Angles/Torsion4-360.dat]

0 182.702
1 182.025
2	179.014267
3 185.323
4 192.019
5 193.066
6 180.366
7 198.032
8 188.733
9	172.727936
10 189.919
11 183.679
12 183.498
13 196.838
14 192.342
15	178.814163
16 187.055
17 187.5
18 187.209
19 183.971
20 182.2
21 188.405
22 183.236
23	177.077347
24 181.472
25 199.858
26	172.203506
27	178.753052
28 183.06
29 182.37
30	178.258377
31 183.712
32 189.654
33 186.055
34	168.577606
35 193.332
36 185.54
37	177.649643
38 182.649
39	173.859161
40 196.854
41 190.931
42 182.619
43 180.889
44 180.849
45 184.211
46	174.853760
47 185.734
48 188.078
49 184.341
50 183.784
51 180.802
52 186.695
53 192.871
54 181.256
55	173.205811
56 181.709
57 186.614
58 181.09
59 192.711
60	179.979965
61	176.712372
62 186.481
63 194.538
64	178.272110
65 186.847
66 186.874
67 181.418
68	175.569000
69 186.807
70	177.796814
71 185.129
72	171.271667
73	179.939896
74 181.804
75 184.862
76 188.874
77 189.24
78	173.938522
79 181.741
80 182.449
81 187.214
82 197.901
83 192.007
84 180.92
85	168.873718
86 198.372
87 196.265
88 184.469
89 184.637
90 181.843
91 196.77
92 186.436
93 192.998
94 194.398
95 191.943
96 189.771
97 183.272
98	172.421707
99 183.259
100 183.969
101 203.766
102 183.935
103 195.295
104 185.329
105 180.549
106	174.541275
107	170.845947
108 195.884
109 184.406
110 187.646
111	174.816284
112 182.999
113 189.905
114 189.474
115 184.889
116 199.304
117 199.101
118 180.026
119 195.237
120 187.374
121	178.840988
122	172.680847
123 190.82
124 186.783
125 206.129
126 193.993
127 189.156
128 195.064
129 182.264
130 182.228
131 183.511
132 191.412
133 187.342
134 196.026
135 193.082
136 198.373
137 189.149
138 189.997
139 188.643
140 186.481
141 189.777
142 190.687
143 188.758
144 187.986
145 191.059
146	178.320496
147 186.358
148 180.471
149 191.865
150 189.688
151 180.168
152 199.842
153 195.511
154 197.899
155 187.837
156 186.229
157 181.881
158 189.47
159 205.02
160 186.744
161 185.879
162 193.559
163 191.333
164	178.532455
165 192.192
166	178.910110
167 187.751
168 184.095
169 182.365
170 187.726
171 191.09
172 191.7
173 180.048
174 190.298
175 183.732
176 188.948
177 192.482
178 207.974
179 184.918
180 186.796
181 189.408
182 199.139
183 183.542
184	174.644562
185 187.976
186 182.482
187 186.691
188	179.211258
189 192.167
190 190.787
191 192.005
192 194.694
193 187.425
194 192.378
195 184.397
196 188.848
197 188.99
198 188.754
199 185.657
200 194.368
201 189.973
202 190.651
203 192.324
204 190.54
205 190.387
206 185.232
207	179.573502
208 192.682
209 181.789
210 192.884
211 186.958
212 182.481
213 185.554
214 184.301
215 188.017
216 191.946
217 196.168
218 185.579
219	179.522247
220 190.416
221	175.981140
222 189.355
223	170.793488
224 186.173
225 184.117
226	166.101898
227 190.268
228	178.999176
229 193.844
230 185.754
231 195.416
232 193.156
233 199.169
234 190.527
235 184.396
236	179.920853
237 181.884
238	167.769913
239 192.36
240 194.214
241 196.176
242 193.979
243 192.543
244 186.524
245 194.316
246 185.999
247 181.363
248	172.612442
249 197.471
250 181.09
251 186.447
252 180.439
253	177.323471
254	172.550690
255 180.15
256 182.206
257 190.725
258 194.923
259 189.831
260 186.854
261 194.574
262 195.858
263 184.323
264 184.276
265 192.798
266	179.761703
267 182.883
268 190.31
269 181.573
270 193.561
271 184.637
272 182.433
273	177.708054
274	172.588593
275	172.290894
276	173.649933
277 195.237
278 185.003
279 188.849
280 190.552
281 189.273
282 200.219
283 183.62
284 195.818
285 190.517
286 186.198
287 181.115
288 180.226
289 185.507
290 186.736
291 193.035
292 200.403
293 190.253
294 180.812
295 201.791
296 190.8
297 184.423
298 186.878
299 192.439
300	179.379654
301 189.052
302 194.421
303 191.168
304 190.552
305 206.689
306	172.601593
307 203.385
308 190.471
309 186.798
310 194.96
311 187.613
312 187.562
313	177.012756
314 191.951
315 186.896
316 182.946
317 193.884
318	179.076385
319	179.213669
320	177.170074
321 185.248
322 183.82
323	174.795074
324 181.043
325	173.530243
326 186.934
327 180.456
328	178.559921
329 185.077
330 182.764
331 185.111
332 198.021
333 181.103
334 194.216
335	179.527267
336 189.933
337 197.836
338 192.829
339 180.056
340 196.135
341 198.073
342 190.95
343 190.77
344 188.971
345 190.112
346 180.74
347 184.654
348	176.938370
349 188.096
350 200.191
351	162.014297
352 184.153
353 187.68
354 198.221
355 190.483
356	178.479401
357	177.191940
358	174.835190
359 180.124
360 191.989
361 182.078
362 193.76
363 197.689
364 184.778
365 192.28
366 190.382
367 181.749
368 188.202
369 180.796
370 194.701
371 186.117
372 192.103
373 188.412
374 181.994
375 189.392
376 203.268
377 190.774
378 195.303
379	174.734619
380 187.928
381 194.499
382	179.331940
383 182.126
384 187.977
385 191.411
386 196.133
387 182.157
388	160.299591
389	179.091248
390 188.837
391 195.927
392 182.947
393 189.751
394 194.066
395 181.874
396 185.229
397 186.721
398 198.55
399 188.903
400 185.497
401 183.774
402	174.916504
403 191.202
404 198.171
405 183.511
406 192.518
407 187.591
408	174.273941
409 186.728
410 188.96
411 198.028
412 190.322
413 197.801
414 186.642
415 184.156
416 193.57
417 180.145
418 185.175
419 190.277
420 189.171
421 186.425
422 186.082
423 184.803
424 198.517
425 197.714
426 193.056
427 200.545
428 197.989
429	178.169907
430 196.917
431 187.377
432 186.745
433 185.948
434 196.485
435 184.425
436 191.166
437 181.135
438 186.237
439 198.142
440 195.545
441 187.796
442 198.577
443	176.187881
444 188.443
445 180.337
446 184.777
447 190.08
448 184.67
449 192.491
450 189.48
451 187.882
452 194.663
453 187.443
454 189.475
455 188.648
456 182.453
457 202.223
458 201.877
459 190.324
460 189.449
461 189.929
462 182.196
463 185.083
464 190.156
465	179.029785
466 193.547
467 194.766
468 186.006
469 181.087
470	177.921402
471 189.32
472 186.234
473	175.198608
474 182.853
475 187.348
476 180.433
477 194.476
478 191.532
479 198.419
480	176.390488
481 186.678
482 192.586
483	175.915344
484 186.564
485 188.114
486	172.842926
487 180.507
488	177.012589
489 186.627
490 190.734
491	173.084625
492 193.717
493 191.514
494	179.141586
495 182.151
496 186.405
497 190.134
498 199.792
499 189.304
500 206.147
501 191.971
502 195.974
503 190.248
504	161.971161
505 197.811
506 195.668
507 204.323
508	178.990753
509 185.556
510 182.42
511 196.454
512 199.807
513	170.806107
514 184.73
515 180.349
516 181.732
517 183.5
518 191.352
519 187.868
520 183.264
521 192.577
522 201.156
523 186.1
524 183.283
525 185.48
526	177.998886
527	178.223541
528 189.869
529 189.462
530 189.58
531 198.039
532 195.082
533 186.456
534 194.416
535	173.508087
536 195.46
537 193.518
538 191.421
539 196.435
540 198.313
541 189.471
542 188.316
543 195.064
544 193.601
545 198.271
546	178.771057
547 180.51
548 192.732
549	173.570694
550 184.363
551	174.895248
552	176.538376
553 191.008
554 195.573
555 183.419
556 197.717
557 190.85
558 190.301
559 199.087
560	173.459915
561 196.797
562 192.597
563 199.086
564 187.195
565 191.361
566 192.62
567 194.643
568 195.15
569 197.842
570 200.875
571 188.185
572 196.391
573 184.614
574 181.137
575 193.023
576 192.898
577 185.035
578 185.584
579 185.608
580 192.219
581 195.459
582 181.507
583 186.438
584 186.33
585 198.452
586 206.025
587 187.861
588 186.005
589 188.747
590 189.737
591 185.578
592 188.89
593 186.172
594 195.135
595 193.838
596	173.756668
597 188.955
598 189.542
599 190.498
600 195.613
601 181.658
602 197.855
603 185.732
604	174.488144
605 186.083
606 197.287
607 189.81
608 210.89
609 188.576
610 201.311
611 184.157
612 198.136
613 187.561
614 192.291
615 196.226
616 184.206
617 201.907
618 190.976
619 185.013
620 182.78
621 198.387
622 184.886
623 188.63
624	176.890137
625 185.368
626 182.468
627 182.758
628 191.279
629 182.323
630 181.72
631 186.279
632 189.005
633	177.255859
634 197.187
635 188.033
636 182.126
637 183.289
638 197.587
639 185.473
640	179.072601
641 186.971
642 197.98
643 182.684
644 193.457
645 181.025
646 196.069
647 185.311
648 196.107
649 190.499
650 193.906
651 185.771
652	178.174500
653 186.19
654 200.947
655 194.707
656 195.279
657 199.168
658 189.113
659 184.558
660 184.999
661 195.373
662 188.034
663 192.32
664 182.072
665	175.247589
666	179.644821
667 188.323
668 193.727
669 192.317
670 191.903
671 202.152
672 197.7
673 181.203
674 187.85
675	173.209152
676 182.077
677 193.41
678 189.939
679 189.474
680 187.35
681 185.736
682 183.618
683 188.836
684 190.8
685 189.154
686 196.639
687 192.273
688 186.226
689	174.893158
690	171.202927
691 196.569
692 195.2
693 182.649
694	176.382965
695 196.734
696 206.825
697 197.004
698 183.906
699 198.174
700 191.382
701 196.85
702	172.058777
703 203.007
704	175.346405
705 193.38
706 195.439
707 194.994
708 188.241
709 190.395
710 183.037
711 191.534
712 187.124
713	169.806885
714 184.398
715 181.255
716	172.118317
717 183.33
718 181.626
719 197.427
720 187.983
721 188.47
722 183.922
723 192.527
724 186.531
725 188.106
726 193.653
727 185.57
728 197.679
729 188.532
730 186.31
731	178.627823
732 181.03
733 194.304
734 186.359
735 206.543
736 184.163
737 182.346
738	161.318008
739 207.881
740 182.819
741 192.664
742	176.787781
743 189.508
744 192.877
745 190.922
746 197.538
747 183.088
748 204.491
749	179.713440
750 192.633
751 192.291
752	177.107483
753	167.633453
754	176.784058
755 180.809
756 182.145
757 183.222
758 182.741
759 190.906
760 199.61
761 192.561
762	177.050323
763	174.791168
764	171.902695
765 198.156
766 190.319
767 184.936
768 189.016
769 202.173
770 186.044
771 197.332
772	172.478226
773 191.12
774	174.809708
775	179.391708
776 190.598
777 191.444
778 194.177
779 183.688
780 193.331
781	175.870911
782 198.13
783	175.401855
784 180.294
785 190.052
786 192.517
787 195.936
788 196.696
789 195.01
790 197.767
791 197.232
792 190.752
793 194.018
794 202.051
795 181.608
796 190.32
797 183.733
798 188.686
799 194.893
800 190.786
801	179.547165
802 198.236
803	173.021912
804 180.55
805 197.053
806 195.459
807 180.623
808	172.648636
809 193.725
810 195.314
811 180.734
812	163.555206
813 199.227
814 195.601
815 196.914
816 187.528
817 189.372
818 195.575
819	176.792786
820 185.397
821 191.61
822 191.05
823 186.325
824	173.771393
825 191.085
826 183.486
827 191.599
828 192.147
829	175.698868
830 185.045
831 198.594
832 194.243
833 198.57
834 194.404
835 187.162
836 183.889
837 192.184
838	168.845566
839 182.806
840 189.636
841 198.005
842	174.232727
843 193.246
844 184.052
845	170.415894
846 186.878
847 203.242
848 191.939
849 194.671
850 190.715
851	178.254562
852 190.94
853 187.57
854	168.817520
855 180.637
856 196.101
857 182.118
858 189.443
859	177.164780
860 200.662
861 185.098
862 193.651
863 189.704
864 182.564
865 183.271
866 185.53
867 189.046
868 189.109
869	168.670853
870	170.136993
871 181.553
872 180.01
873 180.703
874 184.048
875 193.343
876 189.631
877	179.383240
878	171.240204
879 181.291
880 184.414
881 185.098
882 188.658
883	177.976517
884	172.009308
885 192.926
886 187.526
887 182.856
888 185.125
889 186.053
890 185.331
891 187.44
892 195.938
893	178.109253
894	160.129349
895 182.483
896 185.529
897 190.22
898 183.512
899	179.329376
900 181.003
901 182.382
902 209.188
903 192.227
904	179.678894
905 184.121
906 188.834
907	159.629562
908 183.33
909 192.417
910 182.296
911 203.306
912 192.83
913 188.457
914 200.172
915 190.882
916 198.209
917 192.399
918 189.619
919 184.68
920 186.416
921	177.597443
922 200.407
923 189.896
924 186.609
925 195.432
926	177.844925
927 203.222
928 190.81
929 190.578
930 192.939
931 187.039
932 195.956
933 184.867
934 193.961
935 194.922
936 189.787
937 193.823
938 185.016
939 198.591
940 183.991
941 181.747
942 188.775
943 192.237
944 183.505
945 183.745
946 190.398
947 187.695
948	177.359741
949 193.495
950 183.898
951 190.967
952 206.306
953 181.117
954 201.672
955 192.31
956 203.63
957 185.283
958 181.854
959	171.783066
960 193.088
961 192.409
962 184.705
963 194.134
964 190.002
965 180.021
966 190.13
967 184.051
968	179.032532
969 192.268
970 182.612
971	178.310303
972 207.678
973 182.46
974 192.745
975 182.793
976 186.21
977 189.958
978 188.189
979 186.531
980	170.174576
981 180.978
982	177.596741
983 190.987
984 193.479
985 190.482
986 197.422
987 189.444
988 187.145
989 188.684
990 180.53
991 182.522
992	165.002411
993 195.379
994 183.913
995	176.490952
996 188.3
997 184.539
998 182.256
999 189.675
1000	176.592896
1001 187.883
