# Supplementary material for: Short-wavelength-sensitive 2 (Sws2) visual photopigment models combined with atomistic molecular simulations to predict spectral peaks of absorbance
Source: PLoS Comput Biol. 2020 Oct 21;16(10):e1008212. doi: 10.1371/journal.pcbi.1008212 (PMC7605715; doi:10.1371/journal.pcbi.1008212)
Supplement: S1 File — (ZIP) [file pcbi.1008212.s007.zip › S1_File/O-latipes-SWS2-A-Angles/Torsion2.dat]

0	0.235176
1	-12.243098
2	2.941948
3	13.571327
4	15.437223
5	-5.574096
6	-21.722881
7	9.926478
8	6.106565
9	2.200936
10	0.328692
11	-13.077408
12	-0.067432
13	1.736900
14	-6.984528
15	4.286772
16	6.700023
17	11.838444
18	4.951850
19	13.708850
20	-2.002259
21	5.155165
22	1.434989
23	1.229725
24	8.173760
25	-3.021568
26	8.098909
27	-5.942521
28	-9.128046
29	8.367528
30	-8.983017
31	-1.654680
32	-2.822458
33	-1.487471
34	5.890590
35	-1.519155
36	9.043818
37	3.991795
38	-12.416317
39	-8.850323
40	-13.572805
41	-3.911733
42	2.493455
43	-8.660601
44	7.782893
45	-7.663148
46	-0.284829
47	-1.004823
48	-7.493283
49	-3.768432
50	-1.711190
51	9.268506
52	-3.795312
53	5.628510
54	1.638164
55	-2.494795
56	-3.640667
57	2.830187
58	12.945457
59	-2.540037
60	-5.240142
61	7.917461
62	-1.645579
63	10.270006
64	10.929524
65	-9.954172
66	-2.894708
67	7.023503
68	-8.161993
69	3.112084
70	19.272390
71	-15.308041
72	5.472929
73	9.209435
74	8.488969
75	-2.593154
76	-1.861956
77	4.692964
78	-6.090652
79	9.799422
80	-2.411060
81	1.035529
82	-9.715450
83	10.842022
84	5.796138
85	2.076922
86	6.164841
87	9.489626
88	-7.520815
89	0.822633
90	9.677671
91	8.523638
92	12.471460
93	0.252794
94	-0.519722
95	7.638671
96	3.494423
97	3.287883
98	12.070532
99	-6.624931
100	6.936966
101	-7.828070
102	2.262208
103	5.714660
104	-1.630798
105	5.930144
106	5.377375
107	-2.248081
108	-1.299050
109	-3.044513
110	-4.424761
111	8.280811
112	-2.754602
113	4.857648
114	-2.348452
115	6.079267
116	0.602556
117	-3.906361
118	10.472431
119	-4.400978
120	-4.327819
121	-9.175032
122	-4.151029
123	-3.184103
124	-1.622831
125	5.626212
126	4.117130
127	-5.645218
128	-6.732758
129	-2.034045
130	-8.613650
131	2.591967
132	5.716075
133	-5.474253
134	-8.527096
135	-3.624383
136	-3.658138
137	-4.166802
138	-5.843729
139	8.226271
140	19.999693
141	11.334859
142	6.762758
143	1.863685
144	2.805081
145	1.524525
146	-12.200667
147	-6.056326
148	1.229748
149	6.676414
150	7.859693
151	5.097165
152	3.802368
153	1.846555
154	-9.150948
155	-0.610910
156	4.170834
157	10.840591
158	7.480836
159	2.101059
160	5.243244
161	4.416445
162	4.624371
163	-1.417255
164	2.395920
165	-5.466521
166	-2.152665
167	16.089453
168	-5.801041
169	1.089325
170	-1.004770
171	-2.379610
172	10.298696
173	-4.704614
174	-2.605103
175	-7.341413
176	-8.525111
177	-0.977397
178	3.451358
179	9.411795
180	0.869545
181	-3.531998
182	-7.356974
183	-2.016477
184	0.949526
185	13.823475
186	0.109423
187	-2.442137
188	-6.604928
189	2.766110
190	-14.309185
191	10.453680
192	-13.059416
193	-2.451283
194	12.492134
195	-6.295311
196	-0.377174
197	-1.388416
198	0.751787
199	-5.457087
200	-0.799967
201	-2.207124
202	-0.168776
203	-4.561784
204	-1.821992
205	5.724627
206	11.187241
207	-17.827578
208	-1.252643
209	-1.365612
210	3.401153
211	-2.349706
212	9.022972
213	-2.858586
214	17.660870
215	2.994304
216	-2.479366
217	13.523603
218	0.392977
219	-9.753242
220	8.335392
221	13.107287
222	9.215042
223	-5.604382
224	-12.078211
225	-0.083333
226	4.440571
227	1.008289
228	-6.571041
229	4.977044
230	-0.748186
231	10.994115
232	10.316687
233	9.439735
234	-1.336048
235	14.982935
236	-11.860202
237	11.870829
238	3.262242
239	-15.232126
240	2.749658
241	-6.936989
242	-7.102386
243	4.389274
244	9.980067
245	-2.412241
246	-0.737188
247	-1.585211
248	-3.022743
249	-5.317227
250	-7.255095
251	-0.970454
252	-3.287072
253	4.905579
254	10.393201
255	-2.918236
256	1.367511
257	-2.017046
258	6.961933
259	-2.643456
260	-11.104846
261	0.524523
262	0.879375
263	-0.824270
264	-6.850100
265	5.068884
266	-5.197846
267	12.418224
268	-3.056186
269	10.484425
270	-4.395520
271	9.129386
272	11.338081
273	3.492021
274	11.957124
275	16.927652
276	-3.215615
277	-2.413371
278	5.000206
279	12.543884
280	6.489464
281	0.592275
282	-15.240068
283	-7.257117
284	-0.766500
285	3.064027
286	2.427795
287	-4.912036
288	11.814105
289	12.249812
290	1.243122
291	7.072816
292	-18.755320
293	0.544747
294	7.774341
295	-3.341526
296	-0.361158
297	-7.444832
298	8.306722
299	-8.489831
300	12.060541
301	-2.570067
302	5.129181
303	4.569846
304	-6.663552
305	3.255790
306	-9.853349
307	-13.240165
308	-0.261670
309	-11.818780
310	-7.960942
311	-2.624186
312	-5.866542
313	-10.140040
314	6.326946
315	13.897780
316	-3.600871
317	7.119855
318	-3.689719
319	-4.273818
320	1.913529
321	-2.426584
322	-7.229228
323	-9.089223
324	-11.200027
325	3.588583
326	-3.115290
327	7.223450
328	-1.504553
329	-5.134850
330	-6.503312
331	-2.101170
332	2.944968
333	6.101045
334	-6.469015
335	3.651932
336	16.036791
337	-9.390716
338	-2.284977
339	8.413221
340	-4.436789
341	-4.896476
342	12.490644
343	5.650333
344	0.639252
345	-4.981001
346	-12.638967
347	-7.822829
348	4.011903
349	-5.867347
350	-1.880154
351	10.379480
352	14.130472
353	-10.420967
354	9.000535
355	8.111967
356	0.716583
357	6.684640
358	-11.441565
359	-3.361799
360	-5.524369
361	-6.090857
362	-5.997996
363	7.452370
364	8.656583
365	-2.121203
366	3.575815
367	7.606785
368	-2.445133
369	-5.870150
370	4.184844
371	16.106190
372	8.992074
373	1.040930
374	-7.777197
375	-14.632840
376	-1.646641
377	-2.818577
378	6.949573
379	-4.619573
380	-14.212427
381	-3.757923
382	-3.788284
383	14.504496
384	-7.803123
385	3.212317
386	-3.026957
387	0.855316
388	-1.486246
389	-11.050913
390	-8.262309
391	-0.367020
392	5.790178
393	-1.842046
394	-10.522245
395	6.084378
396	4.643456
397	-7.389001
398	9.715745
399	-3.328163
400	4.804460
401	8.473362
402	6.947702
403	4.324307
404	-10.526175
405	5.496872
406	1.141171
407	5.113084
408	-8.445157
409	2.606933
410	-1.047109
411	10.617374
412	3.775964
413	9.564976
414	8.811349
415	-8.239799
416	3.534467
417	-7.643480
418	-1.431855
419	4.427376
420	-1.881431
421	2.024211
422	7.377726
423	-5.191220
424	-0.425215
425	-27.911646
426	-4.819251
427	-4.750911
428	-4.466105
429	8.016685
430	-8.081864
431	-8.635990
432	1.229984
433	-9.485221
434	-0.424090
435	1.242089
436	8.249577
437	4.878521
438	9.794827
439	3.324866
440	-3.688469
441	7.211514
442	0.394251
443	-6.680896
444	0.974104
445	10.870619
446	5.029280
447	-0.623755
448	-4.380038
449	-7.557760
450	2.894966
451	1.121969
452	2.660550
453	-7.154970
454	0.544826
455	5.667717
456	0.305755
457	-9.879728
458	-7.750283
459	-3.548764
460	-8.239304
461	13.866502
462	-3.015950
463	14.412643
464	-5.189119
465	-4.975711
466	-2.655595
467	-2.224722
468	6.864661
469	0.908216
470	-7.758896
471	-3.309067
472	14.718382
473	6.956964
474	1.730648
475	-13.318666
476	-4.056358
477	2.905005
478	-3.364156
479	2.132536
480	11.932795
481	2.717769
482	9.644197
483	-12.072570
484	-4.095987
485	-3.055999
486	3.511122
487	7.760317
488	-8.662087
489	-10.603808
490	4.987149
491	10.546645
492	0.449122
493	2.560390
494	-5.941401
495	12.558195
496	7.096976
497	13.368320
498	-2.425255
499	6.138559
500	13.048534
501	-2.930764
502	9.813573
503	4.281676
504	-2.470443
505	-0.750711
506	1.106268
507	3.832965
508	2.572917
509	4.585102
510	11.446292
511	7.682456
512	-7.567569
513	-1.638927
514	12.135036
515	11.638020
516	9.689185
517	0.790293
518	-1.493456
519	-16.959583
520	-10.372016
521	-8.264402
522	-1.101115
523	-9.690746
524	-6.301911
525	-8.838975
526	2.623787
527	7.300835
528	8.761835
529	-2.467088
530	-3.567950
531	-1.385081
532	0.939710
533	6.715819
534	3.503014
535	-7.501325
536	-2.227225
537	7.098234
538	-1.553095
539	1.474741
540	4.128237
541	-13.037009
542	3.539772
543	-6.737698
544	-3.030368
545	7.210994
546	5.132145
547	-1.616421
548	7.166695
549	11.612926
550	2.606636
551	-2.203564
552	4.094716
553	4.040132
554	2.186999
555	7.125350
556	-0.004910
557	-6.047367
558	7.100673
559	-10.718244
560	5.611979
561	7.157408
562	4.527966
563	-0.223501
564	-8.936001
565	-4.720227
566	-16.250202
567	9.361802
568	-5.711913
569	9.911782
570	-14.128922
571	10.640248
572	-4.608803
573	-6.269259
574	0.992282
575	-1.214981
576	-0.728911
577	3.191104
578	10.424533
579	-0.378542
580	-4.979414
581	13.969328
582	10.812194
583	0.644955
584	12.974774
585	-4.472286
586	-6.764805
587	-2.448391
588	11.380030
589	7.064562
590	0.322615
591	0.523118
592	10.211839
593	-3.139270
594	3.426385
595	-4.364763
596	10.593062
597	0.146028
598	-10.936878
599	12.219426
600	2.746787
601	6.268125
602	6.382448
603	2.467514
604	19.738834
605	6.473428
606	8.455123
607	17.052515
608	-0.290073
609	-10.069266
610	-3.927973
611	-2.818975
612	4.812029
613	-3.524004
614	4.700975
615	-11.453236
616	-17.987589
617	0.788214
618	-5.001999
619	8.659028
620	-0.271874
621	-11.765993
622	-5.205698
623	-4.152590
624	2.209774
625	0.777979
626	-3.373931
627	-11.892374
628	-4.561224
629	8.760963
630	-1.362262
631	-5.292751
632	-5.524919
633	2.536935
634	14.085614
635	0.753175
636	3.275711
637	-3.929579
638	11.592131
639	16.463285
640	4.949561
641	7.834270
642	3.596340
643	0.876358
644	-7.321917
645	6.265293
646	4.600780
647	-7.335411
648	1.603313
649	-5.488614
650	7.430589
651	10.567319
652	-12.405993
653	-9.101968
654	2.264126
655	2.864141
656	-3.764909
657	2.591676
658	-3.421930
659	6.951818
660	16.490042
661	8.646588
662	10.731466
663	0.513017
664	6.100126
665	12.524571
666	-4.508451
667	3.003707
668	3.883411
669	-3.503629
670	-2.481691
671	9.237293
672	1.785715
673	0.621814
674	10.091575
675	-3.336829
676	12.595819
677	5.574126
678	-0.728077
679	-1.207913
680	-0.925299
681	1.947019
682	11.193606
683	-6.847992
684	-2.421543
685	3.649542
686	-6.169301
687	-0.262037
688	5.519409
689	21.708675
690	10.553640
691	-1.972827
692	10.227632
693	4.035774
694	10.770714
695	2.050593
696	9.533582
697	-1.351479
698	-1.893312
699	1.983385
700	-2.926727
701	-14.552238
702	1.996146
703	-0.751491
704	-4.733976
705	6.130953
706	2.960686
707	6.101577
708	-0.245236
709	3.314440
710	11.511402
711	-5.790316
712	-4.826337
713	2.473241
714	-5.491512
715	-15.979720
716	8.141529
717	-11.370159
718	-1.190784
719	-14.061836
720	-5.631979
721	-3.604831
722	5.250538
723	-20.690809
724	-9.349018
725	-7.007121
726	-10.333379
727	0.173068
728	-6.108531
729	-6.756132
730	-10.575373
731	-1.886307
732	12.099087
733	6.685874
734	2.459297
735	-8.163803
736	0.650907
737	-9.085691
738	-12.305017
739	-12.953741
740	-3.007549
741	-10.327728
742	-14.568973
743	6.683609
744	8.418532
745	-2.516686
746	5.922837
747	2.596387
748	1.709712
749	1.104310
750	-0.528566
751	-6.294636
752	4.861014
753	1.026283
754	5.512465
755	2.440581
756	8.735101
757	-1.080643
758	5.254028
759	-6.339021
760	10.446838
761	6.572888
762	7.566768
763	-3.934595
764	8.164099
765	-4.510184
766	11.125751
767	-0.451938
768	0.735519
769	7.385986
770	-1.269880
771	-3.505054
772	2.435515
773	3.033903
774	-18.908024
775	7.923384
776	7.001778
777	-6.954157
778	-5.219930
779	1.519666
780	7.772484
781	5.134628
782	-7.654947
783	3.134603
784	-2.829036
785	-11.231802
786	-7.048711
787	4.498298
788	9.558669
789	-6.470366
790	-7.577668
791	-1.282678
792	5.878938
793	10.846669
794	1.059220
795	-5.132354
796	-10.215273
797	6.635267
798	-4.249378
799	2.487504
800	2.593995
801	5.685143
802	3.083856
803	-9.741525
804	3.287157
805	10.756948
806	-9.435297
807	3.868589
808	4.638290
809	4.354244
810	2.214736
811	12.066968
812	7.289071
813	6.770986
814	-1.403908
815	-9.742136
816	-3.168270
817	-1.295176
818	-14.819535
819	-16.166391
820	0.411921
821	-11.160127
822	-10.395856
823	0.728610
824	8.758656
825	-12.957281
826	0.301384
827	4.337348
828	8.180344
829	7.490154
830	4.996717
831	-3.856189
832	-11.004884
833	7.628461
834	9.422737
835	4.511811
836	7.538295
837	6.759595
838	1.877126
839	-7.454458
840	-1.809324
841	-14.417838
842	-13.268654
843	-11.795397
844	-13.003940
845	5.351824
846	-10.732709
847	-4.565981
848	13.652808
849	-2.889244
850	-11.226335
851	1.685951
852	-4.540969
853	-1.561960
854	-4.915833
855	2.448699
856	-3.186598
857	-6.491158
858	3.186871
859	6.369483
860	-13.140410
861	9.295741
862	1.101646
863	2.004026
864	1.303489
865	-3.434820
866	-14.175656
867	0.875534
868	9.459418
869	1.024416
870	-7.126567
871	-3.792845
872	-2.270593
873	3.798684
874	-18.890001
875	-6.784741
876	-11.654898
877	-5.815054
878	7.963386
879	-3.366374
880	2.613516
881	-8.249675
882	5.741348
883	7.744778
884	-11.306503
885	5.159553
886	1.341596
887	12.588521
888	0.776933
889	1.957952
890	0.227309
891	2.501991
892	5.031891
893	-5.904147
894	-6.421861
895	7.946409
896	-9.025327
897	-3.929515
898	-15.746637
899	8.009946
900	2.533963
901	0.316424
902	-4.736969
903	-4.883957
904	-2.315116
905	1.981971
906	-7.595707
907	-1.517634
908	-3.780115
909	-1.771896
910	8.434217
911	-5.278511
912	0.856225
913	19.385664
914	-5.014712
915	-1.125680
916	2.032378
917	-10.288257
918	0.139174
919	-3.693459
920	5.095082
921	3.484836
922	1.483080
923	11.910605
924	-8.920284
925	6.153463
926	-1.122431
927	0.135028
928	5.777545
929	4.381437
930	-0.224726
931	2.866704
932	8.767281
933	0.023766
934	0.314739
935	9.904659
936	4.956207
937	-0.572837
938	-3.478105
939	1.551144
940	-6.691768
941	-5.677855
942	2.067128
943	-7.240648
944	-6.901793
945	-12.720489
946	-3.894483
947	-1.425583
948	0.766307
949	-0.240437
950	13.341835
951	-10.908806
952	0.885293
953	0.689936
954	-6.500631
955	2.201220
956	4.717793
957	10.977032
958	-13.939572
959	-1.005540
960	-7.549212
961	2.536685
962	-6.720422
963	4.649252
964	5.708455
965	0.330605
966	1.895539
967	3.740697
968	1.990092
969	14.186687
970	-5.069921
971	-4.968015
972	-2.574998
973	1.946612
974	-3.287541
975	-8.345751
976	-2.586172
977	-8.568949
978	13.164678
979	13.698825
980	-7.606854
981	-0.502885
982	7.282382
983	-9.110906
984	-11.552499
985	-11.259330
986	1.272627
987	-11.321999
988	-0.049674
989	5.108155
990	0.680709
991	-7.030081
992	12.730414
993	2.038147
994	-3.896656
995	-5.637688
996	-12.606892
997	15.167960
998	-0.755104
999	1.786233
1000	3.090647
1001	14.755932
