# Supplementary material for: Short-wavelength-sensitive 2 (Sws2) visual photopigment models combined with atomistic molecular simulations to predict spectral peaks of absorbance
Source: PLoS Comput Biol. 2020 Oct 21;16(10):e1008212. doi: 10.1371/journal.pcbi.1008212 (PMC7605715; doi:10.1371/journal.pcbi.1008212)
Supplement: S1 File — (ZIP) [file pcbi.1008212.s007.zip › S1_File/O-latipes-SWS2-A-Angles/Torsion15.dat]

0	3.967741
1	-1.281676
2	-2.501331
3	-10.692553
4	16.151812
5	-1.424527
6	4.766086
7	12.448511
8	7.840162
9	15.796848
10	-1.700464
11	4.874522
12	12.857539
13	-1.770584
14	0.326130
15	3.274299
16	-2.936437
17	7.122362
18	-0.811290
19	3.506647
20	8.474077
21	17.628569
22	7.976934
23	-3.023040
24	13.052514
25	-6.279531
26	6.142780
27	4.622306
28	6.230540
29	5.844311
30	7.116703
31	-8.406510
32	8.310207
33	15.745600
34	1.598434
35	18.858759
36	6.298600
37	1.606992
38	3.341091
39	8.298914
40	-8.596619
41	20.306093
42	11.322894
43	-7.090860
44	-1.165826
45	-4.284002
46	1.639570
47	7.972610
48	8.848699
49	6.820674
50	16.512869
51	6.378180
52	3.500570
53	2.631671
54	4.568666
55	14.285933
56	-5.272971
57	-2.544927
58	10.637970
59	5.646263
60	-4.304817
61	9.008249
62	-0.251290
63	-14.830282
64	3.831575
65	-0.061450
66	-6.710712
67	0.314436
68	6.712822
69	-4.310016
70	2.889548
71	-5.767276
72	4.867432
73	5.526786
74	-8.092677
75	-2.412411
76	1.462070
77	9.658814
78	2.623149
79	-4.771941
80	9.023148
81	8.510131
82	5.781031
83	2.605778
84	7.033256
85	4.491669
86	4.408463
87	-3.144935
88	-3.495403
89	5.436332
90	6.204922
91	4.341025
92	-2.916586
93	3.145948
94	-8.666637
95	3.223451
96	6.345201
97	2.289053
98	-6.770629
99	-1.322547
100	2.445546
101	4.009120
102	9.537717
103	7.467538
104	6.462766
105	-2.269821
106	0.139248
107	5.445621
108	3.050045
109	-0.803678
110	0.788135
111	-0.984729
112	8.892505
113	-6.041608
114	4.820298
115	-4.184328
116	2.236098
117	3.865585
118	-5.604377
119	5.949869
120	8.793401
121	8.487476
122	8.549991
123	-0.988698
124	0.343782
125	18.834793
126	21.353132
127	-12.976325
128	14.191138
129	13.395906
130	7.159625
131	0.161133
132	11.054266
133	11.137170
134	-7.253407
135	-2.243063
136	4.608071
137	7.107499
138	0.369590
139	-4.585894
140	0.537941
141	-5.898846
142	15.596765
143	-0.753545
144	-6.099298
145	-1.337779
146	2.200732
147	21.988754
148	-0.541422
149	8.048308
150	5.800731
151	6.807605
152	1.546337
153	-4.275841
154	2.036963
155	5.948560
156	-4.744868
157	-0.086455
158	-1.038360
159	7.188488
160	3.019897
161	2.847650
162	4.320323
163	-2.200905
164	2.971395
165	2.353152
166	9.105966
167	-12.437095
168	-0.081830
169	-5.338542
170	-6.076787
171	-4.305620
172	17.581507
173	9.356136
174	4.282322
175	8.276187
176	-0.174377
177	10.526298
178	0.650823
179	-4.944010
180	-2.541185
181	-0.230106
182	9.261562
183	3.175587
184	2.595314
185	4.146616
186	5.295479
187	9.770959
188	-4.177848
189	5.017510
190	-0.080328
191	11.384947
192	-10.157208
193	-2.282656
194	-8.481745
195	-7.934946
196	6.114795
197	5.902691
198	18.800362
199	3.497751
200	0.791146
201	6.846529
202	11.178785
203	2.322345
204	1.956578
205	6.848471
206	2.285503
207	11.375842
208	4.324099
209	0.193497
210	3.752230
211	2.159562
212	-7.088537
213	1.348652
214	9.361747
215	13.841146
216	2.559703
217	-3.051561
218	4.230683
219	8.089966
220	3.702485
221	0.310404
222	1.046863
223	-12.067370
224	-3.433338
225	7.991318
226	0.633748
227	-3.465180
228	1.293681
229	9.323129
230	-2.197498
231	11.013435
232	-3.247325
233	4.691418
234	5.379189
235	9.101384
236	10.441530
237	4.821652
238	-5.809525
239	10.283708
240	-7.920483
241	5.496283
242	-4.757147
243	4.044242
244	-2.656353
245	14.337291
246	4.991158
247	1.776969
248	-0.110186
249	12.213855
250	0.888577
251	8.835163
252	16.316639
253	4.566893
254	4.128380
255	3.519744
256	3.330880
257	3.139005
258	-0.589713
259	-0.412924
260	-2.145757
261	12.572817
262	3.960772
263	-1.927170
264	5.657240
265	-2.630461
266	-4.238783
267	11.025970
268	2.669353
269	10.733191
270	23.217205
271	14.402571
272	1.462744
273	-5.048463
274	6.348434
275	1.333876
276	-3.802739
277	5.263416
278	-0.504324
279	11.248814
280	-1.609535
281	10.384757
282	9.257488
283	8.012937
284	-12.490861
285	7.202832
286	2.738735
287	-7.397914
288	-4.523199
289	5.851626
290	4.331590
291	13.015976
292	-4.472503
293	14.839339
294	-1.981396
295	6.614459
296	-1.823745
297	6.871016
298	6.852469
299	-3.299516
300	6.126699
301	-2.697639
302	2.350780
303	1.306908
304	8.753299
305	0.647226
306	8.151263
307	-2.318990
308	2.907902
309	3.514484
310	2.986079
311	5.606109
312	-9.460603
313	7.455470
314	-8.201861
315	2.238122
316	-1.130883
317	9.592149
318	7.337519
319	-1.002970
320	-3.986724
321	-4.232239
322	15.239182
323	6.592096
324	17.680372
325	-0.937509
326	7.548355
327	3.007154
328	2.106552
329	-7.674071
330	11.771887
331	6.901465
332	1.889506
333	22.743832
334	0.699009
335	-1.450472
336	3.725584
337	4.955012
338	10.098523
339	-2.502579
340	2.985435
341	0.919353
342	4.428225
343	-7.947199
344	1.125887
345	0.248688
346	3.079586
347	-1.968695
348	1.787686
349	-3.960363
350	-2.153799
351	3.489099
352	-4.823012
353	2.757801
354	10.053542
355	-0.180188
356	2.663446
357	-1.465258
358	0.777672
359	-5.489964
360	-1.542692
361	-5.711042
362	-5.213161
363	5.924026
364	-4.027947
365	16.070793
366	3.895579
367	9.100904
368	-12.012341
369	-0.000165
370	-1.135040
371	13.004668
372	-4.257385
373	-1.142356
374	8.000721
375	-3.909689
376	-0.238312
377	-5.738515
378	2.953891
379	3.765006
380	-3.746884
381	8.491953
382	-7.538371
383	3.201361
384	-0.233313
385	-8.192433
386	1.861459
387	2.312465
388	-9.759766
389	-21.548092
390	2.210701
391	-3.747097
392	0.741004
393	4.994310
394	13.511649
395	2.593066
396	-7.352604
397	14.875305
398	4.357475
399	-11.733151
400	-0.855889
401	4.308630
402	2.492832
403	-6.990616
404	-4.293613
405	-1.557912
406	5.155722
407	1.202762
408	4.238536
409	7.733136
410	9.464550
411	-6.353528
412	-6.595485
413	9.503621
414	-0.358314
415	2.424758
416	14.191577
417	4.734816
418	-9.543287
419	-3.773924
420	2.833235
421	-3.736898
422	4.982616
423	-6.281020
424	8.764744
425	5.570924
426	-9.700834
427	5.979972
428	-6.791252
429	-0.379120
430	-3.798705
431	4.506566
432	-8.629698
433	10.263021
434	9.587907
435	-0.009024
436	-4.668491
437	1.319552
438	8.824114
439	-19.756105
440	9.390049
441	6.865117
442	-6.798234
443	4.667558
444	0.742355
445	-8.409820
446	2.093672
447	7.991902
448	10.162546
449	8.795427
450	18.362860
451	6.740119
452	18.175144
453	7.729595
454	-8.791964
455	-3.289921
456	4.433197
457	-12.027286
458	3.197898
459	8.225903
460	13.154866
461	-13.267820
462	-4.138354
463	4.954719
464	9.701406
465	-0.258863
466	4.823518
467	1.374499
468	6.593260
469	3.832101
470	-10.629579
471	-0.247259
472	6.577980
473	0.059812
474	-7.777982
475	-1.273446
476	-7.135314
477	8.671064
478	3.483119
479	0.345982
480	10.303856
481	0.414115
482	-6.693602
483	8.438648
484	4.844239
485	-7.327313
486	-0.526363
487	1.220070
488	2.163274
489	-10.066296
490	-1.275779
491	-3.793663
492	-3.438296
493	-0.662729
494	7.597037
495	9.820096
496	-10.790895
497	12.753531
498	-1.575224
499	2.279118
500	-1.702283
501	9.761470
502	-0.750116
503	7.157286
504	-2.391335
505	1.303362
506	5.137198
507	0.904708
508	8.396829
509	7.878533
510	5.888374
511	-13.327281
512	0.335326
513	13.618329
514	0.080349
515	3.872484
516	10.405375
517	13.112924
518	5.712440
519	9.991727
520	-0.155225
521	-3.868980
522	6.291875
523	1.916108
524	-8.936052
525	-6.840396
526	5.335764
527	11.877359
528	2.826394
529	6.210078
530	5.278934
531	4.572273
532	9.253132
533	16.898716
534	-0.293804
535	4.372690
536	4.960422
537	10.168435
538	4.053932
539	-2.457056
540	4.987200
541	-7.560202
542	1.158136
543	5.865530
544	6.759958
545	-0.514287
546	7.470020
547	-13.520877
548	4.724572
549	7.119831
550	11.923126
551	-7.543868
552	-8.179799
553	5.343715
554	4.763304
555	2.559881
556	-2.295562
557	-1.846468
558	-5.505672
559	-6.604160
560	-4.840932
561	3.232154
562	13.732760
563	-3.860206
564	6.698014
565	0.699365
566	-2.178858
567	1.729894
568	-8.049478
569	2.444889
570	5.015077
571	5.193696
572	7.701378
573	3.000201
574	5.854813
575	0.380717
576	1.106491
577	1.628313
578	-15.002453
579	4.157272
580	-0.973253
581	9.770431
582	-15.753919
583	15.090858
584	7.230489
585	-1.567738
586	7.111499
587	4.024975
588	-4.404469
589	9.125603
590	-0.935940
591	7.569889
592	-2.158373
593	4.663405
594	-0.477227
595	-5.293910
596	-3.379920
597	3.494139
598	-0.912939
599	-7.123126
600	5.695438
601	-0.113340
602	-2.277706
603	0.760776
604	1.986396
605	2.276498
606	-1.617486
607	9.852960
608	-0.908448
609	9.728204
610	-3.331959
611	5.645839
612	-4.564093
613	2.532637
614	9.896018
615	8.153191
616	4.974452
617	3.619000
618	0.421777
619	2.809745
620	3.026256
621	-10.104011
622	-11.403886
623	1.562701
624	0.404147
625	18.552832
626	-10.810147
627	0.703327
628	-7.980863
629	0.007917
630	8.690396
631	7.855479
632	0.309743
633	-9.113073
634	-6.973386
635	7.182950
636	-1.664288
637	0.727496
638	1.175995
639	5.009319
640	0.652392
641	8.490452
642	4.018443
643	-0.260217
644	5.857626
645	6.738286
646	9.176510
647	2.204663
648	2.668665
649	3.355810
650	-0.645900
651	2.766214
652	8.251195
653	7.850770
654	7.888062
655	-0.165430
656	1.806599
657	-2.994038
658	-4.287528
659	7.681060
660	4.576152
661	3.959901
662	1.676582
663	2.876972
664	14.199985
665	-0.219589
666	6.023643
667	1.310473
668	1.079004
669	1.983741
670	1.655638
671	-0.978645
672	-4.814857
673	5.069034
674	2.289764
675	3.110864
676	-3.430604
677	2.084146
678	4.717346
679	8.512150
680	5.460227
681	-1.131794
682	-8.117158
683	3.424988
684	-4.914350
685	2.980448
686	-6.722135
687	12.748870
688	13.704265
689	-0.521244
690	-1.294476
691	-5.880825
692	0.357859
693	1.995720
694	-9.419151
695	9.449862
696	10.952989
697	-6.508139
698	11.795834
699	-8.485921
700	3.108386
701	14.456552
702	-6.800009
703	1.577218
704	-11.316509
705	10.183141
706	13.248955
707	-4.838893
708	-3.411559
709	1.252784
710	11.952529
711	3.605802
712	-3.450222
713	3.428592
714	-4.219649
715	-2.506846
716	7.399642
717	-9.732151
718	11.558237
719	2.853991
720	13.019066
721	-0.999681
722	-4.371364
723	8.248373
724	9.573356
725	9.658403
726	3.197730
727	-2.105187
728	9.613692
729	3.327039
730	8.469481
731	6.443056
732	2.744262
733	8.048072
734	-2.860744
735	12.030811
736	14.275233
737	5.991631
738	-11.658892
739	19.073753
740	-6.038512
741	-3.548890
742	5.441887
743	-0.076058
744	-6.353596
745	0.322863
746	9.752752
747	7.113185
748	4.627922
749	7.342843
750	4.752569
751	1.646278
752	-5.990599
753	10.208479
754	-5.700030
755	-1.898146
756	-0.609966
757	-0.767399
758	13.144079
759	-0.501241
760	1.444254
761	0.632177
762	-0.221504
763	10.253386
764	0.889038
765	22.831776
766	2.529134
767	5.248164
768	-1.275999
769	-3.633771
770	0.860735
771	0.494783
772	-9.310747
773	1.276882
774	7.731274
775	13.717372
776	3.649685
777	-2.587060
778	11.071990
779	-1.775079
780	1.902136
781	0.172240
782	18.668091
783	1.960515
784	2.827652
785	-4.217385
786	1.308744
787	5.726323
788	-12.876858
789	-3.002715
790	2.261464
791	-1.242313
792	12.112663
793	-2.185474
794	8.350633
795	13.415911
796	-5.467809
797	6.962339
798	4.114986
799	-1.903363
800	9.442640
801	6.100806
802	2.962200
803	7.370004
804	4.800895
805	-0.204154
806	-0.031038
807	0.186955
808	-9.962609
809	5.769759
810	6.354714
811	1.465932
812	6.441854
813	1.612533
814	-2.666637
815	1.261554
816	2.757508
817	2.450390
818	-9.014223
819	1.779362
820	3.219049
821	4.963149
822	5.504115
823	0.785744
824	13.510994
825	3.628821
826	24.085176
827	2.925448
828	0.316352
829	2.181233
830	-0.125012
831	3.711734
832	-3.352849
833	1.370647
834	-4.345921
835	-3.510628
836	-0.649383
837	11.571137
838	1.628807
839	5.770160
840	5.915195
841	-5.290768
842	-0.620663
843	-1.279807
844	8.465829
845	2.447533
846	3.800248
847	-8.617659
848	-7.342779
849	2.327820
850	0.153073
851	7.509634
852	7.509534
853	-1.250100
854	9.939070
855	-1.698204
856	6.184763
857	9.251211
858	2.479637
859	3.313807
860	10.384329
861	22.905138
862	-2.461769
863	4.615750
864	11.603329
865	-2.151698
866	-0.905116
867	7.608377
868	1.793286
869	-0.893354
870	9.342225
871	-1.044087
872	-3.323635
873	6.398034
874	13.824142
875	4.103964
876	10.230644
877	3.804824
878	2.248874
879	14.441820
880	-2.597412
881	-0.546360
882	-3.659784
883	3.122851
884	-2.467466
885	-6.324655
886	6.731040
887	7.195225
888	8.013091
889	1.449263
890	7.036239
891	5.805932
892	-12.636787
893	-3.545779
894	-16.783730
895	3.383989
896	-4.424832
897	1.360154
898	1.021948
899	-10.734128
900	7.007958
901	-0.699671
902	-8.215422
903	-4.679058
904	0.899294
905	4.478458
906	-9.468011
907	-1.412686
908	-8.495267
909	4.054558
910	9.891016
911	1.173891
912	10.849860
913	6.441811
914	7.202042
915	10.617239
916	3.462719
917	-16.582645
918	6.215337
919	5.067400
920	0.794660
921	10.578558
922	-10.829470
923	-1.333946
924	7.539037
925	1.550604
926	-9.446072
927	-8.647819
928	4.046093
929	0.397625
930	2.696877
931	-1.809404
932	-0.273334
933	0.575087
934	-4.645401
935	2.480026
936	0.536659
937	2.353498
938	-7.267121
939	-15.531444
940	-2.167892
941	-14.410276
942	-2.355438
943	13.631578
944	8.989299
945	3.438056
946	-5.940853
947	4.693318
948	3.200092
949	5.045780
950	-5.725826
951	0.553694
952	8.407154
953	9.213721
954	-7.078720
955	-8.457365
956	-2.515926
957	-4.602740
958	5.598907
959	4.294676
960	9.937108
961	5.392806
962	4.349024
963	-7.995251
964	3.279650
965	-14.853246
966	-5.133813
967	9.354477
968	15.805644
969	8.412029
970	4.810230
971	2.970982
972	16.117542
973	2.734563
974	-4.461056
975	10.488388
976	-8.650256
977	3.319383
978	-4.156493
979	-7.960492
980	-1.841506
981	-4.911345
982	0.896925
983	5.990916
984	4.911605
985	-3.537568
986	0.835470
987	6.264041
988	7.188231
989	7.798532
990	2.032253
991	8.817476
992	2.576925
993	-8.978752
994	3.692535
995	-0.411502
996	-1.701052
997	7.306506
998	-3.227805
999	-10.829900
1000	0.548866
1001	-8.875878
