# Supplementary material for: Short-wavelength-sensitive 2 (Sws2) visual photopigment models combined with atomistic molecular simulations to predict spectral peaks of absorbance
Source: PLoS Comput Biol. 2020 Oct 21;16(10):e1008212. doi: 10.1371/journal.pcbi.1008212 (PMC7605715; doi:10.1371/journal.pcbi.1008212)
Supplement: S1 File — (ZIP) [file pcbi.1008212.s007.zip › S1_File/O-latipes-SWS2-A-Angles/Torsion8-360.dat]

0	174.901581
1 183.155
2 181.694
3	179.075867
4 189.101
5	173.902954
6 183.664
7	179.951935
8 188.235
9 191.377
10	171.195953
11 185.215
12	174.275436
13	177.262314
14 189.676
15 181.657
16 187.938
17	176.653198
18 186.123
19	176.278839
20	178.093597
21 188.046
22	177.816330
23 184.322
24 186.47
25	171.222977
26 180.639
27 184.155
28 181.66
29 184.38
30	172.616592
31 181.38
32	164.347549
33 183.948
34	176.981644
35	179.840576
36	175.206711
37	175.073624
38	179.825378
39 184.646
40 181.145
41	177.490677
42 185.072
43 183.318
44 181.277
45 183.914
46	172.435287
47 182.326
48 182.491
49	174.899094
50 180.42
51 183.022
52 189.51
53	175.145340
54	178.552032
55 183.882
56	175.180847
57 182.375
58 182.716
59 181.58
60 180.231
61 184.253
62 182.025
63	173.804230
64 182.022
65	177.148315
66 193.787
67 189.487
68 188.443
69 181.95
70 184.658
71 180.932
72 181.985
73 185.87
74 191.838
75 186.527
76 180.728
77 187.418
78 183.449
79 186.098
80	175.901016
81 183.622
82 181.526
83	177.782562
84 195.684
85 180.085
86	174.304855
87	175.997223
88 188.761
89 189.042
90	174.053543
91	179.613861
92 182.461
93	168.201111
94 182.063
95	177.715271
96 185.344
97	174.184509
98 180.261
99 190.858
100	179.851028
101	173.986206
102	177.975113
103	175.005997
104	174.973816
105 180.846
106	177.322586
107 181.301
108 180.366
109 188.913
110 180.658
111	173.349411
112 181.643
113	179.338867
114	179.603714
115 185.396
116 183.81
117	172.490005
118	170.940659
119 186.405
120	177.558624
121 186.138
122 182.386
123	168.488815
124	173.277359
125 183.976
126 183.866
127 185.923
128 187.958
129 184.792
130 185.997
131 185.931
132 180.645
133 186.595
134	178.468048
135	173.594528
136	179.277786
137 183.084
138 186.309
139 191.451
140	179.132980
141 180.125
142 181.668
143 189.983
144 185.212
145 184.749
146 196.261
147	167.669922
148	175.510025
149 185.829
150	179.325485
151	170.256760
152	174.419220
153	176.095749
154 183.303
155 182.591
156	179.747589
157 182.43
158 188.4
159	179.035828
160	167.000534
161	170.526474
162	179.528244
163	178.606232
164 181.694
165	172.543701
166 188.645
167 180.278
168 183.541
169	169.089447
170 185.256
171	178.554504
172	178.411316
173 185.733
174 188.686
175 188.17
176	169.015976
177	169.760620
178	175.464203
179	176.886124
180 193.187
181 188.879
182 190.503
183	172.660492
184	168.284332
185	175.901398
186	173.516342
187 181.124
188 189.523
189	176.345703
190	179.550156
191 184.624
192 187.04
193 182.73
194 196.18
195 180.59
196	179.773849
197	172.934158
198	174.778793
199	176.005035
200	177.304398
201 188.033
202	177.802856
203 184.556
204	178.066406
205 185.385
206	176.336121
207 186.881
208	177.345169
209 186.486
210	169.314636
211 184.622
212 180.975
213	173.092346
214 183.287
215 181.578
216	167.745682
217 183.946
218 183.706
219	175.862167
220 186.557
221	178.301727
222 182.035
223	172.804459
224 192.395
225 180.359
226	177.356644
227 192.969
228 186.739
229	177.803619
230	173.302856
231 190.776
232	178.014114
233 183.191
234	179.730209
235 186.455
236 185.047
237 185.981
238	172.784348
239 189.529
240	179.744141
241 184.269
242	172.852081
243	175.358078
244	177.153290
245 183.891
246 180.329
247	179.050308
248	169.816010
249 184.076
250	176.652924
251	178.475677
252	178.799591
253 182.154
254 192.365
255 182.615
256 183.765
257	179.095322
258	177.703995
259 197.734
260	176.716080
261	174.682938
262 183.602
263 182.655
264 195.461
265 181.376
266	171.600327
267	179.802444
268 185.744
269 186.951
270 189.532
271 183.442
272 191.002
273 183.206
274 181.607
275 189.321
276	177.127365
277 192.087
278 185.03
279	179.943542
280 187.655
281 186.403
282 181.72
283	178.926910
284 180.191
285	177.564606
286	177.411743
287 180.002
288 181.667
289	171.126312
290 192.374
291 187.226
292 182.462
293	166.977615
294	179.447281
295	176.399170
296	176.223267
297 187.402
298	176.306046
299	173.443344
300 180.132
301	176.445587
302 186.899
303	171.155258
304 183.311
305 183.748
306 183.632
307 188.478
308	179.742661
309 198.52
310 182.593
311 189.313
312 184.435
313	170.971176
314	176.864792
315 184.664
316	178.351913
317	174.299484
318 182.004
319 184.522
320	179.639725
321 184.645
322 189.632
323	176.320953
324	170.078079
325	177.963974
326	174.839569
327	175.053101
328	179.843399
329 183.007
330	174.121140
331	175.685974
332	178.657440
333 180.946
334	177.932007
335	173.473633
336	171.519196
337	179.953308
338	174.441391
339 181.023
340	176.112503
341	162.202744
342	178.397003
343 185.561
344 183.228
345 185.098
346 182.533
347	179.814011
348 184.371
349 190.847
350 182.665
351	174.396530
352 182.269
353 181.335
354 190.56
355 181.87
356	167.929169
357 183.935
358 187.765
359 181.722
360 188.886
361 181.292
362	178.254883
363 195.626
364 181.854
365	165.188019
366	175.340469
367 180.899
368	179.122894
369 183.172
370 192.425
371 183.404
372 180.065
373 180.514
374	174.708572
375	173.809097
376 180.898
377	179.604919
378	174.144211
379 185.896
380 186.827
381 180.486
382	167.816788
383	178.869141
384 183.38
385	174.253891
386	175.997025
387 189.772
388	172.990875
389	175.884827
390 184.026
391 181.351
392 188.465
393	174.683182
394	178.171860
395	170.895386
396	169.592743
397 184.615
398 184.688
399	173.521393
400 190.372
401 184.409
402	176.444977
403	177.669785
404 194.101
405	172.116852
406 183.89
407	177.088531
408	175.456482
409 181.014
410 192.395
411	175.373489
412 189.902
413	175.873444
414	170.349991
415 192.686
416 181.184
417	178.592499
418	179.357544
419 187.216
420	176.701508
421	179.529678
422 184.288
423 190.799
424	178.518341
425 191.32
426 192.301
427 185.147
428 184.011
429 182.676
430 187.804
431	177.519928
432 184.558
433	171.769257
434 182.682
435	179.076675
436	178.552948
437 184.026
438	177.853149
439	177.901138
440	173.760269
441 184.801
442	176.724365
443 180.978
444 183.134
445	168.211304
446	173.334961
447	173.715820
448 184.628
449 184.797
450 192.748
451 183.334
452	168.091858
453	176.755066
454 185.887
455	175.693008
456 181.678
457 180.277
458 180.219
459 185.511
460	174.270172
461 182.898
462 181.935
463 190.824
464	170.371567
465	178.096909
466 191.352
467 181.602
468	174.091064
469	176.747467
470 185.662
471	174.753647
472	173.967010
473 192.028
474 183.14
475	176.155365
476 186.492
477	179.096390
478 185.281
479 185.058
480	178.834198
481 185.488
482	176.024780
483 183.952
484 184.654
485	177.433472
486	171.974808
487 181.56
488 185.77
489	170.362747
490 183.641
491	179.289032
492	175.138153
493	170.376831
494	175.146301
495 187.584
496	175.240845
497 186.182
498	174.764191
499 182.143
500 186.941
501	172.330688
502 180.591
503	177.758759
504 183.863
505	179.843002
506	173.403473
507 181.549
508	179.610062
509 180.54
510	172.935394
511	176.997910
512 184.687
513	171.556503
514 180.608
515	174.776276
516	165.583649
517	172.944870
518	169.650375
519 183.944
520	177.989182
521	179.730255
522 188.305
523	173.993042
524	179.674164
525	179.556961
526	179.850586
527 184.832
528	170.889267
529 183.427
530 183.344
531	176.982635
532	170.852707
533	176.881821
534 186.968
535	177.307419
536	176.621246
537	176.279709
538 189.885
539 180.353
540 185.238
541	171.980240
542	175.023239
543	174.365906
544	173.968536
545 188.968
546	174.906342
547	176.589630
548 189.031
549 184.484
550 182.406
551	173.166718
552	174.557571
553	170.081848
554 187.015
555	179.437088
556	176.386978
557	176.532745
558 181.248
559	177.397675
560 184.336
561	176.118958
562 183.806
563 183.197
564	175.305450
565 184.611
566 181.778
567	178.795166
568	174.634430
569	170.839981
570	172.067139
571 183.583
572	169.736115
573 186.958
574	177.054550
575 180.785
576	175.963150
577 185.068
578	178.130554
579	176.643051
580 186.386
581	176.730911
582	177.848129
583	169.554047
584 181.111
585 180.138
586	173.812683
587	167.103394
588	175.838165
589	176.380707
590	176.423294
591 181.971
592 184.792
593	179.490692
594	175.884781
595 182.602
596	177.858505
597 182.085
598 186.806
599	174.168716
600 182.548
601 181.647
602 182.214
603	166.568161
604	166.378082
605 180.501
606 181.976
607	174.141815
608 186.924
609 181.378
610 185.006
611 180.929
612 182.927
613 182.338
614	173.614502
615 189.723
616	173.736374
617 184.87
618	173.341873
619 184.435
620 183.724
621 184.486
622	178.040344
623	178.409363
624 183.129
625 196.954
626	172.871490
627 187.233
628	166.651917
629 181.368
630 183.225
631 180.106
632	160.309067
633 185.283
634 191.311
635	179.021759
636 181.858
637	179.064392
638 187.041
639 182.612
640	179.505280
641	173.150940
642	176.293243
643	179.267136
644 191.8
645 188.84
646	174.728989
647 184.596
648 184.618
649 183.221
650 184.336
651	178.578888
652 186.693
653 183.438
654 185.876
655 183.155
656 180.544
657	173.503906
658	178.176392
659	178.049210
660 183.589
661 182.709
662 184.022
663 180.192
664 188.965
665	176.653687
666 180.22
667 185.454
668	172.952026
669	176.428909
670 187.893
671	178.251160
672	173.941788
673	179.221771
674	171.643402
675 183.201
676 183.588
677	177.629196
678 182.896
679	178.731644
680	177.333481
681 184.595
682	163.704819
683	175.831284
684	176.783508
685 186.492
686	176.330841
687 187.22
688	164.928452
689 196.873
690 185.882
691	171.311554
692	178.999374
693 181.741
694 185.147
695	170.514542
696 183.402
697 185.49
698	177.718765
699 183.59
700	178.410095
701 186.321
702 183.906
703	175.649414
704 189.024
705 183.238
706 192.077
707 188.175
708	174.591751
709	170.593307
710 185.863
711	176.850311
712 184.508
713	171.009369
714 184.802
715	177.021484
716	175.632492
717	176.310486
718	178.427994
719	164.717987
720	175.310806
721	175.508636
722	176.548340
723	158.418228
724 180.361
725	172.293045
726	174.751785
727	179.309921
728	177.148804
729	163.323380
730	176.567261
731 182.228
732 183.888
733	174.463898
734	166.699051
735 182.452
736	174.335938
737	175.918991
738 184.782
739	166.286774
740 185.635
741	178.562286
742 184.288
743	174.900513
744	170.469177
745	170.822891
746	173.055115
747 183.645
748 180.653
749	165.542847
750 183.701
751	172.819870
752 184.417
753	175.745163
754 184.971
755	176.938049
756	174.860382
757	179.885681
758	170.980164
759	176.416000
760	174.705688
761 182.134
762 181.161
763	174.569672
764	175.014404
765	174.970123
766 182.699
767 180.42
768	169.474533
769 184.053
770	164.856339
771	177.765976
772 185.361
773	178.823410
774 189.091
775	176.329529
776 183.228
777 181.014
778 187.704
779	164.585220
780	168.315674
781 185.386
782	162.458923
783 180.847
784 181.804
785	173.233185
786	177.109390
787 181.579
788	172.694870
789	176.940384
790	178.447723
791	176.321976
792	169.754333
793	176.246185
794 186.579
795	172.684723
796 180.367
797	177.334503
798 182.282
799	178.603210
800	173.593536
801	172.495010
802 181.186
803 186.442
804	174.579376
805	173.486603
806 181.356
807	176.054352
808	172.336166
809	171.568268
810	176.092117
811	178.408112
812 183.823
813	172.308151
814	172.327881
815	168.327225
816 187.558
817	178.418152
818	175.416153
819	175.997482
820 180.385
821	166.926437
822	178.715256
823	174.873383
824	171.005981
825 187.208
826 180.005
827	179.501740
828	160.684891
829	175.060272
830	170.111008
831 181.287
832	176.481445
833	178.466751
834	179.820297
835	167.184433
836	165.045151
837	173.958008
838	176.504074
839 182.319
840	167.328033
841	175.934570
842	177.296753
843	164.995346
844 183.758
845	171.797516
846	178.444153
847	179.566650
848	176.701035
849	177.789291
850	171.337540
851 181.442
852	175.718918
853	171.739044
854	171.079865
855 184.744
856	170.575653
857	177.589661
858	179.033142
859	173.682892
860	176.954575
861	172.409241
862	178.339371
863	172.791580
864	178.943375
865	173.074707
866	170.413925
867	175.524445
868	174.281601
869	169.945877
870 183.448
871	176.086380
872	179.172974
873	179.089691
874	179.059067
875	175.697083
876	172.770721
877	178.706558
878	168.399094
879	176.871231
880	178.397079
881	177.462830
882	174.782516
883	171.447250
884 181.94
885	172.298767
886	169.918442
887	176.411911
888	164.768600
889	170.155075
890 185.906
891	173.906662
892	173.058563
893 183.139
894 189.429
895	178.926849
896	169.168015
897	179.011688
898 183.281
899	173.602264
900	173.000275
901	170.144394
902 182.437
903 182.803
904	178.081009
905	176.566544
906 187.78
907	172.289780
908	178.192291
909	174.333206
910	172.479187
911 182.777
912 183.923
913	174.529388
914 182.577
915	168.823776
916 182.679
917	176.213654
918	175.445526
919	175.761337
920	179.563583
921	175.912796
922	172.112549
923	174.956100
924	169.507492
925 181.895
926 183.254
927	178.664398
928	176.926422
929	164.700592
930	168.910080
931	178.143829
932	167.646133
933 181.315
934	172.331741
935	179.015320
936 190.352
937 183.638
938 189.458
939	175.164398
940	177.761642
941	170.998810
942	174.209793
943 188.194
944 181.734
945 190.696
946	178.457031
947 182.05
948	176.498291
949	175.038254
950 183.743
951	170.419601
952 186.257
953	176.481659
954	179.219727
955	173.057922
956	177.955078
957	166.509811
958	161.008682
959	173.156509
960 180.326
961	169.655334
962	167.007492
963 186.999
964	178.420700
965	172.732574
966	170.448502
967	176.351837
968 192.9
969	169.299255
970	178.988403
971	172.662094
972	179.493530
973	165.142197
974	167.648483
975	160.616837
976	171.981171
977	173.199005
978	176.515671
979	177.036011
980 184.879
981	173.971008
982 184.81
983	179.960449
984 190.967
985 188.058
986	170.736710
987	176.429810
988 186.283
989 183.394
990	179.656219
991 181.274
992	175.885101
993 182.259
994	164.457687
995	168.552032
996	179.221268
997	178.277527
998	167.682953
999 181.375
1000	177.207993
1001 180.84
