# Supplementary material for: Short-wavelength-sensitive 2 (Sws2) visual photopigment models combined with atomistic molecular simulations to predict spectral peaks of absorbance
Source: PLoS Comput Biol. 2020 Oct 21;16(10):e1008212. doi: 10.1371/journal.pcbi.1008212 (PMC7605715; doi:10.1371/journal.pcbi.1008212)
Supplement: S1 File — (ZIP) [file pcbi.1008212.s007.zip › S1_File/O-latipes-SWS2-A-Angles/Torsion3.dat]

0	-0.789379
1	9.882705
2	2.215814
3	-0.754699
4	-6.412131
5	-0.916287
6	-4.232041
7	-6.421036
8	-0.018889
9	-0.703663
10	-14.604325
11	4.816229
12	-0.444439
13	6.456235
14	6.262884
15	3.419510
16	-0.026605
17	5.409401
18	-10.665094
19	-10.009402
20	2.009904
21	2.155651
22	6.470397
23	-9.139159
24	-11.834811
25	0.911481
26	6.609858
27	0.225005
28	-2.797853
29	8.356111
30	8.674797
31	-3.966146
32	11.377687
33	-2.185338
34	-11.332359
35	-12.226488
36	-1.826647
37	2.425454
38	6.207919
39	4.538500
40	-3.172579
41	-9.306178
42	-5.371970
43	-6.179175
44	-8.579575
45	8.643344
46	5.641810
47	-7.562012
48	-1.804889
49	-5.832968
50	16.332888
51	10.628168
52	-8.783919
53	-1.065036
54	-1.944297
55	10.557726
56	10.882092
57	0.109533
58	-2.190485
59	4.511056
60	-2.551130
61	-1.451780
62	-10.817082
63	2.272133
64	7.002497
65	-15.929645
66	-8.252174
67	0.456992
68	10.677934
69	-3.719829
70	2.914419
71	10.742399
72	6.814375
73	-4.834677
74	0.697311
75	4.664488
76	5.873834
77	-5.676795
78	7.577272
79	-3.481275
80	-1.064707
81	0.675871
82	15.358345
83	13.544308
84	-5.324153
85	-6.968903
86	3.150233
87	-1.703075
88	4.533239
89	-8.053444
90	2.756885
91	-0.969320
92	11.891422
93	15.003153
94	-9.112941
95	7.893137
96	10.920576
97	11.665174
98	9.746450
99	-2.266409
100	-10.715041
101	-2.896946
102	2.955814
103	-2.494643
104	-6.884293
105	7.350040
106	-1.562615
107	-9.337014
108	-3.725442
109	0.262778
110	10.354269
111	-2.163555
112	1.601020
113	-3.395421
114	-3.692788
115	9.776630
116	-5.668262
117	4.723456
118	6.407730
119	-7.307881
120	1.202487
121	8.245472
122	0.007080
123	-4.875608
124	2.866492
125	-4.858564
126	-4.305574
127	6.140454
128	-7.032705
129	4.653472
130	15.365644
131	9.864061
132	14.902926
133	-1.492901
134	-3.189094
135	-1.209514
136	-2.658036
137	-0.435006
138	4.304350
139	11.982055
140	-3.293418
141	4.053670
142	4.202600
143	0.809753
144	9.088243
145	-9.187261
146	-15.836658
147	2.176177
148	8.343664
149	6.722415
150	15.289248
151	6.538190
152	-6.010899
153	14.966833
154	12.973922
155	6.175969
156	2.984002
157	0.090994
158	6.546290
159	-15.277348
160	9.733862
161	-9.877119
162	-0.831825
163	3.985772
164	9.808648
165	-4.129524
166	5.205346
167	-12.240522
168	14.635655
169	-1.054075
170	0.157915
171	9.284395
172	-3.426030
173	-6.024401
174	11.659481
175	-7.506845
176	-4.518939
177	0.445225
178	-0.092017
179	-4.553014
180	2.972614
181	3.656339
182	4.669364
183	-1.252291
184	-0.869719
185	6.346168
186	0.527566
187	3.900108
188	-1.503323
189	0.018383
190	-5.467229
191	12.335434
192	1.080035
193	1.484733
194	-7.143999
195	-6.891236
196	7.490530
197	4.572875
198	1.320976
199	-0.597645
200	6.417132
201	-6.593619
202	20.439108
203	-1.038326
204	5.157034
205	-8.716281
206	2.990650
207	5.620273
208	-0.931578
209	7.800128
210	-10.443155
211	-4.791886
212	5.774737
213	-7.127195
214	-9.630508
215	-6.432656
216	-3.106733
217	8.791654
218	-8.652751
219	-7.861069
220	-4.099481
221	4.055451
222	13.984150
223	0.014437
224	-6.507434
225	-4.586282
226	-11.152415
227	-5.763624
228	-5.715167
229	6.482874
230	8.352036
231	2.942535
232	2.583527
233	-0.135205
234	-5.429539
235	1.851226
236	5.293303
237	-2.271572
238	5.327456
239	-3.318864
240	6.018990
241	-3.235437
242	-4.248274
243	11.981045
244	3.433979
245	-1.307281
246	6.894763
247	-8.238879
248	-7.201206
249	-1.074665
250	2.750169
251	-0.159727
252	-1.979630
253	0.558424
254	3.436175
255	2.365250
256	-2.272484
257	-4.284282
258	-1.116590
259	-7.873504
260	-6.172844
261	7.072706
262	5.689019
263	-2.553506
264	4.625334
265	-1.173545
266	9.748050
267	-0.960427
268	-1.462866
269	-5.843642
270	-9.130711
271	11.736584
272	4.141584
273	-11.030050
274	7.491292
275	-0.877562
276	12.053866
277	2.777879
278	3.223905
279	-0.730481
280	14.765654
281	-6.313777
282	-9.162465
283	-0.052970
284	9.708298
285	-4.294230
286	3.365898
287	3.406981
288	-0.405688
289	-8.860487
290	-9.149399
291	-15.194541
292	-8.839514
293	4.691364
294	2.655962
295	-8.263795
296	0.298101
297	-2.468983
298	-7.147714
299	3.663920
300	-7.524487
301	-7.988685
302	-7.291906
303	-0.307868
304	2.117847
305	-12.563179
306	-0.257101
307	3.356557
308	-6.516718
309	-0.140447
310	-5.157986
311	8.457120
312	3.350515
313	4.202445
314	-4.550420
315	0.236603
316	-6.002473
317	3.546209
318	2.313754
319	-0.150538
320	0.781018
321	2.223684
322	1.154196
323	-1.748895
324	3.610302
325	0.588870
326	18.080484
327	10.294268
328	-2.146337
329	-6.607570
330	2.529187
331	2.938621
332	5.614533
333	4.502061
334	10.383154
335	5.345965
336	0.644186
337	10.283015
338	-7.870166
339	-3.418110
340	6.751381
341	-13.719193
342	8.142885
343	-0.737653
344	0.936785
345	-9.462575
346	-0.517237
347	-1.799076
348	-2.687054
349	0.031155
350	-2.092585
351	14.048318
352	-9.965246
353	-16.724701
354	-11.970950
355	-10.355842
356	11.502265
357	-9.037435
358	-12.863652
359	1.898950
360	2.304217
361	-3.582808
362	-1.455281
363	-0.671040
364	4.321403
365	-12.928857
366	-1.403792
367	-8.250058
368	3.140962
369	5.165432
370	-3.595579
371	0.569099
372	2.016117
373	3.556610
374	-5.852337
375	0.569938
376	6.647739
377	4.966393
378	-0.749017
379	6.707319
380	4.195333
381	5.327389
382	17.048504
383	5.099639
384	-10.249390
385	-11.052440
386	-0.314191
387	3.322447
388	2.890553
389	-10.874081
390	4.676174
391	9.759879
392	11.070749
393	-5.479722
394	-1.999817
395	-13.608182
396	-7.241329
397	0.130605
398	2.729336
399	0.645597
400	13.271786
401	1.575210
402	2.254767
403	-2.214692
404	-6.721926
405	-4.061888
406	-2.868206
407	-11.683642
408	-9.037521
409	8.720937
410	-2.151426
411	-2.475529
412	-6.680077
413	-0.941386
414	-8.508482
415	1.294232
416	-3.038484
417	2.758622
418	-0.188342
419	1.405186
420	2.422356
421	-0.934495
422	-11.987124
423	-5.895560
424	7.447515
425	0.137298
426	5.262553
427	11.634606
428	0.630740
429	6.452588
430	-1.172984
431	2.462472
432	0.708141
433	-2.730494
434	5.739841
435	3.880695
436	4.531242
437	2.312282
438	2.297569
439	17.013058
440	7.138337
441	-7.859951
442	-7.001207
443	-14.015243
444	0.339422
445	-9.805714
446	-5.841046
447	16.175797
448	0.143307
449	3.292189
450	-10.714507
451	-0.619528
452	10.551821
453	7.594512
454	-2.163066
455	-2.723427
456	2.503085
457	3.632190
458	-2.337749
459	19.255829
460	5.245726
461	-10.857553
462	-9.529459
463	5.949243
464	13.335901
465	13.133987
466	-6.534287
467	-4.047032
468	11.479211
469	0.101700
470	0.495982
471	-0.034269
472	-0.043913
473	-8.915583
474	12.362007
475	-2.812797
476	11.535656
477	-2.848230
478	-6.906445
479	-0.186946
480	3.036472
481	-13.155135
482	-1.486509
483	6.942374
484	11.752610
485	4.768059
486	5.164651
487	-0.650922
488	13.953925
489	12.168291
490	-1.905643
491	0.977692
492	1.484536
493	-2.389134
494	8.783236
495	-5.802035
496	0.389628
497	8.917318
498	1.939512
499	14.765639
500	6.408722
501	3.247881
502	3.576884
503	16.323660
504	7.604530
505	3.174092
506	-5.286706
507	-5.623221
508	-7.792363
509	6.892559
510	-7.242590
511	-10.748406
512	0.022406
513	6.891967
514	5.859394
515	2.524846
516	1.850979
517	0.241542
518	2.314148
519	-2.047371
520	-3.829422
521	-14.114695
522	8.798205
523	4.109282
524	9.690876
525	-19.308296
526	-9.702284
527	2.036690
528	8.294698
529	8.009461
530	1.483833
531	17.324760
532	3.200670
533	-7.007658
534	6.702754
535	6.616501
536	-13.044715
537	3.895226
538	-5.388875
539	-4.858350
540	4.935817
541	4.593152
542	-3.224452
543	12.548666
544	9.247980
545	1.488888
546	16.760244
547	1.026575
548	10.499166
549	-0.883247
550	-1.081613
551	12.759180
552	-3.483109
553	0.244502
554	6.576665
555	10.077487
556	-1.846330
557	9.261164
558	3.573818
559	-8.326007
560	6.187111
561	-1.731345
562	-8.327279
563	11.175032
564	-21.754984
565	-0.287902
566	8.401005
567	11.931328
568	2.721384
569	-5.644367
570	1.077771
571	8.418169
572	5.770105
573	4.958087
574	1.116128
575	0.361908
576	-6.678229
577	2.067550
578	-9.065986
579	0.775864
580	-7.242769
581	-3.936807
582	1.617102
583	-2.676579
584	-8.055473
585	-12.916250
586	9.391952
587	-2.403678
588	6.081109
589	-12.869855
590	-1.673716
591	-4.422636
592	-0.669582
593	22.304123
594	-6.390707
595	-1.323741
596	3.306303
597	-1.374523
598	-5.946947
599	1.660979
600	-3.508703
601	0.073110
602	-1.067486
603	4.853077
604	-9.441094
605	-5.353279
606	1.843087
607	-15.518802
608	-8.941829
609	-0.970135
610	-4.651365
611	-4.933303
612	0.150587
613	4.075030
614	-4.654157
615	-8.805871
616	-10.694107
617	-14.279958
618	13.461839
619	7.658229
620	-1.960142
621	0.036086
622	-3.518700
623	4.292577
624	1.530986
625	11.324555
626	-12.142222
627	-3.800263
628	8.016444
629	-2.912092
630	-1.517449
631	5.448702
632	-1.343829
633	10.553094
634	-3.573955
635	6.736629
636	0.187844
637	-1.244733
638	1.310438
639	-10.387707
640	9.076780
641	11.171735
642	1.287373
643	-8.345457
644	6.147195
645	2.194621
646	0.958562
647	-1.339084
648	5.057205
649	-1.495741
650	6.637753
651	-10.663801
652	2.156497
653	6.333538
654	7.116445
655	0.564815
656	3.620801
657	-4.484037
658	-2.733929
659	-8.005963
660	10.885013
661	-4.511423
662	3.895345
663	-4.703824
664	-7.576624
665	11.026627
666	-5.227668
667	-5.232705
668	-0.265057
669	-7.611767
670	-4.303723
671	0.437773
672	4.605777
673	4.578575
674	-1.400598
675	0.168896
676	-5.308536
677	3.241287
678	10.779073
679	-5.292996
680	-5.773082
681	-3.492349
682	-10.884203
683	-1.948758
684	-5.917408
685	8.550188
686	-2.617958
687	-2.419308
688	2.327013
689	-0.950205
690	-0.926474
691	0.008967
692	8.060389
693	-17.124973
694	-4.686518
695	3.588245
696	10.609284
697	-3.361603
698	6.236270
699	1.492623
700	-0.829222
701	0.078996
702	6.025990
703	13.573702
704	6.795707
705	3.887739
706	-7.259181
707	6.749696
708	0.669739
709	-6.900961
710	5.210964
711	17.474297
712	-2.350250
713	-4.620746
714	11.718209
715	6.276296
716	-10.154784
717	12.994829
718	-8.950569
719	3.365035
720	4.052342
721	3.120675
722	-5.804771
723	9.166695
724	-4.122854
725	-7.229303
726	10.957976
727	7.020275
728	2.038847
729	1.214525
730	5.590402
731	-0.675349
732	-3.000711
733	-2.946920
734	8.695082
735	-7.253061
736	3.449704
737	-1.145443
738	10.275743
739	9.580035
740	0.235661
741	3.292581
742	0.058540
743	3.971823
744	10.492804
745	12.510185
746	9.922758
747	11.178153
748	3.127613
749	11.919974
750	-2.130675
751	-4.959141
752	2.184610
753	6.278249
754	-13.070829
755	2.268716
756	-2.531750
757	9.973439
758	-0.783711
759	7.951884
760	-2.054657
761	11.788855
762	-0.894192
763	7.484315
764	5.417252
765	12.767139
766	1.191036
767	5.048476
768	10.792306
769	-15.362631
770	7.410971
771	-5.113432
772	8.435307
773	0.409971
774	-8.010232
775	14.696757
776	10.641681
777	0.835706
778	7.069200
779	7.477498
780	3.527207
781	1.471743
782	-1.822021
783	11.009942
784	-10.006041
785	-1.174535
786	8.796152
787	-3.793875
788	9.885884
789	8.146166
790	10.691834
791	-2.244183
792	-13.534578
793	-4.289165
794	-1.347485
795	-2.628010
796	10.132234
797	10.094810
798	8.021205
799	0.915035
800	5.446300
801	5.443924
802	7.398864
803	-1.110064
804	6.021685
805	-6.183421
806	5.855562
807	1.271970
808	-1.190446
809	9.673774
810	4.925307
811	0.573470
812	5.617071
813	7.493096
814	-2.040610
815	-5.072449
816	7.643401
817	-0.213396
818	4.472831
819	4.634880
820	1.682605
821	7.215559
822	5.621473
823	-8.594323
824	4.677234
825	-13.268497
826	-6.805054
827	-5.670313
828	2.195756
829	-1.052356
830	12.674017
831	-1.625845
832	4.544104
833	-3.158421
834	5.969984
835	-8.726770
836	1.289176
837	-4.122474
838	4.093715
839	3.775549
840	-2.587850
841	-5.611399
842	1.116711
843	9.712711
844	1.194907
845	11.116607
846	-17.153051
847	10.266167
848	5.890844
849	11.054866
850	-1.181437
851	-1.805317
852	5.466571
853	-10.259158
854	-2.341945
855	-0.122756
856	1.865326
857	6.222950
858	-3.311075
859	6.344257
860	6.625339
861	-4.565192
862	5.228602
863	3.352434
864	-1.114570
865	-2.821442
866	-9.193475
867	-0.373313
868	2.965423
869	-2.113129
870	7.956210
871	2.598228
872	-3.581348
873	-0.313600
874	4.331223
875	4.864575
876	11.165256
877	5.960871
878	-5.280254
879	13.500688
880	-3.585773
881	-4.302869
882	-4.582642
883	0.984901
884	-2.208674
885	0.258954
886	-5.427594
887	11.169221
888	-3.903019
889	1.005920
890	-3.558762
891	-0.494637
892	-0.744592
893	12.816628
894	-3.036475
895	1.492377
896	4.457457
897	-15.742276
898	-3.199268
899	-10.966015
900	7.283662
901	-0.443415
902	0.539623
903	-2.587479
904	-8.527640
905	16.031324
906	1.726093
907	-4.719644
908	5.704352
909	1.379538
910	-12.135379
911	1.702658
912	-0.932257
913	-7.977094
914	1.780893
915	-0.203849
916	13.860918
917	-9.555220
918	-8.295415
919	-11.981454
920	5.932106
921	10.901932
922	5.195560
923	-3.261484
924	8.407433
925	10.369443
926	-2.828704
927	11.426324
928	1.756209
929	2.257070
930	-10.746105
931	24.735853
932	-1.409561
933	-2.856396
934	-7.031929
935	-6.502722
936	6.255667
937	-11.470587
938	-5.273660
939	-2.374836
940	-5.298418
941	5.915149
942	-3.306568
943	2.239864
944	4.972033
945	5.521496
946	8.080345
947	-3.498843
948	3.117669
949	-2.639035
950	-6.841321
951	7.898546
952	2.781749
953	13.813001
954	7.319202
955	-4.050097
956	13.862942
957	-0.641957
958	9.989732
959	2.640573
960	-4.668731
961	15.963013
962	5.677978
963	-0.127562
964	-13.385779
965	6.491789
966	1.196325
967	-4.167658
968	1.960763
969	5.749760
970	6.745773
971	-4.253356
972	0.936370
973	14.876287
974	4.792112
975	-3.827145
976	0.036167
977	4.892382
978	5.468797
979	5.638024
980	8.734209
981	-0.540171
982	-3.298199
983	5.294713
984	0.052666
985	0.283942
986	14.527833
987	-1.504691
988	8.074615
989	15.142436
990	-3.624074
991	-4.217219
992	-0.259992
993	-0.349985
994	8.868701
995	4.787180
996	4.423612
997	-4.466293
998	4.367137
999	-1.163625
1000	8.399080
1001	-2.738649
