# Supplementary material for: Short-wavelength-sensitive 2 (Sws2) visual photopigment models combined with atomistic molecular simulations to predict spectral peaks of absorbance
Source: PLoS Comput Biol. 2020 Oct 21;16(10):e1008212. doi: 10.1371/journal.pcbi.1008212 (PMC7605715; doi:10.1371/journal.pcbi.1008212)
Supplement: S1 File — (ZIP) [file pcbi.1008212.s007.zip › S1_File/O-latipes-SWS2-A-Angles/Angle4.dat]

0	89.276970
1	85.881599
2	82.404785
3	91.093330
4	82.168839
5	83.808678
6	80.000923
7	81.162651
8	82.009056
9	84.930458
10	78.456825
11	81.856102
12	83.978371
13	84.128387
14	75.763519
15	79.866867
16	82.724998
17	77.344971
18	79.513481
19	78.771790
20	83.722832
21	74.038002
22	84.506630
23	78.085258
24	80.910263
25	84.583809
26	80.645332
27	84.904739
28	84.767570
29	91.050201
30	89.168640
31	82.792038
32	85.147995
33	83.569107
34	86.063110
35	87.293503
36	85.614052
37	90.039604
38	90.854080
39	86.188232
40	82.764359
41	93.636589
42	79.136559
43	86.469299
44	89.887726
45	84.118187
46	77.950211
47	83.103531
48	81.010284
49	80.183983
50	79.744026
51	87.895615
52	80.832825
53	81.558060
54	74.120415
55	76.544609
56	75.423248
57	75.394104
58	78.489334
59	73.618240
60	76.531113
61	79.923027
62	77.482773
63	76.471107
64	77.770699
65	77.933662
66	81.200851
67	77.942696
68	76.983551
69	78.011696
70	78.886292
71	74.267433
72	80.479385
73	75.523117
74	79.703491
75	81.361214
76	71.720528
77	83.086922
78	70.756310
79	81.423210
80	81.503578
81	76.896431
82	78.016655
83	78.654442
84	80.690193
85	75.216553
86	77.551666
87	74.992317
88	77.065704
89	76.009590
90	83.513000
91	75.923225
92	75.674644
93	77.319160
94	82.074837
95	75.859535
96	74.297684
97	73.819572
98	75.298859
99	79.375565
100	74.292740
101	76.008430
102	82.617119
103	78.007248
104	77.158730
105	75.227287
106	75.937035
107	77.591362
108	77.005577
109	72.487114
110	73.424545
111	75.814972
112	73.078224
113	74.687096
114	78.223305
115	85.518639
116	83.471786
117	81.891838
118	81.366196
119	74.530472
120	74.733635
121	80.614388
122	71.451332
123	76.504066
124	81.648895
125	80.236191
126	83.777214
127	75.404091
128	78.799637
129	80.445908
130	73.722237
131	76.352150
132	76.499435
133	76.459663
134	78.919907
135	75.090042
136	80.505791
137	72.973282
138	71.085106
139	79.770142
140	75.572594
141	73.275421
142	75.512146
143	75.868378
144	75.051804
145	76.512375
146	81.806503
147	71.242531
148	74.080452
149	75.769180
150	76.674019
151	76.047455
152	73.718086
153	79.179146
154	77.399445
155	78.238037
156	72.941490
157	75.948441
158	76.415863
159	78.396950
160	80.362434
161	77.584023
162	75.129829
163	74.140274
164	80.794930
165	76.556580
166	75.502457
167	75.916656
168	80.412025
169	73.480797
170	75.027161
171	75.458138
172	75.131348
173	76.081261
174	78.176361
175	75.731743
176	76.448257
177	82.460312
178	77.739197
179	73.584198
180	83.313385
181	79.102600
182	76.398003
183	77.007111
184	83.440407
185	78.922554
186	76.992104
187	77.540245
188	80.444633
189	74.454140
190	77.735367
191	80.479004
192	76.546265
193	79.811508
194	76.510490
195	78.412529
196	73.365257
197	76.825943
198	73.638847
199	80.106804
200	79.066917
201	72.431007
202	81.967422
203	76.427040
204	81.545509
205	79.727737
206	79.809456
207	78.611984
208	77.711525
209	78.854500
210	78.084084
211	72.371811
212	73.839737
213	74.290810
214	76.615547
215	77.210770
216	75.042427
217	78.986023
218	79.198380
219	75.413353
220	76.894646
221	74.585754
222	74.827362
223	80.300110
224	74.384300
225	76.499542
226	77.255844
227	76.915031
228	77.574966
229	77.991692
230	80.889694
231	77.230415
232	75.243492
233	79.956314
234	76.317818
235	76.955811
236	78.100357
237	78.819916
238	77.673744
239	77.723511
240	78.589294
241	75.849205
242	77.505417
243	74.693863
244	79.563690
245	83.278297
246	76.516441
247	79.363396
248	81.551498
249	81.089729
250	82.753502
251	76.429962
252	80.161743
253	80.864311
254	74.019623
255	78.444611
256	75.992859
257	81.357094
258	74.945396
259	80.348541
260	81.246635
261	78.045433
262	81.734932
263	79.351715
264	85.002419
265	76.288628
266	75.470650
267	83.117203
268	73.784431
269	75.613113
270	82.270760
271	78.187637
272	86.893723
273	83.416420
274	76.526291
275	76.322906
276	77.715385
277	76.268875
278	73.802467
279	74.849983
280	82.161659
281	79.842697
282	80.226776
283	72.621834
284	72.863647
285	79.069290
286	73.027855
287	77.347336
288	80.107742
289	72.587616
290	81.024361
291	78.043953
292	76.974266
293	74.342033
294	78.966255
295	76.359482
296	79.029579
297	79.239799
298	77.428276
299	79.192284
300	74.405937
301	77.360107
302	79.826767
303	80.565857
304	83.366577
305	80.040070
306	74.522263
307	83.231461
308	77.716194
309	80.736565
310	77.349625
311	83.005013
312	78.548965
313	77.903130
314	81.643707
315	80.527084
316	73.255470
317	75.536407
318	77.805847
319	71.657578
320	69.711411
321	78.326195
322	81.309418
323	74.045570
324	71.173058
325	75.356216
326	81.062416
327	72.045776
328	72.993202
329	75.797752
330	77.485367
331	75.170158
332	70.704514
333	80.420326
334	75.247780
335	71.602097
336	77.221191
337	78.104607
338	75.349228
339	81.859604
340	80.491669
341	79.591827
342	74.551964
343	76.139801
344	76.490410
345	77.312851
346	76.969391
347	76.011154
348	80.701332
349	74.435730
350	74.751534
351	77.344452
352	74.907875
353	75.688461
354	78.920982
355	75.830490
356	78.235703
357	71.054642
358	72.788017
359	83.268990
360	76.730553
361	76.065788
362	73.180359
363	75.915710
364	76.962410
365	79.142006
366	78.472488
367	80.259537
368	79.799194
369	77.224609
370	71.468796
371	79.006798
372	79.666206
373	72.679909
374	74.324669
375	75.082085
376	75.324287
377	74.641884
378	77.553650
379	81.195793
380	77.785904
381	77.676193
382	81.377182
383	71.615135
384	73.737938
385	76.839264
386	76.338814
387	74.840714
388	68.933365
389	80.961449
390	76.563652
391	78.762856
392	71.465363
393	79.685158
394	77.107094
395	74.650200
396	74.420319
397	70.685455
398	81.527542
399	75.852272
400	71.495300
401	69.395233
402	77.984726
403	75.283531
404	75.320381
405	74.242798
406	74.746544
407	77.390015
408	81.365906
409	75.184212
410	73.597893
411	77.748344
412	75.719139
413	77.558121
414	73.917656
415	75.290260
416	76.997955
417	70.346245
418	76.820076
419	74.298454
420	77.505272
421	86.792854
422	78.775383
423	76.354774
424	71.656471
425	73.936996
426	73.076149
427	76.166077
428	69.723854
429	72.626144
430	80.556053
431	69.772446
432	73.230309
433	73.075027
434	76.437790
435	77.570961
436	73.788017
437	76.459877
438	80.529167
439	72.212654
440	72.510727
441	76.702347
442	77.590256
443	78.302200
444	79.977180
445	73.197571
446	75.371178
447	78.431908
448	73.413101
449	73.085854
450	75.648376
451	78.761780
452	74.655365
453	77.966988
454	70.879227
455	73.663872
456	75.917488
457	75.857758
458	83.252892
459	78.091652
460	80.974930
461	73.785828
462	73.479164
463	76.967224
464	72.281013
465	79.702644
466	73.984413
467	74.201500
468	73.142921
469	74.802727
470	76.626099
471	76.358330
472	77.411621
473	80.343971
474	77.086174
475	72.140160
476	78.109917
477	74.846031
478	74.170250
479	75.402496
480	71.779518
481	81.626930
482	74.353676
483	79.168694
484	79.293472
485	80.994774
486	75.150719
487	80.235146
488	73.993660
489	74.097870
490	69.716568
491	72.823105
492	75.004539
493	75.990967
494	70.166069
495	70.527519
496	73.978584
497	77.256096
498	71.217888
499	75.608040
500	77.924919
501	78.807571
502	77.131378
503	75.133476
504	77.832199
505	77.031769
506	78.244438
507	78.959946
508	74.833107
509	75.059387
510	85.941238
511	74.285965
512	77.585030
513	74.590263
514	70.323967
515	76.548759
516	74.673927
517	77.245422
518	75.511047
519	76.695496
520	71.922760
521	74.495728
522	75.430565
523	75.782051
524	74.247078
525	76.449532
526	75.194351
527	78.548584
528	74.767830
529	77.830681
530	80.448112
531	72.304405
532	74.066589
533	74.042816
534	79.019249
535	78.498878
536	80.130287
537	77.009583
538	73.430565
539	75.061546
540	74.467346
541	77.079971
542	84.058876
543	79.322243
544	75.009232
545	76.752800
546	76.545982
547	78.623917
548	76.771172
549	72.833885
550	78.596199
551	72.322777
552	78.296844
553	77.083839
554	79.408943
555	79.893158
556	78.170815
557	75.043587
558	86.462059
559	80.056664
560	74.521751
561	77.019135
562	71.468651
563	75.051025
564	76.249954
565	76.620552
566	81.542618
567	76.026718
568	74.756104
569	77.439857
570	79.137314
571	74.966423
572	71.011467
573	78.296402
574	76.756699
575	77.830353
576	77.351753
577	77.569771
578	74.179413
579	79.300133
580	81.162285
581	73.590767
582	72.176857
583	70.039314
584	79.724808
585	76.976227
586	77.426697
587	75.747513
588	76.671715
589	78.993530
590	77.338318
591	80.402252
592	72.950073
593	76.152985
594	71.647110
595	73.392403
596	74.288902
597	73.345039
598	72.497665
599	80.322639
600	73.763878
601	77.573883
602	72.318672
603	72.015480
604	78.312302
605	78.035393
606	78.979263
607	74.726677
608	80.634415
609	76.518219
610	71.114784
611	76.992661
612	80.912399
613	88.124283
614	85.085243
615	77.958397
616	80.808365
617	80.269302
618	73.816589
619	76.851799
620	75.225159
621	75.943817
622	72.634560
623	74.293617
624	73.643852
625	79.515770
626	71.094185
627	85.217094
628	74.357780
629	79.792732
630	77.586098
631	80.566261
632	71.527618
633	78.550819
634	85.305756
635	78.474815
636	80.191689
637	79.514046
638	73.912628
639	77.482071
640	72.574654
641	73.542664
642	78.668724
643	80.921646
644	86.336708
645	77.371834
646	83.079918
647	75.852722
648	77.992355
649	72.943138
650	75.965187
651	79.758270
652	77.596184
653	80.552254
654	78.716591
655	81.063286
656	72.789131
657	76.516525
658	78.150429
659	71.480255
660	74.801758
661	74.285103
662	83.102409
663	75.948738
664	69.062683
665	77.752281
666	75.079056
667	77.263443
668	71.755692
669	76.583733
670	78.195274
671	78.273445
672	78.120888
673	76.831902
674	71.801712
675	82.181801
676	74.444801
677	72.817764
678	72.839951
679	76.477875
680	80.831322
681	77.868057
682	74.580200
683	76.568382
684	71.946693
685	78.774879
686	74.880234
687	77.550682
688	79.543663
689	78.077751
690	76.943748
691	84.148560
692	77.525475
693	71.971069
694	80.936913
695	77.505417
696	81.647018
697	77.273048
698	79.431702
699	76.884018
700	81.100700
701	83.032127
702	68.677223
703	78.243004
704	78.624084
705	76.208618
706	77.052589
707	74.265884
708	85.023865
709	75.758415
710	80.313461
711	80.034637
712	80.367447
713	83.987686
714	74.434891
715	74.277214
716	75.801102
717	83.218208
718	84.034920
719	75.055511
720	78.076126
721	77.083275
722	78.107788
723	77.707657
724	71.797806
725	79.504234
726	71.792450
727	76.294479
728	70.590782
729	81.124046
730	75.681770
731	77.095703
732	79.658638
733	74.803680
734	74.891296
735	85.033707
736	72.756195
737	78.488235
738	81.035942
739	80.758804
740	73.290070
741	73.062119
742	75.454079
743	82.132523
744	79.351883
745	81.510101
746	69.433029
747	73.045876
748	75.051720
749	77.379517
750	76.308998
751	77.096756
752	69.934387
753	83.274948
754	83.362785
755	78.952606
756	75.937683
757	79.284370
758	70.400314
759	79.347054
760	75.581863
761	73.957443
762	75.387924
763	79.376976
764	70.371872
765	74.026527
766	74.308922
767	77.363457
768	74.475739
769	73.483772
770	76.034523
771	77.875359
772	77.223404
773	72.751907
774	77.714668
775	70.126198
776	76.422981
777	77.440025
778	72.015686
779	73.660156
780	77.851387
781	87.083832
782	77.940063
783	78.277390
784	79.386734
785	81.889069
786	75.097481
787	82.176682
788	78.901390
789	78.204437
790	78.115982
791	80.531921
792	79.027565
793	75.920174
794	73.270180
795	74.789574
796	81.859161
797	78.890297
798	76.662872
799	81.645531
800	78.009247
801	82.777779
802	76.058533
803	76.116837
804	79.467033
805	73.886955
806	76.409515
807	77.187027
808	78.918564
809	75.038605
810	73.611282
811	76.835594
812	81.870811
813	75.048836
814	77.773132
815	75.588585
816	77.485550
817	77.752670
818	77.057724
819	80.533096
820	75.314507
821	71.768013
822	73.463844
823	77.471626
824	71.796661
825	79.959900
826	82.902176
827	73.757744
828	77.219902
829	75.303329
830	74.291115
831	80.035400
832	79.704124
833	74.455582
834	74.634277
835	82.743767
836	79.674606
837	81.515488
838	79.442574
839	80.048439
840	83.548599
841	81.411118
842	82.842720
843	75.321327
844	84.187721
845	75.521034
846	72.537407
847	76.681023
848	76.575729
849	78.528656
850	74.032867
851	79.555260
852	77.925613
853	81.596283
854	81.173370
855	76.502426
856	77.854713
857	75.135345
858	76.917816
859	81.092331
860	74.799751
861	80.142654
862	80.327011
863	80.025505
864	78.998032
865	80.205414
866	78.577194
867	76.518814
868	77.873993
869	79.131882
870	83.423416
871	77.129173
872	78.792122
873	79.040802
874	78.892975
875	77.857422
876	79.860184
877	82.244492
878	83.104698
879	80.571854
880	76.719795
881	82.726341
882	80.602905
883	78.738808
884	79.051918
885	79.797508
886	82.084785
887	79.968185
888	83.783272
889	79.152771
890	82.926521
891	81.462677
892	69.676918
893	78.808693
894	78.493362
895	80.107758
896	74.862740
897	78.575005
898	72.059708
899	79.787750
900	77.635139
901	77.862740
902	77.547150
903	72.983810
904	76.983070
905	80.863037
906	75.304031
907	72.223709
908	77.375389
909	80.035973
910	84.421761
911	78.531158
912	76.891930
913	79.722054
914	75.567810
915	75.050308
916	77.876266
917	74.192032
918	76.827446
919	76.684387
920	81.889603
921	79.566162
922	78.760391
923	76.744698
924	78.366768
925	79.809212
926	76.115250
927	74.817902
928	74.506332
929	74.873924
930	78.852852
931	79.763809
932	79.514771
933	80.286331
934	76.953255
935	80.578850
936	82.072937
937	77.852608
938	77.979698
939	78.940887
940	75.213181
941	81.166779
942	80.610085
943	76.896889
944	82.468185
945	80.199478
946	79.955956
947	77.684006
948	77.304802
949	78.380432
950	81.426788
951	74.528625
952	75.473976
953	77.546883
954	75.058159
955	79.025986
956	72.609970
957	76.706360
958	83.703842
959	77.780388
960	73.695206
961	78.463455
962	73.945068
963	80.873306
964	72.881790
965	76.243744
966	74.522072
967	74.048752
968	82.170349
969	79.007469
970	76.555313
971	71.001945
972	74.193329
973	80.664894
974	72.187927
975	78.797783
976	78.972427
977	73.796974
978	75.010406
979	78.407562
980	74.261986
981	81.389038
982	73.153770
983	74.712082
984	70.685539
985	74.320015
986	73.549004
987	74.956818
988	79.874512
989	77.705460
990	77.636261
991	77.116333
992	73.315361
993	72.134689
994	78.969955
995	75.992157
996	73.435829
997	74.984283
998	83.125801
999	75.806763
1000	81.106247
1001	74.574341
