# Supplementary material for: Short-wavelength-sensitive 2 (Sws2) visual photopigment models combined with atomistic molecular simulations to predict spectral peaks of absorbance
Source: PLoS Comput Biol. 2020 Oct 21;16(10):e1008212. doi: 10.1371/journal.pcbi.1008212 (PMC7605715; doi:10.1371/journal.pcbi.1008212)
Supplement: S1 File — (ZIP) [file pcbi.1008212.s007.zip › S1_File/O-latipes-SWS2-A-Angles/Torsion12.dat]

0	-4.156636
1	-18.551344
2	-24.174852
3	-9.627581
4	-30.943195
5	-1.672274
6	-1.948302
7	-18.637737
8	-31.416798
9	23.088331
10	-38.556309
11	25.191137
12	-3.246663
13	-28.923031
14	-10.787334
15	4.468665
16	-5.246739
17	-2.498544
18	-16.495708
19	-17.371393
20	2.771630
21	-10.141520
22	-13.911009
23	-14.973301
24	2.109409
25	-9.937368
26	-10.741647
27	2.491804
28	-11.874645
29	1.474447
30	24.594028
31	15.073428
32	-1.545558
33	-39.966743
34	35.504929
35	-15.282040
36	16.053873
37	-13.287054
38	-10.726775
39	10.705235
40	-3.342777
41	2.688468
42	6.278870
43	5.583656
44	-16.623268
45	-7.870178
46	6.779355
47	10.262425
48	-22.072180
49	-12.178603
50	-16.871885
51	-12.294333
52	-6.767323
53	-30.417673
54	15.793496
55	0.449842
56	-13.053228
57	-23.268368
58	8.750175
59	-13.323740
60	17.686867
61	5.803421
62	-22.079094
63	7.485150
64	10.854795
65	-19.042877
66	-34.331390
67	-15.029131
68	8.404448
69	-28.759827
70	-15.261894
71	-4.291438
72	43.053391
73	-17.067461
74	-3.765431
75	-35.500080
76	-16.048489
77	-16.889526
78	-6.278858
79	-15.991234
80	-14.836115
81	-13.959645
82	-24.952087
83	0.966237
84	-8.798715
85	14.093389
86	2.670470
87	-16.491232
88	-18.248299
89	-0.186494
90	-35.181412
91	-23.960220
92	6.737932
93	-41.241688
94	-22.351065
95	-41.140549
96	-24.977373
97	-27.866705
98	-3.025160
99	-16.264078
100	8.652410
101	-16.365089
102	-2.697452
103	-25.448893
104	-38.155014
105	-22.600573
106	2.561864
107	9.497258
108	-23.038633
109	-8.707893
110	-23.150120
111	-28.429974
112	6.417287
113	-15.040035
114	-0.168200
115	-14.732361
116	-9.504776
117	-22.500431
118	-23.538124
119	-19.265324
120	-25.055855
121	-9.332490
122	10.395424
123	-6.038888
124	-35.823166
125	-10.140628
126	-20.170101
127	5.860685
128	-14.034170
129	0.397338
130	2.888293
131	3.462179
132	-24.101711
133	11.205694
134	-0.118658
135	-2.927716
136	-3.208942
137	2.616347
138	-5.902203
139	-11.773113
140	-36.255539
141	-2.009019
142	-1.753552
143	3.772172
144	-27.774338
145	-35.901459
146	-9.180073
147	2.609696
148	-7.991959
149	-7.599298
150	-12.326174
151	-22.712797
152	-30.841631
153	-37.555264
154	-23.566067
155	-22.534321
156	9.054231
157	-24.205305
158	-14.358663
159	-24.570143
160	-16.046980
161	-5.844193
162	-49.360317
163	-52.566994
164	8.362298
165	-25.603222
166	-2.049598
167	-22.930079
168	-33.488308
169	7.407832
170	-17.901171
171	-34.141434
172	-11.940661
173	11.159893
174	8.396357
175	-0.603155
176	-24.497591
177	-16.501505
178	-12.434463
179	-15.962245
180	8.907512
181	3.170380
182	-21.659506
183	-2.897382
184	18.882908
185	-33.494503
186	2.724366
187	-14.729982
188	-13.252285
189	-21.943735
190	-35.557793
191	-9.791924
192	-6.673674
193	-4.323971
194	2.060435
195	-14.367617
196	-11.622816
197	1.719471
198	-20.662563
199	-29.842449
200	-25.674173
201	1.239575
202	-29.139263
203	-26.324699
204	-22.671082
205	4.294178
206	1.137558
207	11.772119
208	-13.263760
209	-21.217722
210	-19.834908
211	-33.649689
212	-8.796395
213	3.451544
214	-11.389463
215	-11.273191
216	-13.262805
217	-12.350307
218	-14.916976
219	-20.830532
220	-23.669638
221	-0.932582
222	-21.289339
223	26.484209
224	2.177810
225	10.521828
226	34.151611
227	-2.578101
228	-27.413937
229	-15.101656
230	-10.319028
231	-16.301266
232	-31.206131
233	-19.692448
234	-0.217933
235	-18.335102
236	-0.027986
237	-7.799366
238	31.943378
239	-14.013798
240	-30.522432
241	-35.266415
242	-6.813960
243	-7.647130
244	-21.997936
245	5.979841
246	-30.012579
247	-5.776637
248	-37.208786
249	-25.390390
250	1.967045
251	-26.709164
252	8.381491
253	-7.585860
254	6.029956
255	10.963255
256	-21.566162
257	-29.706285
258	-6.187815
259	-53.132851
260	-33.433567
261	-34.236816
262	-14.284525
263	14.079601
264	9.923430
265	-17.419693
266	-17.048449
267	-9.596474
268	-42.293514
269	6.713048
270	-35.891041
271	-34.223297
272	-13.516593
273	2.264490
274	-24.694170
275	-4.704760
276	-11.350217
277	-23.616001
278	-3.382311
279	-13.839743
280	-24.178526
281	10.452316
282	-0.951719
283	-24.735491
284	-10.273685
285	-13.467448
286	-5.164734
287	-14.576868
288	7.751442
289	12.678718
290	-8.233809
291	-38.339931
292	-2.227333
293	13.585989
294	-37.777916
295	2.240794
296	-31.692287
297	-18.365061
298	-7.090824
299	-11.968910
300	21.855591
301	7.455178
302	-11.818445
303	-42.446163
304	-23.534273
305	-20.960251
306	-0.502104
307	-9.760046
308	-9.354160
309	-5.572371
310	-28.104433
311	-47.472492
312	-0.859518
313	-0.546538
314	-13.424885
315	-1.733166
316	-9.173157
317	-18.026604
318	3.945742
319	19.574320
320	-2.574751
321	-15.268347
322	-11.679219
323	5.559117
324	3.927404
325	5.346588
326	-23.127146
327	-18.757179
328	10.666469
329	-6.443459
330	19.060169
331	-19.885262
332	-20.552818
333	-21.577724
334	-9.545567
335	-5.388081
336	-33.855431
337	-7.163748
338	20.789227
339	-5.993596
340	4.163754
341	-12.514988
342	-2.609824
343	2.040994
344	-35.049900
345	-26.157988
346	8.415629
347	3.802065
348	-25.919693
349	66.480942
350	-22.876289
351	33.971306
352	0.623388
353	-9.040545
354	-11.761527
355	15.056744
356	15.804918
357	6.469884
358	0.373796
359	-21.387974
360	-8.954943
361	-37.701569
362	5.540600
363	-44.743790
364	3.818388
365	9.993980
366	-28.128513
367	13.699962
368	-30.002626
369	-3.597063
370	-11.450187
371	-20.057482
372	-27.678947
373	4.925765
374	-12.088116
375	-6.502721
376	-3.222865
377	-11.562079
378	-32.272343
379	-9.958406
380	21.201351
381	-19.093840
382	23.696053
383	16.169926
384	5.350159
385	-9.456149
386	24.010324
387	-15.284536
388	29.305634
389	-9.523991
390	-24.392883
391	4.036292
392	-13.679343
393	-14.322908
394	-34.415703
395	-29.067797
396	7.247268
397	-12.782405
398	-42.611000
399	-15.266612
400	-8.077023
401	8.794827
402	-12.022902
403	11.562238
404	11.441196
405	4.947942
406	-14.419949
407	-20.240366
408	-17.745159
409	-41.582554
410	-2.168648
411	-1.702502
412	-16.482685
413	-18.831078
414	14.106938
415	-13.123023
416	-2.398844
417	10.362026
418	26.491018
419	4.035123
420	7.609197
421	1.940189
422	-12.584441
423	-10.081652
424	-1.845472
425	-18.901793
426	17.611202
427	0.069408
428	-18.703794
429	11.716668
430	2.502548
431	-23.060188
432	13.064206
433	-20.991932
434	-30.832216
435	9.107718
436	-3.982218
437	23.858295
438	-31.864880
439	-3.086816
440	12.890059
441	-13.521409
442	-7.367910
443	6.918666
444	0.794188
445	19.726246
446	-16.163673
447	-28.706175
448	-13.827889
449	-20.869104
450	-23.020357
451	-27.786840
452	-35.669460
453	-16.535700
454	6.132586
455	-24.698271
456	-6.470429
457	-24.241987
458	-6.342144
459	-28.746637
460	-15.244663
461	-40.878639
462	-13.524703
463	20.971199
464	-20.035572
465	-12.281054
466	-24.976973
467	-19.170444
468	-25.534897
469	-0.033327
470	9.263343
471	-43.980011
472	-0.751826
473	20.570967
474	-9.391186
475	-1.857518
476	22.316147
477	-2.980445
478	6.182853
479	-20.865894
480	-9.438140
481	4.175366
482	-10.508689
483	-11.318841
484	-32.146309
485	-6.608458
486	0.141214
487	-7.390505
488	-14.857750
489	16.640074
490	-14.989878
491	14.888927
492	6.090500
493	-14.234751
494	-9.017738
495	-24.610243
496	-0.614725
497	-17.401716
498	15.585843
499	9.995750
500	-27.397480
501	-4.353243
502	-41.184967
503	-26.119001
504	14.582678
505	-28.997141
506	-8.855425
507	8.623471
508	0.315539
509	-9.052994
510	-16.894344
511	-29.518818
512	-0.497888
513	16.754505
514	-16.295189
515	-5.357455
516	8.751349
517	0.973527
518	-14.910973
519	-9.869774
520	-2.954880
521	0.101986
522	-18.651413
523	0.817422
524	26.829281
525	-8.138528
526	8.836927
527	-10.478577
528	6.738312
529	-1.382035
530	-3.390624
531	-13.899130
532	-29.650377
533	8.675314
534	-2.801739
535	37.817215
536	-28.259478
537	-18.908670
538	-7.929017
539	-4.896562
540	-24.523958
541	-9.042298
542	-18.715122
543	-20.635384
544	21.433752
545	-2.520616
546	-10.543196
547	0.729242
548	-2.356368
549	7.473169
550	-4.476193
551	32.431572
552	1.541625
553	-14.168633
554	-16.652384
555	-15.480447
556	-25.521717
557	-30.892700
558	7.679408
559	14.045710
560	34.556068
561	-11.475111
562	-17.698751
563	-11.181591
564	-5.139896
565	-4.447095
566	-17.446539
567	-15.300303
568	1.316649
569	-19.736639
570	-35.568432
571	22.502907
572	-20.397099
573	-14.099871
574	-3.138459
575	-31.042917
576	-29.544157
577	-25.129225
578	-7.220855
579	-21.430498
580	-35.834923
581	-2.702485
582	4.207618
583	-22.876152
584	-1.147426
585	-19.650429
586	-27.574429
587	-24.287613
588	8.042218
589	-10.456003
590	8.682454
591	-33.081375
592	-3.781771
593	-33.373825
594	-31.685717
595	-28.355690
596	5.385941
597	-0.906419
598	-4.810329
599	-10.814483
600	1.955172
601	-22.384466
602	12.005687
603	-27.706102
604	7.104433
605	-8.935107
606	-1.241808
607	-23.003645
608	6.571232
609	-8.993623
610	-24.095854
611	-18.200232
612	-15.155713
613	-33.684200
614	-10.605233
615	-5.261111
616	0.948650
617	-11.522355
618	-17.972401
619	-8.688327
620	-14.444255
621	19.932724
622	-6.400537
623	-11.060332
624	-18.840704
625	-20.189314
626	11.382919
627	-17.674500
628	10.109703
629	-1.161154
630	-3.924431
631	-9.856454
632	2.520675
633	-15.093248
634	8.337684
635	-7.451861
636	1.733638
637	-12.171034
638	-16.688953
639	-17.472628
640	-17.949739
641	-15.070607
642	-3.637239
643	-0.532986
644	-25.440020
645	-0.583392
646	-0.157168
647	-13.598644
648	-17.952066
649	6.140687
650	-19.956409
651	-22.585373
652	-9.841008
653	-3.426926
654	6.969087
655	-11.090925
656	4.637979
657	7.736488
658	-16.773874
659	31.262323
660	2.948949
661	-17.507715
662	-57.428585
663	-7.380715
664	6.608620
665	-9.763299
666	-13.265569
667	6.352902
668	-19.969097
669	-21.058197
670	-8.473111
671	-27.697058
672	2.260763
673	1.359518
674	4.323501
675	-9.324370
676	-1.243983
677	9.617690
678	9.080871
679	-8.205029
680	-22.812017
681	-11.491612
682	11.379514
683	-17.159899
684	-0.090409
685	-19.075699
686	-19.373005
687	-33.299759
688	-16.707924
689	-7.153337
690	-1.559106
691	-0.248256
692	-19.740030
693	-19.917439
694	25.967733
695	-20.115723
696	-30.314104
697	-8.831599
698	-15.056995
699	-1.319428
700	-21.177740
701	-21.728508
702	-17.101986
703	-15.798194
704	9.680542
705	-42.018730
706	-26.171934
707	-32.475227
708	-5.553897
709	8.885282
710	-1.248566
711	-19.761152
712	-12.663289
713	36.365425
714	-18.003716
715	12.566904
716	-42.567856
717	49.360611
718	-12.249300
719	9.184018
720	-9.222054
721	3.086917
722	-12.835210
723	5.420588
724	-50.606091
725	-9.171940
726	-5.737647
727	2.570853
728	0.836932
729	-10.746785
730	0.025937
731	-19.665550
732	-23.534195
733	-2.592322
734	-7.797902
735	4.568551
736	-4.338989
737	-23.375601
738	39.066753
739	-47.756344
740	-4.812516
741	-8.467030
742	-3.150614
743	48.896458
744	-15.098282
745	-22.453180
746	-11.126853
747	4.963815
748	-26.583750
749	-1.855435
750	3.303951
751	-22.274576
752	7.311881
753	15.299990
754	-11.386136
755	-17.634634
756	-7.899412
757	7.094069
758	-36.795219
759	-20.234505
760	6.048045
761	-27.402828
762	10.535416
763	16.749966
764	16.569954
765	-3.433862
766	-25.313921
767	-1.788308
768	3.920673
769	-17.482626
770	-1.045399
771	-17.920603
772	20.760668
773	0.556331
774	-3.472264
775	-16.944071
776	-15.633011
777	-11.800081
778	14.894725
779	-16.244257
780	-10.106977
781	-27.719599
782	-41.524548
783	-10.663293
784	0.697293
785	-20.808968
786	-9.953742
787	-1.831446
788	-43.056290
789	-3.603374
790	-2.672566
791	-23.810177
792	-4.061274
793	-8.661463
794	11.557631
795	-14.108589
796	-25.515890
797	-5.876418
798	-15.792431
799	-15.722958
800	-1.644996
801	-1.764928
802	15.068252
803	-0.127446
804	-5.685606
805	-15.568046
806	-20.563702
807	-1.817632
808	-101.900360
809	9.768027
810	-3.035214
811	-4.705037
812	31.445341
813	-10.567883
814	-18.358604
815	-32.776260
816	8.096552
817	-1.168103
818	14.954928
819	28.060284
820	11.576510
821	-13.634635
822	11.445626
823	-36.717461
824	4.900224
825	8.764638
826	-0.847566
827	-23.783995
828	-21.281662
829	17.895573
830	-9.450179
831	-10.680493
832	9.271922
833	-14.974439
834	-34.483429
835	0.570315
836	-16.102936
837	-5.242447
838	19.327868
839	4.848531
840	5.669669
841	21.206749
842	22.742456
843	-3.880332
844	-3.857234
845	17.903376
846	26.149084
847	8.886775
848	4.269277
849	-20.975933
850	-9.014872
851	40.065910
852	1.572304
853	14.008837
854	11.266783
855	14.741157
856	-22.884703
857	3.920461
858	13.262001
859	-8.084582
860	-6.779636
861	-4.815546
862	-25.626644
863	-14.005954
864	-10.351521
865	7.804371
866	-7.828170
867	16.381706
868	7.033839
869	-11.099132
870	-5.720121
871	-6.456679
872	24.142063
873	-6.073054
874	-5.101339
875	-6.648736
876	0.126457
877	20.380100
878	-2.049156
879	-7.538167
880	-14.348728
881	-20.397160
882	-30.747990
883	5.849328
884	31.609137
885	-8.970263
886	5.947783
887	-8.869040
888	-2.439555
889	-5.653532
890	3.935078
891	-10.040808
892	-7.490188
893	25.485430
894	48.035309
895	-29.162657
896	10.645449
897	24.586489
898	14.135426
899	3.097710
900	-9.985242
901	17.717924
902	-15.120008
903	-2.644758
904	4.233617
905	-8.033172
906	21.584360
907	81.092484
908	28.567234
909	78.510681
910	-2.248796
911	-29.885305
912	-7.493162
913	5.192445
914	-18.307138
915	-21.343649
916	15.479693
917	-23.279243
918	-14.128013
919	7.232160
920	-19.020269
921	-24.126228
922	-4.151667
923	-1.635822
924	24.445713
925	14.815209
926	20.681425
927	-10.260038
928	14.942637
929	-24.841833
930	22.980637
931	-15.487610
932	-22.464109
933	3.529585
934	-7.897031
935	19.048512
936	20.118963
937	1.330932
938	10.802859
939	2.892071
940	42.769173
941	17.721333
942	-7.416750
943	-12.984968
944	-0.043958
945	-21.992388
946	9.212174
947	-4.059119
948	-15.554479
949	-11.945211
950	-14.786037
951	-22.773937
952	-10.082768
953	15.437119
954	-9.221775
955	-5.496375
956	-26.962337
957	-7.532209
958	-9.095216
959	1.763286
960	9.551016
961	6.515313
962	16.631580
963	0.452581
964	-10.110575
965	34.834885
966	14.313329
967	-7.725870
968	-9.455770
969	-8.992826
970	13.171077
971	24.157969
972	-28.412100
973	8.161993
974	6.264606
975	-20.268753
976	-18.215975
977	-13.674196
978	-15.383268
979	21.194712
980	25.480543
981	-15.982304
982	16.116251
983	7.262480
984	-26.369373
985	-0.492387
986	-6.675217
987	6.036903
988	-22.398981
989	-5.958213
990	26.445147
991	6.403923
992	54.026669
993	-20.302719
994	-1.979750
995	14.015636
996	32.464207
997	-32.503075
998	-18.943697
999	9.889047
1000	34.862862
1001	-6.475355
