# Supplementary material for: Short-wavelength-sensitive 2 (Sws2) visual photopigment models combined with atomistic molecular simulations to predict spectral peaks of absorbance
Source: PLoS Comput Biol. 2020 Oct 21;16(10):e1008212. doi: 10.1371/journal.pcbi.1008212 (PMC7605715; doi:10.1371/journal.pcbi.1008212)
Supplement: S1 File — (ZIP) [file pcbi.1008212.s007.zip › S1_File/O-latipes-SWS2-A-Angles/Angle3.dat]

0	131.261063
1	135.219208
2	131.804398
3	130.773041
4	134.704788
5	125.805573
6	129.803467
7	135.083313
8	130.572144
9	132.093216
10	133.597931
11	130.690109
12	143.410278
13	128.327637
14	127.126732
15	131.159180
16	131.166504
17	136.340240
18	133.389633
19	135.736176
20	139.792618
21	135.124023
22	133.327438
23	125.569687
24	139.116257
25	130.066208
26	133.663803
27	133.752808
28	140.654114
29	132.757187
30	129.598602
31	137.615265
32	126.506065
33	138.670013
34	133.408295
35	142.532074
36	130.687866
37	131.626511
38	137.412888
39	138.554916
40	116.380356
41	144.624481
42	128.770508
43	130.943481
44	135.294052
45	120.949471
46	117.442505
47	133.087112
48	133.190475
49	131.026276
50	136.580154
51	128.500580
52	129.966522
53	134.144196
54	130.388992
55	136.119598
56	132.040100
57	120.042313
58	132.718033
59	124.963943
60	126.036011
61	130.759644
62	141.685287
63	130.400528
64	131.114929
65	131.357574
66	131.408798
67	129.141800
68	133.654282
69	132.268509
70	137.080322
71	119.821762
72	118.433937
73	118.108330
74	116.122421
75	130.665054
76	119.155563
77	140.696808
78	132.737671
79	125.197670
80	135.858475
81	133.469681
82	133.498322
83	132.939850
84	134.207520
85	128.424454
86	137.330048
87	126.640793
88	121.330841
89	125.113808
90	133.732193
91	131.874710
92	130.667175
93	130.060013
94	127.329964
95	135.797653
96	131.643311
97	134.757736
98	120.733269
99	132.714935
100	131.940277
101	131.905197
102	133.174408
103	125.799561
104	137.368561
105	133.806824
106	134.306213
107	138.147842
108	134.339890
109	125.192039
110	131.432297
111	131.016830
112	131.907104
113	130.654449
114	128.940231
115	128.696198
116	126.858803
117	134.585037
118	131.207260
119	134.375153
120	135.558746
121	136.913986
122	130.621796
123	124.124428
124	133.499939
125	136.602142
126	131.065125
127	121.513451
128	133.517593
129	128.155853
130	127.345657
131	136.545425
132	126.759773
133	132.095490
134	124.874344
135	134.761581
136	126.753181
137	127.012901
138	127.581955
139	130.918152
140	125.878410
141	130.802887
142	135.226288
143	128.837875
144	125.341866
145	132.503922
146	136.937943
147	130.162338
148	133.595856
149	131.221817
150	128.336304
151	129.385010
152	130.025589
153	137.168411
154	131.370590
155	132.485077
156	129.257553
157	125.751869
158	132.747253
159	132.231735
160	125.233498
161	133.154510
162	131.920334
163	114.334290
164	124.802490
165	134.146408
166	138.182236
167	131.027847
168	129.155350
169	117.258751
170	116.161652
171	135.769012
172	132.178665
173	132.545670
174	129.624237
175	131.228973
176	132.914597
177	127.967163
178	130.883896
179	126.626816
180	127.952301
181	136.198013
182	126.151573
183	126.925697
184	132.193008
185	126.102875
186	127.126053
187	138.263550
188	138.158783
189	139.778030
190	131.135941
191	129.930542
192	129.009674
193	126.485420
194	134.469452
195	132.734131
196	134.303314
197	127.041245
198	136.475403
199	130.616852
200	133.217453
201	134.539871
202	130.652954
203	132.576767
204	130.966293
205	133.376389
206	123.564735
207	139.032928
208	130.031998
209	131.494324
210	141.173462
211	132.379837
212	132.902679
213	118.909782
214	134.229904
215	136.440979
216	137.565140
217	136.075562
218	133.590805
219	133.804596
220	135.821991
221	118.484291
222	134.586533
223	112.136490
224	136.268997
225	133.686447
226	131.420486
227	128.158142
228	123.397888
229	130.968216
230	135.083191
231	125.230362
232	133.675186
233	128.144974
234	124.721016
235	127.995781
236	128.731964
237	130.687103
238	124.887360
239	130.584229
240	131.928894
241	129.845505
242	131.878159
243	126.880356
244	137.802826
245	130.994888
246	133.318695
247	134.945251
248	125.740601
249	131.117706
250	135.030533
251	135.122910
252	129.794769
253	138.532150
254	127.751984
255	132.228516
256	134.408524
257	137.693710
258	133.844833
259	123.520103
260	136.301193
261	128.377014
262	132.716660
263	132.573029
264	141.103882
265	127.710045
266	124.251770
267	138.240280
268	130.782150
269	128.233551
270	138.795715
271	135.281921
272	127.542122
273	131.644760
274	126.939957
275	128.821808
276	119.071724
277	134.119019
278	130.960434
279	131.620605
280	133.910645
281	127.497902
282	132.067307
283	116.492615
284	117.506477
285	132.396103
286	126.974693
287	131.346924
288	131.298904
289	135.309311
290	126.482201
291	131.540436
292	126.434929
293	132.937057
294	137.703323
295	122.162430
296	135.436920
297	134.811234
298	139.324356
299	136.323227
300	122.023857
301	135.787704
302	139.834869
303	135.573792
304	133.699463
305	133.185776
306	127.760902
307	128.624588
308	135.053848
309	132.630020
310	130.265259
311	139.489105
312	126.636452
313	129.070145
314	134.473679
315	129.809326
316	129.392044
317	133.556427
318	129.577148
319	116.658035
320	132.355377
321	127.310013
322	134.899582
323	125.482147
324	131.819061
325	130.320297
326	134.225616
327	126.132339
328	130.655899
329	129.728195
330	130.717636
331	134.467926
332	127.636703
333	132.581573
334	130.722076
335	116.421806
336	119.856804
337	126.760101
338	129.791580
339	137.214310
340	126.664223
341	138.290909
342	132.268127
343	130.455490
344	129.642853
345	136.346252
346	138.329010
347	129.844147
348	138.857330
349	123.964287
350	130.445251
351	117.342842
352	116.312668
353	134.475189
354	134.385254
355	129.069885
356	137.636719
357	129.426483
358	127.679367
359	129.010193
360	129.354370
361	133.456360
362	117.357101
363	133.213760
364	128.252365
365	134.080963
366	131.674820
367	133.452469
368	127.454094
369	136.607758
370	127.035507
371	139.279404
372	134.952026
373	128.808578
374	136.756516
375	131.348953
376	124.751015
377	134.310638
378	137.024200
379	132.064255
380	129.891998
381	127.959183
382	112.105072
383	114.665871
384	133.901871
385	129.846451
386	121.141708
387	131.851608
388	115.135338
389	126.337013
390	133.145111
391	126.595551
392	118.879631
393	127.634201
394	130.074661
395	133.189270
396	126.116280
397	129.610367
398	131.389862
399	124.607132
400	125.395172
401	121.011841
402	134.156906
403	116.081291
404	122.109657
405	122.392815
406	131.109131
407	135.277878
408	135.533340
409	133.078339
410	122.344177
411	125.883011
412	131.911331
413	133.524872
414	118.192696
415	127.858086
416	138.851089
417	132.513306
418	120.340378
419	114.996872
420	114.329979
421	113.775131
422	124.523911
423	133.095596
424	126.807152
425	131.466705
426	115.919823
427	122.448616
428	121.731812
429	116.241470
430	120.508827
431	120.344627
432	130.013885
433	132.368073
434	131.623459
435	130.507965
436	123.157631
437	118.378571
438	135.910782
439	120.860542
440	130.874954
441	136.963806
442	120.954895
443	128.287643
444	135.927460
445	130.771454
446	132.719757
447	131.758865
448	129.577835
449	129.718628
450	133.448868
451	130.566589
452	136.803268
453	135.604172
454	120.595909
455	129.780609
456	123.533424
457	131.128708
458	128.979340
459	128.587112
460	130.055923
461	128.031082
462	138.384888
463	121.217567
464	124.127747
465	121.753944
466	130.486282
467	132.824570
468	127.877373
469	129.394547
470	128.907120
471	128.579468
472	134.261703
473	123.169312
474	135.385742
475	123.228386
476	118.438156
477	119.587090
478	122.213638
479	133.290070
480	130.212219
481	131.360153
482	129.958862
483	131.926682
484	142.124786
485	123.761757
486	128.353989
487	132.943008
488	116.685669
489	120.452904
490	126.107071
491	119.168274
492	129.827087
493	119.157814
494	135.459534
495	135.048019
496	117.323074
497	135.484116
498	113.866615
499	131.027542
500	130.549774
501	132.545227
502	131.576584
503	126.957375
504	130.157104
505	130.589722
506	130.847565
507	131.091782
508	128.738708
509	127.999596
510	129.064285
511	121.993668
512	128.606522
513	127.805031
514	123.081940
515	114.035843
516	140.890732
517	127.449478
518	123.481720
519	132.088684
520	127.778091
521	114.265778
522	131.677933
523	122.289986
524	114.275398
525	121.719780
526	117.231430
527	131.440857
528	133.101883
529	131.344437
530	130.785812
531	131.807983
532	130.335724
533	120.540588
534	119.933395
535	119.270920
536	135.098526
537	133.739105
538	129.965210
539	134.187378
540	125.566475
541	122.511574
542	128.925140
543	136.619598
544	119.104691
545	120.549202
546	124.429558
547	121.027946
548	123.915123
549	129.111359
550	135.433762
551	113.874039
552	126.817795
553	135.466278
554	124.811028
555	129.922836
556	129.479630
557	133.169144
558	129.354233
559	114.707741
560	110.940697
561	126.487617
562	134.168762
563	129.054260
564	131.579590
565	116.896721
566	128.403061
567	134.521927
568	120.082352
569	127.455650
570	133.543274
571	116.013618
572	132.468750
573	130.486694
574	138.329712
575	135.578354
576	134.336609
577	131.000961
578	122.372498
579	135.176559
580	136.568665
581	124.767532
582	125.440727
583	133.381744
584	131.978241
585	132.729538
586	135.795441
587	134.235031
588	133.931046
589	138.076752
590	122.159996
591	132.101715
592	134.531097
593	135.929337
594	119.710609
595	135.900375
596	125.626617
597	130.084763
598	125.034225
599	133.989471
600	132.960388
601	129.742172
602	124.414696
603	128.100800
604	130.709900
605	132.511963
606	129.640076
607	131.918228
608	126.798119
609	129.716309
610	116.188347
611	119.695511
612	129.739304
613	135.291077
614	138.470825
615	135.898621
616	131.684525
617	126.694496
618	121.179878
619	134.837769
620	131.406815
621	124.551888
622	129.849030
623	126.203362
624	129.630371
625	130.645615
626	108.661858
627	136.826843
628	116.650734
629	125.300575
630	129.453995
631	136.187103
632	118.212746
633	135.147400
634	136.774887
635	135.435684
636	129.735947
637	135.839828
638	135.708771
639	135.665222
640	129.574799
641	135.083008
642	137.042221
643	130.281158
644	134.745102
645	131.762787
646	132.080994
647	136.839584
648	124.796478
649	127.736359
650	127.799194
651	132.790604
652	134.290222
653	134.338440
654	135.850830
655	132.833801
656	118.660522
657	116.356018
658	125.352661
659	118.705643
660	128.390259
661	140.050858
662	138.096268
663	130.822327
664	125.511093
665	131.200821
666	140.430374
667	128.074448
668	133.000595
669	138.675476
670	131.115280
671	133.863235
672	130.451721
673	128.739838
674	124.308800
675	129.707809
676	135.889130
677	124.946564
678	131.464462
679	135.171097
680	138.104431
681	131.973007
682	124.108337
683	130.520416
684	123.025085
685	135.893448
686	128.729446
687	130.078049
688	129.960098
689	134.505997
690	130.912582
691	117.234283
692	130.744934
693	125.154671
694	115.264374
695	133.696030
696	133.124237
697	133.114716
698	136.807129
699	134.140427
700	134.952789
701	137.171432
702	125.369492
703	135.526535
704	118.509331
705	130.845505
706	128.649368
707	133.480362
708	131.957657
709	134.561646
710	129.635132
711	127.822693
712	119.686836
713	125.951385
714	128.076935
715	113.317970
716	128.361954
717	118.968086
718	137.597534
719	114.632896
720	132.867599
721	126.839973
722	137.375961
723	126.798546
724	128.677322
725	127.328445
726	129.869995
727	125.764565
728	133.853043
729	128.651596
730	125.289520
731	128.873306
732	131.862152
733	134.243454
734	133.892242
735	137.661133
736	137.809097
737	137.583115
738	130.597946
739	137.523102
740	133.281448
741	128.829453
742	128.918213
743	130.085876
744	126.945915
745	134.820679
746	129.535202
747	125.001259
748	137.300308
749	136.157700
750	133.613831
751	133.899246
752	130.119736
753	128.460602
754	132.660156
755	134.711517
756	131.667877
757	130.730164
758	134.281586
759	128.787888
760	124.657555
761	135.728699
762	125.877426
763	127.874229
764	135.143875
765	136.103607
766	128.402863
767	132.280762
768	128.083511
769	134.681030
770	133.044998
771	129.842453
772	120.723305
773	136.208237
774	130.862671
775	135.965469
776	129.288300
777	136.095734
778	136.489426
779	116.174538
780	123.068642
781	113.663422
782	134.378052
783	132.782761
784	131.945801
785	133.420090
786	124.910149
787	128.734024
788	132.843643
789	132.978378
790	130.358856
791	136.068024
792	135.209488
793	125.792946
794	110.644043
795	137.192093
796	127.957108
797	133.647018
798	130.883026
799	128.062286
800	132.504196
801	135.558304
802	122.799889
803	134.514618
804	141.187317
805	131.179001
806	133.728470
807	128.617050
808	115.847504
809	123.958267
810	124.410645
811	126.215080
812	126.033798
813	134.922272
814	132.694122
815	130.114426
816	133.665054
817	130.484848
818	122.182198
819	123.764954
820	127.298828
821	125.702705
822	122.144058
823	133.397232
824	128.712753
825	134.635696
826	134.014740
827	131.294678
828	130.945160
829	126.326317
830	128.054596
831	129.361984
832	133.607849
833	134.202087
834	135.142059
835	132.500107
836	129.835403
837	131.064087
838	126.690178
839	127.286407
840	142.227737
841	130.764160
842	131.126816
843	132.684845
844	138.470871
845	121.694397
846	122.362045
847	123.262619
848	117.071342
849	125.308891
850	127.943039
851	122.894119
852	132.696167
853	125.896866
854	134.820679
855	132.590408
856	137.067383
857	132.429886
858	132.287125
859	135.019272
860	132.579544
861	142.508896
862	134.843033
863	131.854355
864	134.760635
865	128.560715
866	125.340164
867	131.253616
868	132.052338
869	135.148056
870	122.958817
871	131.577301
872	124.697563
873	134.854736
874	135.062973
875	132.073868
876	135.818878
877	125.445404
878	123.937134
879	135.328369
880	133.680679
881	136.907425
882	130.640930
883	123.325706
884	121.748573
885	133.590500
886	132.386627
887	133.084000
888	134.570633
889	133.964737
890	137.363647
891	138.116913
892	111.574669
893	132.030716
894	116.254761
895	139.058167
896	117.171181
897	133.083481
898	128.540024
899	125.168068
900	138.821655
901	132.650787
902	118.144241
903	130.929108
904	122.191307
905	130.298340
906	118.194717
907	113.887375
908	114.436874
909	124.596794
910	134.917450
911	130.835403
912	133.108932
913	133.686203
914	119.056190
915	126.486893
916	136.758423
917	127.682671
918	128.891022
919	127.653862
920	129.219421
921	138.562897
922	117.989998
923	121.711502
924	117.338577
925	126.804268
926	110.663361
927	118.133873
928	125.743843
929	133.401825
930	120.614845
931	132.839310
932	127.298050
933	136.430939
934	118.463455
935	124.898033
936	119.615738
937	123.818588
938	119.347923
939	112.319763
940	123.486900
941	112.790031
942	123.582756
943	130.065079
944	130.170120
945	133.544556
946	122.733406
947	139.824936
948	133.757095
949	137.179565
950	131.071487
951	133.190948
952	141.294373
953	137.698608
954	129.928375
955	130.150986
956	131.401840
957	126.450493
958	135.576416
959	130.112915
960	138.008484
961	131.501480
962	135.563492
963	134.384964
964	117.041100
965	114.203712
966	120.018349
967	132.498169
968	128.276550
969	124.983231
970	129.982071
971	127.640450
972	131.714554
973	133.028427
974	130.022629
975	132.792099
976	129.496445
977	126.443268
978	132.239502
979	126.515556
980	117.806160
981	132.987946
982	125.542404
983	133.326065
984	135.570602
985	134.802505
986	129.535019
987	126.355087
988	127.030334
989	134.939255
990	134.084610
991	116.478943
992	122.589905
993	119.186501
994	120.205276
995	129.405136
996	115.961586
997	136.708084
998	130.044708
999	112.487709
1000	112.633362
1001	121.248726
