# Supplementary material for: Short-wavelength-sensitive 2 (Sws2) visual photopigment models combined with atomistic molecular simulations to predict spectral peaks of absorbance
Source: PLoS Comput Biol. 2020 Oct 21;16(10):e1008212. doi: 10.1371/journal.pcbi.1008212 (PMC7605715; doi:10.1371/journal.pcbi.1008212)
Supplement: S1 File — (ZIP) [file pcbi.1008212.s007.zip › S1_File/O-latipes-SWS2-A-Angles/Torsion10.dat]

0	162.426971
1	163.107391
2	158.322891
3	160.532715
4	167.831848
5	152.350952
6	167.874527
7	150.053711
8	147.979660
9	163.344299
10	153.122086
11	165.987289
12	129.987976
13	166.792053
14	153.733078
15	150.591858
16	148.650711
17	146.898270
18	148.735245
19	125.748344
20	155.029572
21	151.466934
22	146.326187
23	167.508453
24	152.992126
25	155.717316
26	160.087662
27	174.174927
28	174.261673
29	144.261475
30	168.194733
31	153.135895
32	168.090820
33	154.959000
34	176.908249
35	159.234528
36	158.105331
37	164.141022
38	161.219421
39	164.916428
40	170.508041
41	141.430664
42	135.403458
43	172.783691
44	177.448135
45	167.701675
46	167.901321
47	143.840836
48	157.395279
49	156.556000
50	144.787567
51	147.237579
52	154.508667
53	147.898514
54	132.818314
55	157.139374
56	168.390671
57	154.926987
58	122.646759
59	169.269699
60	146.451553
61	125.549942
62	131.743896
63	127.909378
64	123.444046
65	159.289932
66	146.753067
67	136.363068
68	154.314697
69	152.903870
70	132.507156
71	161.231384
72	137.658264
73	158.352356
74	138.573837
75	163.334366
76	146.591644
77	155.990555
78	159.723572
79	155.123764
80	164.603058
81	158.824371
82	159.476562
83	116.042770
84	150.886276
85	144.463165
86	143.979874
87	150.206177
88	176.546997
89	134.994537
90	154.314880
91	143.299316
92	149.811096
93	146.610764
94	157.998901
95	146.374832
96	123.547890
97	154.099365
98	133.339630
99	147.400711
100	138.356628
101	161.717728
102	148.972824
103	152.267151
104	155.499878
105	170.277390
106	142.301270
107	161.979752
108	146.667801
109	144.155716
110	145.985275
111	173.704742
112	121.365921
113	143.282349
114	150.605408
115	153.068787
116	145.437698
117	151.686996
118	151.355377
119	148.076660
120	167.255234
121	137.177963
122	137.895905
123	119.715744
124	154.419937
125	148.655396
126	155.067139
127	148.199280
128	143.359024
129	151.327484
130	149.674332
131	135.895721
132	156.236481
133	141.316147
134	146.353058
135	147.222565
136	137.112457
137	157.880524
138	155.838135
139	153.702087
140	144.664429
141	143.616791
142	139.890244
143	144.782761
144	131.044144
145	146.888885
146	161.113083
147	154.267715
148	155.404144
149	104.012962
150	158.690781
151	153.729660
152	149.891205
153	161.442871
154	164.285156
155	145.507294
156	156.824677
157	156.604828
158	130.698395
159	160.336227
160	156.894089
161	121.995392
162	165.389252
163	165.294571
164	147.028839
165	147.020172
166	167.435593
167	121.271812
168	140.228592
169	152.536240
170	173.181900
171	172.078964
172	128.393646
173	147.823364
174	130.724991
175	148.234589
176	140.182480
177	151.114410
178	148.071396
179	119.832527
180	145.376846
181	124.105782
182	167.375275
183	137.970627
184	159.009995
185	138.165161
186	143.789597
187	145.478638
188	150.110291
189	127.622238
190	161.475433
191	132.628586
192	156.573029
193	173.536163
194	129.096268
195	148.786133
196	151.505402
197	148.288040
198	139.604340
199	141.067245
200	125.329872
201	149.687881
202	140.910706
203	150.366028
204	156.968704
205	141.611862
206	155.719498
207	157.415909
208	148.045654
209	161.905991
210	127.065369
211	153.145233
212	137.669785
213	153.735001
214	126.408173
215	147.907227
216	148.108185
217	147.592545
218	141.818665
219	162.093277
220	132.429947
221	131.593918
222	165.739426
223	174.174057
224	146.412216
225	153.800797
226	118.342606
227	149.601974
228	157.755783
229	160.810379
230	142.484360
231	152.548172
232	141.651306
233	133.680374
234	145.287125
235	146.016159
236	136.325424
237	123.875977
238	156.844254
239	149.942398
240	160.197968
241	144.199097
242	165.163452
243	135.616547
244	133.486053
245	163.203247
246	149.137299
247	153.685669
248	158.529831
249	-178.946960
250	151.867462
251	142.723831
252	149.551666
253	152.741104
254	139.601517
255	143.961945
256	150.257690
257	160.894348
258	134.264542
259	150.668701
260	152.982544
261	167.104385
262	150.183746
263	151.816559
264	120.667465
265	150.924942
266	168.652954
267	124.178482
268	149.065201
269	146.357788
270	170.403732
271	145.232391
272	142.233063
273	158.082565
274	160.173248
275	128.605957
276	150.752716
277	162.765915
278	163.621490
279	145.724335
280	151.895416
281	131.498947
282	174.250183
283	163.770584
284	151.119904
285	150.677444
286	132.246124
287	162.545395
288	134.056747
289	122.561806
290	155.057465
291	120.367249
292	158.001816
293	143.044662
294	158.767105
295	155.877884
296	144.020401
297	158.388992
298	125.518089
299	140.790665
300	146.855881
301	119.079582
302	146.000870
303	153.554703
304	147.376068
305	124.563011
306	147.660980
307	133.863739
308	142.553741
309	136.565598
310	160.126587
311	160.565475
312	167.326660
313	158.651199
314	137.560867
315	154.383743
316	144.566315
317	158.787323
318	153.226242
319	149.251740
320	138.455780
321	151.543945
322	161.193390
323	133.137100
324	146.644180
325	155.714355
326	160.840027
327	157.588638
328	154.554886
329	163.769547
330	147.640839
331	137.264145
332	156.683975
333	149.076874
334	159.245010
335	138.530930
336	146.265976
337	150.035873
338	139.571732
339	132.350677
340	160.215607
341	147.141418
342	134.172821
343	118.047142
344	166.105652
345	159.402939
346	158.878616
347	150.384018
348	143.744812
349	99.884277
350	130.237564
351	144.104843
352	153.879852
353	152.120499
354	124.625885
355	140.491440
356	128.806274
357	131.163132
358	151.593384
359	-178.236420
360	131.873718
361	153.998535
362	133.742706
363	150.718475
364	152.689163
365	136.077271
366	156.892380
367	120.448463
368	158.197189
369	150.717194
370	142.108566
371	137.246460
372	140.476105
373	137.988846
374	164.545868
375	147.667206
376	143.609665
377	144.274628
378	155.114685
379	144.554016
380	149.010269
381	162.565384
382	157.464905
383	135.394455
384	145.969604
385	143.910843
386	145.153488
387	143.964005
388	160.176376
389	147.637726
390	152.146652
391	117.750900
392	126.462975
393	136.612000
394	176.632736
395	141.282043
396	144.001312
397	167.264496
398	150.529999
399	157.578384
400	152.156906
401	116.853569
402	143.561234
403	155.277908
404	129.894348
405	143.125153
406	139.211792
407	144.263855
408	170.531998
409	155.345383
410	162.439301
411	145.484451
412	152.563873
413	118.022293
414	137.627167
415	148.809494
416	117.799988
417	140.882950
418	152.341858
419	118.431313
420	150.804504
421	-179.343872
422	146.421021
423	135.222672
424	144.962845
425	164.206558
426	152.775253
427	140.713150
428	149.849213
429	157.360382
430	167.807938
431	166.006287
432	133.418304
433	159.885986
434	136.694870
435	140.425812
436	142.974503
437	147.165421
438	148.677261
439	133.837570
440	141.969269
441	121.087219
442	143.958466
443	155.388840
444	124.305145
445	85.336166
446	139.467651
447	156.254654
448	150.611801
449	158.853088
450	154.733429
451	141.935379
452	171.387283
453	143.818298
454	133.864609
455	136.213531
456	141.601425
457	152.341812
458	161.461609
459	152.759003
460	169.985016
461	152.616989
462	155.021484
463	137.630386
464	156.420090
465	172.856125
466	144.584854
467	149.769943
468	137.362640
469	147.579514
470	151.559891
471	170.893021
472	115.148003
473	173.087936
474	141.011810
475	154.431564
476	163.488235
477	135.742111
478	150.395477
479	140.973236
480	128.552750
481	154.397675
482	126.610374
483	159.885925
484	161.342239
485	147.068390
486	156.344666
487	124.112091
488	176.541443
489	164.696548
490	144.136200
491	117.818848
492	129.265823
493	134.524094
494	151.792725
495	144.664566
496	130.811401
497	128.410538
498	142.952362
499	156.199753
500	142.800125
501	162.522598
502	145.409378
503	150.264313
504	173.120377
505	149.808701
506	138.909607
507	141.577744
508	149.118057
509	157.379974
510	163.981979
511	149.963776
512	135.447678
513	154.122543
514	135.379089
515	135.697571
516	130.957153
517	143.127121
518	147.627167
519	152.070984
520	141.346481
521	147.791687
522	148.386230
523	161.908295
524	148.317673
525	165.419006
526	151.585373
527	140.734833
528	133.401611
529	145.848557
530	138.439301
531	141.339020
532	156.123840
533	130.598251
534	160.107895
535	-170.690506
536	154.079605
537	140.595642
538	151.524979
539	140.828857
540	164.462799
541	161.090851
542	137.901871
543	159.282288
544	148.523865
545	150.894714
546	133.793747
547	133.928452
548	139.413116
549	129.664246
550	134.967651
551	141.938995
552	151.467117
553	144.919357
554	151.684387
555	151.770142
556	171.595352
557	156.490036
558	142.910416
559	156.338394
560	161.154709
561	142.271469
562	128.900818
563	130.044952
564	163.533020
565	161.457260
566	175.744812
567	127.848976
568	158.852951
569	147.368958
570	168.042038
571	135.438995
572	157.798279
573	160.518036
574	137.653015
575	155.911026
576	168.960922
577	156.388718
578	126.194061
579	147.004089
580	153.853607
581	119.794685
582	132.067062
583	149.445923
584	128.996765
585	148.604752
586	170.664536
587	146.098724
588	108.516327
589	128.090317
590	134.627182
591	172.904312
592	130.120560
593	161.868088
594	155.291351
595	169.711288
596	161.303192
597	161.368439
598	159.795425
599	132.310776
600	138.809341
601	146.346985
602	126.808746
603	164.344666
604	139.090683
605	138.789459
606	148.732819
607	135.913879
608	150.397812
609	159.774017
610	149.880981
611	130.047119
612	127.622597
613	149.677307
614	144.224960
615	151.182373
616	155.781143
617	128.768066
618	155.807053
619	139.275284
620	145.269363
621	132.031540
622	140.037109
623	142.328232
624	138.830658
625	145.935516
626	163.279541
627	151.788559
628	165.509354
629	135.232498
630	159.438232
631	165.084671
632	151.904678
633	142.594635
634	154.001801
635	156.923279
636	141.734482
637	143.824905
638	128.959244
639	126.598076
640	138.701324
641	137.101913
642	144.590775
643	165.519440
644	155.289215
645	131.092834
646	145.161804
647	136.803574
648	138.176605
649	151.885956
650	137.190353
651	148.400650
652	175.047928
653	156.287415
654	147.792252
655	148.930511
656	147.644257
657	154.578934
658	147.020569
659	136.769470
660	126.468689
661	149.040329
662	152.932968
663	130.462708
664	133.402405
665	135.056595
666	141.645538
667	138.396164
668	145.784851
669	150.797913
670	140.770920
671	137.113831
672	143.131912
673	144.188599
674	106.711952
675	150.573181
676	131.312912
677	125.918213
678	143.438629
679	124.421677
680	152.919006
681	145.568130
682	149.408081
683	158.906128
684	131.106339
685	142.219833
686	167.816376
687	155.254959
688	148.025986
689	121.504494
690	131.818176
691	174.457291
692	122.865013
693	159.647049
694	162.649017
695	151.798965
696	139.782318
697	138.785919
698	147.267044
699	144.010162
700	141.147400
701	167.545792
702	163.389145
703	153.702026
704	166.360947
705	152.519806
706	131.042618
707	143.681732
708	152.551636
709	99.273117
710	163.975464
711	171.386780
712	146.561966
713	151.777618
714	153.899231
715	157.425247
716	157.999115
717	163.978653
718	141.695892
719	156.578964
720	142.616730
721	147.746597
722	143.772522
723	155.747192
724	-172.174667
725	163.611176
726	141.631821
727	153.257248
728	120.088959
729	155.788971
730	171.504593
731	136.694153
732	164.735825
733	147.460358
734	141.951920
735	158.140747
736	135.884766
737	168.428101
738	169.290970
739	-175.188446
740	142.255417
741	142.546402
742	163.382080
743	96.776131
744	145.858398
745	144.700348
746	137.101334
747	131.621490
748	154.280441
749	128.343552
750	148.443283
751	162.358215
752	136.545654
753	157.358032
754	147.640656
755	141.370529
756	132.401276
757	166.618881
758	143.497818
759	161.869492
760	136.209244
761	128.779678
762	143.552368
763	167.250854
764	137.094193
765	141.514542
766	149.410767
767	137.894455
768	156.920898
769	124.479012
770	145.860687
771	149.078125
772	166.597931
773	113.277519
774	170.376312
775	148.942368
776	132.597076
777	144.040070
778	118.245125
779	164.789322
780	139.230362
781	-130.100784
782	154.774292
783	170.875397
784	141.763550
785	154.241074
786	145.063675
787	154.462845
788	138.551453
789	136.987671
790	142.087021
791	166.848328
792	141.670334
793	117.490509
794	144.560669
795	131.573959
796	-174.110031
797	161.675964
798	163.379303
799	167.279572
800	161.483765
801	162.811798
802	136.426468
803	167.427322
804	146.773438
805	127.993050
806	157.514893
807	165.085480
808	-68.647270
809	128.943039
810	157.254715
811	134.265518
812	147.863571
813	141.044922
814	157.802292
815	158.403122
816	153.987183
817	156.427048
818	139.860550
819	-174.219101
820	159.733749
821	158.836273
822	155.846176
823	152.997482
824	152.566208
825	163.213074
826	151.397827
827	130.927460
828	162.007156
829	136.646683
830	142.137268
831	148.707047
832	158.888580
833	144.186493
834	128.580933
835	149.743149
836	143.476349
837	159.945267
838	129.631989
839	164.614304
840	121.395027
841	155.037704
842	168.375519
843	154.011093
844	140.640686
845	158.028946
846	161.260696
847	158.316147
848	156.607254
849	163.564865
850	154.706055
851	147.102554
852	154.870789
853	173.661819
854	169.613190
855	121.750648
856	150.060577
857	175.151321
858	129.648880
859	154.200058
860	157.603745
861	115.916534
862	156.970337
863	177.506241
864	153.342407
865	158.585922
866	166.280975
867	140.500305
868	143.172562
869	155.172913
870	-174.124115
871	146.984695
872	153.779160
873	153.132446
874	168.147141
875	150.003113
876	177.574539
877	165.731155
878	177.131256
879	167.677536
880	146.598083
881	158.767227
882	150.391083
883	140.925797
884	-170.604477
885	128.542923
886	146.950333
887	170.582657
888	175.554794
889	152.334641
890	145.724899
891	172.418259
892	157.306442
893	156.035370
894	144.991684
895	167.283936
896	153.131714
897	160.307907
898	137.991989
899	152.430374
900	148.689423
901	129.776993
902	164.625793
903	157.851791
904	167.668915
905	160.735489
906	168.680115
907	131.579758
908	169.274567
909	100.069527
910	163.569092
911	154.717361
912	156.004318
913	133.987015
914	153.888855
915	155.883392
916	115.240494
917	167.858292
918	155.954697
919	136.607483
920	162.295639
921	152.434357
922	155.093445
923	122.391365
924	169.418427
925	138.232391
926	160.675217
927	155.107056
928	153.570190
929	147.201202
930	138.287354
931	157.540985
932	153.320938
933	150.680267
934	137.063080
935	148.152695
936	137.704590
937	149.499893
938	159.303406
939	161.687012
940	87.580734
941	-165.394775
942	-171.768860
943	151.689026
944	155.534225
945	167.047882
946	156.828781
947	147.892426
948	170.781433
949	148.998672
950	145.571045
951	164.976166
952	145.269287
953	141.512939
954	145.779572
955	148.761292
956	156.044312
957	145.144623
958	166.013260
959	-175.993546
960	119.494804
961	104.893501
962	152.613998
963	149.141312
964	156.566727
965	157.860413
966	134.934128
967	135.568130
968	147.152145
969	160.139359
970	156.407257
971	117.909294
972	171.592926
973	162.022995
974	148.662643
975	163.422455
976	155.581512
977	172.220764
978	136.296280
979	115.199539
980	160.692078
981	165.233551
982	149.194763
983	143.441940
984	153.611115
985	145.029602
986	140.457840
987	162.409683
988	164.099335
989	143.939056
990	141.830399
991	117.908340
992	152.326736
993	145.645325
994	160.257172
995	157.153687
996	144.242874
997	145.197113
998	155.316772
999	140.053497
1000	146.121384
1001	134.733841
