# Supplementary material for: Short-wavelength-sensitive 2 (Sws2) visual photopigment models combined with atomistic molecular simulations to predict spectral peaks of absorbance
Source: PLoS Comput Biol. 2020 Oct 21;16(10):e1008212. doi: 10.1371/journal.pcbi.1008212 (PMC7605715; doi:10.1371/journal.pcbi.1008212)
Supplement: S1 File — (ZIP) [file pcbi.1008212.s007.zip › S1_File/O-latipes-SWS2-A-Angles/Angle1.dat]

0	125.252609
1	129.095444
2	128.947495
3	125.720589
4	128.039474
5	119.134880
6	123.848953
7	126.449081
8	125.598373
9	120.740463
10	127.104576
11	123.221230
12	133.258789
13	121.152664
14	121.003670
15	123.853706
16	125.875473
17	127.544945
18	123.691872
19	129.641144
20	129.282852
21	129.686493
22	128.094376
23	122.955711
24	132.740952
25	125.204483
26	128.488876
27	127.200760
28	133.185852
29	126.231461
30	122.848381
31	130.431656
32	116.329033
33	126.711624
34	129.237137
35	134.051849
36	123.206726
37	124.865341
38	129.359360
39	125.231285
40	122.627457
41	131.526016
42	121.985512
43	126.618050
44	125.066978
45	123.758347
46	120.742050
47	127.249680
48	129.898529
49	123.691666
50	127.548134
51	125.281616
52	123.616455
53	126.401917
54	125.655624
55	128.089218
56	128.023727
57	127.719482
58	121.560333
59	116.297646
60	123.002159
61	125.417244
62	133.836258
63	126.963493
64	125.509384
65	123.949890
66	124.799728
67	124.615150
68	122.875160
69	129.449585
70	131.622833
71	123.617439
72	121.016869
73	127.414070
74	123.941513
75	135.179611
76	125.470497
77	129.241394
78	129.572113
79	122.874039
80	126.095551
81	124.621613
82	130.171585
83	129.861038
84	127.702850
85	123.497429
86	128.175217
87	126.294434
88	129.505356
89	123.199005
90	127.836449
91	127.985931
92	124.748383
93	124.047028
94	121.853394
95	130.414429
96	124.325264
97	128.580887
98	124.215431
99	125.290878
100	123.325394
101	124.395508
102	124.160286
103	121.002693
104	127.413849
105	128.066818
106	128.217209
107	128.168457
108	128.943329
109	122.373413
110	124.136024
111	126.130264
112	127.085220
113	128.683151
114	124.458191
115	123.665047
116	120.584396
117	125.268776
118	126.466949
119	125.956573
120	128.528915
121	130.025284
122	128.159103
123	123.046143
124	127.936455
125	126.500732
126	119.618851
127	123.862366
128	125.952164
129	121.064476
130	120.815392
131	127.250839
132	122.922340
133	124.774994
134	120.612946
135	126.028046
136	120.357689
137	122.856499
138	120.762909
139	127.109673
140	120.300858
141	124.991837
142	130.139893
143	123.188461
144	123.073273
145	127.651100
146	127.344032
147	127.560097
148	124.394997
149	122.086121
150	125.585503
151	125.191376
152	123.126030
153	131.011734
154	123.431572
155	126.586723
156	124.051826
157	120.449051
158	126.990913
159	124.206474
160	122.925102
161	127.545097
162	125.284882
163	127.654778
164	122.070740
165	127.433243
166	131.397522
167	127.442261
168	125.278458
169	124.912987
170	123.175972
171	128.967163
172	124.455116
173	127.104813
174	124.156029
175	127.729950
176	128.568726
177	123.376717
178	122.414597
179	129.131348
180	125.734917
181	128.936920
182	122.030022
183	122.877907
184	123.939934
185	118.518425
186	122.556488
187	132.633759
188	131.284927
189	131.182892
190	128.250427
191	120.878624
192	127.667671
193	121.470543
194	126.260201
195	128.440048
196	124.275269
197	124.594498
198	122.641769
199	124.329811
200	127.469772
201	125.336922
202	124.459366
203	125.698326
204	126.458672
205	130.860519
206	123.437691
207	129.273972
208	120.706680
209	126.837830
210	133.833908
211	128.919601
212	124.060089
213	114.420647
214	126.331711
215	130.619431
216	131.298416
217	130.493729
218	127.043724
219	125.664032
220	128.300247
221	124.862801
222	129.048126
223	120.344025
224	130.077759
225	126.132927
226	126.121101
227	123.756142
228	126.649208
229	123.572723
230	128.639984
231	119.799538
232	132.431656
233	125.082390
234	116.630409
235	122.013885
236	124.147461
237	125.240089
238	126.634712
239	125.850227
240	126.916298
241	121.542572
242	125.012749
243	122.520042
244	131.496017
245	124.102165
246	131.076477
247	128.039505
248	120.682274
249	127.114960
250	129.848587
251	128.443985
252	122.749199
253	125.977394
254	118.447868
255	122.787735
256	127.001854
257	132.934402
258	127.859261
259	118.458168
260	131.783707
261	119.666008
262	126.898361
263	124.913177
264	130.287216
265	122.969795
266	120.387398
267	134.178970
268	124.829330
269	123.756294
270	127.091972
271	123.836060
272	121.513016
273	124.128868
274	125.656837
275	119.975494
276	121.368256
277	129.264160
278	125.351471
279	124.047928
280	127.332115
281	123.505013
282	124.178154
283	122.561172
284	128.262802
285	128.230164
286	123.998177
287	126.340256
288	128.736282
289	132.480942
290	124.788132
291	125.634789
292	120.605827
293	122.096611
294	132.210052
295	124.703728
296	129.111649
297	125.758797
298	130.570877
299	133.619553
300	119.500130
301	128.974289
302	131.354004
303	127.217361
304	128.025482
305	124.849457
306	122.443192
307	124.065376
308	126.940376
309	124.545219
310	130.041458
311	133.316544
312	120.535889
313	122.817169
314	125.478500
315	121.475479
316	125.713638
317	126.258682
318	125.427940
319	121.956482
320	130.100342
321	121.258751
322	127.938568
323	122.725113
324	123.520500
325	125.757446
326	129.688614
327	122.000565
328	125.168236
329	126.662720
330	121.991211
331	129.211166
332	121.807533
333	122.592049
334	127.019814
335	121.716759
336	123.488113
337	121.498436
338	122.474174
339	128.106033
340	124.012016
341	131.082611
342	131.784332
343	126.044205
344	125.962921
345	128.517670
346	128.207718
347	126.143089
348	133.792145
349	126.593025
350	123.578163
351	116.485664
352	125.182632
353	128.179932
354	128.735474
355	123.770844
356	128.610901
357	131.095093
358	128.966873
359	122.513596
360	123.231232
361	126.193855
362	122.083923
363	129.056885
364	121.270805
365	124.061577
366	127.443985
367	126.002663
368	124.418343
369	126.951263
370	124.624916
371	127.363197
372	129.073105
373	127.363770
374	125.915001
375	129.572662
376	121.643745
377	128.195023
378	132.323624
379	127.560997
380	123.354912
381	122.718307
382	117.042793
383	115.160881
384	127.577377
385	123.416275
386	122.572678
387	125.435158
388	120.793045
389	123.138039
390	127.245392
391	128.712250
392	123.954987
393	122.487740
394	122.049881
395	127.854202
396	124.242783
397	121.327667
398	128.563507
399	117.829422
400	124.270981
401	128.440079
402	126.466286
403	126.159760
404	126.317810
405	124.086655
406	125.302872
407	130.496170
408	123.663719
409	128.239914
410	125.073349
411	124.793510
412	124.703011
413	126.412148
414	121.382103
415	120.912437
416	130.524155
417	123.957596
418	123.370827
419	118.577278
420	119.651237
421	121.061592
422	128.272781
423	131.976669
424	118.349472
425	125.377251
426	124.255898
427	126.146057
428	125.993057
429	123.762703
430	126.727798
431	128.691406
432	126.263916
433	128.151611
434	123.582314
435	124.520538
436	121.855164
437	120.966301
438	127.277039
439	126.006966
440	125.163261
441	127.638016
442	123.998657
443	120.711395
444	126.752274
445	125.488251
446	125.380402
447	123.422218
448	126.077728
449	123.716446
450	124.022713
451	127.005470
452	129.103027
453	129.260071
454	125.275536
455	125.085915
456	122.653000
457	123.783890
458	121.517578
459	120.288048
460	123.659035
461	123.886108
462	126.407036
463	124.209625
464	126.321877
465	115.687622
466	124.984634
467	123.459412
468	120.489143
469	124.085236
470	123.782417
471	121.800293
472	121.147614
473	120.971519
474	130.631439
475	122.807556
476	123.170700
477	120.833191
478	126.193375
479	130.669174
480	125.033501
481	127.361938
482	126.677475
483	123.933731
484	132.393280
485	116.398201
486	124.858688
487	128.627670
488	123.185715
489	118.547096
490	126.130440
491	124.089226
492	126.415695
493	123.402641
494	128.930267
495	129.213379
496	125.751274
497	127.358223
498	117.209572
499	127.180977
500	127.568062
501	123.929703
502	123.751244
503	122.819054
504	123.686615
505	127.720566
506	127.318840
507	128.301468
508	119.702538
509	122.448929
510	122.399094
511	128.331924
512	123.685997
513	116.631310
514	127.825012
515	120.857208
516	132.400436
517	120.267174
518	115.819405
519	124.046768
520	124.632721
521	123.863190
522	125.205536
523	127.082848
524	122.119698
525	123.570572
526	120.343033
527	123.129669
528	125.144981
529	125.731926
530	125.381248
531	127.327065
532	122.232658
533	124.797600
534	121.129852
535	119.829224
536	129.117126
537	127.299713
538	122.851456
539	128.442810
540	129.211807
541	121.600403
542	123.395142
543	127.957733
544	124.507858
545	123.917229
546	125.599243
547	128.632080
548	117.973175
549	123.366302
550	125.617737
551	123.234497
552	125.228638
553	131.222519
554	121.974121
555	128.646271
556	122.915169
557	126.104309
558	123.891754
559	122.445580
560	116.233414
561	129.394333
562	129.842911
563	128.892059
564	126.162323
565	121.973763
566	123.240944
567	127.269569
568	125.706451
569	119.693741
570	124.396446
571	119.567528
572	125.386429
573	122.904884
574	130.383743
575	129.598999
576	130.545517
577	127.883095
578	127.409134
579	128.490768
580	130.422073
581	127.060455
582	118.000725
583	124.600967
584	127.615746
585	125.343330
586	123.412544
587	125.032326
588	128.159866
589	127.897934
590	116.842300
591	125.181961
592	131.399475
593	128.753311
594	127.018204
595	125.837929
596	121.569908
597	124.285446
598	121.638947
599	128.844040
600	123.164978
601	131.127075
602	129.259415
603	125.251808
604	122.153221
605	126.482521
606	125.759590
607	126.182350
608	123.118652
609	123.716621
610	119.734802
611	124.495087
612	122.899979
613	125.835197
614	129.084793
615	127.457848
616	123.138405
617	125.010208
618	125.859818
619	129.250351
620	132.504852
621	127.313019
622	125.210320
623	134.786697
624	129.085358
625	123.859734
626	116.735107
627	129.992584
628	121.019615
629	122.426376
630	123.877556
631	126.775993
632	123.456207
633	128.524597
634	128.202469
635	133.540070
636	122.230263
637	127.918289
638	128.887054
639	130.157486
640	126.999992
641	128.945267
642	130.101929
643	124.920174
644	124.947891
645	125.116463
646	122.328461
647	127.594887
648	120.645882
649	117.847511
650	125.555107
651	125.626701
652	125.360039
653	126.908226
654	131.173279
655	124.403961
656	119.104103
657	126.375534
658	122.611542
659	119.875259
660	123.085747
661	135.474380
662	128.704590
663	125.057541
664	120.319084
665	126.384102
666	131.472519
667	122.580162
668	128.037094
669	129.514923
670	123.704369
671	130.828156
672	124.688545
673	121.356125
674	123.704819
675	124.896309
676	127.852524
677	120.666344
678	124.196419
679	127.375092
680	132.907898
681	124.935707
682	121.529366
683	126.066498
684	123.196259
685	122.729446
686	129.741730
687	120.734375
688	125.698723
689	127.547028
690	126.042076
691	124.979637
692	123.865318
693	121.473206
694	124.312096
695	126.104172
696	126.861877
697	125.750832
698	126.831711
699	127.497330
700	128.472672
701	126.544189
702	130.210159
703	127.559784
704	129.383362
705	122.352348
706	123.420219
707	127.546791
708	122.606529
709	134.808853
710	121.863663
711	121.834869
712	127.571762
713	124.035393
714	126.195168
715	118.477882
716	129.714401
717	125.742241
718	132.370117
719	118.456528
720	122.499649
721	124.202950
722	132.170959
723	119.973747
724	125.538673
725	119.418388
726	123.593910
727	122.858536
728	126.909782
729	123.490944
730	121.244385
731	126.027267
732	123.421478
733	127.400131
734	127.082008
735	128.368805
736	129.395157
737	127.848686
738	125.467232
739	130.217010
740	126.900604
741	126.183060
742	125.134491
743	120.321365
744	124.232674
745	127.218124
746	126.112450
747	119.797668
748	128.332336
749	128.442139
750	124.233864
751	128.539688
752	127.148521
753	123.018974
754	129.378738
755	129.103775
756	123.641823
757	124.600945
758	127.695229
759	122.381348
760	120.060463
761	131.386734
762	122.586845
763	129.099884
764	125.812035
765	129.593597
766	122.677094
767	126.216751
768	124.384361
769	127.242355
770	126.022896
771	123.599403
772	119.820656
773	127.354332
774	126.029259
775	129.124023
776	124.846718
777	128.425308
778	127.344070
779	119.556587
780	123.819710
781	120.177231
782	125.521820
783	123.568504
784	124.838036
785	124.771507
786	126.451965
787	123.726799
788	130.740448
789	125.750778
790	125.207573
791	129.012955
792	125.062050
793	118.801186
794	120.713524
795	127.738846
796	123.648079
797	126.943275
798	124.668289
799	122.413155
800	124.098282
801	129.680618
802	126.714386
803	129.364670
804	133.763611
805	126.823418
806	128.306320
807	120.084671
808	122.843231
809	119.998184
810	117.373520
811	121.349800
812	121.751579
813	128.409561
814	128.095215
815	127.352310
816	127.374207
817	125.309532
818	122.888275
819	115.223198
820	125.423309
821	121.505035
822	114.938354
823	130.553375
824	122.707069
825	128.662415
826	122.877975
827	125.857262
828	126.221245
829	121.734451
830	124.298363
831	125.210045
832	127.908806
833	129.052185
834	129.437775
835	124.930405
836	128.924240
837	120.440773
838	122.766487
839	121.538452
840	129.729355
841	122.943680
842	126.166603
843	130.156845
844	130.057938
845	125.201813
846	130.025787
847	127.300591
848	122.363098
849	125.274513
850	125.902588
851	122.615883
852	128.980240
853	121.324936
854	128.499146
855	128.113724
856	129.035507
857	127.552559
858	122.991653
859	125.165390
860	123.703323
861	132.500076
862	127.517815
863	126.131195
864	127.168396
865	125.647476
866	122.798950
867	121.746719
868	125.661644
869	130.824799
870	120.164391
871	129.777634
872	119.903236
873	126.136482
874	128.171143
875	122.680428
876	127.584290
877	120.547020
878	121.459274
879	123.868271
880	132.047318
881	130.790863
882	125.740028
883	117.793648
884	127.956970
885	127.075424
886	124.251595
887	125.185509
888	124.295044
889	126.880127
890	130.481049
891	129.857300
892	126.558411
893	127.503052
894	125.818413
895	135.041962
896	121.995430
897	123.256149
898	124.509338
899	128.494247
900	127.025276
901	123.313385
902	127.311737
903	133.176895
904	125.214920
905	122.398819
906	125.649498
907	122.548882
908	119.666946
909	120.329178
910	128.022430
911	125.379097
912	125.457420
913	122.584183
914	114.117096
915	121.189697
916	129.988953
917	123.670876
918	125.352554
919	121.794197
920	125.025467
921	130.659393
922	124.685722
923	123.064110
924	119.385269
925	129.037323
926	118.354706
927	122.939743
928	128.673630
929	128.940979
930	120.443970
931	125.626114
932	121.792953
933	127.757568
934	125.701927
935	126.728424
936	124.675995
937	129.482529
938	125.058556
939	123.263741
940	128.184143
941	122.746078
942	120.956139
943	122.860512
944	119.887909
945	127.588608
946	129.786942
947	131.897141
948	125.175034
949	130.015045
950	128.176697
951	126.242157
952	125.899704
953	127.887314
954	127.573418
955	126.114746
956	130.941559
957	121.842926
958	128.258636
959	124.291519
960	129.421570
961	125.890289
962	128.611450
963	125.610008
964	120.991241
965	122.484093
966	124.273300
967	121.981918
968	119.850967
969	120.677971
970	123.161819
971	120.045700
972	124.053505
973	125.591415
974	125.431931
975	124.120750
976	128.176361
977	126.626137
978	129.869171
979	120.897957
980	127.844727
981	127.881348
982	119.609985
983	131.891830
984	129.270004
985	131.692383
986	128.260941
987	120.145653
988	122.393532
989	129.186234
990	126.169426
991	123.081406
992	125.471886
993	124.045242
994	124.637703
995	120.991478
996	118.267128
997	133.192291
998	126.314026
999	122.826279
1000	118.811226
1001	122.200241
