# Supplementary material for: Short-wavelength-sensitive 2 (Sws2) visual photopigment models combined with atomistic molecular simulations to predict spectral peaks of absorbance
Source: PLoS Comput Biol. 2020 Oct 21;16(10):e1008212. doi: 10.1371/journal.pcbi.1008212 (PMC7605715; doi:10.1371/journal.pcbi.1008212)
Supplement: S1 File — (ZIP) [file pcbi.1008212.s007.zip › S1_File/O-latipes-SWS2-A-Angles/Torsion5.dat]

0	163.562347
1	167.797623
2	167.363800
3	157.734650
4	144.997116
5	163.335754
6	145.636688
7	126.925079
8	132.782059
9	150.326782
10	140.623611
11	131.960632
12	143.976624
13	128.123077
14	139.871048
15	140.676498
16	139.166199
17	136.860123
18	148.412460
19	134.833344
20	136.789429
21	140.044647
22	124.492683
23	134.789230
24	138.421448
25	132.790024
26	133.687332
27	157.032654
28	150.908340
29	168.723831
30	168.160782
31	156.939011
32	134.054031
33	140.897888
34	136.090591
35	144.699265
36	141.441376
37	140.251755
38	150.591003
39	147.442917
40	133.967865
41	147.075668
42	138.348724
43	140.844894
44	156.490784
45	142.276184
46	160.307297
47	157.246872
48	157.994110
49	137.821823
50	132.842514
51	151.295883
52	138.562851
53	134.756653
54	140.801620
55	144.988968
56	130.700989
57	144.888931
58	127.991966
59	148.674149
60	139.172287
61	142.361572
62	139.249649
63	151.627960
64	127.117569
65	139.387619
66	148.441513
67	137.464279
68	135.409683
69	118.702240
70	135.096069
71	136.966705
72	140.288879
73	135.824371
74	140.298019
75	136.096924
76	138.166611
77	138.867355
78	154.661270
79	142.715576
80	130.194885
81	129.735031
82	150.383057
83	137.099396
84	132.943619
85	143.099594
86	139.503693
87	149.972046
88	155.934906
89	141.927490
90	132.732086
91	134.243011
92	141.362183
93	147.639206
94	126.613365
95	131.935638
96	134.999817
97	127.318878
98	133.790985
99	138.745895
100	131.584137
101	135.560211
102	134.773254
103	135.840515
104	134.486725
105	175.399933
106	139.588959
107	141.254517
108	145.832993
109	136.963943
110	146.521042
111	136.918915
112	158.315140
113	138.258041
114	126.246857
115	136.999100
116	131.618134
117	150.436188
118	133.682861
119	131.434448
120	141.443985
121	134.112656
122	129.506271
123	134.039368
124	144.040161
125	135.313400
126	149.501160
127	147.509674
128	146.059647
129	132.495850
130	144.723419
131	148.841064
132	133.591431
133	123.771637
134	133.434235
135	135.805328
136	141.109863
137	141.992661
138	149.522461
139	135.822815
140	135.845276
141	127.394325
142	142.290054
143	133.655289
144	138.024979
145	135.307281
146	133.503204
147	131.934006
148	134.168243
149	143.207230
150	144.502838
151	140.607254
152	140.703857
153	131.820740
154	130.874741
155	132.436279
156	131.722382
157	135.323944
158	133.739761
159	123.442993
160	133.430923
161	131.504593
162	126.933754
163	143.365509
164	142.448425
165	134.404602
166	147.917557
167	145.679703
168	162.196381
169	141.626816
170	145.617172
171	129.043594
172	130.214935
173	138.759796
174	144.902039
175	136.950928
176	135.590881
177	133.298462
178	133.377304
179	147.143204
180	136.718323
181	130.878632
182	140.301270
183	140.794220
184	139.875854
185	130.514175
186	146.588776
187	135.293655
188	147.828827
189	139.694595
190	126.562836
191	129.636276
192	131.530579
193	135.715012
194	137.798370
195	143.115158
196	136.171677
197	134.938538
198	139.065201
199	145.671448
200	138.140793
201	141.126923
202	133.844788
203	133.304031
204	150.308395
205	140.788010
206	132.152756
207	137.119370
208	133.803055
209	132.744644
210	131.855057
211	135.097565
212	138.841370
213	145.006454
214	147.614639
215	149.918228
216	135.379227
217	129.190689
218	143.582016
219	134.005508
220	130.901016
221	134.161835
222	145.947006
223	151.778702
224	133.686432
225	141.100098
226	144.387604
227	127.738419
228	146.825531
229	147.338501
230	133.454468
231	160.006439
232	125.192902
233	128.748978
234	146.318497
235	126.518959
236	137.740906
237	144.544006
238	136.813904
239	137.417145
240	129.735092
241	129.861877
242	133.619278
243	138.185349
244	138.658371
245	124.630013
246	130.897614
247	135.085876
248	133.762421
249	143.680984
250	138.727966
251	141.588638
252	139.255295
253	139.448502
254	141.369598
255	172.341263
256	139.980255
257	144.444427
258	127.881844
259	132.409485
260	140.561661
261	142.768326
262	130.610382
263	142.261185
264	142.297577
265	146.238098
266	121.385727
267	147.482666
268	136.251968
269	146.536621
270	156.321579
271	151.543381
272	139.465073
273	155.570496
274	136.248856
275	140.712769
276	143.820877
277	153.163742
278	135.954254
279	124.640816
280	140.278580
281	133.521454
282	142.064240
283	124.739967
284	149.386337
285	142.500473
286	151.994324
287	147.458176
288	138.137543
289	140.494873
290	143.459747
291	146.343948
292	130.848190
293	133.568344
294	145.212967
295	151.089645
296	143.919662
297	128.973495
298	137.915100
299	128.507874
300	134.775101
301	143.819046
302	132.594879
303	146.721146
304	143.839966
305	146.680222
306	131.644119
307	132.386047
308	133.888840
309	133.758652
310	139.541809
311	137.890503
312	147.532715
313	134.649323
314	155.160645
315	144.448288
316	141.883530
317	131.885498
318	128.268829
319	144.434784
320	143.693527
321	137.029709
322	146.636658
323	128.822037
324	128.730743
325	122.445869
326	147.083969
327	143.643280
328	132.044800
329	137.753784
330	162.387680
331	128.480850
332	145.617889
333	154.172897
334	142.879913
335	135.762466
336	145.033600
337	151.002136
338	138.736847
339	148.432404
340	148.959625
341	136.421844
342	150.073563
343	138.725128
344	143.048889
345	148.315765
346	136.527557
347	136.461960
348	144.699844
349	147.818359
350	128.392792
351	148.488556
352	140.251434
353	137.648071
354	132.616562
355	148.210251
356	137.376007
357	137.212036
358	149.939743
359	128.027512
360	144.564758
361	149.748749
362	127.709526
363	143.378616
364	140.282547
365	135.489136
366	138.847198
367	135.565796
368	128.928085
369	138.956680
370	132.613052
371	136.977539
372	128.076050
373	155.609711
374	141.773026
375	148.589310
376	139.763016
377	137.945770
378	131.751450
379	142.054535
380	143.427826
381	152.614944
382	153.210251
383	155.027679
384	142.647690
385	143.930252
386	125.348129
387	143.932175
388	136.589554
389	153.072708
390	142.318710
391	141.442673
392	140.099915
393	139.973694
394	163.624573
395	148.811966
396	138.976669
397	157.457352
398	137.288834
399	133.840576
400	141.987411
401	138.300201
402	144.323074
403	155.746735
404	135.959564
405	136.343475
406	134.511124
407	133.709610
408	162.687683
409	142.897736
410	147.492432
411	140.540359
412	141.876755
413	141.204849
414	129.147995
415	125.606567
416	136.369324
417	148.347519
418	148.828674
419	136.443253
420	132.059143
421	145.526749
422	139.426971
423	120.518814
424	153.467438
425	127.653656
426	157.160187
427	136.363449
428	161.104156
429	133.550430
430	145.960022
431	142.841812
432	148.161301
433	134.195328
434	165.859344
435	157.419357
436	144.423630
437	149.911346
438	141.587158
439	145.818466
440	136.590744
441	143.415024
442	133.640076
443	138.945374
444	140.837036
445	138.431564
446	147.955978
447	141.795288
448	143.432312
449	148.346832
450	144.058655
451	140.449738
452	146.136139
453	157.098602
454	140.039719
455	127.072601
456	145.201218
457	134.414658
458	139.993454
459	157.138351
460	140.912964
461	139.532898
462	136.109329
463	129.636261
464	134.826996
465	145.967896
466	150.713608
467	140.850586
468	132.271881
469	149.666748
470	139.220749
471	131.572052
472	147.727921
473	136.839935
474	148.708939
475	146.481873
476	152.132629
477	148.705734
478	141.640610
479	139.556305
480	140.649170
481	139.646591
482	144.195740
483	135.193863
484	143.268326
485	142.315842
486	146.131683
487	122.868874
488	151.026474
489	139.789001
490	134.287842
491	131.601593
492	135.847626
493	158.669006
494	139.094101
495	142.713135
496	144.402969
497	137.727539
498	152.462799
499	155.120560
500	141.372696
501	140.787674
502	135.654541
503	141.693832
504	142.083405
505	147.708267
506	137.527679
507	157.061218
508	142.028625
509	131.273834
510	139.107346
511	133.056198
512	144.740860
513	132.859818
514	150.636414
515	158.326340
516	144.145187
517	149.101501
518	144.167648
519	142.854248
520	141.755219
521	142.520523
522	134.588867
523	142.902008
524	131.145508
525	135.919113
526	132.804565
527	139.960480
528	142.392136
529	126.719025
530	132.996811
531	151.020859
532	153.542633
533	137.680618
534	143.689209
535	139.809875
536	145.025406
537	128.721497
538	143.755798
539	135.411118
540	135.067841
541	127.533394
542	139.135574
543	133.051727
544	145.149246
545	137.455521
546	144.859558
547	134.511093
548	141.166641
549	139.757019
550	154.880356
551	150.403717
552	134.755951
553	140.270950
554	131.940567
555	142.335602
556	142.838242
557	139.541718
558	136.265686
559	147.860748
560	148.160263
561	134.722336
562	133.979095
563	136.867523
564	142.440872
565	144.394012
566	137.904678
567	135.103851
568	134.886154
569	143.343079
570	138.449661
571	161.800232
572	146.955124
573	145.290543
574	142.370941
575	139.388474
576	151.342422
577	138.201050
578	136.062820
579	141.873230
580	134.924088
581	124.597023
582	138.697037
583	134.108749
584	128.975403
585	141.746002
586	138.440247
587	134.244354
588	140.896790
589	131.646255
590	136.730209
591	137.317535
592	137.265625
593	142.921509
594	150.793732
595	140.428513
596	149.682205
597	142.892731
598	158.634674
599	164.347733
600	130.791061
601	144.556702
602	152.194183
603	138.672333
604	137.407150
605	134.638428
606	139.425339
607	151.334824
608	146.296555
609	141.547760
610	121.915787
611	141.164734
612	134.656570
613	124.698189
614	144.851517
615	133.064255
616	153.486237
617	149.674515
618	145.829254
619	128.291870
620	167.570297
621	140.913696
622	136.860229
623	128.857086
624	143.321030
625	146.886734
626	156.917465
627	135.506256
628	154.968063
629	154.268555
630	139.699509
631	143.741547
632	138.906952
633	140.046036
634	145.796661
635	145.114624
636	133.038681
637	151.983856
638	134.759338
639	152.880737
640	146.628479
641	144.031921
642	129.996201
643	150.366104
644	132.004364
645	155.325806
646	142.589859
647	140.817871
648	125.932274
649	152.181900
650	132.758987
651	132.683884
652	135.284698
653	157.854233
654	145.747879
655	129.216827
656	149.048889
657	134.720474
658	144.741333
659	135.431549
660	143.858124
661	142.366211
662	136.694565
663	146.249954
664	155.108749
665	128.494064
666	137.923676
667	138.868439
668	145.649063
669	154.404785
670	128.482376
671	139.221268
672	161.440445
673	146.058197
674	131.620102
675	154.176071
676	142.990219
677	140.311844
678	154.177170
679	127.943611
680	135.483139
681	152.721527
682	142.598389
683	133.436432
684	132.339401
685	128.097748
686	137.073105
687	144.379929
688	140.676559
689	148.649048
690	133.655609
691	132.686691
692	134.444656
693	126.473427
694	136.824158
695	151.980484
696	131.808762
697	139.291794
698	133.252090
699	138.330032
700	145.865585
701	127.619781
702	156.916534
703	126.915207
704	130.087143
705	137.219925
706	127.815659
707	164.500214
708	141.622238
709	140.732056
710	136.996735
711	136.123093
712	138.504272
713	121.074051
714	148.008484
715	153.420349
716	135.905273
717	136.939835
718	133.183426
719	145.453705
720	134.269150
721	131.202591
722	137.210190
723	162.915924
724	134.122452
725	129.153214
726	157.506638
727	130.976135
728	130.835007
729	134.991501
730	138.649673
731	130.967575
732	144.852997
733	136.884048
734	138.548523
735	127.395599
736	135.789459
737	128.650406
738	136.363983
739	136.375534
740	144.974396
741	137.128799
742	140.475632
743	147.262436
744	133.233780
745	136.191971
746	151.520782
747	144.949905
748	133.164490
749	145.342056
750	143.275742
751	139.954300
752	127.871635
753	138.502823
754	136.113739
755	137.607208
756	138.743744
757	142.735138
758	137.655731
759	144.741974
760	137.776596
761	137.934784
762	135.222549
763	128.360886
764	135.670639
765	130.322571
766	136.886032
767	142.162918
768	136.411194
769	133.217880
770	141.695862
771	147.659241
772	160.190689
773	157.274963
774	136.635925
775	149.060181
776	142.728516
777	140.374893
778	123.523003
779	135.451752
780	140.279968
781	157.222458
782	142.826019
783	150.019577
784	143.431259
785	144.973419
786	154.796494
787	150.831329
788	142.083923
789	142.827316
790	138.337067
791	131.300354
792	162.191360
793	127.430771
794	139.129852
795	155.182724
796	172.232346
797	141.574768
798	134.742050
799	128.544891
800	140.533463
801	146.404831
802	134.597458
803	149.634949
804	143.414322
805	133.700150
806	140.735901
807	141.526855
808	148.618835
809	142.673248
810	141.470337
811	150.707367
812	139.966675
813	145.695038
814	136.169144
815	157.887985
816	163.497269
817	163.006607
818	167.217667
819	140.872086
820	150.704605
821	143.571503
822	150.772110
823	159.149261
824	137.247818
825	156.082550
826	146.944199
827	143.042938
828	153.089981
829	168.274933
830	149.031418
831	138.938873
832	137.875946
833	154.195709
834	137.270996
835	140.670990
836	130.378159
837	146.239807
838	139.681412
839	142.151581
840	151.977737
841	135.473358
842	158.721848
843	147.496857
844	144.714478
845	142.936722
846	146.475372
847	135.375580
848	152.769058
849	147.973145
850	158.589172
851	151.855743
852	138.178284
853	160.773193
854	157.029144
855	143.171036
856	158.875137
857	175.377594
858	169.072235
859	137.711731
860	164.957932
861	144.286865
862	147.698044
863	147.454315
864	154.466660
865	162.914062
866	141.434357
867	148.992920
868	140.132660
869	140.938278
870	146.750610
871	139.960449
872	132.169830
873	137.871826
874	141.156464
875	156.894012
876	147.573166
877	139.662903
878	159.359207
879	135.284668
880	167.518311
881	141.374451
882	131.889206
883	162.087463
884	154.764481
885	148.137863
886	160.178284
887	161.092300
888	158.463577
889	142.961639
890	135.811890
891	130.726227
892	130.268066
893	148.185501
894	-178.265366
895	132.501984
896	141.370163
897	153.193359
898	146.594711
899	148.338684
900	144.492981
901	155.509109
902	152.379257
903	135.215942
904	157.994812
905	135.407822
906	140.137756
907	134.861755
908	140.580536
909	135.105164
910	152.909698
911	146.708038
912	147.543274
913	145.512802
914	137.493744
915	147.200928
916	146.335098
917	155.619110
918	145.314529
919	140.682053
920	135.427734
921	152.412842
922	150.918060
923	137.716965
924	139.414230
925	131.662781
926	146.872879
927	140.029327
928	135.049347
929	122.762939
930	151.213837
931	142.496338
932	137.489349
933	142.204208
934	150.881287
935	131.281219
936	149.833389
937	141.622559
938	158.339310
939	133.363968
940	153.802536
941	136.789688
942	150.072769
943	153.044083
944	151.297546
945	132.812515
946	144.285873
947	143.228683
948	144.696198
949	143.054352
950	146.309265
951	151.921341
952	130.627823
953	142.657913
954	137.902756
955	145.523392
956	150.441910
957	140.948532
958	149.719177
959	135.404541
960	142.885223
961	133.891541
962	131.331924
963	140.809052
964	145.032501
965	134.684662
966	151.034454
967	146.682983
968	137.691681
969	159.505524
970	139.109192
971	147.227066
972	148.591507
973	142.167496
974	151.356308
975	146.761780
976	156.227081
977	140.010941
978	141.239700
979	136.897171
980	136.404465
981	137.410355
982	142.708130
983	147.758347
984	139.660843
985	147.310471
986	152.134018
987	134.545868
988	136.042206
989	141.265030
990	150.595627
991	144.422043
992	140.289383
993	153.626007
994	143.014862
995	147.269577
996	136.638947
997	155.084625
998	147.125656
999	138.316559
1000	134.858810
1001	142.830582
