# Supplementary material for: Short-wavelength-sensitive 2 (Sws2) visual photopigment models combined with atomistic molecular simulations to predict spectral peaks of absorbance
Source: PLoS Comput Biol. 2020 Oct 21;16(10):e1008212. doi: 10.1371/journal.pcbi.1008212 (PMC7605715; doi:10.1371/journal.pcbi.1008212)
Supplement: S1 File — (ZIP) [file pcbi.1008212.s007.zip › S1_File/O-latipes-SWS2-A-Angles/Torsion6.dat]

0	-62.732159
1	-58.061073
2	-55.511089
3	-44.968887
4	-59.093903
5	-64.192497
6	-63.513191
7	-64.868019
8	-73.759453
9	-62.171738
10	-70.374062
11	-42.655880
12	-61.272522
13	-61.151230
14	-75.187317
15	-62.244034
16	-70.448341
17	-58.296318
18	-57.063431
19	-63.180725
20	-62.606178
21	-59.091259
22	-64.805244
23	-62.171093
24	-69.603615
25	-60.851364
26	-80.129478
27	-55.198772
28	-70.790260
29	-72.204750
30	-52.929066
31	-72.262024
32	-68.979088
33	-63.969429
34	-64.190857
35	-67.915207
36	-62.597256
37	-64.876160
38	-56.687702
39	-67.489670
40	-74.196411
41	-68.556763
42	-59.031521
43	-58.841541
44	-63.289799
45	-59.874191
46	-59.349659
47	-56.090218
48	-50.581985
49	-65.899521
50	-57.965511
51	-73.073303
52	-59.149868
53	-59.779701
54	-66.815941
55	-71.157219
56	-64.766518
57	-71.995148
58	-61.894108
59	-55.615799
60	-58.853416
61	-63.210991
62	-63.318226
63	-68.202881
64	-63.338791
65	-61.416824
66	-76.473465
67	-66.400604
68	-61.299801
69	-60.498928
70	-66.791046
71	-76.111679
72	-72.150604
73	-70.532028
74	-75.428787
75	-47.858524
76	-66.458366
77	-63.401306
78	-71.699226
79	-69.220818
80	-66.832207
81	-60.995811
82	-61.001949
83	-71.699768
84	-53.945080
85	-61.559635
86	-62.343544
87	-64.774040
88	-69.400566
89	-68.333397
90	-70.992363
91	-66.246529
92	-57.220192
93	-81.333282
94	-48.478634
95	-56.698502
96	-68.290710
97	-56.812492
98	-68.597473
99	-77.104424
100	-68.492775
101	-59.076614
102	-64.038124
103	-62.876297
104	-51.244648
105	-70.087753
106	-58.961376
107	-68.685631
108	-73.806770
109	-63.212719
110	-65.165344
111	-63.716869
112	-64.299713
113	-66.439018
114	-60.270252
115	-68.740807
116	-72.145996
117	-72.101265
118	-47.839005
119	-67.305237
120	-76.609276
121	-69.113960
122	-56.916336
123	-54.576778
124	-50.758175
125	-68.506737
126	-69.061874
127	-74.493126
128	-62.018139
129	-65.905151
130	-48.053265
131	-58.622940
132	-56.672901
133	-51.444397
134	-49.272968
135	-67.383003
136	-69.165688
137	-69.574028
138	-75.214996
139	-66.920952
140	-60.498817
141	-60.066795
142	-57.247238
143	-62.882473
144	-63.190479
145	-64.956604
146	-57.437675
147	-68.085030
148	-62.758362
149	-64.484520
150	-65.045769
151	-55.184586
152	-68.728584
153	-54.530586
154	-61.488224
155	-61.524242
156	-63.514503
157	-64.706512
158	-65.414223
159	-62.592762
160	-57.731327
161	-69.049011
162	-64.817230
163	-63.016399
164	-66.196930
165	-60.296925
166	-53.515839
167	-75.250565
168	-59.262074
169	-68.545013
170	-60.745995
171	-67.780113
172	-64.220016
173	-65.765167
174	-67.764786
175	-67.854523
176	-63.590004
177	-55.635235
178	-63.128120
179	-64.016533
180	-48.344872
181	-77.162125
182	-65.698021
183	-59.849705
184	-66.216759
185	-71.230331
186	-57.022137
187	-73.571602
188	-67.878113
189	-66.488701
190	-80.195381
191	-71.158394
192	-69.799835
193	-62.970711
194	-65.466347
195	-81.251472
196	-68.401497
197	-64.452690
198	-47.894825
199	-63.573368
200	-56.555321
201	-66.399628
202	-71.160416
203	-72.978836
204	-61.148308
205	-55.274891
206	-63.666229
207	-57.685143
208	-59.688461
209	-76.307388
210	-62.057598
211	-76.331596
212	-62.147392
213	-56.744717
214	-66.799179
215	-70.028236
216	-71.964676
217	-64.384865
218	-59.710976
219	-65.816620
220	-62.972084
221	-64.673950
222	-56.538593
223	-63.198349
224	-62.564903
225	-62.572186
226	-52.815094
227	-53.308880
228	-66.391136
229	-62.170307
230	-51.688469
231	-55.658901
232	-64.252785
233	-64.585541
234	-62.305977
235	-60.429981
236	-57.423187
237	-63.488209
238	-57.039146
239	-55.693066
240	-65.121353
241	-65.317940
242	-57.797642
243	-61.603565
244	-57.444595
245	-57.163845
246	-55.741375
247	-55.407295
248	-73.122665
249	-65.273804
250	-64.239601
251	-59.179443
252	-55.871254
253	-68.688301
254	-54.271004
255	-56.717861
256	-62.064060
257	-83.791664
258	-57.005554
259	-48.345013
260	-66.706093
261	-49.260761
262	-59.346741
263	-63.804092
264	-61.841003
265	-58.535480
266	-44.038860
267	-68.361252
268	-62.064415
269	-45.112770
270	-47.133728
271	-62.928780
272	-60.195316
273	-59.553902
274	-63.014965
275	-51.118099
276	-65.465294
277	-68.547577
278	-60.785645
279	-65.805466
280	-71.905350
281	-57.957325
282	-62.149887
283	-60.795670
284	-65.648590
285	-69.237755
286	-88.230919
287	-65.267288
288	-59.446888
289	-52.904942
290	-47.387856
291	-55.372345
292	-72.384850
293	-64.763260
294	-61.471218
295	-62.383129
296	-64.082970
297	-62.353168
298	-62.010319
299	-62.761276
300	-52.978619
301	-66.411079
302	-63.788120
303	-56.613602
304	-65.334274
305	-73.373161
306	-58.267662
307	-59.641125
308	-65.102516
309	-55.950161
310	-57.673637
311	-67.209763
312	-51.242882
313	-59.219891
314	-57.828781
315	-64.049103
316	-61.588890
317	-65.190598
318	-77.270714
319	-65.002991
320	-70.892723
321	-63.407448
322	-60.335800
323	-63.662701
324	-69.297394
325	-67.248749
326	-46.475834
327	-63.612095
328	-65.199028
329	-65.966904
330	-57.248035
331	-63.039608
332	-61.020092
333	-72.445427
334	-67.990768
335	-63.681358
336	-69.073990
337	-67.148445
338	-76.765305
339	-62.141670
340	-60.108307
341	-54.764347
342	-74.171272
343	-65.982925
344	-61.336601
345	-56.627876
346	-62.136173
347	-55.452255
348	-76.608932
349	-62.369976
350	-54.086342
351	-68.181824
352	-77.938530
353	-72.344040
354	-70.595413
355	-65.093842
356	-58.992180
357	-59.187542
358	-66.929329
359	-70.597450
360	-66.348846
361	-66.047989
362	-66.953186
363	-68.560471
364	-54.243969
365	-79.307274
366	-47.368980
367	-64.305305
368	-72.081261
369	-77.171791
370	-63.630913
371	-78.579529
372	-66.721504
373	-51.585396
374	-62.138165
375	-59.666401
376	-52.566093
377	-73.084732
378	-62.926331
379	-58.650780
380	-65.043571
381	-66.287544
382	-64.283936
383	-52.794899
384	-51.010159
385	-62.308929
386	-64.280968
387	-63.744724
388	-65.545677
389	-58.916431
390	-55.674049
391	-54.591671
392	-57.864643
393	-62.784130
394	-53.934971
395	-56.298050
396	-66.671783
397	-73.324615
398	-56.529720
399	-77.980347
400	-63.677547
401	-64.087189
402	-62.748943
403	-63.259323
404	-70.737839
405	-71.535866
406	-69.653656
407	-77.935364
408	-55.969109
409	-58.623363
410	-63.502399
411	-56.603893
412	-63.003723
413	-55.388889
414	-64.979584
415	-56.851009
416	-55.393494
417	-59.073589
418	-68.393929
419	-47.645088
420	-73.796486
421	-56.143589
422	-76.539879
423	-58.029560
424	-53.995037
425	-57.222816
426	-53.848930
427	-68.512863
428	-67.636337
429	-56.233685
430	-48.236176
431	-68.865601
432	-69.222160
433	-72.684402
434	-62.080486
435	-58.077652
436	-71.531418
437	-64.853149
438	-68.775047
439	-64.206863
440	-51.380779
441	-54.132977
442	-56.412895
443	-57.910339
444	-78.661118
445	-61.376614
446	-79.215309
447	-72.656784
448	-63.504982
449	-70.554176
450	-72.655312
451	-62.457851
452	-63.898766
453	-38.326511
454	-70.620247
455	-68.941887
456	-61.732174
457	-69.218330
458	-80.040405
459	-73.493507
460	-67.333786
461	-61.332714
462	-65.891563
463	-69.601143
464	-73.657898
465	-59.387062
466	-70.933517
467	-66.139854
468	-56.517204
469	-71.883957
470	-60.019939
471	-67.372223
472	-69.616379
473	-70.124680
474	-74.470810
475	-66.570038
476	-55.921940
477	-55.071785
478	-61.733902
479	-51.507122
480	-81.105873
481	-47.757137
482	-68.372841
483	-70.947868
484	-51.729393
485	-57.584129
486	-59.961090
487	-67.606735
488	-67.186485
489	-60.622559
490	-64.328606
491	-58.029060
492	-48.699299
493	-60.497009
494	-70.043777
495	-64.340469
496	-63.933235
497	-52.533466
498	-51.039742
499	-61.758633
500	-60.841515
501	-61.204983
502	-58.643246
503	-61.905720
504	-57.849453
505	-53.911728
506	-53.674557
507	-67.009560
508	-58.129894
509	-57.252613
510	-55.918045
511	-69.319122
512	-60.042717
513	-41.437737
514	-48.573189
515	-60.544785
516	-73.491013
517	-76.528076
518	-53.839851
519	-65.313057
520	-57.544323
521	-59.025135
522	-61.419323
523	-65.670563
524	-71.737442
525	-60.582214
526	-53.505814
527	-62.763756
528	-74.522827
529	-71.467323
530	-56.818832
531	-69.153961
532	-59.870747
533	-76.869926
534	-68.712463
535	-58.022629
536	-57.433941
537	-64.511337
538	-57.073963
539	-73.727928
540	-68.750099
541	-54.470604
542	-62.644508
543	-56.001976
544	-66.999825
545	-59.911720
546	-59.111229
547	-65.428436
548	-60.946304
549	-65.191612
550	-63.297550
551	-64.163498
552	-60.044800
553	-69.993340
554	-52.893135
555	-58.510952
556	-52.010937
557	-66.456100
558	-45.055130
559	-55.167374
560	-62.532806
561	-62.796970
562	-73.101387
563	-70.016571
564	-71.363785
565	-67.847267
566	-61.232456
567	-64.932365
568	-63.991516
569	-54.268425
570	-43.655636
571	-57.930759
572	-58.388649
573	-71.484268
574	-56.394329
575	-58.701439
576	-60.451691
577	-69.331734
578	-52.280609
579	-79.452538
580	-68.385185
581	-62.208694
582	-70.339958
583	-54.893639
584	-61.903248
585	-58.734211
586	-55.451340
587	-61.272446
588	-66.210625
589	-55.384655
590	-55.406910
591	-56.374767
592	-56.734962
593	-44.161057
594	-76.449516
595	-58.419121
596	-71.354279
597	-66.206421
598	-56.478710
599	-65.882210
600	-51.887688
601	-64.448616
602	-72.458076
603	-57.241337
604	-65.524765
605	-56.349468
606	-62.003777
607	-53.246952
608	-46.339424
609	-53.299114
610	-66.322388
611	-56.066700
612	-62.022396
613	-52.505825
614	-61.884991
615	-69.381302
616	-81.155830
617	-61.750702
618	-58.059967
619	-65.735291
620	-61.380932
621	-59.513023
622	-62.469040
623	-75.753227
624	-69.011261
625	-59.201237
626	-58.713295
627	-59.005756
628	-41.345764
629	-67.023911
630	-70.199974
631	-64.531776
632	-59.934166
633	-65.562027
634	-37.589775
635	-69.351524
636	-56.480663
637	-68.786812
638	-70.649963
639	-66.048592
640	-74.404808
641	-78.853531
642	-58.408894
643	-63.131100
644	-63.896427
645	-54.829590
646	-75.479820
647	-68.431480
648	-68.363258
649	-72.081612
650	-44.902580
651	-68.602898
652	-55.847240
653	-64.148712
654	-71.237198
655	-57.207470
656	-52.965771
657	-60.792919
658	-64.152275
659	-55.183964
660	-65.876724
661	-52.250290
662	-51.844040
663	-69.053253
664	-66.151230
665	-57.087181
666	-63.392838
667	-72.831535
668	-50.811390
669	-56.758480
670	-66.421486
671	-53.964638
672	-66.343559
673	-56.836151
674	-49.757133
675	-61.525288
676	-56.601929
677	-64.382019
678	-52.395508
679	-63.807903
680	-62.592571
681	-63.427269
682	-62.419186
683	-65.791527
684	-62.666603
685	-69.584549
686	-63.121933
687	-68.579041
688	-71.970245
689	-61.205723
690	-65.558090
691	-68.496361
692	-67.598755
693	-58.059700
694	-60.360115
695	-70.180382
696	-71.537132
697	-79.183960
698	-57.452969
699	-55.312534
700	-62.125004
701	-60.841236
702	-51.921028
703	-64.160194
704	-64.048286
705	-64.747116
706	-66.124779
707	-71.753426
708	-66.987648
709	-59.644238
710	-56.108246
711	-66.945000
712	-64.976997
713	-50.870018
714	-59.159050
715	-64.062027
716	-58.961681
717	-69.767639
718	-52.053581
719	-53.552967
720	-58.048691
721	-57.263443
722	-63.859436
723	-61.604755
724	-64.752747
725	-74.013023
726	-62.059059
727	-65.443001
728	-68.618622
729	-51.369396
730	-49.709270
731	-55.865479
732	-63.544918
733	-60.910198
734	-60.846939
735	-53.574799
736	-64.594002
737	-61.088203
738	-70.092339
739	-69.324043
740	-59.393745
741	-57.319889
742	-56.999535
743	-67.961861
744	-69.387459
745	-62.375679
746	-72.676567
747	-59.730812
748	-58.715538
749	-57.984112
750	-62.383057
751	-66.500320
752	-62.080349
753	-65.846550
754	-63.845577
755	-81.328354
756	-66.841232
757	-57.202618
758	-69.112465
759	-63.270058
760	-58.482662
761	-74.037895
762	-69.020454
763	-62.934109
764	-67.935570
765	-63.756554
766	-75.791565
767	-57.328381
768	-64.960960
769	-62.135166
770	-53.902901
771	-58.035789
772	-48.702038
773	-67.615799
774	-59.731731
775	-59.769409
776	-63.205990
777	-58.679966
778	-69.752617
779	-76.467155
780	-72.518761
781	-42.736572
782	-65.364914
783	-60.072422
784	-63.477287
785	-42.221252
786	-56.316078
787	-73.465614
788	-67.405731
789	-57.401928
790	-69.870689
791	-70.121017
792	-53.982170
793	-56.199715
794	-73.850609
795	-58.011440
796	-57.871277
797	-53.768379
798	-64.106583
799	-49.989967
800	-61.254887
801	-52.124844
802	-57.329014
803	-77.206139
804	-67.296844
805	-54.068489
806	-63.143993
807	-62.524330
808	-68.400787
809	-61.695152
810	-67.976822
811	-57.088699
812	-64.897217
813	-60.350937
814	-65.716309
815	-68.497650
816	-56.327648
817	-69.094154
818	-62.687138
819	-64.839333
820	-63.420528
821	-51.718433
822	-66.683395
823	-68.938469
824	-74.313271
825	-60.941856
826	-55.378490
827	-68.648094
828	-63.096867
829	-61.825855
830	-61.259251
831	-58.548893
832	-48.545029
833	-61.549156
834	-62.143970
835	-72.457916
836	-54.079971
837	-66.650986
838	-64.954674
839	-53.629120
840	-66.948662
841	-61.293163
842	-60.364132
843	-54.661594
844	-43.912563
845	-54.695450
846	-55.520908
847	-65.080383
848	-62.205654
849	-55.780472
850	-60.820881
851	-77.705811
852	-64.277740
853	-80.110771
854	-68.842537
855	-54.541847
856	-75.159164
857	-65.200912
858	-49.881512
859	-75.051865
860	-69.836693
861	-67.217987
862	-66.598053
863	-51.518951
864	-53.811176
865	-62.775841
866	-60.249523
867	-60.650879
868	-61.680473
869	-71.186295
870	-73.642128
871	-64.726448
872	-71.610390
873	-75.667343
874	-72.003029
875	-64.060905
876	-77.950890
877	-79.115715
878	-56.955326
879	-72.563118
880	-55.175617
881	-57.421715
882	-60.399487
883	-55.312698
884	-64.495842
885	-67.409142
886	-56.875225
887	-68.290169
888	-34.265224
889	-63.074963
890	-62.407856
891	-73.936211
892	-58.428143
893	-77.412086
894	-61.181080
895	-69.040298
896	-57.454792
897	-65.852028
898	-69.587959
899	-67.406036
900	-77.150780
901	-61.030437
902	-53.140087
903	-70.286064
904	-53.335236
905	-70.583298
906	-72.096855
907	-67.342995
908	-59.825901
909	-80.860245
910	-58.919704
911	-67.148384
912	-61.764191
913	-69.214264
914	-61.676350
915	-53.382847
916	-68.884407
917	-47.270828
918	-58.932339
919	-57.707439
920	-61.429863
921	-55.133259
922	-52.946316
923	-62.387939
924	-52.104008
925	-52.323349
926	-68.803192
927	-64.033012
928	-66.619789
929	-64.105354
930	-69.639297
931	-61.699551
932	-62.043705
933	-68.068748
934	-62.584076
935	-60.137249
936	-62.266319
937	-64.814034
938	-56.183605
939	-67.051010
940	-57.897991
941	-72.842422
942	-46.221478
943	-41.551449
944	-70.906067
945	-74.920265
946	-44.036579
947	-65.025253
948	-66.865311
949	-61.878326
950	-63.584232
951	-61.823261
952	-62.612011
953	-62.784111
954	-59.655113
955	-62.646908
956	-70.700600
957	-60.269035
958	-68.433281
959	-49.571186
960	-58.814419
961	-63.318893
962	-54.829029
963	-56.421341
964	-66.705452
965	-56.483547
966	-66.101219
967	-59.085987
968	-66.027298
969	-60.910118
970	-56.629818
971	-71.995590
972	-62.750225
973	-61.923706
974	-58.367928
975	-74.303940
976	-62.147030
977	-65.857620
978	-78.772560
979	-71.535461
980	-54.565353
981	-62.801167
982	-58.640705
983	-64.782959
984	-55.907505
985	-62.991066
986	-67.650749
987	-62.806324
988	-53.990131
989	-69.313049
990	-57.066315
991	-66.628471
992	-56.375591
993	-76.377586
994	-57.620041
995	-57.176743
996	-70.001511
997	-60.841183
998	-59.866520
999	-69.009895
1000	-67.832253
1001	-57.967869
