# Supplementary material for: Short-wavelength-sensitive 2 (Sws2) visual photopigment models combined with atomistic molecular simulations to predict spectral peaks of absorbance
Source: PLoS Comput Biol. 2020 Oct 21;16(10):e1008212. doi: 10.1371/journal.pcbi.1008212 (PMC7605715; doi:10.1371/journal.pcbi.1008212)
Supplement: S1 File — (ZIP) [file pcbi.1008212.s007.zip › S1_File/O-latipes-SWS2-A-Angles/Torsion1.dat]

0	-53.511341
1	-46.259575
2	-52.910069
3	-56.678864
4	-57.455311
5	-62.734352
6	-55.619270
7	-66.182602
8	-52.779419
9	-96.067665
10	-54.490566
11	-87.730194
12	-58.392044
13	-63.611420
14	-68.019577
15	-57.447990
16	-51.703636
17	-62.840611
18	-64.114113
19	-41.607910
20	-77.230492
21	-60.247719
22	-62.214649
23	-56.003822
24	-51.953697
25	-57.580517
26	-52.497456
27	-68.165680
28	-56.984398
29	-54.478611
30	-68.564102
31	-56.162807
32	-68.483452
33	-55.140881
34	-92.464226
35	-47.345768
36	-73.215660
37	-58.694370
38	-51.606705
39	-67.194977
40	-61.040703
41	-69.663818
42	-69.511490
43	-59.368420
44	-76.788712
45	-69.230133
46	-69.007416
47	-56.237057
48	-47.501274
49	-62.322773
50	-62.884247
51	-66.216263
52	-51.502781
53	-50.724415
54	-65.594864
55	-57.534576
56	-54.560120
57	-52.938988
58	-74.860817
59	-62.510963
60	-73.737167
61	-62.312637
62	-41.994015
63	-51.447598
64	-75.113136
65	-51.741039
66	-53.809910
67	-53.295650
68	-62.851120
69	-51.409084
70	-56.254341
71	-58.349384
72	-92.160416
73	-67.961433
74	-62.368206
75	-45.132130
76	-66.053444
77	-53.850567
78	-64.034805
79	-58.563545
80	-56.545986
81	-63.358189
82	-43.014919
83	-51.470398
84	-57.012573
85	-66.217064
86	-74.858513
87	-53.855961
88	-54.230122
89	-62.654686
90	-53.474094
91	-52.701862
92	-55.222706
93	-55.314968
94	-47.117931
95	-45.471252
96	-53.658226
97	-60.260288
98	-48.596375
99	-52.363319
100	-71.712585
101	-60.234524
102	-63.893806
103	-63.183697
104	-55.270741
105	-47.400875
106	-52.059563
107	-70.297020
108	-56.050961
109	-56.756916
110	-51.282543
111	-68.350990
112	-56.862034
113	-51.313744
114	-57.604435
115	-57.797680
116	-71.343735
117	-54.220596
118	-56.571053
119	-56.558384
120	-47.770466
121	-60.035110
122	-56.540958
123	-53.417625
124	-44.462402
125	-64.365608
126	-56.970573
127	-53.992065
128	-62.581207
129	-68.771385
130	-60.768486
131	-62.116009
132	-67.627403
133	-66.164192
134	-58.415028
135	-53.596863
136	-64.746361
137	-78.087219
138	-72.355354
139	-56.695236
140	-53.200104
141	-64.043640
142	-63.768349
143	-72.484161
144	-47.769218
145	-39.109344
146	-52.795120
147	-57.680149
148	-61.665447
149	-52.841991
150	-61.087307
151	-53.069435
152	-60.126175
153	-47.928295
154	-54.501064
155	-48.534504
156	-64.477486
157	-51.041691
158	-60.497528
159	-65.646042
160	-60.829910
161	-52.857983
162	-42.037361
163	-56.384941
164	-59.617035
165	-56.168133
166	-56.309952
167	-54.909603
168	-39.145973
169	-51.169281
170	-52.599480
171	-52.415371
172	-71.479019
173	-55.295658
174	-55.939991
175	-49.006859
176	-51.141521
177	-49.932144
178	-65.536285
179	-45.860554
180	-63.137123
181	-47.889877
182	-58.989304
183	-55.284130
184	-88.647400
185	-56.879150
186	-68.683304
187	-45.079041
188	-62.773510
189	-44.928257
190	-43.900360
191	-62.064804
192	-49.335014
193	-63.747845
194	-58.253418
195	-32.744076
196	-63.488022
197	-61.365051
198	-63.515671
199	-51.012775
200	-51.248711
201	-65.902397
202	-60.663849
203	-48.636272
204	-48.460518
205	-56.058430
206	-71.297821
207	-68.043900
208	-59.129494
209	-56.578163
210	-52.194511
211	-45.466702
212	-55.146172
213	-60.370819
214	-62.399155
215	-61.886166
216	-60.765045
217	-56.513191
218	-44.592873
219	-55.373383
220	-51.737804
221	-66.853760
222	-69.119255
223	-88.650581
224	-60.369400
225	-87.377090
226	-56.746445
227	-62.170132
228	-51.560287
229	-70.389679
230	-51.014351
231	-72.459190
232	-44.402897
233	-57.154373
234	-64.335396
235	-54.311207
236	-59.673859
237	-51.375256
238	-79.685295
239	-58.047749
240	-50.898762
241	-55.410656
242	-80.037308
243	-48.826729
244	-46.245090
245	-67.903404
246	-46.148422
247	-65.648933
248	-48.129917
249	-59.143085
250	-54.380894
251	-55.609093
252	-67.169220
253	-73.446213
254	-62.516613
255	-62.289604
256	-54.670776
257	-41.830654
258	-42.723675
259	-69.111221
260	-49.686455
261	-63.342628
262	-54.529564
263	-58.133213
264	-49.226295
265	-53.073544
266	-67.024277
267	-64.156746
268	-53.276588
269	-71.497444
270	-72.486687
271	-52.574989
272	-63.319435
273	-65.056244
274	-60.367119
275	-56.249420
276	-59.736130
277	-49.681808
278	-70.625412
279	-61.677147
280	-54.583397
281	-70.372955
282	-72.738503
283	-61.081093
284	-53.832588
285	-64.934952
286	-56.902298
287	-46.414913
288	-56.165722
289	-60.611671
290	-61.235630
291	-41.670502
292	-67.687973
293	-69.497444
294	-45.722271
295	-71.681122
296	-51.974171
297	-59.564339
298	-44.451267
299	-57.166088
300	-73.187340
301	-53.848557
302	-52.581985
303	-50.119572
304	-55.402779
305	-64.985909
306	-51.961544
307	-60.304478
308	-50.355358
309	-59.597252
310	-38.539440
311	-42.856895
312	-58.473515
313	-55.213711
314	-47.286152
315	-75.001778
316	-55.575577
317	-69.096062
318	-64.355774
319	-74.914436
320	-43.139565
321	-53.487022
322	-54.144882
323	-58.298798
324	-70.562294
325	-48.632111
326	-59.553020
327	-65.208405
328	-68.776276
329	-58.089405
330	-86.369774
331	-43.486557
332	-63.179115
333	-60.729679
334	-55.354027
335	-60.344887
336	-48.175579
337	-67.840614
338	-74.064949
339	-63.604061
340	-81.344604
341	-61.161606
342	-54.847927
343	-54.539566
344	-58.697880
345	-54.213295
346	-62.676193
347	-54.295578
348	-48.094795
349	-62.047039
350	-46.505901
351	-76.945511
352	-71.366402
353	-52.071003
354	-59.127644
355	-70.125580
356	-59.787540
357	-65.301300
358	-53.855984
359	-56.820766
360	-41.784046
361	-32.393524
362	-54.193161
363	-45.815994
364	-64.378609
365	-72.814476
366	-42.651867
367	-65.702538
368	-46.111710
369	-54.139351
370	-63.088928
371	-55.455555
372	-45.956093
373	-52.088192
374	-59.219070
375	-44.682102
376	-73.764938
377	-53.140396
378	-49.872955
379	-42.275688
380	-73.466431
381	-57.709866
382	-71.532722
383	-69.473061
384	-61.249599
385	-44.137497
386	-67.733040
387	-49.329002
388	-74.870148
389	-45.760010
390	-59.583263
391	-51.985584
392	-49.043835
393	-61.643188
394	-71.789963
395	-43.071442
396	-56.178150
397	-70.023636
398	-44.475151
399	-58.760090
400	-67.550446
401	-54.466148
402	-52.015629
403	-68.570175
404	-55.081726
405	-54.099949
406	-61.924389
407	-51.946655
408	-62.661346
409	-42.335903
410	-64.434616
411	-59.641991
412	-60.688969
413	-48.356491
414	-65.148720
415	-57.759808
416	-63.675648
417	-64.623924
418	-75.619431
419	-54.307850
420	-77.551620
421	-74.049911
422	-46.394028
423	-47.360378
424	-64.822899
425	-55.821598
426	-79.348587
427	-58.361816
428	-51.371788
429	-81.155022
430	-66.543968
431	-55.675774
432	-57.627151
433	-63.511826
434	-55.804199
435	-66.098236
436	-73.255249
437	-69.744987
438	-60.077526
439	-51.954514
440	-70.215179
441	-70.680923
442	-62.441898
443	-54.118290
444	-55.964569
445	-25.961916
446	-55.202946
447	-51.575520
448	-52.270466
449	-58.297050
450	-62.215916
451	-57.623039
452	-63.284424
453	-48.539963
454	-69.247879
455	-48.760647
456	-74.982224
457	-56.721893
458	-67.126099
459	-57.856277
460	-69.714844
461	-52.123802
462	-57.315929
463	-75.544151
464	-54.478306
465	-64.556137
466	-57.587795
467	-64.321747
468	-61.661697
469	-60.286453
470	-69.862862
471	-56.656658
472	-56.902798
473	-85.589912
474	-54.327484
475	-73.451050
476	-76.414551
477	-65.171387
478	-60.258076
479	-38.694736
480	-55.454376
481	-56.444004
482	-60.219921
483	-55.782677
484	-53.138912
485	-56.486137
486	-62.682354
487	-59.613899
488	-62.404987
489	-58.626232
490	-63.016781
491	-59.561024
492	-48.178684
493	-59.649052
494	-42.507839
495	-55.051353
496	-54.606007
497	-61.401222
498	-74.168144
499	-66.205818
500	-52.956909
501	-74.360901
502	-51.922962
503	-53.018684
504	-68.147415
505	-60.631290
506	-60.497589
507	-77.988869
508	-66.803558
509	-60.255035
510	-68.651268
511	-38.549660
512	-60.515572
513	-68.463753
514	-53.322807
515	-60.903542
516	-65.587044
517	-63.380119
518	-62.785286
519	-50.121418
520	-53.354355
521	-52.253990
522	-60.402046
523	-49.934948
524	-73.038704
525	-46.810562
526	-59.733059
527	-52.233936
528	-71.759949
529	-66.506874
530	-56.994808
531	-59.924671
532	-63.584671
533	-72.912247
534	-63.958370
535	-111.465630
536	-45.766735
537	-57.083656
538	-69.930870
539	-56.960571
540	-68.978226
541	-59.093792
542	-51.773685
543	-60.077709
544	-85.639122
545	-66.852203
546	-56.947861
547	-54.676979
548	-70.519600
549	-64.896225
550	-72.455521
551	-78.998558
552	-68.654648
553	-58.008331
554	-63.504063
555	-60.052921
556	-52.614040
557	-46.665867
558	-56.064838
559	-58.327724
560	-85.805893
561	-56.514233
562	-56.137928
563	-52.108482
564	-66.284027
565	-60.959328
566	-56.232723
567	-54.001286
568	-56.590260
569	-59.906975
570	-49.954521
571	-71.108398
572	-52.448296
573	-56.371441
574	-56.009560
575	-44.843430
576	-51.501114
577	-47.630939
578	-45.793011
579	-52.472851
580	-46.714226
581	-55.077068
582	-57.515549
583	-58.650410
584	-55.156277
585	-52.410046
586	-63.835899
587	-51.422119
588	-49.301975
589	-57.712803
590	-60.956551
591	-51.215374
592	-47.765480
593	-44.773918
594	-57.501854
595	-64.321815
596	-75.466446
597	-64.229851
598	-56.690937
599	-40.245998
600	-65.925499
601	-63.863663
602	-71.644058
603	-56.876488
604	-66.708687
605	-53.030678
606	-61.169544
607	-56.101032
608	-65.646713
609	-63.316162
610	-49.916100
611	-46.899826
612	-54.100677
613	-59.076649
614	-60.039726
615	-60.700115
616	-67.250824
617	-59.537941
618	-63.746845
619	-51.100113
620	-49.980953
621	-61.685654
622	-37.448624
623	-49.850082
624	-51.883457
625	-60.509399
626	-67.290306
627	-44.942749
628	-74.828949
629	-62.846428
630	-69.184792
631	-60.153072
632	-57.861305
633	-51.208942
634	-79.826111
635	-60.961098
636	-71.620010
637	-55.906990
638	-59.126286
639	-48.993317
640	-48.772419
641	-56.106373
642	-69.297447
643	-66.954514
644	-55.794495
645	-63.166847
646	-82.717255
647	-58.706673
648	-59.829426
649	-74.564796
650	-53.440197
651	-40.829216
652	-61.954811
653	-59.831215
654	-63.283485
655	-53.860706
656	-73.454636
657	-63.058739
658	-55.643478
659	-75.968918
660	-63.460629
661	-44.752380
662	-57.915981
663	-59.866047
664	-62.920654
665	-54.129208
666	-54.403194
667	-62.484688
668	-55.516037
669	-40.489586
670	-46.754799
671	-57.217049
672	-54.655903
673	-65.019371
674	-74.302650
675	-52.275810
676	-68.268608
677	-68.415024
678	-65.566086
679	-61.311775
680	-48.817547
681	-56.407852
682	-68.607910
683	-53.371883
684	-59.803539
685	-60.725292
686	-51.586830
687	-55.315464
688	-64.282364
689	-57.829311
690	-56.381638
691	-59.035168
692	-55.884872
693	-66.858170
694	-80.242332
695	-62.605583
696	-61.434029
697	-53.580826
698	-70.506775
699	-73.052528
700	-59.908073
701	-63.277687
702	-46.522675
703	-62.587387
704	-63.614067
705	-48.656845
706	-56.130119
707	-55.734360
708	-56.847858
709	-61.418625
710	-94.729599
711	-56.965160
712	-49.117805
713	-69.543472
714	-49.970749
715	-57.590733
716	-43.629688
717	-97.923790
718	-62.091064
719	-72.819298
720	-58.453510
721	-59.110363
722	-56.056046
723	-60.971001
724	-57.380390
725	-60.637203
726	-51.864754
727	-56.719021
728	-53.991768
729	-52.573006
730	-67.402107
731	-52.423450
732	-62.444942
733	-73.538795
734	-51.519176
735	-66.747620
736	-68.223991
737	-60.144100
738	-82.034302
739	-55.534763
740	-51.547081
741	-49.635883
742	-58.796318
743	-74.803604
744	-56.055733
745	-39.760082
746	-68.069542
747	-68.411156
748	-63.131931
749	-54.205799
750	-75.160973
751	-53.822769
752	-64.144928
753	-70.041733
754	-37.900784
755	-49.216896
756	-57.184887
757	-60.329586
758	-45.262264
759	-52.873249
760	-63.324326
761	-36.649696
762	-59.232178
763	-94.267174
764	-73.699036
765	-72.077423
766	-56.916096
767	-64.141457
768	-72.130363
769	-48.623928
770	-61.129810
771	-50.375065
772	-79.861572
773	-52.396980
774	-60.314377
775	-52.414364
776	-52.101051
777	-46.397785
778	-60.717800
779	-63.200138
780	-65.353020
781	-83.873848
782	-50.073071
783	-71.265633
784	-39.518112
785	-38.065186
786	-49.753284
787	-79.738167
788	-28.446125
789	-57.585960
790	-57.067642
791	-48.355427
792	-61.245480
793	-56.386822
794	-74.998421
795	-45.208324
796	-55.743668
797	-64.992310
798	-58.915947
799	-45.779480
800	-68.700706
801	-67.479378
802	-67.526062
803	-56.474812
804	-57.237324
805	-52.120079
806	-48.034184
807	-66.687813
808	-95.946754
809	-58.592110
810	-62.912067
811	-45.032860
812	-81.372650
813	-60.267971
814	-53.315586
815	-52.730553
816	-63.532707
817	-61.252899
818	-61.090652
819	-85.683365
820	-65.475395
821	-51.966164
822	-69.403770
823	-42.443542
824	-73.053375
825	-54.217342
826	-77.340477
827	-41.648880
828	-61.470638
829	-80.126900
830	-57.188374
831	-58.785000
832	-59.450348
833	-61.886383
834	-36.523315
835	-46.675472
836	-36.037140
837	-64.547668
838	-57.097237
839	-73.511726
840	-52.541176
841	-66.189972
842	-77.789124
843	-57.327663
844	-56.544823
845	-76.512962
846	-81.207985
847	-71.310951
848	-82.756271
849	-44.681801
850	-66.323090
851	-84.463676
852	-66.512314
853	-66.776558
854	-79.312706
855	-55.699024
856	-45.226234
857	-71.874031
858	-63.752987
859	-51.710499
860	-64.465919
861	-49.559174
862	-49.553707
863	-70.244781
864	-55.474045
865	-64.709190
866	-61.465576
867	-72.206276
868	-68.010918
869	-46.146217
870	-64.318146
871	-48.538906
872	-74.947388
873	-65.905190
874	-52.195362
875	-53.972935
876	-73.377655
877	-76.058037
878	-82.775917
879	-58.498924
880	-47.953133
881	-49.980328
882	-52.782372
883	-75.542473
884	-92.457260
885	-53.774490
886	-63.132828
887	-70.350769
888	-61.812508
889	-55.606575
890	-56.996471
891	-57.576389
892	-65.376617
893	-70.590019
894	-73.925407
895	-46.392464
896	-52.011303
897	-81.567230
898	-52.722527
899	-60.491837
900	-61.917522
901	-57.825733
902	-62.416416
903	-62.532089
904	-71.465210
905	-68.456734
906	-77.324486
907	-84.356285
908	-81.868561
909	-76.740868
910	-67.641495
911	-56.749073
912	-59.945553
913	-68.735832
914	-66.255020
915	-59.355503
916	-60.090763
917	-45.136478
918	-47.371735
919	-63.113693
920	-54.770187
921	-43.002102
922	-53.718437
923	-59.156227
924	-75.162247
925	-69.938187
926	-74.939354
927	-65.931870
928	-86.407440
929	-47.299759
930	-67.354897
931	-51.482258
932	-49.005280
933	-58.948200
934	-43.653145
935	-86.888977
936	-75.471581
937	-46.636963
938	-64.483948
939	-67.053116
940	-42.043430
941	-83.814095
942	-87.802315
943	-62.071251
944	-65.564415
945	-44.352573
946	-60.023914
947	-60.704121
948	-60.201630
949	-59.314182
950	-55.527973
951	-61.433571
952	-74.898849
953	-69.541695
954	-56.549824
955	-52.051758
956	-57.167446
957	-59.105000
958	-60.702267
959	-66.674751
960	-59.370243
961	-46.536640
962	-66.571297
963	-57.267857
964	-64.305199
965	-87.227821
966	-60.957752
967	-60.212318
968	-60.231544
969	-82.505440
970	-64.376785
971	-65.848007
972	-56.886864
973	-69.749779
974	-64.606865
975	-65.388931
976	-61.368683
977	-62.367928
978	-48.076424
979	-78.901878
980	-71.775093
981	-48.478077
982	-77.558167
983	-47.679070
984	-51.939018
985	-49.089073
986	-60.404964
987	-80.951393
988	-59.186096
989	-58.629284
990	-75.136574
991	-57.601101
992	-99.213005
993	-52.340199
994	-55.422215
995	-77.650528
996	-76.841003
997	-46.944592
998	-44.092587
999	-56.819149
1000	-94.095490
1001	-51.891850
