# Supplementary material for: Short-wavelength-sensitive 2 (Sws2) visual photopigment models combined with atomistic molecular simulations to predict spectral peaks of absorbance
Source: PLoS Comput Biol. 2020 Oct 21;16(10):e1008212. doi: 10.1371/journal.pcbi.1008212 (PMC7605715; doi:10.1371/journal.pcbi.1008212)
Supplement: S1 File — (ZIP) [file pcbi.1008212.s007.zip › S1_File/O-latipes-SWS2-A-Angles/Torsion8.dat]

0	174.901581
1	-176.844864
2	-178.305679
3	179.075867
4	-170.898972
5	173.902954
6	-176.336349
7	179.951935
8	-171.765259
9	-168.622696
10	171.195953
11	-174.784821
12	174.275436
13	177.262314
14	-170.324005
15	-178.342529
16	-172.062271
17	176.653198
18	-173.876770
19	176.278839
20	178.093597
21	-171.954254
22	177.816330
23	-175.677582
24	-173.530090
25	171.222977
26	-179.360825
27	-175.844849
28	-178.340073
29	-175.619934
30	172.616592
31	-178.619659
32	164.347549
33	-176.052170
34	176.981644
35	179.840576
36	175.206711
37	175.073624
38	179.825378
39	-175.354294
40	-178.855179
41	177.490677
42	-174.928268
43	-176.681549
44	-178.723129
45	-176.086121
46	172.435287
47	-177.674301
48	-177.509232
49	174.899094
50	-179.579758
51	-176.978317
52	-170.489990
53	175.145340
54	178.552032
55	-176.117752
56	175.180847
57	-177.624878
58	-177.283585
59	-178.420090
60	-179.768845
61	-175.747406
62	-177.975327
63	173.804230
64	-177.978027
65	177.148315
66	-166.212967
67	-170.512634
68	-171.557190
69	-178.050095
70	-175.341965
71	-179.068497
72	-178.015411
73	-174.129669
74	-168.161575
75	-173.472870
76	-179.271729
77	-172.581528
78	-176.551331
79	-173.902145
80	175.901016
81	-176.378448
82	-178.473724
83	177.782562
84	-164.315521
85	-179.915390
86	174.304855
87	175.997223
88	-171.238892
89	-170.957748
90	174.053543
91	179.613861
92	-177.539337
93	168.201111
94	-177.937363
95	177.715271
96	-174.655548
97	174.184509
98	-179.738724
99	-169.142487
100	179.851028
101	173.986206
102	177.975113
103	175.005997
104	174.973816
105	-179.153564
106	177.322586
107	-178.699432
108	-179.633804
109	-171.086716
110	-179.341599
111	173.349411
112	-178.356628
113	179.338867
114	179.603714
115	-174.603607
116	-176.190491
117	172.490005
118	170.940659
119	-173.595093
120	177.558624
121	-173.862396
122	-177.613846
123	168.488815
124	173.277359
125	-176.023590
126	-176.133926
127	-174.076645
128	-172.042160
129	-175.207657
130	-174.003098
131	-174.069122
132	-179.354736
133	-173.405411
134	178.468048
135	173.594528
136	179.277786
137	-176.916168
138	-173.690582
139	-168.549362
140	179.132980
141	-179.874603
142	-178.332123
143	-170.017380
144	-174.788025
145	-175.250732
146	-163.739273
147	167.669922
148	175.510025
149	-174.170654
150	179.325485
151	170.256760
152	174.419220
153	176.095749
154	-176.697006
155	-177.408524
156	179.747589
157	-177.570374
158	-171.599808
159	179.035828
160	167.000534
161	170.526474
162	179.528244
163	178.606232
164	-178.306305
165	172.543701
166	-171.354797
167	-179.721909
168	-176.459000
169	169.089447
170	-174.743622
171	178.554504
172	178.411316
173	-174.266556
174	-171.313568
175	-171.830368
176	169.015976
177	169.760620
178	175.464203
179	176.886124
180	-166.813339
181	-171.120758
182	-169.496658
183	172.660492
184	168.284332
185	175.901398
186	173.516342
187	-178.876175
188	-170.477020
189	176.345703
190	179.550156
191	-175.376404
192	-172.959549
193	-177.270065
194	-163.819550
195	-179.409546
196	179.773849
197	172.934158
198	174.778793
199	176.005035
200	177.304398
201	-171.967484
202	177.802856
203	-175.444199
204	178.066406
205	-174.615402
206	176.336121
207	-173.119278
208	177.345169
209	-173.514038
210	169.314636
211	-175.378021
212	-179.024780
213	173.092346
214	-176.712524
215	-178.421997
216	167.745682
217	-176.054108
218	-176.294144
219	175.862167
220	-173.443283
221	178.301727
222	-177.965149
223	172.804459
224	-167.604752
225	-179.641235
226	177.356644
227	-167.030548
228	-173.261169
229	177.803619
230	173.302856
231	-169.224304
232	178.014114
233	-176.809296
234	179.730209
235	-173.544998
236	-174.952591
237	-174.019196
238	172.784348
239	-170.470947
240	179.744141
241	-175.731171
242	172.852081
243	175.358078
244	177.153290
245	-176.109467
246	-179.670746
247	179.050308
248	169.816010
249	-175.923691
250	176.652924
251	178.475677
252	178.799591
253	-177.845810
254	-167.634674
255	-177.385193
256	-176.235214
257	179.095322
258	177.703995
259	-162.266235
260	176.716080
261	174.682938
262	-176.397568
263	-177.345062
264	-164.538818
265	-178.623886
266	171.600327
267	179.802444
268	-174.256210
269	-173.048798
270	-170.468231
271	-176.557739
272	-168.997604
273	-176.794113
274	-178.393265
275	-170.679443
276	177.127365
277	-167.912766
278	-174.970413
279	179.943542
280	-172.345123
281	-173.597244
282	-178.279877
283	178.926910
284	-179.808868
285	177.564606
286	177.411743
287	-179.998230
288	-178.333069
289	171.126312
290	-167.626343
291	-172.773804
292	-177.537918
293	166.977615
294	179.447281
295	176.399170
296	176.223267
297	-172.598495
298	176.306046
299	173.443344
300	-179.867554
301	176.445587
302	-173.101257
303	171.155258
304	-176.688721
305	-176.252029
306	-176.368088
307	-171.521713
308	179.742661
309	-161.480499
310	-177.406921
311	-170.686920
312	-175.565369
313	170.971176
314	176.864792
315	-175.336075
316	178.351913
317	174.299484
318	-177.995529
319	-175.477524
320	179.639725
321	-175.354919
322	-170.368103
323	176.320953
324	170.078079
325	177.963974
326	174.839569
327	175.053101
328	179.843399
329	-176.993179
330	174.121140
331	175.685974
332	178.657440
333	-179.053696
334	177.932007
335	173.473633
336	171.519196
337	179.953308
338	174.441391
339	-178.976944
340	176.112503
341	162.202744
342	178.397003
343	-174.438766
344	-176.771530
345	-174.901962
346	-177.466522
347	179.814011
348	-175.628662
349	-169.153397
350	-177.334503
351	174.396530
352	-177.731491
353	-178.665192
354	-169.439819
355	-178.130341
356	167.929169
357	-176.064987
358	-172.235443
359	-178.278183
360	-171.113602
361	-178.708054
362	178.254883
363	-164.374359
364	-178.145828
365	165.188019
366	175.340469
367	-179.100601
368	179.122894
369	-176.827820
370	-167.575150
371	-176.595947
372	-179.935440
373	-179.486069
374	174.708572
375	173.809097
376	-179.102188
377	179.604919
378	174.144211
379	-174.103790
380	-173.172668
381	-179.514313
382	167.816788
383	178.869141
384	-176.620178
385	174.253891
386	175.997025
387	-170.227859
388	172.990875
389	175.884827
390	-175.973770
391	-178.648697
392	-171.535065
393	174.683182
394	178.171860
395	170.895386
396	169.592743
397	-175.384628
398	-175.311951
399	173.521393
400	-169.628052
401	-175.591446
402	176.444977
403	177.669785
404	-165.899048
405	172.116852
406	-176.109741
407	177.088531
408	175.456482
409	-178.985931
410	-167.604599
411	175.373489
412	-170.098236
413	175.873444
414	170.349991
415	-167.314102
416	-178.816330
417	178.592499
418	179.357544
419	-172.784485
420	176.701508
421	179.529678
422	-175.711639
423	-169.201157
424	178.518341
425	-168.680496
426	-167.699173
427	-174.852966
428	-175.989456
429	-177.324142
430	-172.196243
431	177.519928
432	-175.442383
433	171.769257
434	-177.317535
435	179.076675
436	178.552948
437	-175.974350
438	177.853149
439	177.901138
440	173.760269
441	-175.198944
442	176.724365
443	-179.021881
444	-176.866089
445	168.211304
446	173.334961
447	173.715820
448	-175.371765
449	-175.202972
450	-167.252243
451	-176.665756
452	168.091858
453	176.755066
454	-174.113205
455	175.693008
456	-178.321579
457	-179.722900
458	-179.781372
459	-174.488708
460	174.270172
461	-177.101776
462	-178.065475
463	-169.176132
464	170.371567
465	178.096909
466	-168.648422
467	-178.397842
468	174.091064
469	176.747467
470	-174.338013
471	174.753647
472	173.967010
473	-167.971924
474	-176.859528
475	176.155365
476	-173.507690
477	179.096390
478	-174.719284
479	-174.941757
480	178.834198
481	-174.511963
482	176.024780
483	-176.047928
484	-175.345993
485	177.433472
486	171.974808
487	-178.440018
488	-174.229568
489	170.362747
490	-176.359131
491	179.289032
492	175.138153
493	170.376831
494	175.146301
495	-172.415649
496	175.240845
497	-173.817535
498	174.764191
499	-177.857147
500	-173.058701
501	172.330688
502	-179.408798
503	177.758759
504	-176.136551
505	179.843002
506	173.403473
507	-178.450668
508	179.610062
509	-179.460175
510	172.935394
511	176.997910
512	-175.312775
513	171.556503
514	-179.391968
515	174.776276
516	165.583649
517	172.944870
518	169.650375
519	-176.055984
520	177.989182
521	179.730255
522	-171.694763
523	173.993042
524	179.674164
525	179.556961
526	179.850586
527	-175.168274
528	170.889267
529	-176.572739
530	-176.656189
531	176.982635
532	170.852707
533	176.881821
534	-173.032455
535	177.307419
536	176.621246
537	176.279709
538	-170.114914
539	-179.647171
540	-174.762207
541	171.980240
542	175.023239
543	174.365906
544	173.968536
545	-171.032013
546	174.906342
547	176.589630
548	-170.969070
549	-175.516052
550	-177.593719
551	173.166718
552	174.557571
553	170.081848
554	-172.984787
555	179.437088
556	176.386978
557	176.532745
558	-178.751526
559	177.397675
560	-175.664093
561	176.118958
562	-176.193649
563	-176.802567
564	175.305450
565	-175.389282
566	-178.222366
567	178.795166
568	174.634430
569	170.839981
570	172.067139
571	-176.417389
572	169.736115
573	-173.042328
574	177.054550
575	-179.214966
576	175.963150
577	-174.931976
578	178.130554
579	176.643051
580	-173.613831
581	176.730911
582	177.848129
583	169.554047
584	-178.889420
585	-179.861694
586	173.812683
587	167.103394
588	175.838165
589	176.380707
590	176.423294
591	-178.028976
592	-175.208328
593	179.490692
594	175.884781
595	-177.398254
596	177.858505
597	-177.914734
598	-173.194168
599	174.168716
600	-177.452011
601	-178.353439
602	-177.785767
603	166.568161
604	166.378082
605	-179.499130
606	-178.024475
607	174.141815
608	-173.076141
609	-178.621674
610	-174.993988
611	-179.070602
612	-177.073257
613	-177.661774
614	173.614502
615	-170.277222
616	173.736374
617	-175.130402
618	173.341873
619	-175.564667
620	-176.275803
621	-175.513962
622	178.040344
623	178.409363
624	-176.871323
625	-163.045883
626	172.871490
627	-172.767365
628	166.651917
629	-178.631790
630	-176.774689
631	-179.894119
632	160.309067
633	-174.716843
634	-168.688919
635	179.021759
636	-178.142349
637	179.064392
638	-172.958740
639	-177.388184
640	179.505280
641	173.150940
642	176.293243
643	179.267136
644	-168.199966
645	-171.159805
646	174.728989
647	-175.403793
648	-175.381561
649	-176.779434
650	-175.664230
651	178.578888
652	-173.307373
653	-176.561920
654	-174.123688
655	-176.844940
656	-179.455643
657	173.503906
658	178.176392
659	178.049210
660	-176.410675
661	-177.291046
662	-175.977768
663	-179.807755
664	-171.035370
665	176.653687
666	-179.779572
667	-174.546371
668	172.952026
669	176.428909
670	-172.107056
671	178.251160
672	173.941788
673	179.221771
674	171.643402
675	-176.799286
676	-176.411957
677	177.629196
678	-177.103928
679	178.731644
680	177.333481
681	-175.405121
682	163.704819
683	175.831284
684	176.783508
685	-173.508270
686	176.330841
687	-172.780090
688	164.928452
689	-163.127213
690	-174.117767
691	171.311554
692	178.999374
693	-178.258774
694	-174.852829
695	170.514542
696	-176.597534
697	-174.510178
698	177.718765
699	-176.410278
700	178.410095
701	-173.678513
702	-176.093719
703	175.649414
704	-170.975616
705	-176.762054
706	-167.923172
707	-171.824524
708	174.591751
709	170.593307
710	-174.137421
711	176.850311
712	-175.491791
713	171.009369
714	-175.198135
715	177.021484
716	175.632492
717	176.310486
718	178.427994
719	164.717987
720	175.310806
721	175.508636
722	176.548340
723	158.418228
724	-179.639297
725	172.293045
726	174.751785
727	179.309921
728	177.148804
729	163.323380
730	176.567261
731	-177.772430
732	-176.112320
733	174.463898
734	166.699051
735	-177.548492
736	174.335938
737	175.918991
738	-175.217896
739	166.286774
740	-174.365463
741	178.562286
742	-175.711533
743	174.900513
744	170.469177
745	170.822891
746	173.055115
747	-176.354568
748	-179.347107
749	165.542847
750	-176.299103
751	172.819870
752	-175.582565
753	175.745163
754	-175.029129
755	176.938049
756	174.860382
757	179.885681
758	170.980164
759	176.416000
760	174.705688
761	-177.866241
762	-178.838531
763	174.569672
764	175.014404
765	174.970123
766	-177.300842
767	-179.579880
768	169.474533
769	-175.947418
770	164.856339
771	177.765976
772	-174.639435
773	178.823410
774	-170.909088
775	176.329529
776	-176.771835
777	-178.985535
778	-172.296478
779	164.585220
780	168.315674
781	-174.613983
782	162.458923
783	-179.153305
784	-178.195587
785	173.233185
786	177.109390
787	-178.421036
788	172.694870
789	176.940384
790	178.447723
791	176.321976
792	169.754333
793	176.246185
794	-173.420563
795	172.684723
796	-179.633453
797	177.334503
798	-177.717697
799	178.603210
800	173.593536
801	172.495010
802	-178.813629
803	-173.557617
804	174.579376
805	173.486603
806	-178.643906
807	176.054352
808	172.336166
809	171.568268
810	176.092117
811	178.408112
812	-176.177002
813	172.308151
814	172.327881
815	168.327225
816	-172.441757
817	178.418152
818	175.416153
819	175.997482
820	-179.615051
821	166.926437
822	178.715256
823	174.873383
824	171.005981
825	-172.791763
826	-179.995209
827	179.501740
828	160.684891
829	175.060272
830	170.111008
831	-178.712906
832	176.481445
833	178.466751
834	179.820297
835	167.184433
836	165.045151
837	173.958008
838	176.504074
839	-177.681305
840	167.328033
841	175.934570
842	177.296753
843	164.995346
844	-176.242172
845	171.797516
846	178.444153
847	179.566650
848	176.701035
849	177.789291
850	171.337540
851	-178.558411
852	175.718918
853	171.739044
854	171.079865
855	-175.256134
856	170.575653
857	177.589661
858	179.033142
859	173.682892
860	176.954575
861	172.409241
862	178.339371
863	172.791580
864	178.943375
865	173.074707
866	170.413925
867	175.524445
868	174.281601
869	169.945877
870	-176.552017
871	176.086380
872	179.172974
873	179.089691
874	179.059067
875	175.697083
876	172.770721
877	178.706558
878	168.399094
879	176.871231
880	178.397079
881	177.462830
882	174.782516
883	171.447250
884	-178.059570
885	172.298767
886	169.918442
887	176.411911
888	164.768600
889	170.155075
890	-174.093597
891	173.906662
892	173.058563
893	-176.861359
894	-170.571472
895	178.926849
896	169.168015
897	179.011688
898	-176.719208
899	173.602264
900	173.000275
901	170.144394
902	-177.562515
903	-177.196915
904	178.081009
905	176.566544
906	-172.220169
907	172.289780
908	178.192291
909	174.333206
910	172.479187
911	-177.222595
912	-176.077271
913	174.529388
914	-177.423172
915	168.823776
916	-177.321091
917	176.213654
918	175.445526
919	175.761337
920	179.563583
921	175.912796
922	172.112549
923	174.956100
924	169.507492
925	-178.105408
926	-176.746063
927	178.664398
928	176.926422
929	164.700592
930	168.910080
931	178.143829
932	167.646133
933	-178.684753
934	172.331741
935	179.015320
936	-169.648346
937	-176.361954
938	-170.541748
939	175.164398
940	177.761642
941	170.998810
942	174.209793
943	-171.806305
944	-178.266205
945	-169.303818
946	178.457031
947	-177.950470
948	176.498291
949	175.038254
950	-176.257065
951	170.419601
952	-173.742676
953	176.481659
954	179.219727
955	173.057922
956	177.955078
957	166.509811
958	161.008682
959	173.156509
960	-179.674088
961	169.655334
962	167.007492
963	-173.000977
964	178.420700
965	172.732574
966	170.448502
967	176.351837
968	-167.099960
969	169.299255
970	178.988403
971	172.662094
972	179.493530
973	165.142197
974	167.648483
975	160.616837
976	171.981171
977	173.199005
978	176.515671
979	177.036011
980	-175.121231
981	173.971008
982	-175.190277
983	179.960449
984	-169.033432
985	-171.942474
986	170.736710
987	176.429810
988	-173.716873
989	-176.606476
990	179.656219
991	-178.726364
992	175.885101
993	-177.740906
994	164.457687
995	168.552032
996	179.221268
997	178.277527
998	167.682953
999	-178.624695
1000	177.207993
1001	-179.160370
