# Supplementary material for: Short-wavelength-sensitive 2 (Sws2) visual photopigment models combined with atomistic molecular simulations to predict spectral peaks of absorbance
Source: PLoS Comput Biol. 2020 Oct 21;16(10):e1008212. doi: 10.1371/journal.pcbi.1008212 (PMC7605715; doi:10.1371/journal.pcbi.1008212)
Supplement: S1 File — (ZIP) [file pcbi.1008212.s007.zip › S1_File/O-latipes-SWS2-A-Angles/Torsion11.dat]

0	174.253296
1	149.531784
2	152.034729
3	176.844482
4	154.869156
5	161.371994
6	160.694473
7	172.099030
8	152.851700
9	-152.784927
10	145.886581
11	-161.764435
12	169.652924
13	151.748749
14	169.340118
15	177.843750
16	176.215561
17	178.595535
18	172.171448
19	165.419632
20	-179.097900
21	168.874420
22	163.726669
23	162.121292
24	-178.917557
25	168.610245
26	174.289581
27	176.886322
28	163.501297
29	176.828018
30	-167.235229
31	-178.357986
32	174.027786
33	137.822098
34	-145.567535
35	155.713303
36	-160.318604
37	-179.480103
38	153.543350
39	179.628998
40	163.674042
41	178.226395
42	178.892853
43	178.739304
44	171.717621
45	174.972397
46	-178.226303
47	-176.072311
48	153.531982
49	158.790451
50	174.165833
51	-172.417099
52	170.481018
53	152.066086
54	-168.545303
55	168.580475
56	160.209808
57	163.029480
58	-168.468948
59	163.962921
60	-166.087555
61	-160.425446
62	153.975494
63	-171.913345
64	-164.742020
65	155.535675
66	160.630707
67	167.676437
68	-172.610748
69	145.791046
70	-176.681900
71	167.157379
72	-139.830475
73	176.796936
74	-176.439148
75	144.153809
76	163.694473
77	165.295242
78	162.629608
79	168.056717
80	153.226776
81	158.174988
82	147.611877
83	179.095139
84	168.395447
85	-175.875717
86	-179.270142
87	169.901932
88	144.654373
89	-177.083664
90	153.773331
91	156.319626
92	-176.567886
93	129.589188
94	143.963348
95	140.022690
96	158.791183
97	155.681091
98	-179.683533
99	153.590546
100	-176.530106
101	153.065979
102	164.211990
103	161.536011
104	141.955322
105	166.483002
106	178.490555
107	178.380981
108	150.660904
109	174.198013
110	157.219849
111	156.213516
112	174.097397
113	158.168213
114	163.085342
115	179.318527
116	167.903580
117	145.713806
118	161.363174
119	151.456192
120	148.159073
121	158.912201
122	178.252838
123	174.248611
124	142.531067
125	167.311966
126	152.069824
127	-179.980301
128	167.691940
129	177.248184
130	166.786591
131	176.976532
132	167.541077
133	179.294434
134	170.762650
135	169.128738
136	171.810059
137	-175.975449
138	176.652145
139	176.366272
140	160.408386
141	-178.876160
142	178.437607
143	-172.468170
144	152.132172
145	141.276733
146	158.038864
147	172.379440
148	167.873642
149	175.267441
150	174.734268
151	161.175354
152	151.211227
153	150.400803
154	147.534988
155	156.354279
156	-169.205093
157	159.478943
158	179.336319
159	152.735474
160	169.044952
161	167.281647
162	135.295883
163	126.521400
164	174.804718
165	145.617340
166	163.912399
167	159.389008
168	146.066010
169	168.790314
170	155.421860
171	148.834381
172	174.143021
173	179.981216
174	179.566284
175	157.038116
176	150.843765
177	163.968414
178	161.908112
179	172.671921
180	175.580872
181	175.985779
182	153.909195
183	163.253540
184	-165.841766
185	148.076584
186	-173.039078
187	152.929443
188	167.356979
189	159.446274
190	137.316818
191	177.276932
192	160.763626
193	173.115372
194	179.661179
195	162.647644
196	162.934280
197	170.782242
198	162.668716
199	149.433990
200	164.375366
201	171.966858
202	160.498169
203	147.427017
204	153.488129
205	-178.025024
206	-172.391205
207	170.263840
208	164.892563
209	152.476852
210	156.938995
211	136.607040
212	169.116425
213	172.704819
214	172.305069
215	159.005768
216	149.278839
217	173.718460
218	158.658508
219	155.007004
220	164.580322
221	-179.438110
222	171.027847
223	-157.174454
224	164.093369
225	-168.164856
226	-163.087311
227	178.906799
228	142.214813
229	167.277634
230	163.664093
231	171.186218
232	162.255447
233	172.415558
234	177.969513
235	175.261612
236	162.434753
237	172.733337
238	-159.636978
239	158.828430
240	147.194748
241	145.708176
242	168.141479
243	176.398621
244	170.769653
245	179.879242
246	146.370941
247	176.704407
248	141.546982
249	155.353012
250	175.149078
251	151.054459
252	-177.211136
253	169.617599
254	-171.615906
255	-174.677277
256	161.660400
257	149.240707
258	178.975052
259	119.543007
260	134.325211
261	155.044403
262	168.861084
263	-175.292206
264	169.590286
265	159.092926
266	168.689117
267	176.753311
268	136.154007
269	179.786957
270	151.432510
271	143.318497
272	176.659607
273	175.601913
274	163.153061
275	177.633392
276	162.801804
277	147.758698
278	-175.069305
279	178.541550
280	165.826767
281	-174.691055
282	160.583054
283	157.997498
284	169.087357
285	170.455231
286	178.806900
287	152.216629
288	-163.417557
289	-169.275986
290	167.420502
291	160.363831
292	166.731171
293	173.014069
294	134.682129
295	178.160141
296	152.909622
297	155.132263
298	169.543488
299	163.688339
300	-165.692001
301	176.613281
302	169.135605
303	146.192276
304	151.957855
305	163.012894
306	164.066345
307	164.375092
308	168.599594
309	166.908554
310	135.945770
311	139.980225
312	171.330032
313	168.470627
314	170.274719
315	-167.998047
316	171.033340
317	161.949371
318	176.954865
319	-160.653809
320	169.704071
321	168.281616
322	154.435928
323	171.555130
324	168.740662
325	-174.406693
326	142.539917
327	165.263809
328	-175.568481
329	161.971619
330	-161.524689
331	154.111008
332	160.627701
333	168.853256
334	165.978165
335	170.433929
336	161.500946
337	162.275482
338	-174.888794
339	174.697937
340	-179.098618
341	162.203217
342	-176.708725
343	-179.277481
344	148.367172
345	153.648056
346	172.390060
347	165.350555
348	154.928040
349	-114.277481
350	158.040405
351	-144.434891
352	-177.130707
353	158.040283
354	172.926544
355	-172.739838
356	-173.837006
357	-179.200058
358	172.915634
359	168.967499
360	165.892075
361	136.290085
362	175.667465
363	144.922089
364	-171.322418
365	177.473404
366	157.073288
367	-170.634567
368	159.055313
369	166.237717
370	164.687820
371	169.713913
372	153.666138
373	-175.007431
374	165.091705
375	160.885208
376	176.513092
377	166.693085
378	153.089279
379	157.482224
380	-173.054901
381	155.898193
382	-171.892532
383	-154.751312
384	169.813675
385	170.879578
386	-170.980194
387	164.229630
388	-148.879776
389	152.516190
390	149.827438
391	177.754929
392	163.664459
393	167.530289
394	140.597702
395	159.527496
396	-177.395004
397	157.127670
398	144.794357
399	164.853210
400	178.665833
401	-174.745758
402	158.857544
403	-177.292206
404	173.268539
405	-178.174179
406	165.087280
407	168.086258
408	150.845078
409	136.503052
410	170.553528
411	-174.492599
412	166.718658
413	167.254501
414	-166.914200
415	166.949722
416	177.840988
417	172.991394
418	-161.417603
419	173.914291
420	-172.925613
421	-174.867966
422	164.660751
423	159.631226
424	176.314102
425	156.004562
426	-175.964645
427	174.824524
428	163.881195
429	-174.155533
430	178.145416
431	143.126190
432	-176.590866
433	148.158905
434	152.989822
435	-178.798889
436	-175.424454
437	-152.020920
438	151.388199
439	178.392059
440	-175.969604
441	174.665100
442	171.267288
443	165.288361
444	179.938431
445	-166.086349
446	165.346878
447	141.902863
448	154.402267
449	157.640930
450	157.577194
451	155.269333
452	142.767502
453	165.660965
454	-170.082764
455	165.342865
456	169.793716
457	138.424301
458	165.579178
459	148.282623
460	155.236618
461	149.060837
462	155.641403
463	-151.816162
464	155.216461
465	165.037079
466	150.963455
467	162.125336
468	159.276932
469	176.776901
470	-174.483383
471	139.666321
472	-175.499893
473	-154.424286
474	178.471832
475	165.446442
476	-165.092346
477	164.826462
478	171.777451
479	157.110519
480	173.417130
481	-178.522430
482	167.767273
483	168.435410
484	144.156448
485	178.325150
486	-177.297928
487	176.116486
488	158.725662
489	-178.120773
490	168.243729
491	-155.519073
492	174.376907
493	160.986359
494	158.308289
495	155.094910
496	178.003113
497	179.710495
498	-177.363647
499	-176.119736
500	163.452240
501	164.924713
502	159.690964
503	162.726624
504	-168.818832
505	153.895615
506	164.590622
507	-179.064758
508	169.802536
509	173.559113
510	-173.748337
511	159.288437
512	166.182922
513	-172.717560
514	167.784393
515	178.015274
516	-172.809433
517	173.810394
518	162.963684
519	158.326035
520	163.479172
521	176.709137
522	158.469894
523	166.209839
524	-164.351929
525	165.446198
526	-168.805634
527	175.757965
528	-170.931137
529	174.112381
530	165.648804
531	165.481430
532	146.204498
533	-179.951233
534	168.330063
535	-140.269241
536	150.528793
537	161.735458
538	170.528152
539	165.820587
540	165.216003
541	165.202438
542	161.295502
543	147.506180
544	-175.287933
545	-174.809601
546	171.158905
547	-179.357635
548	179.584396
549	-168.480423
550	173.531296
551	-159.470734
552	-177.548950
553	161.376938
554	157.922409
555	156.860779
556	151.171783
557	146.496140
558	178.553894
559	177.805038
560	-146.118622
561	176.934448
562	161.394058
563	166.320618
564	170.246460
565	170.273209
566	140.206635
567	171.218613
568	175.194397
569	154.192505
570	126.852188
571	-163.853485
572	146.990692
573	154.279480
574	175.154785
575	147.659348
576	145.748016
577	154.947769
578	178.047806
579	162.862549
580	153.079071
581	179.448105
582	-175.905334
583	151.086426
584	-177.900452
585	162.870514
586	148.381836
587	160.282135
588	-178.114334
589	168.570435
590	-175.292343
591	152.513596
592	178.601059
593	145.082581
594	155.002823
595	155.569183
596	-169.882126
597	175.235397
598	172.367035
599	172.606476
600	179.082916
601	162.836746
602	175.941437
603	159.046890
604	-170.018799
605	179.512680
606	175.956070
607	171.192963
608	-167.554764
609	166.645233
610	161.024628
611	157.954346
612	173.883972
613	143.546997
614	164.592957
615	157.996246
616	162.008606
617	158.152664
618	158.434326
619	165.910919
620	152.941406
621	-174.423248
622	161.376541
623	164.819901
624	158.442932
625	166.331192
626	-176.017044
627	160.543625
628	-175.135498
629	-175.750320
630	175.332825
631	161.665039
632	173.377197
633	166.347137
634	-169.749512
635	169.362640
636	-174.058502
637	168.480026
638	167.251038
639	173.607864
640	164.001450
641	170.305618
642	174.057510
643	175.843185
644	155.656052
645	179.149612
646	-175.765015
647	167.583435
648	158.456848
649	179.866287
650	169.189301
651	158.123535
652	164.123642
653	-178.376465
654	-173.835419
655	171.230515
656	-175.345734
657	-171.045288
658	155.053101
659	-153.477951
660	-169.020798
661	167.957489
662	127.841774
663	164.744263
664	-170.043884
665	168.206238
666	158.488235
667	179.272507
668	161.567245
669	143.844925
670	168.359024
671	156.691330
672	178.776978
673	-178.762650
674	-159.019348
675	167.630020
676	-177.181244
677	-177.139587
678	172.777557
679	168.642120
680	158.265076
681	170.348068
682	-163.470673
683	153.150085
684	179.773239
685	162.673462
686	157.196625
687	152.548203
688	169.237793
689	-172.138840
690	177.690186
691	176.355347
692	170.248428
693	161.367920
694	-148.873901
695	154.645264
696	157.480759
697	168.685150
698	165.871567
699	167.865875
700	161.437286
701	141.656342
702	176.110611
703	165.848282
704	-172.151459
705	149.404526
706	164.375641
707	157.285004
708	161.818771
709	-161.225098
710	-162.928772
711	159.761627
712	164.662521
713	-151.250183
714	171.075089
715	177.426285
716	141.368652
717	-146.825012
718	159.388901
719	179.877716
720	166.040283
721	177.765228
722	156.937714
723	162.962952
724	134.718079
725	158.056244
726	157.781631
727	174.034836
728	169.930099
729	165.943619
730	171.120193
731	166.081711
732	156.582474
733	-178.358124
734	166.854706
735	166.990250
736	170.336685
737	161.867615
738	-156.595490
739	131.851837
740	170.097198
741	164.734070
742	154.047195
743	-121.543930
744	177.733002
745	154.734482
746	173.177292
747	-172.436142
748	158.860321
749	176.136002
750	177.813950
751	144.908478
752	-168.089767
753	-175.510345
754	167.186279
755	169.867218
756	173.480820
757	172.143509
758	150.322266
759	152.777222
760	-168.491669
761	165.796967
762	-166.120987
763	-164.003769
764	-174.646698
765	169.579376
766	165.493423
767	-179.512787
768	-177.587463
769	161.357559
770	175.687241
771	164.898834
772	-170.568146
773	-179.131165
774	158.383759
775	171.310486
776	166.631683
777	159.252426
778	-178.615509
779	165.722778
780	175.007431
781	149.010193
782	140.504089
783	172.689209
784	156.197601
785	149.801437
786	159.848328
787	-176.969040
788	143.520279
789	172.471558
790	164.595551
791	146.648758
792	169.291840
793	-179.755051
794	176.311569
795	153.898315
796	152.915771
797	173.815689
798	160.026688
799	158.712296
800	174.817154
801	-176.189087
802	-176.932556
803	174.229248
804	166.156326
805	170.749771
806	158.579712
807	172.138321
808	84.877991
809	-176.404663
810	178.923096
811	174.603561
812	-158.763000
813	-176.996841
814	155.528168
815	143.257645
816	178.702774
817	175.989594
818	167.579575
819	-168.994843
820	-179.892181
821	150.419144
822	173.593689
823	148.087753
824	177.055511
825	161.941208
826	-174.044281
827	157.890411
828	164.934265
829	-162.819351
830	171.942734
831	177.079605
832	174.908722
833	162.492676
834	147.018845
835	174.492035
836	163.568237
837	165.909836
838	-162.631638
839	177.982117
840	179.755615
841	-170.411240
842	-178.598221
843	166.000000
844	169.780212
845	-161.313385
846	-160.219666
847	-170.957703
848	-169.861374
849	154.703979
850	167.260895
851	-142.931061
852	174.382721
853	-179.116806
854	-170.731918
855	-163.682159
856	160.379883
857	177.277237
858	-170.066345
859	170.657837
860	161.163773
861	176.573029
862	152.064270
863	171.114716
864	165.792892
865	178.696564
866	157.555191
867	-168.781097
868	-173.540222
869	175.838623
870	163.685654
871	164.102997
872	-162.932755
873	171.354065
874	162.376495
875	159.707382
876	168.594574
877	-163.601517
878	-174.403076
879	171.280350
880	161.523422
881	155.977234
882	155.158829
883	-167.602676
884	-154.829361
885	173.357681
886	-173.766022
887	173.724579
888	166.293167
889	166.550812
890	-177.372711
891	170.823868
892	169.544464
893	-165.895142
894	-144.620651
895	149.386139
896	178.346024
897	-156.807022
898	-178.990662
899	-177.856964
900	168.501450
901	-170.209290
902	162.146729
903	160.286133
904	179.679123
905	173.513138
906	-171.853470
907	-108.273834
908	-168.612442
909	-107.831345
910	-172.350464
911	159.701736
912	170.112579
913	-172.421600
914	171.261612
915	157.625412
916	-165.313705
917	161.405350
918	161.087723
919	174.807236
920	161.959915
921	152.838928
922	167.296936
923	-176.994583
924	-170.602325
925	-160.781937
926	-159.407822
927	176.967499
928	-171.835770
929	159.357376
930	-168.197952
931	169.407288
932	160.379929
933	173.770187
934	161.788956
935	-166.681213
936	-162.916397
937	169.629059
938	-176.861450
939	-172.818649
940	-144.965637
941	-161.022293
942	178.260941
943	162.857758
944	167.626526
945	148.626114
946	172.822830
947	167.663040
948	161.398361
949	168.005844
950	-178.405121
951	153.322769
952	165.525467
953	-171.112106
954	165.678635
955	-176.186539
956	153.164963
957	-171.771591
958	161.833710
959	178.331741
960	176.006836
961	-175.817047
962	-174.025848
963	179.007767
964	169.321930
965	-145.981216
966	-173.782227
967	172.092163
968	173.064758
969	174.697006
970	-179.952133
971	-165.981369
972	145.805496
973	-177.961243
974	172.691986
975	154.337814
976	154.418793
977	166.297729
978	171.156082
979	-154.608963
980	-163.168518
981	158.349640
982	-158.467545
983	171.619873
984	141.206116
985	169.698532
986	172.418716
987	-176.605469
988	161.582108
989	167.569580
990	-171.158630
991	179.221329
992	-122.510902
993	164.249954
994	168.899765
995	-174.564880
996	-159.496887
997	159.070755
998	160.159973
999	-167.377045
1000	-137.668701
1001	169.011566
