# Supplementary material for: Short-wavelength-sensitive 2 (Sws2) visual photopigment models combined with atomistic molecular simulations to predict spectral peaks of absorbance
Source: PLoS Comput Biol. 2020 Oct 21;16(10):e1008212. doi: 10.1371/journal.pcbi.1008212 (PMC7605715; doi:10.1371/journal.pcbi.1008212)
Supplement: S1 File — (ZIP) [file pcbi.1008212.s007.zip › S1_File/O-latipes-SWS2-A-Angles/Torsion4.dat]

0	-177.298248
1	-177.974792
2	179.014267
3	-174.676651
4	-167.981445
5	-166.933945
6	-179.634140
7	-161.968460
8	-171.266525
9	172.727936
10	-170.081100
11	-176.320709
12	-176.501999
13	-163.162430
14	-167.657928
15	178.814163
16	-172.944519
17	-172.499985
18	-172.791168
19	-176.028900
20	-177.800217
21	-171.595291
22	-176.764435
23	177.077347
24	-178.528214
25	-160.141983
26	172.203506
27	178.753052
28	-176.939514
29	-177.630203
30	178.258377
31	-176.287521
32	-170.345551
33	-173.945099
34	168.577606
35	-166.667923
36	-174.459869
37	177.649643
38	-177.350815
39	173.859161
40	-163.145660
41	-169.069321
42	-177.380814
43	-179.111465
44	-179.150940
45	-175.788635
46	174.853760
47	-174.265579
48	-171.922073
49	-175.659058
50	-176.216064
51	-179.197769
52	-173.304657
53	-167.129120
54	-178.744446
55	173.205811
56	-178.291290
57	-173.385971
58	-178.910141
59	-167.288773
60	179.979965
61	176.712372
62	-173.519119
63	-165.462326
64	178.272110
65	-173.153183
66	-173.126007
67	-178.581635
68	175.569000
69	-173.192886
70	177.796814
71	-174.870804
72	171.271667
73	179.939896
74	-178.196213
75	-175.138290
76	-171.125946
77	-170.760452
78	173.938522
79	-178.259384
80	-177.551300
81	-172.785995
82	-162.099167
83	-167.993118
84	-179.080414
85	168.873718
86	-161.628265
87	-163.734879
88	-175.531281
89	-175.363342
90	-178.156555
91	-163.229599
92	-173.564301
93	-167.002487
94	-165.602341
95	-168.057312
96	-170.228973
97	-176.727524
98	172.421707
99	-176.741333
100	-176.031158
101	-156.233963
102	-176.064774
103	-164.705475
104	-174.670883
105	-179.450729
106	174.541275
107	170.845947
108	-164.116104
109	-175.593735
110	-172.354187
111	174.816284
112	-177.001389
113	-170.095230
114	-170.525909
115	-175.111481
116	-160.695709
117	-160.899139
118	-179.974411
119	-164.763062
120	-172.626404
121	178.840988
122	172.680847
123	-169.180130
124	-173.217209
125	-153.870560
126	-166.006851
127	-170.843964
128	-164.935623
129	-177.735764
130	-177.772064
131	-176.488831
132	-168.588104
133	-172.657974
134	-163.973999
135	-166.918320
136	-161.626831
137	-170.850555
138	-170.002609
139	-171.356766
140	-173.518723
141	-170.223297
142	-169.313477
143	-171.241776
144	-172.014313
145	-168.940811
146	178.320496
147	-173.642227
148	-179.528885
149	-168.135101
150	-170.312454
151	-179.832016
152	-160.157974
153	-164.488800
154	-162.100937
155	-172.163086
156	-173.771179
157	-178.118744
158	-170.529831
159	-154.979904
160	-173.255936
161	-174.120560
162	-166.441437
163	-168.666779
164	178.532455
165	-167.808487
166	178.910110
167	-172.248917
168	-175.905136
169	-177.635284
170	-172.274002
171	-168.909805
172	-168.299667
173	-179.951752
174	-169.701538
175	-176.267502
176	-171.052277
177	-167.517563
178	-152.025970
179	-175.082275
180	-173.204117
181	-170.592117
182	-160.860840
183	-176.458237
184	174.644562
185	-172.023804
186	-177.518295
187	-173.308640
188	179.211258
189	-167.833313
190	-169.213043
191	-167.994720
192	-165.306015
193	-172.574524
194	-167.621826
195	-175.602783
196	-171.151718
197	-171.009781
198	-171.245758
199	-174.343018
200	-165.631790
201	-170.026611
202	-169.349472
203	-167.676208
204	-169.459686
205	-169.612869
206	-174.768036
207	179.573502
208	-167.318054
209	-178.211288
210	-167.116074
211	-173.042450
212	-177.519226
213	-174.445587
214	-175.698654
215	-171.982971
216	-168.054306
217	-163.831940
218	-174.420944
219	179.522247
220	-169.584198
221	175.981140
222	-170.644928
223	170.793488
224	-173.826996
225	-175.883347
226	166.101898
227	-169.732498
228	178.999176
229	-166.156174
230	-174.245911
231	-164.584381
232	-166.843964
233	-160.831497
234	-169.472702
235	-175.604248
236	179.920853
237	-178.116409
238	167.769913
239	-167.639725
240	-165.785858
241	-163.823883
242	-166.021454
243	-167.456818
244	-173.475525
245	-165.684296
246	-174.000793
247	-178.636932
248	172.612442
249	-162.528976
250	-178.910141
251	-173.552811
252	-179.561340
253	177.323471
254	172.550690
255	-179.849609
256	-177.794434
257	-169.275314
258	-165.076889
259	-170.168854
260	-173.145706
261	-165.425735
262	-164.141785
263	-175.677383
264	-175.723816
265	-167.202469
266	179.761703
267	-177.117462
268	-169.689926
269	-178.427231
270	-166.438934
271	-175.363342
272	-177.566803
273	177.708054
274	172.588593
275	172.290894
276	173.649933
277	-164.763214
278	-174.997147
279	-171.150604
280	-169.447708
281	-170.726532
282	-159.780685
283	-176.380447
284	-164.182129
285	-169.483047
286	-173.802094
287	-178.885498
288	-179.774155
289	-174.493134
290	-173.264404
291	-166.964767
292	-159.596909
293	-169.746918
294	-179.188065
295	-158.208618
296	-169.199722
297	-175.576706
298	-173.122147
299	-167.561295
300	179.379654
301	-170.948074
302	-165.578766
303	-168.832260
304	-169.447815
305	-153.311218
306	172.601593
307	-156.614502
308	-169.528793
309	-173.202103
310	-165.040390
311	-172.387268
312	-172.438339
313	177.012756
314	-168.049026
315	-173.104462
316	-177.053741
317	-166.115936
318	179.076385
319	179.213669
320	177.170074
321	-174.751816
322	-176.179550
323	174.795074
324	-178.957336
325	173.530243
326	-173.066071
327	-179.544067
328	178.559921
329	-174.922607
330	-177.235580
331	-174.888763
332	-161.978729
333	-178.896561
334	-165.784027
335	179.527267
336	-170.066849
337	-162.163574
338	-167.170563
339	-179.943649
340	-163.865387
341	-161.926712
342	-169.050339
343	-169.230362
344	-171.029327
345	-169.887894
346	-179.260406
347	-175.345917
348	176.938370
349	-171.903702
350	-159.808594
351	162.014297
352	-175.847031
353	-172.319595
354	-161.778656
355	-169.517136
356	178.479401
357	177.191940
358	174.835190
359	-179.876297
360	-168.010971
361	-177.922058
362	-166.239975
363	-162.311203
364	-175.221954
365	-167.719955
366	-169.617767
367	-178.251358
368	-171.798370
369	-179.204056
370	-165.299225
371	-173.883438
372	-167.896759
373	-171.588242
374	-178.005798
375	-170.607864
376	-156.731888
377	-169.226151
378	-164.696915
379	174.734619
380	-172.072266
381	-165.501068
382	179.331940
383	-177.873550
384	-172.022690
385	-168.589096
386	-163.867126
387	-177.843033
388	160.299591
389	179.091248
390	-171.162567
391	-164.073410
392	-177.052979
393	-170.249451
394	-165.934479
395	-178.125763
396	-174.771423
397	-173.278534
398	-161.449860
399	-171.096771
400	-174.503220
401	-176.225754
402	174.916504
403	-168.798218
404	-161.829163
405	-176.488754
406	-167.482056
407	-172.408936
408	174.273941
409	-173.271637
410	-171.040405
411	-161.972397
412	-169.678040
413	-162.198532
414	-173.358261
415	-175.844330
416	-166.430466
417	-179.855087
418	-174.824524
419	-169.722931
420	-170.828568
421	-173.575134
422	-173.917679
423	-175.197098
424	-161.483124
425	-162.285980
426	-166.943863
427	-159.455322
428	-162.011002
429	178.169907
430	-163.082932
431	-172.622864
432	-173.255096
433	-174.052017
434	-163.515289
435	-175.575150
436	-168.834045
437	-178.865036
438	-173.763168
439	-161.857910
440	-164.454605
441	-172.204422
442	-161.423172
443	176.187881
444	-171.557373
445	-179.663345
446	-175.223190
447	-169.920120
448	-175.330276
449	-167.508926
450	-170.520096
451	-172.117676
452	-165.336700
453	-172.557327
454	-170.525497
455	-171.352097
456	-177.546600
457	-157.776642
458	-158.122864
459	-169.675797
460	-170.551163
461	-170.070999
462	-177.803940
463	-174.917221
464	-169.843643
465	179.029785
466	-166.453094
467	-165.234177
468	-173.993927
469	-178.913116
470	177.921402
471	-170.680466
472	-173.766327
473	175.198608
474	-177.147491
475	-172.651566
476	-179.567093
477	-165.523956
478	-168.468063
479	-161.580612
480	176.390488
481	-173.321777
482	-167.414413
483	175.915344
484	-173.435760
485	-171.886108
486	172.842926
487	-179.493225
488	177.012589
489	-173.372818
490	-169.265625
491	173.084625
492	-166.283051
493	-168.485580
494	179.141586
495	-177.849411
496	-173.595367
497	-169.865570
498	-160.208145
499	-170.696213
500	-153.853012
501	-168.029358
502	-164.025742
503	-169.751801
504	161.971161
505	-162.189499
506	-164.331711
507	-155.677063
508	178.990753
509	-174.443527
510	-177.579773
511	-163.546341
512	-160.193130
513	170.806107
514	-175.270111
515	-179.650574
516	-178.268112
517	-176.499741
518	-168.648056
519	-172.132324
520	-176.736450
521	-167.423233
522	-158.843857
523	-173.899628
524	-176.716782
525	-174.519653
526	177.998886
527	178.223541
528	-170.130905
529	-170.538345
530	-170.420044
531	-161.961456
532	-164.918121
533	-173.544098
534	-165.583679
535	173.508087
536	-164.540329
537	-166.482422
538	-168.578857
539	-163.565247
540	-161.686508
541	-170.529099
542	-171.683731
543	-164.935898
544	-166.399155
545	-161.728897
546	178.771057
547	-179.490417
548	-167.267899
549	173.570694
550	-175.637390
551	174.895248
552	176.538376
553	-168.992416
554	-164.427307
555	-176.580521
556	-162.283096
557	-169.149933
558	-169.699326
559	-160.912781
560	173.459915
561	-163.202530
562	-167.403351
563	-160.913773
564	-172.804962
565	-168.638809
566	-167.380066
567	-165.356598
568	-164.850494
569	-162.158188
570	-159.124741
571	-171.815033
572	-163.609406
573	-175.386093
574	-178.863434
575	-166.976944
576	-167.102310
577	-174.964951
578	-174.416077
579	-174.391510
580	-167.780731
581	-164.540970
582	-178.493134
583	-173.561508
584	-173.669983
585	-161.548386
586	-153.974808
587	-172.139252
588	-173.995483
589	-171.252716
590	-170.262589
591	-174.421967
592	-171.109650
593	-173.827744
594	-164.864670
595	-166.161530
596	173.756668
597	-171.044556
598	-170.458115
599	-169.502075
600	-164.387177
601	-178.341934
602	-162.145004
603	-174.267593
604	174.488144
605	-173.917343
606	-162.712738
607	-170.190140
608	-149.109863
609	-171.424484
610	-158.688797
611	-175.842514
612	-161.863724
613	-172.439148
614	-167.708572
615	-163.774292
616	-175.794006
617	-158.092819
618	-169.023758
619	-174.987366
620	-177.220215
621	-161.613007
622	-175.114410
623	-171.369949
624	176.890137
625	-174.632095
626	-177.532150
627	-177.242065
628	-168.721100
629	-177.676529
630	-178.279953
631	-173.720810
632	-170.994659
633	177.255859
634	-162.813278
635	-171.967285
636	-177.874435
637	-176.710510
638	-162.413452
639	-174.526764
640	179.072601
641	-173.028961
642	-162.020081
643	-177.315750
644	-166.543381
645	-178.974884
646	-163.931152
647	-174.689255
648	-163.893295
649	-169.501175
650	-166.093948
651	-174.229156
652	178.174500
653	-173.810181
654	-159.053436
655	-165.293289
656	-164.720871
657	-160.832291
658	-170.887177
659	-175.442337
660	-175.000610
661	-164.626953
662	-171.966476
663	-167.680161
664	-177.927658
665	175.247589
666	179.644821
667	-171.677231
668	-166.272675
669	-167.682816
670	-168.097229
671	-157.848434
672	-162.300156
673	-178.797195
674	-172.150452
675	173.209152
676	-177.923340
677	-166.590210
678	-170.061050
679	-170.526047
680	-172.649857
681	-174.264465
682	-176.382355
683	-171.164307
684	-169.200363
685	-170.846176
686	-163.360901
687	-167.726929
688	-173.773926
689	174.893158
690	171.202927
691	-163.430847
692	-164.799622
693	-177.351425
694	176.382965
695	-163.265961
696	-153.174988
697	-162.996368
698	-176.094116
699	-161.825836
700	-168.617706
701	-163.150024
702	172.058777
703	-156.992691
704	175.346405
705	-166.619919
706	-164.560715
707	-165.005600
708	-171.759415
709	-169.605118
710	-176.963043
711	-168.465607
712	-172.876495
713	169.806885
714	-175.602295
715	-178.744995
716	172.118317
717	-176.669739
718	-178.374161
719	-162.572922
720	-172.017029
721	-171.529770
722	-176.078232
723	-167.473389
724	-173.469376
725	-171.893799
726	-166.346649
727	-174.429947
728	-162.321121
729	-171.467651
730	-173.690262
731	178.627823
732	-178.970490
733	-165.696243
734	-173.641220
735	-153.457138
736	-175.836823
737	-177.653793
738	161.318008
739	-152.119370
740	-177.181381
741	-167.335983
742	176.787781
743	-170.492416
744	-167.123154
745	-169.078018
746	-162.461578
747	-176.911926
748	-155.508820
749	179.713440
750	-167.367447
751	-167.709198
752	177.107483
753	167.633453
754	176.784058
755	-179.190659
756	-177.855118
757	-176.778015
758	-177.258667
759	-169.093750
760	-160.389908
761	-167.439087
762	177.050323
763	174.791168
764	171.902695
765	-161.844086
766	-169.680740
767	-175.063995
768	-170.984116
769	-157.826675
770	-173.955673
771	-162.667892
772	172.478226
773	-168.880417
774	174.809708
775	179.391708
776	-169.402130
777	-168.555847
778	-165.823318
779	-176.312073
780	-166.668503
781	175.870911
782	-161.870102
783	175.401855
784	-179.706284
785	-169.947510
786	-167.483475
787	-164.064102
788	-163.304413
789	-164.990326
790	-162.232864
791	-162.767838
792	-169.248077
793	-165.981979
794	-157.948547
795	-178.392380
796	-169.679703
797	-176.267456
798	-171.314209
799	-165.106934
800	-169.214386
801	179.547165
802	-161.764297
803	173.021912
804	-179.449875
805	-162.947449
806	-164.541153
807	-179.376694
808	172.648636
809	-166.274643
810	-164.686188
811	-179.266281
812	163.555206
813	-160.773270
814	-164.398987
815	-163.085556
816	-172.471542
817	-170.628235
818	-164.424744
819	176.792786
820	-174.603165
821	-168.390182
822	-168.949539
823	-173.674866
824	173.771393
825	-168.914612
826	-176.513855
827	-168.400925
828	-167.852676
829	175.698868
830	-174.954971
831	-161.406250
832	-165.756653
833	-161.430252
834	-165.596375
835	-172.837952
836	-176.111115
837	-167.816406
838	168.845566
839	-177.193939
840	-170.363785
841	-161.994827
842	174.232727
843	-166.754196
844	-175.948273
845	170.415894
846	-173.122391
847	-156.757706
848	-168.061478
849	-165.329437
850	-169.285004
851	178.254562
852	-169.059555
853	-172.429520
854	168.817520
855	-179.363251
856	-163.898621
857	-177.881866
858	-170.557037
859	177.164780
860	-159.337662
861	-174.902191
862	-166.349106
863	-170.296326
864	-177.435593
865	-176.729156
866	-174.469574
867	-170.953705
868	-170.890564
869	168.670853
870	170.136993
871	-178.446854
872	-179.990128
873	-179.297195
874	-175.952499
875	-166.656540
876	-170.369400
877	179.383240
878	171.240204
879	-178.708649
880	-175.585938
881	-174.901627
882	-171.341675
883	177.976517
884	172.009308
885	-167.074402
886	-172.474365
887	-177.143784
888	-174.875397
889	-173.946899
890	-174.668716
891	-172.559631
892	-164.061752
893	178.109253
894	160.129349
895	-177.517242
896	-174.471054
897	-169.780380
898	-176.487610
899	179.329376
900	-178.996567
901	-177.617752
902	-150.811646
903	-167.773056
904	179.678894
905	-175.878738
906	-171.165558
907	159.629562
908	-176.670273
909	-167.582993
910	-177.704269
911	-156.694382
912	-167.170456
913	-171.542542
914	-159.827759
915	-169.118042
916	-161.791245
917	-167.601044
918	-170.381500
919	-175.320328
920	-173.584396
921	177.597443
922	-159.592712
923	-170.103668
924	-173.391037
925	-164.567902
926	177.844925
927	-156.777969
928	-169.189972
929	-169.421722
930	-167.060669
931	-172.960724
932	-164.044235
933	-175.132904
934	-166.039001
935	-165.077682
936	-170.212708
937	-166.176956
938	-174.983627
939	-161.409256
940	-176.009140
941	-178.253326
942	-171.224503
943	-167.763107
944	-176.495285
945	-176.255447
946	-169.602097
947	-172.304749
948	177.359741
949	-166.504913
950	-176.101624
951	-169.032684
952	-153.693863
953	-178.883469
954	-158.327988
955	-167.690262
956	-156.370361
957	-174.717148
958	-178.146286
959	171.783066
960	-166.911850
961	-167.590988
962	-175.294769
963	-165.866455
964	-169.997604
965	-179.979462
966	-169.869614
967	-175.949066
968	179.032532
969	-167.731674
970	-177.388367
971	178.310303
972	-152.321808
973	-177.539993
974	-167.254929
975	-177.206512
976	-173.789917
977	-170.042480
978	-171.811264
979	-173.469437
980	170.174576
981	-179.022461
982	177.596741
983	-169.013397
984	-166.521439
985	-169.518280
986	-162.578217
987	-170.555939
988	-172.854813
989	-171.316467
990	-179.470490
991	-177.477982
992	165.002411
993	-164.620560
994	-176.087112
995	176.490952
996	-171.699738
997	-175.461426
998	-177.743668
999	-170.324814
1000	176.592896
1001	-172.116516
