# Supplementary material for: Short-wavelength-sensitive 2 (Sws2) visual photopigment models combined with atomistic molecular simulations to predict spectral peaks of absorbance
Source: PLoS Comput Biol. 2020 Oct 21;16(10):e1008212. doi: 10.1371/journal.pcbi.1008212 (PMC7605715; doi:10.1371/journal.pcbi.1008212)
Supplement: S1 File — (ZIP) [file pcbi.1008212.s007.zip › S1_File/M-achne-SWS2A-Angles/Torsion9.dat]

0	-37.051926
1	-17.134815
2	-40.421120
3	-51.957878
4	-32.482861
5	-32.491421
6	-58.813213
7	-45.529583
8	-39.147736
9	-68.787491
10	-54.560814
11	-50.644428
12	-35.918056
13	-42.294556
14	-53.450916
15	-47.453758
16	-36.276115
17	-51.440643
18	-45.258049
19	-39.939384
20	-59.872837
21	-39.282005
22	-40.931896
23	-34.201019
24	-33.252827
25	-45.242241
26	-50.653877
27	-31.165689
28	-36.754288
29	-28.344479
30	-48.687653
31	-55.519764
32	-43.603664
33	-41.891479
34	-58.596191
35	-62.003658
36	-26.075016
37	-48.836166
38	-44.796715
39	-45.873009
40	-51.675045
41	-33.916538
42	-46.516239
43	-42.093006
44	-57.522869
45	-51.033043
46	-58.089802
47	-39.159435
48	-42.148670
49	-34.099804
50	-36.285191
51	-31.430653
52	-46.889393
53	-26.964842
54	-39.940865
55	-42.307106
56	-51.892097
57	-39.660210
58	-49.665993
59	-44.123077
60	-36.486462
61	-52.620010
62	-33.470959
63	-62.473473
64	-22.880865
65	-39.449760
66	-41.340130
67	-40.496830
68	-45.878555
69	-26.908640
70	-34.309097
71	-57.585281
72	-23.454081
73	-49.395695
74	-38.948612
75	-44.501076
76	-55.249809
77	-39.563385
78	-42.965099
79	-31.549938
80	-45.049664
81	-56.925163
82	-47.974083
83	-33.907452
84	-34.745770
85	-45.574909
86	-43.598610
87	-36.023537
88	-30.908953
89	-16.328587
90	-33.096462
91	-33.999611
92	-32.087181
93	-50.775745
94	-36.173294
95	-51.791168
96	-63.074375
97	-39.347984
98	-49.739822
99	-30.823931
100	-56.190102
101	-36.508591
102	-34.705208
103	-45.859364
104	-29.734190
105	-49.843925
106	-33.495354
107	-55.113808
108	-54.004440
109	-38.751011
110	-32.775063
111	-52.569057
112	-43.062611
113	-44.446819
114	-46.592823
115	-48.172787
116	-49.078358
117	-39.534607
118	-43.890812
119	-50.445393
120	-34.419388
121	-72.713501
122	-46.534721
123	-44.982998
124	-38.874516
125	-37.559429
126	-69.029160
127	-44.314018
128	-44.029964
129	-63.648514
130	-46.179684
131	-49.843822
132	-52.877388
133	-60.962807
134	-37.302330
135	-36.844357
136	-14.044538
137	-44.438488
138	-43.697674
139	-56.614399
140	-23.733665
141	-41.788006
142	-41.948952
143	-55.901051
144	-23.673914
145	-30.290657
146	-42.370228
147	-30.234262
148	-43.900620
149	-27.661055
150	-40.190094
151	-36.731834
152	-55.365482
153	-54.856056
154	-54.289402
155	-45.968216
156	-38.429169
157	-47.016399
158	-56.467495
159	-49.685219
160	-56.215252
161	-40.694775
162	-71.814995
163	-52.228733
164	-42.010868
165	-53.884079
166	-45.181686
167	-55.920132
168	-63.246002
169	-32.018490
170	-46.109089
171	-51.682316
172	-48.215267
173	-50.511501
174	-34.392906
175	-59.393780
176	-48.246181
177	-51.601875
178	-45.873890
179	-67.052063
180	-34.127876
181	-36.784760
182	-37.283787
183	-24.469406
184	-43.170094
185	-47.453838
186	-56.722973
187	-55.650230
188	-46.715584
189	-32.003677
190	-38.622772
191	-59.933708
192	-32.807255
193	-72.346519
194	-45.835915
195	-51.591640
196	-68.285271
197	-43.449928
198	-59.833221
199	-35.423603
200	-53.997814
201	-31.747847
202	-30.557583
203	-40.253288
204	-49.360382
205	-36.984226
206	-41.575764
207	-52.281963
208	-55.247536
209	-42.900848
210	-29.392172
211	-57.873592
212	-43.220085
213	-45.284622
214	-41.305702
215	-52.253201
216	-26.238760
217	-49.491066
218	-62.157303
219	-68.419830
220	-55.786537
221	-37.405457
222	-63.234165
223	-64.520065
224	-39.845482
225	-38.264896
226	-43.995499
227	-33.269073
228	-30.095264
229	-39.874134
230	-60.558273
231	-53.338917
232	-34.976856
233	-63.651306
234	-44.513268
235	-42.267750
236	-36.308655
237	-55.587212
238	-38.884472
239	-29.107933
240	-60.773315
241	-50.985355
242	-53.114285
243	-46.214314
244	-66.496689
245	-40.793034
246	-25.737391
247	-26.874704
248	-53.406647
249	-61.490971
250	-50.067604
251	-48.631989
252	-43.401405
253	-45.693607
254	-30.740107
255	-42.709427
256	-42.547268
257	-55.806786
258	-50.183575
259	-35.183479
260	-52.784317
261	-35.201389
262	-40.897480
263	-59.546982
264	-31.293486
265	-56.705254
266	-46.259724
267	-51.910496
268	-53.178307
269	-59.349564
270	-54.750469
271	-63.944042
272	-38.066162
273	-46.504765
274	-43.863331
275	-31.080763
276	-42.220520
277	-41.747250
278	-40.963436
279	-48.277740
280	-41.263992
281	-38.716351
282	-56.216885
283	-48.250492
284	-34.526646
285	-57.121647
286	-29.985786
287	-55.848034
288	-56.167030
289	-61.383984
290	-60.542778
291	-45.609165
292	-51.761330
293	-50.623135
294	-60.809727
295	-59.657612
296	-60.910610
297	-56.081993
298	-64.319473
299	-57.228443
300	-70.267448
301	-49.455288
302	-64.772926
303	-68.309769
304	-25.025509
305	-35.150047
306	-38.591866
307	-41.145519
308	-41.478172
309	-44.014488
310	-25.195435
311	-64.373848
312	-34.463013
313	-44.770206
314	-37.964539
315	-45.213474
316	-29.640593
317	-47.017887
318	-61.761337
319	-52.726025
320	-53.002098
321	-31.691847
322	-48.859470
323	-37.470665
324	-46.380207
325	-68.927559
326	-39.273388
327	-54.060398
328	-39.284775
329	-42.304222
330	-43.872261
331	-35.462555
332	-36.589840
333	-61.184494
334	-44.080074
335	-66.294708
336	-19.862898
337	-7.178281
338	18.815653
339	8.111981
340	22.477533
341	10.239444
342	-22.404135
343	7.732492
344	3.873157
345	14.577367
346	-1.457227
347	7.025859
348	10.614606
349	-11.615669
350	-11.603963
351	-12.765429
352	-26.400839
353	-64.451599
354	-27.132029
355	-35.870815
356	-30.738218
357	-36.257217
358	-37.524323
359	-13.768292
360	-31.832670
361	-36.759823
362	-46.590172
363	-32.233295
364	-37.740257
365	-55.930573
366	-46.970299
367	-41.411617
368	-34.686440
369	-37.466351
370	-31.861713
371	-32.998703
372	-39.922249
373	-38.884754
374	-16.902763
375	-39.337784
376	-10.589038
377	-30.223085
378	-5.171285
379	-9.081408
380	-23.534491
381	-26.052681
382	-19.730803
383	7.000145
384	-16.701693
385	-23.283297
386	-26.401638
387	-4.271071
388	-38.455452
389	-47.663960
390	-12.514814
391	-17.495752
392	-13.876523
393	-27.908318
394	-27.121235
395	-50.072750
396	-18.823553
397	-39.306293
398	-41.776356
399	-2.262336
400	-20.290201
401	-6.262462
402	0.467640
403	-39.165466
404	-49.986111
405	-37.436119
406	-10.573528
407	-9.327447
408	-21.318596
409	-21.462006
410	-21.025158
411	-28.287188
412	-6.171813
413	-21.726206
414	-24.322424
415	7.368980
416	-20.132069
417	-13.872600
418	-13.169470
419	-9.151039
420	-15.788424
421	-6.026997
422	-8.644769
423	12.805816
424	-42.773407
425	-23.916033
426	-33.311981
427	-28.801590
428	-51.859589
429	-48.145824
430	-11.494327
431	-36.296810
432	-31.613647
433	-55.900223
434	-41.668251
435	-46.892326
436	-66.995232
437	-48.770966
438	-36.113083
439	-44.383972
440	-26.156939
441	-36.112919
442	-29.812614
443	-13.838289
444	-5.174885
445	-46.185612
446	-7.114521
447	-31.511190
448	-20.590940
449	-24.551090
450	-35.478798
451	-27.951202
452	-35.237240
453	-23.607475
454	-21.300425
455	-26.423092
456	-31.498701
457	-28.814846
458	-37.562538
459	7.207259
460	-44.254444
461	-44.674110
462	-6.536389
463	-36.492817
464	-38.096676
465	-30.922432
466	-35.951115
467	-56.119766
468	-33.873344
469	-32.764236
470	-27.270224
471	-43.594120
472	-29.268000
473	-35.177330
474	-17.426353
475	0.883773
476	-40.504318
477	-20.602449
478	-21.399151
479	-17.784838
480	-20.967543
481	-24.479753
482	-24.671667
483	-48.776600
484	-23.271713
485	-41.849091
486	-28.971292
487	-32.638416
488	-22.538488
489	-38.621574
490	-43.551395
491	2.542020
492	-32.847233
493	-23.377651
494	-45.819611
495	-32.351234
496	-6.326619
497	0.093909
498	-20.270891
499	-0.233465
500	-12.823771
501	4.607395
502	-23.113773
503	-16.609591
504	-6.541534
505	-24.869883
506	-26.104555
507	-15.647530
508	-10.983193
509	-16.206234
510	-54.682755
511	-38.462852
512	-55.800453
513	-26.470789
514	-51.252560
515	-43.961792
516	-54.583118
517	-26.293255
518	-42.335964
519	-31.453451
520	-28.703094
521	-42.480114
522	-10.399261
523	-44.984756
524	-40.957851
525	-34.754833
526	-24.512201
527	-47.834877
528	-38.398796
529	-39.168400
530	-48.787052
531	-41.716419
532	-25.183035
533	-63.137814
534	-52.618431
535	-45.202213
536	-44.058487
537	-19.518867
538	-49.260548
539	-24.605167
540	-42.978485
541	-39.049809
542	-46.265930
543	-38.064835
544	-24.651539
545	-51.767609
546	-47.259430
547	-42.656151
548	-33.917362
549	-34.184925
550	-53.325565
551	-36.184574
552	-49.326973
553	-51.986412
554	-48.862946
555	-67.996155
556	-43.216785
557	-24.015068
558	-6.056036
559	-2.498609
560	-7.392090
561	-53.926796
562	-30.715857
563	-44.430687
564	-56.249496
565	-27.590071
566	-39.824642
567	-46.146606
568	-24.077570
569	-21.197577
570	-22.647539
571	-12.535593
572	-9.091955
573	-16.763258
574	-57.848156
575	-22.182774
576	-39.785198
577	-32.388172
578	-65.214966
579	-28.064360
580	-18.723192
581	-13.175067
582	-31.445881
583	-1.719007
584	-45.880089
585	-36.383167
586	-52.606659
587	-37.722336
588	-52.959949
589	-29.881418
590	-41.544437
591	-48.795841
592	-46.919735
593	-53.594463
594	-42.138565
595	-53.025280
596	-39.647976
597	-63.600666
598	-17.045738
599	-53.302467
600	-58.986053
601	-56.918087
602	-18.830847
603	-49.393776
604	-42.840084
605	-54.590523
606	-35.157856
607	-32.802467
608	-49.644566
609	-30.174362
610	10.210949
611	-30.253565
612	-2.241048
613	-26.320076
614	-28.133650
615	-33.971043
616	-24.561550
617	-9.338292
618	-6.344157
619	-37.634136
620	-45.557529
621	-46.031830
622	-36.185814
623	-44.528236
624	-39.883175
625	-50.711552
626	-34.190323
627	-68.302673
628	-59.950382
629	-28.633287
630	-44.687546
631	-36.753925
632	-16.641006
633	-40.123798
634	-23.238428
635	-32.901165
636	-35.280998
637	-17.655252
638	-39.983150
639	-62.639168
640	-36.529026
641	-26.226524
642	-40.427792
643	-54.201805
644	-55.110119
645	-43.113403
646	-46.144093
647	-30.188982
648	-30.905424
649	-22.103682
650	-45.267967
651	-23.373863
652	-45.559219
653	-72.927048
654	-55.501419
655	-36.140350
656	-54.793133
657	-44.195248
658	-50.718842
659	-29.871550
660	-49.075451
661	-50.320000
662	-65.864388
663	-57.232807
664	-45.902142
665	-58.668068
666	-41.296501
667	-22.012785
668	-48.014744
669	-56.183567
670	-26.740200
671	-72.518082
672	-88.158302
673	-37.393124
674	-57.822811
675	-47.956390
676	-53.378967
677	-56.555206
678	-65.549522
679	-56.965416
680	-80.153381
681	-58.004494
682	-48.737381
683	-40.569260
684	-56.596012
685	-49.243954
686	-68.355728
687	-33.737690
688	-46.945671
689	-26.885992
690	-35.072395
691	-64.863945
692	-41.913567
693	-34.065586
694	-61.144379
695	-55.315773
696	-41.647865
697	-44.935852
698	-49.824223
699	-73.478333
700	-75.293411
701	-56.227253
702	-64.101898
703	-52.353867
704	-63.916420
705	-67.309441
706	-74.434746
707	-28.921486
708	-19.577702
709	-49.765961
710	-58.258400
711	-35.987949
712	-69.712189
713	-50.564690
714	-63.497997
715	-42.300915
716	-46.005367
717	-23.096500
718	-64.071548
719	-49.407784
720	-37.418797
721	-48.238129
722	-35.428139
723	-52.754841
724	-51.832508
725	-25.974541
726	-65.806717
727	-56.161026
728	-60.762749
729	-44.993549
730	-46.596790
731	-55.589081
732	-59.049950
733	-64.882530
734	-35.418652
735	-62.095947
736	-67.550606
737	-55.110889
738	-37.082882
739	-40.032791
740	-40.552635
741	-50.743183
742	-61.912689
743	-70.648727
744	-50.393761
745	-32.558849
746	-46.817692
747	-36.872517
748	-31.160345
749	-63.341782
750	-57.726704
751	-47.389469
752	-59.086868
753	-51.946625
754	-40.434235
755	-51.745564
756	-28.025209
757	-38.516216
758	-62.937210
759	-35.985691
760	-51.879101
761	-57.727200
762	-57.353165
763	-20.573898
764	-61.925652
765	-66.848473
766	-42.028877
767	-45.172977
768	-62.959164
769	-45.238834
770	-51.095425
771	-50.564396
772	-79.498863
773	-38.345169
774	-70.806396
775	-64.847755
776	-51.673569
777	-49.133087
778	-72.923485
779	-31.860577
780	-65.347313
781	-39.538639
782	-39.401348
783	-56.251335
784	-44.149750
785	-43.702156
786	-47.279964
787	-55.167412
788	-40.518494
789	-24.327251
790	-41.433949
791	-48.386356
792	-57.917400
793	-34.234631
794	-40.304119
795	-44.750320
796	-63.901375
797	-61.575283
798	-33.908936
799	-66.817543
800	-60.890900
801	-42.333511
802	-40.143524
803	-44.480900
804	-34.528961
805	-64.913811
806	-56.425194
807	-53.680229
808	-59.633625
809	-47.556301
810	-58.870922
811	-60.523399
812	-50.559792
813	-56.048775
814	-52.150127
815	-54.141323
816	-62.298138
817	-41.697536
818	-46.683891
819	-41.431919
820	-51.805355
821	-46.759712
822	-56.103142
823	-47.828053
824	-57.044159
825	-46.207134
826	-56.353428
827	-31.962915
828	-49.226372
829	-36.737679
830	-34.026810
831	-56.565544
832	-54.006241
833	-58.526867
834	-52.253288
835	-51.835796
836	-35.576488
837	-38.071869
838	-39.970074
839	-71.503700
840	-49.299362
841	-48.412815
842	-60.209988
843	-56.513977
844	-66.421913
845	-52.163326
846	-71.875389
847	-41.677345
848	-44.434021
849	-50.993210
850	-41.947498
851	-49.801697
852	-51.368679
853	-59.462151
854	-60.709469
855	-71.558777
856	-54.744404
857	-41.746452
858	-49.571907
859	-53.041946
860	-60.045971
861	-37.838909
862	-50.897350
863	-56.918644
864	-25.003595
865	-55.396271
866	-47.125885
867	-38.437130
868	-45.257011
869	-27.566235
870	-61.670891
871	-64.528076
872	-55.032425
873	-47.059940
874	-38.772228
875	-38.669338
876	-65.810410
877	-38.135899
878	-41.899624
879	-32.477879
880	-44.970699
881	-49.369076
882	-40.328957
883	-75.637100
884	-29.948376
885	-49.940689
886	-24.412252
887	-65.433556
888	-44.822556
889	-38.084545
890	-37.865116
891	-49.447842
892	-50.600922
893	-52.951302
894	-39.466915
895	-31.380062
896	-46.719814
897	-55.502480
898	-72.661537
899	-50.721664
900	-66.040787
901	-54.753780
902	-49.273239
903	-50.583321
904	-57.227844
905	-43.114578
906	-38.219387
907	-58.642147
908	-44.109703
909	-44.408333
910	-49.472572
911	-32.299812
912	-42.386646
913	-28.376062
914	-40.075363
915	-42.093582
916	-42.388805
917	-43.166840
918	-38.806969
919	-47.993576
920	-36.622704
921	-57.959904
922	-61.549725
923	-32.476841
924	-33.124348
925	-44.103149
926	-48.189671
927	-48.991886
928	-48.268501
929	-60.790466
930	-44.286827
931	-48.527390
932	-42.885586
933	-44.307411
934	-48.666279
935	-43.307846
936	-38.774921
937	-50.878712
938	-54.702042
939	-60.843025
940	-57.168850
941	-57.032688
942	-52.423630
943	-42.571171
944	-61.295151
945	-42.423229
946	-35.879360
947	-33.348244
948	-49.091198
949	-43.345745
950	-54.702038
951	-49.785667
952	-44.625259
953	-40.545158
954	-33.842384
955	-54.673042
956	-52.935665
957	-47.284618
958	-68.471779
959	-55.772114
960	-53.767826
961	-45.154903
962	-38.452724
963	-48.783340
964	-55.230618
965	-65.452057
966	-34.526009
967	-63.939274
968	-48.502907
969	-56.566528
970	-57.690987
971	-54.203575
972	-71.877922
973	-52.573116
974	-34.691032
975	-50.518154
976	-51.381104
977	-66.174789
978	-77.162392
979	-47.113441
980	-40.512177
981	-62.385624
982	-52.137829
983	-44.157688
984	-51.583530
985	-46.363014
986	-31.348503
987	-44.600094
988	-31.737862
989	-50.745449
990	-54.365940
991	-51.087555
992	-41.496212
993	-49.357803
994	-34.928841
995	-62.013981
996	-48.711525
997	-25.115919
998	-40.408470
999	-48.009838
1000	-49.063652
1001	-34.626915
