# Supplementary material for: Short-wavelength-sensitive 2 (Sws2) visual photopigment models combined with atomistic molecular simulations to predict spectral peaks of absorbance
Source: PLoS Comput Biol. 2020 Oct 21;16(10):e1008212. doi: 10.1371/journal.pcbi.1008212 (PMC7605715; doi:10.1371/journal.pcbi.1008212)
Supplement: S1 File — (ZIP) [file pcbi.1008212.s007.zip › S1_File/M-achne-SWS2A-Angles/Torsion8-360.dat]

0	172.073776
1	175.482758
2	174.435333
3	175.931656
4	175.851791
5	170.690674
6 183.617
7	173.902374
8 182.887
9	177.907837
10 191.543
11 183.628
12 180.174
13 186.92
14	174.382706
15	163.364029
16 185.269
17 182.597
18	170.709778
19 188.715
20 198.557
21 189.818
22 184.063
23 186.663
24 192.385
25 189.128
26 187.94
27 182.269
28 186.673
29 194.627
30 191.571
31	179.326370
32 196.644
33	173.046844
34 186.844
35 180.508
36 190.466
37	177.837112
38 187.431
39 185.505
40	179.038513
41 183.078
42 183.277
43 183.462
44	178.181808
45 180.901
46 180.201
47 190.936
48 188.032
49 186.538
50 181.208
51 198.179
52	168.812561
53 190.946
54	178.671478
55 184.071
56 185.67
57	174.810333
58 191.801
59 188.947
60 186.964
61 180.644
62 181.104
63	177.664581
64 181.581
65	175.271957
66	179.877289
67 180.636
68 197.248
69 181.628
70	174.471680
71	178.340027
72 181.564
73 192.132
74 185.221
75	173.370880
76 188.265
77 188.53
78 183.938
79 180.544
80 181.49
81 188.411
82	170.551346
83	174.326233
84 190.458
85 187.079
86 183.276
87 183.265
88 189.016
89 189.767
90 187.399
91	176.117828
92 189.474
93	173.229767
94	178.305573
95	177.715042
96 187.019
97 186.025
98 189.801
99 185.842
100	174.352722
101 180.929
102 189.109
103 180.952
104	179.056702
105 189.954
106 191.042
107 182.875
108 182.357
109 188.182
110	176.673767
111 189.684
112	177.132553
113 181.285
114	171.992767
115	174.888214
116 191.42
117 189.514
118	179.754181
119 184.434
120 183.426
121 183.102
122 181.271
123 182.082
124	178.632629
125 189.034
126 189.884
127 191.15
128	178.536285
129	174.107498
130 190.809
131 182.902
132 190.78
133	174.109528
134 194.574
135 183.263
136	177.758011
137 190.35
138 180.606
139 181.008
140 192.171
141	178.419586
142 190.77
143 185.826
144	176.859772
145 180.565
146 188.902
147 186.526
148	177.515701
149	171.276733
150	177.818481
151	172.619034
152	179.180069
153 186.245
154 183.106
155	170.278610
156	174.604980
157 186.214
158 183.006
159	177.951126
160 188.709
161 186.191
162 181.856
163 180.215
164	179.133194
165 190.455
166	177.431992
167	176.169266
168	172.025177
169	177.508438
170 183.012
171 190.414
172 181.854
173	178.606567
174 183.616
175 184.495
176	179.519867
177	176.727173
178	176.460312
179 193.454
180	179.026978
181	176.926819
182	172.331009
183	171.703384
184	169.100586
185 190.476
186 184.575
187 185.325
188 192.27
189 188.738
190 184.983
191 182.948
192	173.337250
193 186.125
194 184.855
195 180.042
196 186.684
197 183.137
198	174.753830
199	177.686905
200 193.762
201	179.163239
202 180.64
203 193.697
204 185.223
205 182.889
206 186.717
207 180.466
208 185.62
209 184.603
210 186.889
211	171.737732
212 185.901
213 185.154
214 192.282
215	176.241150
216 181.786
217	174.476700
218 180.236
219	178.316513
220	172.935974
221	176.944794
222 185.135
223	174.150391
224	173.382782
225 184.961
226 186.41
227	177.947342
228 183.036
229 190.495
230 185.399
231 188.279
232 187.576
233	174.032883
234 186.915
235 184.954
236	178.908768
237	179.920761
238 182.93
239	176.162201
240 181.369
241 189.67
242	178.038040
243 180.91
244 186.496
245 181.172
246 181.299
247	169.014404
248 189.536
249	176.534439
250 186.97
251	172.271729
252	171.844345
253 185.092
254 189.473
255	170.562424
256 182.048
257 183.424
258 183.365
259 183.616
260	175.472534
261 181.267
262 181.622
263 191.703
264 195.378
265 190.193
266	179.553299
267	169.250595
268 181.393
269 191.446
270	178.475708
271 184.29
272 182.618
273	178.426773
274 183.199
275	179.428848
276 188.106
277 184.734
278	178.916641
279 183.415
280	179.608826
281 182.889
282 182.01
283 185.441
284 181.842
285 187.689
286	172.538589
287 188.954
288	176.678253
289 187.255
290	170.772171
291	177.219955
292	170.952774
293 181.588
294 195.377
295 186.215
296 182.731
297 180.413
298 181.699
299 186.961
300 189.556
301 184.077
302 186.252
303 191.708
304 188.192
305	175.890259
306 186.999
307	179.211746
308 182.777
309 182.983
310 181.311
311 180.377
312	176.722244
313	179.628845
314 185.938
315 181.451
316 183.063
317 182.133
318 183.241
319	177.667511
320 181.889
321 201.287
322 191.117
323 186.997
324	176.713684
325	179.492615
326 180.652
327 182.31
328 185.938
329 193.437
330 198.063
331 189.47
332	179.011429
333 180.958
334	176.784851
335 185.284
336	176.785812
337	178.334824
338 189.232
339 193.161
340 194.287
341 192.812
342	177.672058
343 187.714
344 182.675
345 187.471
346 183.256
347 191.62
348 193.805
349	179.969009
350	177.825806
351	179.862885
352	176.019211
353	179.557571
354 182.269
355	178.664124
356 184.289
357 188.334
358 183.963
359 182.91
360 183.385
361 186.265
362 185.196
363	171.859360
364 188.939
365	166.015228
366	167.286346
367	179.977219
368	170.615189
369	175.573151
370	175.311447
371 188.448
372 182.292
373 183.35
374	178.531433
375	175.518158
376 180.285
377 185.872
378 189.596
379 184.467
380 189.005
381 185.314
382 181.102
383 180.187
384 185.874
385	177.633743
386 189.027
387	174.321472
388	179.986908
389	175.839661
390	174.670105
391	178.598602
392	178.775940
393	176.825455
394	174.877228
395	178.517487
396	177.941666
397	179.687057
398	177.015457
399	178.246262
400	176.514679
401	177.855515
402	175.250031
403	169.626205
404	174.570877
405 181.43
406 190.342
407 190.786
408 182.806
409	179.949188
410 187.971
411 194.326
412	178.741974
413 189.229
414 187.662
415	179.016830
416 185.567
417 183.53
418 183.216
419 187.858
420 181.552
421 183.696
422 187.916
423 190.924
424 182.675
425 181.668
426 183.388
427 195.279
428 184.175
429 186.797
430	174.682175
431	178.522095
432 193.32
433 188.051
434 188.376
435 184.792
436	175.422623
437 185.628
438	168.472321
439	169.751160
440 187.727
441 189.447
442 183.146
443	178.297302
444 182.257
445 190.261
446 183.572
447 189.578
448 191.179
449 192.374
450 191.14
451 181.217
452 191.559
453 183.49
454 196.431
455	177.407120
456	177.957855
457 183.119
458	170.379898
459 187.417
460 182.514
461	179.487198
462 182.668
463 186.035
464	178.131470
465	176.362091
466	178.436005
467 187.155
468 182.273
469 192.261
470 180.598
471 192.174
472 183.312
473 187.718
474 186.617
475 190.683
476	174.393204
477 182.099
478 189.805
479	178.201904
480 191.581
481 188.144
482 199.192
483 184.807
484 189.03
485	174.794479
486 190.329
487	176.475677
488	173.909561
489	171.653137
490	173.863419
491 185.552
492 188.541
493	175.436371
494	172.673203
495	176.328629
496 181.115
497 182.978
498	177.051270
499 189.064
500 180.487
501 186.527
502	178.772018
503 183.616
504	179.273987
505 188.459
506	179.417175
507 183.408
508 189.341
509	174.540619
510 185.169
511 185.737
512	175.989105
513	169.860718
514	174.277496
515	179.705948
516 182.04
517 181.88
518	174.842209
519 187.819
520	177.285507
521	176.477478
522 192.547
523 181.501
524	175.381363
525	172.313889
526 180.526
527 183.094
528 193.062
529	174.380646
530	178.077850
531 182.769
532 180.923
533	179.666214
534 181.796
535 191.045
536	173.247635
537 190.412
538	173.397247
539 190.313
540	172.440369
541 190.289
542	177.362656
543	176.730286
544 186.886
545	178.209702
546	177.022598
547 193.199
548 181.823
549	178.447449
550	176.713409
551 193.109
552 180.675
553 190.478
554	174.144165
555	177.710449
556	176.452759
557 186.332
558	173.838745
559 183.38
560 181.886
561	174.663849
562 188.822
563 183.012
564 185.027
565 182.84
566 182.833
567 180.766
568 192.958
569 197.747
570 184.301
571 189.884
572 186.57
573 191.234
574 181.596
575 184.433
576 186.481
577	174.902634
578	173.327454
579 184.724
580	175.165268
581 181.152
582	175.805679
583 191.26
584 186.123
585	167.226578
586	175.342758
587	179.119034
588 182.494
589	173.850067
590	172.479584
591	174.288452
592 193.862
593 180.536
594 183.696
595 188.362
596 190.938
597	170.551041
598	167.030670
599	177.787994
600 189.867
601 185.981
602	177.972839
603 180.423
604 181.101
605 180.42
606	175.180679
607 194.819
608 187.6
609	178.341797
610 193.784
611 187.074
612	176.883469
613 180.599
614 182.874
615 181.109
616 182.687
617 185.764
618 195.562
619 186.669
620 182.359
621	175.823517
622	176.999481
623	173.988098
624	171.214218
625	172.667160
626 186.775
627	174.373703
628	170.104492
629 186.408
630	178.888031
631 187.698
632 185.412
633 183.341
634	174.191849
635 182.906
636 182.864
637	171.903473
638 184.787
639 184.673
640 180.469
641 181.67
642	171.433136
643	158.676605
644	172.451569
645 189.905
646 190.724
647 185.612
648 193.164
649 186.716
650 185.692
651 180.59
652	177.339111
653 182.165
654 194.011
655 182.313
656 186.759
657 180.223
658	162.568268
659	172.093964
660	179.716995
661	177.218262
662 183.843
663 180.056
664	175.782867
665 184.913
666 185.762
667 192.406
668	171.055389
669	179.923187
670 192.873
671	175.169449
672	176.949844
673 186.966
674	173.199402
675	171.992111
676	174.791794
677 182.909
678 193.047
679 188.371
680 192.51
681 180.976
682	169.997009
683	175.386642
684 185.426
685 187.538
686 189.605
687	175.980209
688 188.223
689	173.672806
690	179.274216
691 182.572
692 185.487
693 187.182
694	177.848083
695 186.301
696	159.755463
697 184.569
698 180.905
699	171.384369
700 180.148
701	161.725830
702 180.517
703 181.252
704 185.366
705 192.72
706 188.875
707 187.063
708	178.958969
709 182.627
710	174.907715
711 184.477
712 183.563
713	172.250076
714	178.431198
715 183.147
716 184.053
717 187.334
718	177.955551
719 184.72
720	176.042694
721 187.346
722 194.382
723	173.079819
724	164.437210
725 192.905
726 185.133
727 189.143
728 180.044
729 183.698
730 184.969
731	171.715408
732	175.861969
733	173.188324
734 182.095
735	171.882446
736 184.591
737 195.022
738 180.714
739 188.65
740	175.850952
741 185.985
742 185.378
743 191.278
744 181.909
745 186.859
746 194.32
747 184.522
748 184.016
749	173.748993
750 185.534
751	179.765488
752 195.36
753 186.658
754 182.228
755 187.011
756	171.937088
757	178.670868
758	179.114990
759	167.486298
760 183.114
761	172.156952
762	174.321289
763	176.770020
764	172.808640
765 184.851
766 180.66
767 188.48
768	169.586029
769	166.906296
770 184.665
771 182.656
772	177.439087
773	176.663513
774 184.249
775 180.744
776 182.823
777 193.506
778 187.154
779	165.153656
780 182.674
781	175.805466
782 183.337
783 185.897
784 194.004
785 188.862
786	172.037201
787	179.017197
788 184.863
789 190.38
790 180.079
791	175.668671
792	176.848434
793 182.204
794	175.962387
795 182.918
796 192.112
797 183.915
798 188.679
799	174.776657
800	176.628525
801	174.056732
802 181.614
803	177.864288
804	173.676193
805	177.989075
806	177.532227
807	176.197052
808 187.342
809 188.028
810 188.296
811 185.74
812 185.27
813	178.682861
814 186.977
815	178.233170
816 187.097
817	177.734772
818 180.741
819	178.321381
820 184.315
821	177.262848
822 189.284
823 184.472
824 191.453
825 186.309
826	173.686737
827	174.725937
828 180.312
829	164.092422
830 183.267
831 182.906
832 189.222
833 182.818
834 185.506
835 182.324
836 182.008
837	174.448166
838 183.432
839 185.832
840	179.369736
841 182.714
842 181.892
843	179.941254
844	172.097015
845	178.415237
846	173.309601
847	174.576218
848 183.513
849 186.561
850	176.682755
851 188.482
852	176.310883
853 186.897
854	167.515244
855	170.945953
856	174.888214
857 182.19
858 190.473
859 192.137
860 180.016
861	179.601791
862 188.652
863 194.886
864 184.114
865	176.899246
866 184.3
867 186.877
868 184.741
869 182.485
870	176.794403
871 182.543
872 185.478
873 187.556
874	179.181030
875 183.74
876 187.949
877	179.380737
878 184.9
879 186.633
880 184.919
881 180.963
882	179.034302
883 194.224
884 180.322
885 186.408
886 183.884
887 182.756
888 180.874
889	173.761444
890 188.455
891 183.366
892	177.202744
893	173.683609
894	168.380005
895 183.631
896 189.89
897 194.251
898 192.318
899 184.968
900	177.579376
901	178.572937
902 186.685
903	168.727203
904 183.249
905	179.590454
906	175.279678
907 185.062
908	172.086029
909 181.424
910 191.069
911	177.651306
912 180.244
913	175.918457
914	165.598557
915 182.515
916 188.992
917	179.512909
918	176.798599
919	172.083664
920 186.345
921	178.984085
922 191.578
923 183.009
924 184.577
925 197.18
926 191.541
927	179.621185
928	175.895416
929	176.002609
930 180.159
931	177.472458
932	178.031418
933	178.758224
934 186.161
935	176.372253
936	175.333511
937	174.630096
938 181.553
939 180.819
940 190.672
941 184.801
942	175.718857
943	174.367142
944 180.062
945 183.31
946 184.43
947	175.655609
948 184.364
949	172.875122
950	178.772858
951 183.284
952 180.234
953 197.307
954 180.174
955	173.000671
956 186.6
957	179.276733
958 181.656
959 181.461
960	175.427017
961 186.15
962	176.470139
963 182.552
964	177.188324
965 184.809
966	172.002975
967 182.525
968 187.302
969	173.818695
970	175.975677
971 184.589
972 192.058
973	178.131348
974 195.475
975	175.972870
976 180.24
977 184.356
978 188.597
979	179.093506
980 182.889
981	175.123413
982 183.318
983 186.112
984 183.912
985	171.678162
986 183.928
987 186.895
988 184.843
989 180.258
990	169.736420
991	177.823715
992 180.552
993 196.516
994 181.279
995 193.38
996 184.674
997 185.939
998 181.05
999 185.205
1000 194.438
1001 192.72
