# Supplementary material for: Short-wavelength-sensitive 2 (Sws2) visual photopigment models combined with atomistic molecular simulations to predict spectral peaks of absorbance
Source: PLoS Comput Biol. 2020 Oct 21;16(10):e1008212. doi: 10.1371/journal.pcbi.1008212 (PMC7605715; doi:10.1371/journal.pcbi.1008212)
Supplement: S1 File — (ZIP) [file pcbi.1008212.s007.zip › S1_File/M-achne-SWS2A-Angles/Torsion1.dat]

0	-50.649666
1	-47.066059
2	-61.255966
3	-45.144405
4	-61.028313
5	-58.437397
6	-67.850594
7	-53.514404
8	-65.074684
9	-45.145519
10	-50.821953
11	-66.431686
12	-58.057091
13	-68.272842
14	-64.516647
15	-67.353027
16	-56.556881
17	-67.630417
18	-70.379097
19	-69.337013
20	-60.372021
21	-58.755615
22	-56.940781
23	-63.451046
24	-72.095985
25	-59.804733
26	-53.280235
27	-60.727131
28	-67.072456
29	-74.176857
30	-64.411499
31	-57.905590
32	-59.298515
33	-71.262337
34	-54.857971
35	-68.429855
36	-54.370369
37	-64.789299
38	-47.808830
39	-58.803783
40	-57.696712
41	-70.546883
42	-66.195442
43	-60.296814
44	-55.487968
45	-56.399311
46	-59.321568
47	-53.994156
48	-49.730873
49	-56.566727
50	-61.853737
51	-54.923424
52	-63.727928
53	-45.666786
54	-52.914200
55	-55.796875
56	-38.466103
57	-41.600311
58	-62.453381
59	-69.838348
60	-61.069481
61	-51.966785
62	-61.966003
63	-44.469875
64	-50.597164
65	-53.353611
66	-53.843048
67	-49.990700
68	-54.785721
69	-65.546974
70	-66.107529
71	-74.388161
72	-58.140469
73	-58.361126
74	-57.950623
75	-54.594700
76	-43.293419
77	-75.017723
78	-38.861828
79	-63.712013
80	-73.493103
81	-47.743385
82	-66.499443
83	-45.738144
84	-56.932911
85	-63.403870
86	-70.993965
87	-57.671890
88	-59.348942
89	-51.287025
90	-90.841354
91	-59.920826
92	-60.825787
93	-83.432091
94	-73.057564
95	-69.169937
96	-60.088352
97	-62.952713
98	-66.118187
99	-75.990021
100	-47.929588
101	-55.381660
102	-58.490524
103	-76.968605
104	-71.922043
105	-60.076145
106	-61.712925
107	-47.061050
108	-85.667496
109	-62.465900
110	-69.309830
111	-67.116577
112	-47.814705
113	-55.357117
114	-60.723297
115	-62.265091
116	-57.208359
117	-62.429794
118	-60.813778
119	-44.407684
120	-44.445644
121	-67.218513
122	-46.526737
123	-73.607025
124	-61.503803
125	-52.519798
126	-58.388317
127	-39.973469
128	-46.397961
129	-51.510712
130	-60.622765
131	-56.066925
132	-67.757492
133	-61.894833
134	-71.004250
135	-65.543648
136	-68.118248
137	-59.322414
138	-45.265709
139	-58.216858
140	-77.066048
141	-52.164574
142	-65.156654
143	-53.496269
144	-56.484238
145	-72.320694
146	-60.114265
147	-72.930946
148	-69.656509
149	-46.836880
150	-70.188606
151	-97.705437
152	-57.238400
153	-66.783745
154	-72.086723
155	-46.914673
156	-63.331345
157	-56.150700
158	-58.672737
159	-44.106270
160	-74.637413
161	-62.336807
162	-49.137939
163	-82.544670
164	-47.235851
165	-61.385616
166	-60.393024
167	-61.024086
168	-82.044708
169	-67.667419
170	-55.510071
171	-62.029171
172	-49.519680
173	-55.831856
174	-70.336754
175	-63.262123
176	-60.084724
177	-53.057484
178	-63.526520
179	-71.787796
180	-54.163651
181	-70.123413
182	-54.681122
183	-52.708424
184	-53.659439
185	-68.036148
186	-51.737198
187	-59.781059
188	-52.577927
189	-62.612045
190	-49.330940
191	-63.813026
192	-38.726311
193	-49.386230
194	-77.288475
195	-65.440109
196	-44.479004
197	-57.382141
198	-61.047337
199	-64.978416
200	-55.522240
201	-58.963799
202	-67.062935
203	-61.952568
204	-56.239792
205	-57.118580
206	-59.686211
207	-48.079315
208	-61.231255
209	-67.263481
210	-87.344055
211	-70.707199
212	-65.005142
213	-63.867420
214	-49.711464
215	-55.419796
216	-60.068127
217	-57.610119
218	-70.737282
219	-58.623116
220	-61.223629
221	-61.807426
222	-67.460548
223	-71.781052
224	-42.864883
225	-54.464489
226	-60.007626
227	-64.776428
228	-53.030098
229	-47.137257
230	-78.833107
231	-62.042633
232	-58.586739
233	-65.381805
234	-57.092388
235	-58.572620
236	-65.921333
237	-60.502193
238	-43.421402
239	-63.678654
240	-78.544891
241	-60.566109
242	-57.502937
243	-68.021019
244	-65.704849
245	-55.865528
246	-55.458702
247	-70.936676
248	-74.377289
249	-57.041447
250	-53.558079
251	-43.701416
252	-63.700764
253	-43.816563
254	-66.146904
255	-60.646984
256	-54.455143
257	-63.420269
258	-53.073639
259	-57.606895
260	-58.877789
261	-51.837303
262	-45.719555
263	-41.137615
264	-52.085835
265	-61.128601
266	-64.083694
267	-49.906803
268	-60.212032
269	-56.875706
270	-47.474842
271	-57.789684
272	-43.720604
273	-38.005798
274	-63.357861
275	-51.524956
276	-53.688622
277	-59.564968
278	-54.679745
279	-60.134857
280	-60.318604
281	-57.024597
282	-51.230843
283	-63.242580
284	-59.835495
285	-49.678295
286	-51.460121
287	-54.372185
288	-44.211956
289	-60.042362
290	-53.826717
291	-58.993217
292	-40.558990
293	-58.764515
294	-63.341316
295	-44.069359
296	-82.897087
297	-63.412754
298	-52.258526
299	-48.871265
300	-52.536572
301	-57.572189
302	-64.936531
303	-61.579803
304	-81.947815
305	-54.403770
306	-66.188744
307	-73.576393
308	-67.162186
309	-52.469059
310	-61.520020
311	-55.360737
312	-73.840111
313	-64.599998
314	-71.009773
315	-39.168121
316	-77.825829
317	-45.030422
318	-56.432304
319	-55.476807
320	-50.376972
321	-51.749535
322	-68.827209
323	-59.315987
324	-71.031784
325	-37.279957
326	-69.306259
327	-54.917645
328	-56.391068
329	-66.785248
330	-60.131538
331	-69.021675
332	-71.932068
333	-63.854996
334	-70.289955
335	-61.213959
336	-43.434040
337	-61.327423
338	-84.308655
339	-60.148258
340	-68.446701
341	-78.103058
342	-66.307594
343	-61.609463
344	-46.154018
345	-65.410957
346	-47.717045
347	-63.237415
348	69.432785
349	80.257690
350	52.624241
351	56.608265
352	49.823540
353	62.114204
354	53.433472
355	58.454826
356	76.187149
357	61.608818
358	63.595837
359	56.041206
360	57.336849
361	62.594067
362	77.044685
363	54.206673
364	65.366409
365	76.313919
366	75.212616
367	71.021431
368	56.134678
369	62.779263
370	74.941414
371	68.794853
372	77.462814
373	54.899311
374	38.086441
375	55.782635
376	70.233162
377	59.122452
378	65.807007
379	71.379181
380	43.707664
381	59.064697
382	63.681900
383	69.223625
384	64.947029
385	74.174408
386	51.420773
387	65.152138
388	71.657608
389	61.813000
390	60.916271
391	47.887909
392	62.615650
393	59.577362
394	54.712616
395	74.129936
396	51.786850
397	58.288376
398	61.064507
399	53.026276
400	68.438553
401	60.578213
402	53.235153
403	54.153645
404	62.723343
405	69.042107
406	56.444508
407	60.668076
408	57.130329
409	61.154346
410	54.856686
411	67.785820
412	44.024189
413	64.803894
414	66.906769
415	57.610355
416	63.707443
417	65.720886
418	55.681625
419	57.771904
420	54.433937
421	69.761597
422	31.065983
423	46.032845
424	48.768116
425	59.986301
426	67.125580
427	67.964958
428	73.299980
429	47.278881
430	71.291130
431	34.727779
432	65.711357
433	76.746170
434	55.652328
435	67.035812
436	72.254601
437	62.533226
438	64.312065
439	77.835754
440	59.805103
441	81.641060
442	79.157539
443	77.470345
444	73.316277
445	60.376591
446	60.433945
447	66.301895
448	53.193821
449	41.898495
450	42.305996
451	87.330223
452	65.204460
453	58.647659
454	57.469471
455	64.930336
456	55.531006
457	58.194763
458	67.004967
459	53.368946
460	61.844898
461	60.045940
462	75.114670
463	66.345123
464	73.486481
465	71.263748
466	67.891281
467	87.835976
468	54.328899
469	77.781303
470	60.567299
471	68.500206
472	46.073696
473	62.945877
474	53.087082
475	47.341259
476	57.274162
477	57.409302
478	46.407860
479	62.083424
480	58.491116
481	58.483318
482	68.049370
483	66.190468
484	50.135475
485	83.442116
486	66.715973
487	58.551071
488	78.948204
489	66.237030
490	62.875217
491	51.717937
492	54.329159
493	42.775848
494	53.652958
495	62.218346
496	40.520752
497	62.615208
498	69.363319
499	45.161602
500	68.573624
501	60.760494
502	68.453140
503	53.725224
504	51.741863
505	51.854721
506	57.519886
507	50.352947
508	51.840736
509	53.587933
510	55.658882
511	70.051575
512	69.279167
513	66.043594
514	50.245983
515	60.849411
516	66.156944
517	65.022629
518	69.393135
519	55.968655
520	50.358639
521	63.710018
522	66.896553
523	67.730652
524	52.666618
525	46.919823
526	59.112282
527	57.322845
528	83.809563
529	55.402042
530	50.809761
531	71.944504
532	71.918777
533	87.833107
534	62.868813
535	58.403206
536	78.660988
537	67.489342
538	79.744957
539	85.044319
540	61.963581
541	71.426170
542	71.099991
543	69.867897
544	61.490833
545	64.558510
546	48.323650
547	64.339462
548	50.977703
549	67.096260
550	63.098389
551	65.025558
552	43.414474
553	70.202690
554	54.697319
555	62.306973
556	52.242767
557	54.924580
558	63.891235
559	59.851177
560	65.661804
561	69.400757
562	61.927433
563	77.168846
564	57.796822
565	68.811478
566	77.424805
567	71.818047
568	55.237698
569	64.724777
570	50.728207
571	66.887718
572	52.276752
573	46.485825
574	76.210632
575	64.627831
576	47.401207
577	63.386459
578	72.181076
579	53.112408
580	70.844559
581	62.028473
582	48.659782
583	50.492481
584	59.514534
585	71.506783
586	64.127525
587	89.642242
588	54.489441
589	54.615242
590	69.455101
591	59.455662
592	89.532784
593	59.190609
594	66.435715
595	63.961254
596	61.028450
597	63.906422
598	59.957798
599	61.363636
600	82.930634
601	64.861603
602	77.033615
603	53.231785
604	68.183907
605	69.071907
606	66.020760
607	54.911568
608	45.211868
609	65.070976
610	55.255817
611	52.793285
612	55.925854
613	58.668701
614	66.734894
615	58.353809
616	52.808987
617	43.596783
618	53.253181
619	60.483013
620	64.453537
621	67.182030
622	71.847542
623	73.506790
624	63.681149
625	78.894928
626	79.801361
627	58.904556
628	69.179466
629	68.859428
630	58.797943
631	88.389206
632	69.241600
633	68.253738
634	62.097847
635	67.994164
636	66.926994
637	59.987659
638	55.202690
639	73.902138
640	66.247780
641	74.039536
642	57.806648
643	72.855751
644	70.309723
645	50.588318
646	47.512417
647	58.503937
648	52.260757
649	75.635239
650	67.245857
651	-52.077312
652	-57.043381
653	-47.794250
654	-46.183937
655	-68.981812
656	-74.325989
657	-57.454807
658	-57.113171
659	-61.925991
660	-66.253960
661	-54.945042
662	-66.050034
663	-66.816467
664	-56.362896
665	-62.750725
666	-70.961411
667	-53.731457
668	-63.745926
669	-65.996407
670	-61.374039
671	-54.081013
672	-50.131500
673	-66.022514
674	-66.705803
675	-56.581757
676	-59.505093
677	-53.525269
678	-58.538677
679	-51.828117
680	-60.075600
681	-41.826637
682	-66.260468
683	-61.136360
684	-64.107498
685	-78.167038
686	-53.125736
687	-58.474308
688	-68.185928
689	-61.588615
690	-68.555595
691	-54.970100
692	-56.605537
693	-50.591686
694	-47.448345
695	-59.591194
696	-61.788322
697	-55.691971
698	-67.467964
699	-70.715096
700	-50.643291
701	-60.405865
702	-47.837200
703	-47.950634
704	-48.971588
705	-59.732826
706	-70.950409
707	-55.388699
708	-54.309376
709	-42.420723
710	-56.105530
711	-53.342289
712	-52.559029
713	-55.361229
714	-64.059441
715	-54.241558
716	-58.048500
717	-73.325172
718	-38.526260
719	-60.623394
720	-55.325386
721	-68.650948
722	-56.827667
723	-43.633911
724	-56.893967
725	-63.336105
726	-55.324406
727	-60.978050
728	-53.936226
729	-59.971001
730	-65.222321
731	-64.953720
732	-70.969322
733	-50.573795
734	-61.071850
735	-52.816277
736	-55.150497
737	-63.828899
738	-56.433296
739	-44.183846
740	-60.191730
741	-56.543335
742	-55.535946
743	-61.538597
744	-90.994339
745	-62.166355
746	-48.356827
747	-79.772163
748	-52.356052
749	-57.853374
750	-59.950409
751	-56.446125
752	-57.546432
753	-55.669128
754	-63.363686
755	-65.161980
756	-70.016380
757	-57.312901
758	-54.089947
759	-55.565571
760	-55.086777
761	-53.311104
762	-65.606255
763	-41.932915
764	-64.993011
765	-61.183563
766	-52.996395
767	-62.423252
768	-57.976284
769	-95.324295
770	-59.890514
771	-65.503487
772	-63.369717
773	-75.626968
774	-69.019798
775	-47.176529
776	-57.110394
777	-74.164787
778	-84.240356
779	-56.326385
780	-52.440800
781	-61.344971
782	-63.335144
783	-75.215149
784	-56.121490
785	-80.667175
786	-51.814205
787	-61.984104
788	-73.432129
789	-48.495838
790	-63.854267
791	-44.794090
792	-53.788578
793	-51.257828
794	-64.346504
795	-53.253441
796	-65.377090
797	-43.110077
798	-67.982742
799	-55.273056
800	-55.259220
801	-56.095421
802	-67.485306
803	-52.830200
804	-66.929932
805	-57.373383
806	-55.100929
807	-59.377388
808	-49.780170
809	-68.615189
810	-59.909698
811	-46.143387
812	-74.001244
813	-69.006302
814	-43.433365
815	-62.994297
816	-64.483391
817	-57.449467
818	-56.076721
819	-63.042858
820	-53.877022
821	-56.870720
822	-62.560707
823	-82.412895
824	-58.591438
825	-62.889267
826	-59.856457
827	-58.309483
828	-50.176594
829	-65.851692
830	-67.862114
831	-51.328705
832	-59.956459
833	-56.516090
834	-58.203014
835	-67.188179
836	-62.600155
837	-73.833519
838	-57.084396
839	-69.452431
840	-54.037910
841	-59.787079
842	-85.521217
843	-67.761078
844	-63.988144
845	-51.319035
846	-41.944576
847	-76.151299
848	-68.957024
849	-75.119209
850	-49.335331
851	-51.811470
852	-61.161285
853	-62.434761
854	-64.661308
855	-63.794083
856	-72.099579
857	-59.593094
858	-59.514793
859	-70.824486
860	-66.635437
861	-46.804253
862	-66.204643
863	-60.374802
864	-43.688690
865	-56.341885
866	-58.999825
867	-59.336006
868	-54.037083
869	-64.553040
870	-54.637558
871	-66.369507
872	-48.562027
873	-73.298477
874	-74.851624
875	-69.699059
876	-51.600937
877	-52.024174
878	-66.691872
879	-51.528145
880	-53.379524
881	-67.387817
882	-61.307129
883	-61.494167
884	-59.207619
885	-61.180614
886	-57.903721
887	-64.476250
888	-58.593933
889	-60.994457
890	-67.526016
891	-63.764278
892	-50.739029
893	-49.764427
894	-49.071796
895	-58.834175
896	-63.733051
897	-50.504993
898	-64.661911
899	-75.529388
900	-73.001282
901	-58.842529
902	-40.809490
903	-65.083076
904	-47.642868
905	-75.627998
906	-74.980011
907	-61.712742
908	-40.355526
909	-52.568233
910	-56.743809
911	-84.348701
912	-59.891308
913	-72.109840
914	-51.013817
915	-63.988930
916	-48.678986
917	-64.607109
918	-64.910980
919	-56.460918
920	-50.132133
921	-65.668839
922	-60.178154
923	-53.772377
924	-54.143253
925	-52.666668
926	-65.134705
927	-59.528194
928	-44.520786
929	-54.623112
930	-66.784691
931	-45.825642
932	-59.576611
933	-84.537735
934	-44.768288
935	-53.704762
936	-42.380104
937	-66.889664
938	-75.929405
939	-57.106735
940	-51.461735
941	-60.156883
942	-61.632431
943	-89.767555
944	-57.604454
945	-57.404953
946	-69.231079
947	-43.346310
948	-75.849762
949	-67.157875
950	-70.825058
951	-46.723431
952	-69.815666
953	-56.817619
954	-67.499130
955	-62.794247
956	-61.795311
957	-74.780220
958	-64.147202
959	-65.375877
960	-59.499104
961	-57.098156
962	-66.775124
963	-69.173439
964	-48.863277
965	-58.749054
966	-71.664558
967	-51.690434
968	-78.055107
969	-55.557785
970	-78.037521
971	-60.870934
972	-68.033432
973	-53.321693
974	-64.517708
975	-65.846466
976	-70.935257
977	-62.397186
978	-63.496151
979	-63.883465
980	-61.288750
981	-75.366829
982	-68.573647
983	-68.420769
984	-54.675377
985	-70.251968
986	-65.846169
987	-49.778004
988	-62.272087
989	-72.425407
990	-65.378761
991	-59.231865
992	-70.621796
993	-60.882038
994	-53.268620
995	-57.554104
996	-65.762680
997	-75.705040
998	-85.427521
999	-69.336273
1000	-54.893028
1001	-59.754963
