# Supplementary material for: Short-wavelength-sensitive 2 (Sws2) visual photopigment models combined with atomistic molecular simulations to predict spectral peaks of absorbance
Source: PLoS Comput Biol. 2020 Oct 21;16(10):e1008212. doi: 10.1371/journal.pcbi.1008212 (PMC7605715; doi:10.1371/journal.pcbi.1008212)
Supplement: S1 File — (ZIP) [file pcbi.1008212.s007.zip › S1_File/M-achne-SWS2A-Angles/Torsion12.dat]

0	-13.211119
1	-30.621241
2	3.474854
3	-16.002983
4	-3.295645
5	4.099816
6	-1.113555
7	-10.089444
8	-12.071316
9	-12.949790
10	-13.532298
11	0.614205
12	-20.605642
13	17.919497
14	-3.424416
15	4.367188
16	-3.698698
17	2.838333
18	-16.899464
19	-12.567629
20	-12.345412
21	-11.278656
22	3.629438
23	-5.811747
24	6.710604
25	9.859543
26	-6.986480
27	-6.704572
28	9.939086
29	-11.756203
30	-4.218800
31	-11.735970
32	25.942120
33	-6.282708
34	-8.487004
35	21.519686
36	-12.315557
37	1.508251
38	-15.927872
39	-19.707340
40	-21.553844
41	18.768436
42	13.639384
43	0.136046
44	-18.561035
45	-7.560573
46	-26.725616
47	8.053334
48	-15.100585
49	-20.927004
50	-5.432971
51	-6.683849
52	-2.480327
53	-8.983779
54	-8.654845
55	5.113182
56	-5.459551
57	-21.770470
58	-8.186580
59	7.949768
60	-10.290126
61	11.214183
62	16.038967
63	-19.908493
64	-11.779250
65	0.842393
66	-2.246487
67	-10.950459
68	-11.975436
69	15.058477
70	23.197935
71	25.340761
72	3.193820
73	4.421481
74	4.469105
75	0.956463
76	-8.290137
77	13.532016
78	-9.975238
79	-3.516747
80	22.834351
81	25.200823
82	25.659941
83	1.696890
84	-6.168018
85	1.585215
86	5.014419
87	-4.636229
88	22.054956
89	3.159724
90	28.903111
91	2.388502
92	-1.505722
93	24.140219
94	15.321863
95	-15.320926
96	-4.836641
97	-4.866179
98	9.717021
99	38.711472
100	-24.833136
101	-19.696209
102	-7.471971
103	1.526557
104	27.369850
105	-2.455355
106	-23.069712
107	-18.657274
108	-9.969558
109	-9.083838
110	24.096874
111	-16.385414
112	-20.615805
113	-7.630932
114	11.767069
115	15.439539
116	-11.200273
117	-15.833367
118	2.944660
119	-9.664815
120	-4.008604
121	38.462177
122	-19.920219
123	23.076788
124	-11.906454
125	4.278793
126	-9.097794
127	-20.143482
128	-13.107159
129	-11.719884
130	1.287443
131	6.339330
132	6.630949
133	15.341600
134	11.949263
135	17.821709
136	-4.022290
137	-13.301743
138	-15.784822
139	12.915733
140	19.884851
141	-8.323596
142	6.352414
143	-19.414162
144	0.118802
145	0.358982
146	25.071272
147	12.265864
148	3.122014
149	-7.578938
150	5.783332
151	34.386818
152	1.618085
153	-3.716245
154	8.148466
155	-3.596326
156	11.713670
157	4.396745
158	-15.497419
159	-19.551943
160	0.349776
161	0.226266
162	6.019576
163	25.905903
164	-13.014266
165	-10.625052
166	-8.445715
167	-8.860640
168	12.501259
169	26.729128
170	-15.000721
171	-7.417709
172	-5.722556
173	-16.847679
174	1.988212
175	11.519886
176	6.072484
177	-0.531775
178	-4.885260
179	1.002924
180	-12.948706
181	10.092109
182	-4.159910
183	-13.196843
184	5.182748
185	3.224749
186	-3.364395
187	-17.681707
188	-10.751722
189	5.891172
190	-8.146091
191	-3.570671
192	-23.710627
193	-3.673168
194	18.912149
195	15.454273
196	-2.034542
197	3.252890
198	-0.889602
199	2.902239
200	17.121889
201	-2.117352
202	14.905947
203	-3.345967
204	11.209608
205	17.160738
206	23.905117
207	-8.407194
208	14.711594
209	10.885127
210	43.667995
211	5.478972
212	19.704721
213	10.476368
214	-5.163712
215	-7.535581
216	2.993669
217	-1.008014
218	13.350550
219	-1.617486
220	7.169456
221	3.283678
222	22.040279
223	24.523071
224	-6.062123
225	-3.497252
226	-10.644267
227	17.086029
228	-2.469908
229	-16.930658
230	27.539360
231	5.371102
232	-3.292096
233	27.498285
234	-8.182694
235	7.550107
236	7.765127
237	-0.936698
238	-21.720318
239	-9.886201
240	13.294802
241	0.833953
242	6.991057
243	14.990921
244	27.055046
245	10.544367
246	9.097123
247	22.062613
248	-14.459548
249	24.017841
250	16.938757
251	6.418148
252	30.803005
253	8.489906
254	6.334638
255	-9.413967
256	-2.947614
257	7.087169
258	5.932765
259	-1.208392
260	-10.000016
261	0.816612
262	-7.528608
263	-21.158237
264	-25.320759
265	19.375999
266	-2.453776
267	-3.253162
268	-9.725103
269	6.367012
270	6.315911
271	-5.419750
272	-17.046366
273	-12.469754
274	-2.698442
275	-12.883174
276	-12.784031
277	28.823135
278	12.089659
279	1.590863
280	15.308034
281	3.315151
282	33.742542
283	1.079456
284	-1.686625
285	-0.487882
286	-18.462126
287	3.844415
288	1.424123
289	0.487179
290	-17.410219
291	11.235335
292	-6.138217
293	12.952668
294	47.856533
295	-5.561658
296	32.614357
297	-3.727245
298	9.051261
299	4.772308
300	-4.655616
301	-12.035788
302	14.489017
303	28.524920
304	29.619904
305	-16.978853
306	24.936617
307	17.512714
308	23.878382
309	-6.375144
310	-0.395329
311	-14.602407
312	16.948042
313	-7.144421
314	-2.528575
315	2.348280
316	33.409889
317	-4.776684
318	17.006689
319	-10.306397
320	-24.807150
321	-14.816620
322	6.393387
323	15.059372
324	18.880920
325	-10.599200
326	-1.849366
327	-18.614748
328	18.871204
329	1.935631
330	-6.790721
331	16.034809
332	17.137716
333	1.558452
334	5.027343
335	-8.182419
336	-40.544590
337	-26.300283
338	-93.425842
339	-102.882660
340	-109.711052
341	-66.895706
342	-115.546799
343	-94.304306
344	-86.896065
345	-66.739166
346	-115.281296
347	-31.313091
348	-120.410797
349	-115.076584
350	-118.009766
351	-105.522324
352	-110.354561
353	-105.110489
354	-86.432030
355	-112.249702
356	-130.430908
357	-117.555298
358	-133.985306
359	-114.974472
360	-108.869621
361	-107.992348
362	-96.536087
363	-123.768059
364	-104.498505
365	-117.696915
366	-117.190155
367	-107.101860
368	-99.091995
369	-131.076950
370	-118.893349
371	-137.608902
372	-131.399033
373	-110.285828
374	-99.671257
375	-99.454414
376	-117.197304
377	-106.244240
378	-107.800240
379	-113.436302
380	-102.105309
381	-107.345436
382	-108.152687
383	-135.815659
384	-116.701675
385	-126.806480
386	-101.687622
387	-89.663376
388	-131.882629
389	-123.588234
390	-118.765297
391	-107.983643
392	-106.625618
393	-124.677773
394	-81.227219
395	-136.209625
396	-118.418785
397	-102.549828
398	-107.289116
399	-110.551956
400	-96.284210
401	-117.080040
402	-111.909309
403	-98.402908
404	-95.650986
405	-111.688324
406	-100.163574
407	-126.095856
408	-104.476166
409	-108.268173
410	-109.438072
411	-131.982101
412	-115.825844
413	-98.689644
414	-107.031181
415	-127.548798
416	-100.235283
417	-100.543030
418	-119.194275
419	-98.984886
420	-121.989136
421	-138.226868
422	-113.314156
423	-100.344666
424	-98.574959
425	-103.984680
426	-118.122849
427	-118.863846
428	-126.312576
429	-116.053215
430	-114.944992
431	-75.768883
432	-116.622696
433	-125.588219
434	-93.460335
435	-111.403023
436	-122.398834
437	-106.167862
438	-117.958298
439	-116.844452
440	-116.285843
441	-108.920914
442	-107.167152
443	-123.996376
444	-132.578110
445	-106.110489
446	-117.223366
447	-108.903511
448	-116.982903
449	-109.520683
450	-106.302223
451	-125.706505
452	-126.326645
453	-109.878174
454	-114.823318
455	-113.266685
456	-111.229721
457	-103.688393
458	-119.420998
459	-111.005974
460	-100.366531
461	-102.225121
462	-116.829445
463	-105.025223
464	-102.885139
465	-131.282516
466	-118.962952
467	-123.444878
468	-107.591713
469	-119.158623
470	-117.007179
471	-127.519035
472	-102.419479
473	-126.724503
474	-107.058311
475	-103.923561
476	-93.321442
477	-118.144463
478	-107.186028
479	-110.173553
480	-92.162682
481	-119.771492
482	-125.425392
483	-129.143555
484	-104.367317
485	-115.448814
486	-132.740784
487	-116.060776
488	-109.975456
489	-124.639069
490	-99.640396
491	-104.655388
492	-103.843903
493	-93.050407
494	-96.418541
495	-117.192848
496	-117.315590
497	-115.982033
498	-116.153786
499	-102.740051
500	-121.381996
501	-109.923714
502	-135.007751
503	-111.459328
504	-94.025505
505	-93.983833
506	-113.634468
507	-103.200676
508	-102.425903
509	-115.238060
510	-114.474609
511	-126.349594
512	-112.590096
513	-125.330246
514	-93.616257
515	-123.602058
516	-119.312614
517	-123.160263
518	-115.581215
519	-125.139656
520	-107.231728
521	-117.298088
522	-131.209122
523	-110.954979
524	-110.064270
525	-97.007210
526	-116.980034
527	-124.104713
528	-121.191475
529	-118.542061
530	-101.691856
531	-132.793716
532	-128.804184
533	-120.273132
534	-114.304382
535	-109.139168
536	-140.716202
537	-127.276825
538	-120.676224
539	-136.297592
540	-113.921806
541	-111.761337
542	-118.153404
543	-108.830574
544	-125.118385
545	-124.281609
546	-122.719063
547	-124.350151
548	-96.663551
549	-137.941864
550	-128.259186
551	-119.146614
552	-113.418625
553	-103.838272
554	-111.620667
555	-106.645142
556	-110.880394
557	-105.040001
558	-144.597427
559	-147.450500
560	-127.059799
561	-128.963257
562	-129.889679
563	-126.921936
564	-107.292267
565	-119.618538
566	-112.638771
567	-119.267891
568	-113.407028
569	-115.652260
570	-111.156685
571	-125.395103
572	-113.127174
573	-108.951782
574	-116.299965
575	-119.639221
576	-111.189583
577	-124.637047
578	-109.072166
579	-113.944801
580	-131.814697
581	-121.170906
582	-89.441994
583	-121.619728
584	-116.156654
585	-131.386093
586	-116.494080
587	-120.815964
588	-110.565384
589	-113.607712
590	-140.730347
591	-109.065109
592	-133.298660
593	-106.856110
594	-134.684006
595	-101.534813
596	-127.552269
597	-106.102058
598	-116.893646
599	-110.973267
600	-142.607559
601	-138.018005
602	-156.933945
603	-111.871376
604	-112.174782
605	-110.961525
606	-100.719963
607	-104.123070
608	-111.882980
609	-126.452675
610	-118.568420
611	-125.421387
612	-111.582535
613	-117.010330
614	-111.420860
615	-105.728714
616	-118.902504
617	-105.738739
618	-115.711830
619	-132.701996
620	-123.815582
621	-126.555458
622	-126.072525
623	-111.092278
624	-116.524406
625	-127.499130
626	-121.822830
627	-98.648735
628	-106.660912
629	-131.848358
630	-103.246147
631	-131.982224
632	-125.649048
633	-133.365967
634	-142.009949
635	-132.380493
636	-118.423073
637	-120.645676
638	-122.602455
639	-121.212227
640	-113.894661
641	-143.470673
642	-94.243370
643	-107.827774
644	-96.562241
645	-93.503761
646	-95.890381
647	-120.807114
648	-107.800316
649	-119.778244
650	-136.374405
651	6.027221
652	-9.283435
653	-7.517143
654	-11.809535
655	2.720705
656	29.722839
657	-6.508904
658	-26.709179
659	2.224513
660	18.737217
661	-0.783274
662	-13.380499
663	6.537683
664	-7.393723
665	5.111505
666	33.208324
667	7.391637
668	1.146325
669	9.318089
670	2.267845
671	1.697567
672	1.189134
673	5.136357
674	18.343885
675	-17.579729
676	-4.253829
677	-5.378104
678	-6.217402
679	-26.107813
680	21.319963
681	9.017911
682	19.376904
683	19.438478
684	4.009264
685	-7.962313
686	3.821508
687	-4.558582
688	25.884333
689	-6.551182
690	1.327798
691	23.631300
692	10.067878
693	15.809321
694	-17.173437
695	-2.381091
696	20.266836
697	-2.086709
698	8.095523
699	-8.234343
700	5.356997
701	1.332353
702	-13.718739
703	-6.712204
704	-19.219429
705	31.712257
706	18.076105
707	-20.582890
708	6.568591
709	6.351880
710	-0.132623
711	-12.312685
712	-3.732675
713	4.645360
714	3.283465
715	-3.301053
716	15.385120
717	13.221362
718	-8.078014
719	-0.619628
720	15.140246
721	3.017820
722	15.244207
723	-22.649143
724	19.009975
725	17.411703
726	7.936577
727	-11.522256
728	8.380503
729	6.879381
730	20.504562
731	12.037718
732	1.790361
733	-1.173287
734	-1.351002
735	-16.702377
736	-11.600355
737	2.021205
738	12.863275
739	-1.259556
740	-8.022801
741	0.440991
742	8.136942
743	2.373681
744	30.956068
745	10.015927
746	-15.586241
747	28.487593
748	-24.753639
749	-6.022377
750	9.746927
751	-14.653896
752	-3.081249
753	2.202253
754	5.387951
755	-13.430238
756	-14.930449
757	2.171181
758	1.205700
759	5.844052
760	9.382689
761	5.539999
762	4.806741
763	1.382327
764	-9.175333
765	-11.808866
766	-9.630676
767	-4.250810
768	8.388581
769	46.649532
770	-6.282887
771	9.479122
772	37.645695
773	31.877436
774	7.897706
775	-8.017423
776	-2.443770
777	16.422279
778	42.655331
779	0.548497
780	15.733640
781	26.267591
782	-16.928423
783	36.740314
784	-23.413782
785	29.405682
786	-6.511788
787	0.973849
788	6.890913
789	-12.378931
790	6.423144
791	23.497471
792	-9.349498
793	-11.069593
794	-14.868499
795	1.746053
796	6.418022
797	-9.710320
798	22.827330
799	4.180751
800	-11.714611
801	-0.392655
802	18.577980
803	-8.779186
804	9.571332
805	3.126205
806	10.661693
807	1.671385
808	-6.855596
809	6.916647
810	6.330728
811	-18.358307
812	-17.704872
813	-2.192940
814	-24.573067
815	12.483557
816	4.625252
817	4.007110
818	-9.546922
819	18.012276
820	-8.683409
821	1.718014
822	5.244014
823	23.035339
824	-0.005585
825	11.421834
826	-10.586167
827	-10.570199
828	11.154650
829	8.205424
830	24.625397
831	-3.223799
832	11.215940
833	-10.513548
834	7.060941
835	-6.619287
836	13.988700
837	1.491143
838	8.376431
839	-3.221568
840	11.201847
841	-3.134104
842	37.085140
843	11.236184
844	7.266609
845	-11.348433
846	10.268484
847	13.216555
848	10.223106
849	14.954242
850	7.484785
851	-15.788452
852	-8.974911
853	1.613375
854	4.788865
855	13.823664
856	16.750698
857	-1.134251
858	-0.046070
859	9.854849
860	9.189090
861	-8.470812
862	-6.829860
863	-1.834888
864	-11.803458
865	-11.147994
866	-7.163592
867	3.659231
868	-20.812225
869	-1.976493
870	-13.588667
871	37.780388
872	-12.784150
873	4.650685
874	30.140371
875	11.817102
876	-17.667494
877	1.069176
878	7.368837
879	-4.271629
880	-6.135866
881	7.157158
882	10.942705
883	4.134819
884	-3.842961
885	-1.688752
886	0.079339
887	-2.462057
888	-6.649100
889	-3.050500
890	12.721167
891	-11.243636
892	3.132153
893	-19.959122
894	-5.254157
895	11.174313
896	-2.136436
897	-24.984390
898	0.092498
899	23.096682
900	10.056383
901	-4.580344
902	-17.723866
903	-13.811563
904	-10.477918
905	20.241333
906	19.822054
907	9.659133
908	-31.373625
909	-20.593134
910	-6.875230
911	29.961660
912	-9.993640
913	-6.078225
914	9.845978
915	5.699117
916	-16.339678
917	6.858091
918	-2.266267
919	3.578021
920	-11.349916
921	6.161922
922	13.811280
923	3.478596
924	-14.644392
925	-9.019117
926	6.635428
927	-3.141179
928	5.923471
929	24.947620
930	-8.439991
931	-12.595693
932	-14.221830
933	37.097050
934	-13.245038
935	-3.107973
936	-9.318501
937	-5.190156
938	21.945843
939	2.413248
940	16.792845
941	-10.540467
942	-4.726696
943	54.961868
944	-9.538229
945	5.625540
946	5.582005
947	-1.006789
948	10.479334
949	8.901134
950	8.136417
951	-15.955230
952	13.394317
953	7.948301
954	8.373555
955	13.637988
956	-11.172253
957	25.230984
958	8.815936
959	14.015386
960	-8.216929
961	-6.551115
962	9.784530
963	7.213511
964	-7.422324
965	-7.258678
966	-4.370223
967	0.143989
968	12.723315
969	48.511368
970	27.706503
971	1.443845
972	14.148909
973	-5.634236
974	-12.952369
975	-0.899743
976	16.303314
977	-1.668609
978	6.735163
979	3.009303
980	5.787404
981	36.840107
982	2.026974
983	13.962687
984	11.324823
985	8.678110
986	1.174229
987	-5.273424
988	0.145249
989	29.877522
990	-15.371001
991	5.353965
992	8.440224
993	11.716230
994	-3.578348
995	-19.989214
996	4.891072
997	6.968101
998	25.270884
999	6.967622
1000	-12.071793
1001	5.253937
