# Supplementary material for: Short-wavelength-sensitive 2 (Sws2) visual photopigment models combined with atomistic molecular simulations to predict spectral peaks of absorbance
Source: PLoS Comput Biol. 2020 Oct 21;16(10):e1008212. doi: 10.1371/journal.pcbi.1008212 (PMC7605715; doi:10.1371/journal.pcbi.1008212)
Supplement: S1 File — (ZIP) [file pcbi.1008212.s007.zip › S1_File/M-achne-SWS2A-Angles/Torsion15.dat]

0	2.693630
1	-0.792108
2	-2.525848
3	-4.358577
4	9.514868
5	10.171947
6	4.416546
7	-6.021241
8	5.115601
9	-1.746426
10	-0.440102
11	17.076746
12	1.970590
13	7.281780
14	7.308665
15	7.774746
16	0.468578
17	2.386665
18	-0.852007
19	-0.329122
20	1.995235
21	7.571880
22	3.577875
23	10.364064
24	6.666279
25	7.144948
26	0.070428
27	-2.151529
28	0.553012
29	8.790474
30	-1.353516
31	3.993823
32	-7.204146
33	6.285412
34	6.605991
35	-4.390531
36	3.531142
37	6.192800
38	10.051296
39	3.597549
40	7.738417
41	0.115981
42	6.309510
43	1.829089
44	2.119511
45	5.859137
46	1.306050
47	4.555675
48	-1.097774
49	5.574710
50	9.668246
51	-4.089780
52	6.611030
53	-4.286965
54	-7.313304
55	-1.820598
56	-6.082807
57	-7.194845
58	-14.994092
59	-5.103987
60	6.402667
61	1.850417
62	-7.337866
63	1.180318
64	-4.029892
65	8.304077
66	2.796903
67	-0.972082
68	-0.468826
69	8.833070
70	-6.463144
71	-7.249351
72	4.640014
73	1.244416
74	-10.519766
75	-0.527735
76	-4.340490
77	12.379022
78	1.258001
79	-0.363332
80	7.983218
81	1.157300
82	3.480445
83	5.939980
84	-8.086530
85	5.835783
86	2.068688
87	8.543495
88	-8.185939
89	-5.121861
90	13.734435
91	8.165596
92	0.129261
93	7.190425
94	-1.390961
95	2.058740
96	10.836396
97	-7.080729
98	0.806527
99	-3.405978
100	-1.690327
101	3.756334
102	1.739161
103	-5.747769
104	2.177390
105	5.938821
106	-3.827548
107	1.746888
108	1.123480
109	11.543768
110	-6.449667
111	12.555369
112	-2.309723
113	7.166109
114	-0.555892
115	6.291877
116	8.858508
117	-2.740000
118	0.729382
119	6.803261
120	5.271855
121	-1.191852
122	-2.569721
123	11.810747
124	1.681306
125	5.204676
126	6.050884
127	0.808195
128	-4.772970
129	6.843854
130	0.794143
131	-0.736627
132	6.787480
133	-5.859513
134	-13.972601
135	-2.641963
136	-2.851889
137	10.051291
138	0.125130
139	12.959890
140	3.090991
141	-0.531575
142	2.092621
143	0.050019
144	-9.035461
145	11.548984
146	-0.836426
147	-4.422396
148	-1.385642
149	6.544538
150	4.742619
151	1.809950
152	5.441491
153	12.417846
154	0.550595
155	0.698472
156	1.408748
157	12.239274
158	17.736042
159	0.916812
160	8.674476
161	9.602957
162	4.115599
163	-1.122337
164	8.910439
165	12.013557
166	3.983635
167	10.365922
168	4.942585
169	3.931626
170	5.159858
171	7.738576
172	13.279784
173	8.315213
174	2.581367
175	4.432363
176	-2.424359
177	-0.279672
178	-3.614535
179	3.274853
180	-2.881748
181	0.184090
182	14.611526
183	-6.411486
184	-2.931357
185	0.248297
186	12.295740
187	1.083423
188	3.646348
189	7.642779
190	9.449251
191	5.526374
192	1.889707
193	-2.062114
194	-0.703213
195	-2.567981
196	1.998879
197	6.338185
198	1.094687
199	10.708635
200	3.944483
201	4.101702
202	7.121840
203	-8.874429
204	2.031234
205	9.918589
206	8.203061
207	-13.997210
208	1.705327
209	17.986540
210	2.303241
211	-4.601747
212	-7.731278
213	6.810383
214	4.785643
215	2.784407
216	4.468539
217	4.864014
218	2.648135
219	4.852645
220	-1.819391
221	10.272872
222	-0.638499
223	12.389126
224	-8.242253
225	-1.482411
226	2.547873
227	4.280243
228	13.550052
229	-8.995070
230	-3.256851
231	-10.390596
232	6.249495
233	-1.582191
234	12.892056
235	3.676997
236	5.258452
237	3.327438
238	5.189895
239	5.131014
240	8.362141
241	14.592656
242	15.303802
243	-1.562178
244	3.738148
245	0.886143
246	-1.471547
247	-4.182839
248	1.972181
249	-5.138998
250	-0.906419
251	-4.882084
252	5.180302
253	0.529882
254	-3.998886
255	8.942152
256	8.196793
257	3.862430
258	-1.137623
259	0.737982
260	5.310190
261	8.696007
262	-2.260063
263	6.090986
264	10.192301
265	2.530763
266	7.216957
267	-4.356966
268	0.345032
269	8.946365
270	1.746499
271	1.121212
272	3.506796
273	-8.310493
274	11.871162
275	10.312112
276	1.306730
277	-1.239450
278	5.705629
279	10.304662
280	7.620891
281	2.778456
282	-6.029166
283	4.202521
284	9.679227
285	1.427392
286	-1.190102
287	4.408556
288	-10.889447
289	5.208775
290	18.403980
291	-5.567538
292	-0.894361
293	-2.082260
294	9.534358
295	4.319135
296	1.776443
297	9.224216
298	-1.678156
299	6.390229
300	1.454557
301	16.053608
302	9.410182
303	-9.343198
304	11.499981
305	5.978375
306	2.356251
307	5.385211
308	-4.914124
309	9.305512
310	14.106187
311	11.014206
312	3.602143
313	2.537864
314	-1.535545
315	3.010326
316	-5.006837
317	-4.136439
318	10.360174
319	-1.610508
320	2.396405
321	7.429059
322	-2.037285
323	7.168289
324	8.384028
325	4.260426
326	11.013401
327	-3.084408
328	5.345466
329	0.014848
330	0.971572
331	7.948769
332	0.376997
333	5.194415
334	5.381700
335	4.122997
336	2.305812
337	9.602990
338	-1.825480
339	-6.147663
340	1.551114
341	-3.947264
342	-5.122765
343	-5.773388
344	-6.268858
345	-2.701731
346	-1.184849
347	3.816961
348	1.865673
349	-3.023508
350	11.503448
351	-1.128654
352	5.330750
353	3.515873
354	6.176470
355	-6.221880
356	1.434606
357	7.554555
358	3.780742
359	2.181568
360	-5.862878
361	-10.124655
362	-2.126715
363	8.623981
364	-10.148844
365	0.547890
366	-2.216842
367	-4.010255
368	-8.284417
369	-3.621378
370	1.844883
371	10.654768
372	1.123035
373	7.238914
374	5.915597
375	-5.528001
376	5.170979
377	14.814287
378	-18.531294
379	5.570852
380	0.919322
381	1.476445
382	-1.593014
383	9.229763
384	-7.543786
385	10.278621
386	-1.835011
387	-8.432125
388	-1.348408
389	2.726515
390	1.856471
391	0.857206
392	-12.446050
393	6.736302
394	0.045478
395	2.659493
396	6.467718
397	-14.239093
398	2.749194
399	-9.232459
400	-15.713836
401	-6.783797
402	-7.055103
403	10.404143
404	-0.652454
405	-9.386482
406	-2.971496
407	-9.017416
408	-7.609385
409	-4.796175
410	-0.233055
411	-11.113127
412	13.525024
413	-9.005872
414	-0.651744
415	-4.224030
416	-9.686407
417	-3.183899
418	-18.723198
419	-6.876113
420	9.098052
421	5.392545
422	2.617300
423	-5.508941
424	5.981228
425	-5.649131
426	0.000984
427	18.701096
428	3.477096
429	8.474997
430	-2.611271
431	-6.515096
432	-3.458201
433	9.015824
434	4.444662
435	1.832944
436	2.337267
437	-1.470123
438	-7.463287
439	2.451877
440	-7.717144
441	8.641999
442	2.415946
443	-4.968659
444	-10.597927
445	3.012495
446	-0.146772
447	-15.856638
448	6.191015
449	-0.993586
450	6.376512
451	-10.999662
452	2.837869
453	-8.661059
454	-0.402302
455	-2.469564
456	-6.616056
457	1.247158
458	0.750827
459	-9.065101
460	-8.266089
461	-10.925238
462	-4.652316
463	-3.148091
464	-2.076352
465	3.606367
466	12.594353
467	-0.745740
468	-4.703029
469	-1.076958
470	2.945083
471	-3.237495
472	-1.972755
473	-3.393521
474	6.492903
475	-5.839672
476	7.138885
477	-13.397836
478	-0.231436
479	-2.936051
480	-2.127391
481	-3.687165
482	-3.953134
483	-0.443223
484	2.561602
485	-10.974590
486	1.950647
487	8.009036
488	9.563193
489	10.441605
490	-4.816545
491	8.285531
492	-5.926930
493	8.858498
494	1.742180
495	2.924526
496	-2.347322
497	-12.962880
498	-4.518446
499	-6.100989
500	4.284333
501	1.968508
502	4.327691
503	-11.849647
504	-2.380818
505	-13.414808
506	-7.813456
507	-4.959491
508	7.539008
509	4.660871
510	11.807155
511	-0.333913
512	2.981530
513	-2.530463
514	-1.822444
515	9.498954
516	6.132018
517	-5.930942
518	-3.507605
519	-0.680667
520	-2.142366
521	7.613249
522	-0.686324
523	-1.536464
524	8.807243
525	-9.631826
526	1.640719
527	0.025676
528	-3.589277
529	-2.763339
530	1.118203
531	-1.315689
532	6.702683
533	-8.670253
534	-3.566433
535	-1.679402
536	6.524230
537	8.969340
538	7.897122
539	-1.724568
540	-10.227386
541	-11.669669
542	1.815717
543	-1.995725
544	7.756463
545	-1.629181
546	11.263060
547	7.857452
548	2.487038
549	6.590159
550	6.851430
551	10.834597
552	7.603164
553	2.338034
554	-0.026666
555	-0.484338
556	12.963555
557	2.397359
558	0.956113
559	-1.416171
560	-3.753399
561	1.374949
562	-5.151145
563	10.266241
564	11.023695
565	3.228746
566	-3.254549
567	6.430964
568	9.230741
569	1.760826
570	0.137525
571	-6.646725
572	-1.081246
573	-5.528177
574	0.623518
575	-11.224477
576	0.096312
577	-9.532512
578	-0.243561
579	-0.758109
580	0.145019
581	-8.767414
582	-2.631191
583	-4.197182
584	5.706228
585	-7.586366
586	-6.613442
587	-1.148512
588	-10.454516
589	1.388569
590	2.656670
591	1.221934
592	-0.691573
593	-2.151356
594	12.937140
595	-3.359143
596	10.513816
597	4.627563
598	-2.474592
599	10.573977
600	3.956273
601	0.863395
602	-3.406407
603	4.461431
604	1.730379
605	3.320392
606	1.493111
607	1.238928
608	6.444350
609	9.951349
610	-18.246614
611	-7.958009
612	-13.596839
613	-9.477589
614	4.169804
615	2.754085
616	-15.013254
617	1.143159
618	-8.965581
619	-1.471594
620	-0.659140
621	-12.788732
622	3.614647
623	-3.011039
624	-4.584561
625	1.446965
626	6.028296
627	3.237478
628	8.082701
629	-2.254090
630	0.906228
631	-4.381858
632	2.368895
633	-1.957365
634	4.461112
635	-1.414726
636	-6.565571
637	6.965012
638	5.014573
639	10.678716
640	5.606099
641	5.973516
642	3.070272
643	-13.628567
644	-8.960588
645	-6.723247
646	-6.506161
647	-12.344777
648	5.385143
649	4.188889
650	7.321447
651	-9.300301
652	6.065253
653	4.759669
654	-1.909433
655	0.080961
656	9.083035
657	6.392455
658	10.606089
659	3.746820
660	-4.394114
661	-2.015803
662	2.988549
663	1.381693
664	3.490554
665	6.647156
666	-0.135325
667	-3.597831
668	4.803382
669	9.644207
670	5.144494
671	0.140938
672	2.350294
673	2.067205
674	-0.388882
675	8.233763
676	-5.325818
677	3.749727
678	1.551367
679	8.344087
680	-0.993287
681	1.955526
682	5.935122
683	-2.458006
684	7.370212
685	-1.867942
686	1.595490
687	-0.926262
688	8.124379
689	4.740707
690	3.919303
691	-10.464729
692	-7.301051
693	-6.019328
694	0.401092
695	1.879071
696	-4.457440
697	12.378013
698	1.203757
699	5.562264
700	-3.945075
701	7.102000
702	3.000120
703	-1.981449
704	10.976209
705	7.518085
706	9.279405
707	16.079979
708	-0.905036
709	-3.468575
710	-1.011723
711	-1.744053
712	6.816516
713	17.228336
714	11.473820
715	2.417218
716	6.654859
717	-3.649140
718	-9.773668
719	3.519172
720	2.423433
721	3.273242
722	-2.156125
723	2.557229
724	4.084806
725	2.028065
726	10.401415
727	7.142795
728	11.061669
729	8.950752
730	12.307327
731	-11.707262
732	11.432204
733	-0.980378
734	-0.642432
735	3.914376
736	0.431323
737	11.796286
738	0.986955
739	-4.951054
740	14.284689
741	-0.963192
742	4.445175
743	2.548346
744	-2.010277
745	4.130710
746	1.777094
747	3.809639
748	0.013092
749	6.163526
750	5.830582
751	8.744515
752	7.616385
753	-2.245811
754	8.492865
755	7.864203
756	21.788900
757	2.669312
758	-0.459104
759	0.086199
760	2.958645
761	8.920991
762	2.380477
763	-1.916030
764	3.563565
765	0.325249
766	4.897669
767	-6.446426
768	-0.839736
769	3.940061
770	8.332890
771	13.199418
772	2.968447
773	-0.971236
774	16.699802
775	1.015647
776	-1.788242
777	5.070830
778	6.850190
779	5.418197
780	7.246417
781	-9.240214
782	3.177934
783	-9.109984
784	16.032166
785	1.244227
786	6.087087
787	-0.045801
788	16.425854
789	5.873229
790	8.557257
791	2.671015
792	-1.318813
793	9.545469
794	9.795999
795	1.888636
796	-1.060942
797	5.613598
798	-7.878482
799	1.367914
800	-2.296862
801	5.029757
802	-2.848817
803	1.872721
804	4.934095
805	0.100631
806	-1.678444
807	-0.715309
808	4.322063
809	0.178943
810	9.426478
811	4.111751
812	3.638136
813	11.069162
814	-8.638973
815	-4.276889
816	9.794857
817	13.313988
818	4.999640
819	-9.855004
820	13.823235
821	-10.353376
822	6.505860
823	-3.175744
824	9.322643
825	7.750734
826	-3.634106
827	-3.512470
828	6.977012
829	-3.149366
830	8.212907
831	3.725921
832	5.686794
833	4.817588
834	1.429809
835	-0.974897
836	1.807563
837	2.431383
838	3.096006
839	9.429879
840	9.743212
841	1.723399
842	0.708970
843	5.619631
844	2.983056
845	2.262917
846	0.628965
847	2.276404
848	7.082410
849	0.453375
850	-8.031335
851	11.598819
852	-0.534186
853	2.203834
854	4.130349
855	-3.047520
856	-8.181708
857	9.619817
858	3.988510
859	-1.097817
860	3.995664
861	-4.849400
862	5.336769
863	7.537931
864	-8.569252
865	2.312190
866	-9.250200
867	2.217333
868	16.353476
869	4.076761
870	7.546410
871	-0.051582
872	3.393638
873	15.207743
874	-0.123886
875	5.259262
876	9.734365
877	18.001848
878	4.962754
879	-2.460397
880	3.340079
881	-0.196240
882	0.388688
883	10.021160
884	12.123055
885	6.536296
886	9.170617
887	3.837417
888	18.169638
889	13.448310
890	-2.032015
891	13.405470
892	-1.836164
893	5.206891
894	6.114768
895	3.379919
896	12.501589
897	3.024750
898	2.168482
899	10.116519
900	10.838573
901	3.976852
902	5.483361
903	-1.163401
904	-6.507898
905	-9.335224
906	10.785987
907	0.299396
908	-2.152056
909	1.848097
910	15.505139
911	5.440545
912	-2.045751
913	11.876045
914	-1.136546
915	4.772233
916	-7.003887
917	2.255553
918	9.661636
919	1.598478
920	5.850147
921	8.571138
922	12.031960
923	0.629921
924	-0.217162
925	-2.541289
926	15.113668
927	-1.413240
928	-3.472884
929	0.585930
930	-4.537783
931	-4.991987
932	7.666427
933	-0.974674
934	-3.593943
935	8.291793
936	4.326243
937	13.758702
938	3.880004
939	-3.167309
940	1.181110
941	4.463077
942	9.981035
943	-0.303645
944	0.699367
945	0.125644
946	-7.630801
947	-4.597389
948	0.744051
949	6.127598
950	-6.045244
951	-3.071587
952	0.753439
953	4.624292
954	-4.648715
955	5.952202
956	2.855879
957	6.932276
958	4.039408
959	16.542204
960	0.079395
961	7.409851
962	0.633012
963	16.952612
964	-6.844639
965	3.928879
966	9.575796
967	2.725509
968	0.773469
969	4.415815
970	12.798315
971	1.171944
972	12.166210
973	16.429756
974	-5.046552
975	9.547381
976	2.230796
977	11.009430
978	10.377947
979	6.874928
980	-10.629302
981	2.299207
982	8.694071
983	14.824018
984	-3.173627
985	4.849999
986	9.170013
987	-4.531624
988	4.580319
989	5.401576
990	1.742634
991	-6.542774
992	5.010415
993	-0.328017
994	5.540062
995	0.487422
996	-1.340508
997	1.396480
998	2.067692
999	-1.231094
1000	6.563671
1001	7.488710
