# Supplementary material for: Short-wavelength-sensitive 2 (Sws2) visual photopigment models combined with atomistic molecular simulations to predict spectral peaks of absorbance
Source: PLoS Comput Biol. 2020 Oct 21;16(10):e1008212. doi: 10.1371/journal.pcbi.1008212 (PMC7605715; doi:10.1371/journal.pcbi.1008212)
Supplement: S1 File — (ZIP) [file pcbi.1008212.s007.zip › S1_File/M-achne-SWS2A-Angles/Torsion6.dat]

0	-58.972740
1	-70.972321
2	-64.883247
3	-77.592377
4	-67.309303
5	-83.652977
6	-63.182850
7	-72.591110
8	-66.195351
9	-65.724144
10	-54.287308
11	-60.091515
12	-65.553207
13	-59.704411
14	-51.741035
15	-68.359451
16	-82.476410
17	-65.401863
18	-67.921875
19	-63.643356
20	-68.370781
21	-77.628265
22	-79.526733
23	-72.373444
24	-70.274368
25	-54.891544
26	-73.840225
27	-64.682640
28	-57.174286
29	-76.783401
30	-62.578938
31	-53.659626
32	-65.167702
33	-74.492470
34	-63.578606
35	-63.591862
36	-76.033836
37	-64.877396
38	-67.929024
39	-76.826820
40	-73.655876
41	-67.790497
42	-60.523140
43	-62.657589
44	-72.916145
45	-58.463455
46	-64.735260
47	-51.204857
48	-57.981400
49	-53.668087
50	-77.888489
51	-70.635773
52	-63.528214
53	-59.447800
54	-48.931068
55	-69.130241
56	-60.479370
57	-78.300064
58	-59.348259
59	-76.060768
60	-55.478584
61	-58.612408
62	-68.929565
63	-71.840508
64	-70.708290
65	-64.349106
66	-65.933311
67	-63.791824
68	-66.741508
69	-71.205528
70	-66.308929
71	-59.355881
72	-67.809593
73	-65.483360
74	-76.642426
75	-63.965591
76	-80.232300
77	-77.064751
78	-67.044518
79	-52.822662
80	-52.748314
81	-68.985382
82	-59.845928
83	-68.334465
84	-68.249771
85	-54.845665
86	-73.820457
87	-64.193039
88	-69.165077
89	-68.124687
90	-62.932648
91	-61.101978
92	-59.374451
93	-61.262032
94	-68.545967
95	-70.337738
96	-74.109169
97	-65.429344
98	-56.709415
99	-70.497856
100	-81.575378
101	-58.023582
102	-62.817902
103	-76.687393
104	-68.598495
105	-59.615696
106	-52.483818
107	-55.040516
108	-63.872993
109	-78.448570
110	-77.969269
111	-62.991405
112	-74.586540
113	-61.066257
114	-63.388248
115	-71.388885
116	-64.203552
117	-73.364922
118	-71.861473
119	-73.089577
120	-60.855476
121	-41.660107
122	-75.397903
123	-58.062565
124	-67.733932
125	-66.381973
126	-64.748894
127	-51.819008
128	-65.717026
129	-72.772469
130	-73.833138
131	-65.222832
132	-85.872322
133	-64.525429
134	-58.092461
135	-56.084251
136	-66.889900
137	-68.950500
138	-68.532860
139	-65.544922
140	-72.604530
141	-72.879341
142	-71.050499
143	-67.968826
144	-70.432251
145	-72.485138
146	-67.483459
147	-66.217850
148	-68.624374
149	-61.633675
150	-72.193443
151	-73.119347
152	-69.507301
153	-67.900063
154	-64.310089
155	-62.976276
156	-66.438469
157	-64.123734
158	-65.028381
159	-61.208241
160	-64.257484
161	-70.227127
162	-74.156326
163	-78.055466
164	-71.931786
165	-58.565861
166	-67.045494
167	-61.304214
168	-60.271732
169	-47.341396
170	-65.123451
171	-72.483849
172	-73.019562
173	-51.136894
174	-67.097527
175	-66.844353
176	-60.990700
177	-70.711754
178	-54.899647
179	-57.072327
180	-63.326088
181	-68.793556
182	-63.077892
183	-58.678387
184	-69.037262
185	-70.715668
186	-62.245476
187	-64.454002
188	-74.281349
189	-67.929031
190	-46.670311
191	-60.744923
192	-60.830238
193	-63.072632
194	-69.917389
195	-60.298992
196	-61.781971
197	-57.870300
198	-73.908730
199	-71.730492
200	-60.791531
201	-58.336121
202	-59.691784
203	-65.008270
204	-61.171898
205	-61.958397
206	-61.204117
207	-70.887405
208	-61.121662
209	-55.824265
210	-52.319580
211	-58.127224
212	-63.188976
213	-69.866592
214	-49.507355
215	-62.895573
216	-74.591324
217	-66.007904
218	-64.098442
219	-56.749958
220	-59.876259
221	-71.049576
222	-60.872517
223	-71.422920
224	-57.243034
225	-70.786583
226	-61.345913
227	-71.104027
228	-72.525764
229	-65.419746
230	-52.158886
231	-71.492569
232	-70.275299
233	-74.384819
234	-63.188023
235	-77.127037
236	-78.815933
237	-73.317406
238	-63.097958
239	-63.909767
240	-56.726131
241	-67.121094
242	-63.264751
243	-61.708508
244	-60.730785
245	-72.760811
246	-57.751850
247	-65.626381
248	-69.114990
249	-59.178234
250	-49.146416
251	-78.717903
252	-66.478462
253	-70.043213
254	-66.067383
255	-66.459915
256	-74.917488
257	-77.447441
258	-61.523563
259	-71.541847
260	-59.990242
261	-38.942951
262	-70.888077
263	-67.790810
264	-69.294830
265	-58.105370
266	-65.396446
267	-57.584858
268	-72.962646
269	-81.228767
270	-60.949097
271	-73.561646
272	-67.127792
273	-50.273769
274	-71.582596
275	-61.835064
276	-69.553406
277	-68.225967
278	-59.839245
279	-60.567406
280	-56.915184
281	-68.203346
282	-79.015526
283	-61.486053
284	-60.226669
285	-76.373199
286	-66.317024
287	-83.428154
288	-61.015316
289	-58.524494
290	-72.325684
291	-74.349831
292	-74.026794
293	-75.449249
294	-73.017693
295	-62.234650
296	-67.913231
297	-65.248260
298	-69.514801
299	-62.944191
300	-68.929230
301	-73.375610
302	-59.139946
303	-72.722298
304	-64.168961
305	-77.483376
306	-72.058601
307	-67.278320
308	-58.095921
309	-67.102646
310	-71.899353
311	-60.323082
312	-57.222908
313	-61.805794
314	-63.587227
315	-61.154617
316	-63.517086
317	-71.574867
318	-64.311127
319	-78.168076
320	-55.826603
321	-60.640461
322	-75.283943
323	-56.840317
324	-63.129978
325	-55.279026
326	-48.683300
327	-62.583870
328	-73.772278
329	-66.205399
330	-72.628387
331	-57.823528
332	-63.900696
333	-51.094501
334	-70.126289
335	-69.207329
336	-66.391045
337	-74.859505
338	-71.809059
339	-67.584671
340	-78.772331
341	-77.163910
342	-74.039520
343	-57.459560
344	-63.606541
345	-60.891361
346	-71.504066
347	-53.940044
348	-65.582268
349	-77.374016
350	-69.172760
351	-60.866787
352	-51.333927
353	-66.613724
354	-60.762619
355	-70.510620
356	-81.291222
357	-75.395020
358	-72.377548
359	-60.587166
360	-53.351990
361	-64.769104
362	-65.507637
363	-67.770317
364	-82.925171
365	-62.046669
366	-67.654587
367	-75.360466
368	-68.121162
369	-66.199272
370	-69.602699
371	-80.516808
372	-73.907578
373	-69.521851
374	-58.616917
375	-61.997818
376	-54.379204
377	-73.344322
378	-56.747807
379	-64.479729
380	-76.086105
381	-80.233330
382	-67.819923
383	-60.703896
384	-69.208961
385	-70.984108
386	-65.393082
387	-65.000229
388	-67.872246
389	-78.797134
390	-56.690052
391	-77.211983
392	-78.728882
393	-76.225395
394	-55.725456
395	-67.915131
396	-70.519379
397	-68.676437
398	-68.084267
399	-68.280128
400	-67.326385
401	-77.512459
402	-54.313412
403	-71.397972
404	-76.721138
405	-64.146423
406	-62.685394
407	-66.641800
408	-75.208328
409	-68.298889
410	-63.005360
411	-65.475105
412	-60.547211
413	-72.747734
414	-63.638191
415	-75.283813
416	-69.131767
417	-67.950890
418	-57.069027
419	-66.717194
420	-62.990948
421	-60.794865
422	-59.419865
423	-58.478733
424	-72.823723
425	-59.546833
426	-66.310646
427	-69.233170
428	-72.633018
429	-63.553299
430	-77.792511
431	-61.539864
432	-59.578926
433	-91.057915
434	-70.268005
435	-67.520943
436	-63.736492
437	-63.170849
438	-72.289558
439	-64.511169
440	-59.120094
441	-57.288990
442	-70.070877
443	-72.746208
444	-69.391068
445	-70.202522
446	-74.771339
447	-56.272327
448	-75.295959
449	-72.308990
450	-66.654274
451	-56.819233
452	-69.990883
453	-74.103470
454	-73.529839
455	-76.967171
456	-60.713703
457	-64.890617
458	-72.231354
459	-61.927673
460	-57.773434
461	-61.870403
462	-74.010368
463	-61.974419
464	-73.576065
465	-67.369530
466	-74.963623
467	-63.676701
468	-66.093391
469	-67.073692
470	-64.479477
471	-60.621933
472	-58.189632
473	-72.887932
474	-70.807785
475	-74.776985
476	-63.958370
477	-70.978966
478	-58.775814
479	-70.851967
480	-63.938931
481	-66.224236
482	-77.168602
483	-67.815010
484	-55.024807
485	-76.482849
486	-77.517906
487	-54.561455
488	-58.533382
489	-60.806847
490	-63.479439
491	-61.877327
492	-47.319740
493	-70.111038
494	-71.045738
495	-70.965874
496	-56.803989
497	-78.599442
498	-64.499252
499	-73.264877
500	-48.910873
501	-69.527435
502	-71.800179
503	-67.816956
504	-64.423462
505	-52.223919
506	-62.372536
507	-67.443466
508	-64.529945
509	-68.385002
510	-70.584595
511	-66.544418
512	-71.701202
513	-77.227608
514	-51.452274
515	-52.357056
516	-58.853355
517	-74.614922
518	-69.730843
519	-62.839237
520	-45.002110
521	-70.033516
522	-89.037529
523	-73.406265
524	-71.449448
525	-74.557648
526	-69.197243
527	-60.440186
528	-76.944885
529	-61.210838
530	-75.716026
531	-80.275459
532	-62.001106
533	-64.566505
534	-55.816765
535	-78.556404
536	-70.896255
537	-75.680687
538	-72.837791
539	-71.180794
540	-67.380852
541	-55.348019
542	-55.564522
543	-71.293694
544	-73.471085
545	-69.196831
546	-67.719772
547	-59.364849
548	-78.988586
549	-61.149857
550	-56.248329
551	-61.086823
552	-78.705620
553	-63.025620
554	-66.471725
555	-68.089859
556	-53.003139
557	-68.364571
558	-60.206562
559	-59.198273
560	-50.469944
561	-54.755424
562	-76.934311
563	-71.218445
564	-61.199787
565	-68.397041
566	-60.491428
567	-70.462288
568	-66.102814
569	-51.057446
570	-69.540077
571	-64.777573
572	-62.125668
573	-72.630409
574	-74.081055
575	-62.234081
576	-68.728767
577	-66.799652
578	-71.585251
579	-72.213371
580	-69.062042
581	-67.913002
582	-63.186100
583	-55.494690
584	-60.122494
585	-60.868263
586	-59.009151
587	-67.727226
588	-59.805828
589	-59.669106
590	-68.020721
591	-59.265293
592	-73.648094
593	-55.989368
594	-64.687973
595	-67.431908
596	-74.218163
597	-58.786701
598	-68.129082
599	-65.052742
600	-64.164536
601	-61.365063
602	-70.633842
603	-55.432587
604	-73.487274
605	-68.375107
606	-72.910896
607	-55.843002
608	-76.307617
609	-62.358078
610	-56.932388
611	-72.174309
612	-70.509232
613	-70.703796
614	-66.222710
615	-59.197838
616	-66.574318
617	-67.558853
618	-84.360748
619	-66.226707
620	-64.072769
621	-80.625740
622	-78.525986
623	-60.024616
624	-56.867569
625	-61.258774
626	-78.531937
627	-72.213303
628	-57.363323
629	-65.224800
630	-61.249905
631	-75.459496
632	-75.271309
633	-64.980797
634	-74.010933
635	-60.138718
636	-68.413666
637	-63.546715
638	-67.495369
639	-58.027981
640	-67.689819
641	-70.097443
642	-67.224792
643	-61.353413
644	-70.346657
645	-70.354889
646	-62.112804
647	-61.538818
648	-73.252274
649	-61.741135
650	-61.429874
651	-64.447632
652	-64.799889
653	-65.933640
654	-59.490047
655	-74.878395
656	-67.479393
657	-71.486618
658	-59.191738
659	-72.510437
660	-60.646549
661	-64.425201
662	-59.248215
663	-51.660538
664	-70.092979
665	-67.314804
666	-68.506203
667	-67.482452
668	-69.955292
669	-57.719231
670	-75.934807
671	-58.494190
672	-67.446617
673	-47.694244
674	-60.746571
675	-60.485252
676	-66.968117
677	-67.087677
678	-75.260941
679	-74.483047
680	-62.274181
681	-81.211754
682	-71.501793
683	-71.052895
684	-68.272171
685	-67.855659
686	-72.242058
687	-56.254284
688	-69.754234
689	-64.994873
690	-61.426754
691	-62.733047
692	-68.205711
693	-75.195030
694	-81.544319
695	-54.304733
696	-72.788719
697	-66.260796
698	-62.517548
699	-61.584423
700	-59.292847
701	-58.860302
702	-64.009041
703	-67.535011
704	-62.916794
705	-60.206615
706	-67.977753
707	-57.044132
708	-77.388222
709	-61.822632
710	-69.037956
711	-78.390198
712	-72.363342
713	-53.266941
714	-62.656311
715	-73.315262
716	-68.842010
717	-76.470520
718	-62.497528
719	-77.972511
720	-77.672775
721	-74.247200
722	-52.258900
723	-62.102943
724	-67.558037
725	-79.219154
726	-72.396461
727	-76.139793
728	-62.163498
729	-76.142044
730	-71.149200
731	-60.173672
732	-63.597889
733	-59.144581
734	-65.036942
735	-60.424900
736	-68.692390
737	-68.899292
738	-74.586433
739	-67.688629
740	-68.172119
741	-60.382153
742	-65.218040
743	-60.648495
744	-59.237576
745	-71.393616
746	-67.974709
747	-66.078163
748	-67.642921
749	-69.472046
750	-57.073444
751	-71.913971
752	-71.735199
753	-68.397385
754	-57.993599
755	-75.001152
756	-71.546959
757	-77.577438
758	-73.003166
759	-62.057003
760	-67.301376
761	-83.637367
762	-63.376091
763	-64.971504
764	-67.445564
765	-70.102791
766	-59.931469
767	-64.616798
768	-72.611000
769	-78.047081
770	-50.889290
771	-59.858829
772	-55.377266
773	-71.924683
774	-65.961670
775	-57.319069
776	-57.224533
777	-79.094177
778	-80.415558
779	-64.888672
780	-55.854855
781	-78.456398
782	-43.893814
783	-61.831326
784	-77.631660
785	-67.089897
786	-58.156410
787	-62.108360
788	-73.668266
789	-66.895088
790	-66.799934
791	-70.459312
792	-66.634598
793	-72.341797
794	-63.325798
795	-72.155579
796	-72.225227
797	-63.024635
798	-60.952274
799	-61.572334
800	-56.441681
801	-53.503826
802	-68.851707
803	-64.821198
804	-65.079765
805	-62.288551
806	-64.650116
807	-72.678322
808	-71.207375
809	-53.753086
810	-59.604404
811	-66.540138
812	-59.679230
813	-64.687881
814	-56.474625
815	-68.024658
816	-64.964172
817	-60.024952
818	-74.350670
819	-68.505089
820	-67.609337
821	-60.336449
822	-62.563454
823	-57.160652
824	-79.462708
825	-73.203415
826	-55.684071
827	-70.499649
828	-55.193314
829	-64.611427
830	-62.719707
831	-62.164879
832	-54.521961
833	-57.602180
834	-73.531380
835	-63.520077
836	-64.027626
837	-67.945656
838	-82.835068
839	-56.390400
840	-69.882660
841	-71.427620
842	-61.542889
843	-68.862984
844	-59.062935
845	-64.784096
846	-71.509933
847	-73.129402
848	-63.211723
849	-63.269772
850	-64.523903
851	-72.656227
852	-65.571884
853	-67.942932
854	-55.605026
855	-69.586395
856	-67.929802
857	-65.055931
858	-74.438812
859	-56.748981
860	-68.018517
861	-64.813873
862	-58.139076
863	-76.415146
864	-71.088669
865	-70.355484
866	-75.299301
867	-68.678207
868	-73.278473
869	-74.222595
870	-63.579979
871	-60.823566
872	-57.522301
873	-87.231079
874	-54.624664
875	-71.233238
876	-69.648232
877	-67.170227
878	-58.199795
879	-61.478172
880	-55.586273
881	-63.971397
882	-73.567108
883	-78.780495
884	-68.179764
885	-68.418259
886	-65.208435
887	-73.829391
888	-73.391487
889	-69.587929
890	-76.926094
891	-61.589352
892	-69.378792
893	-61.438568
894	-61.100292
895	-61.545879
896	-76.956779
897	-71.606880
898	-54.440811
899	-65.891304
900	-75.637970
901	-63.815498
902	-60.234238
903	-61.552189
904	-81.384392
905	-62.377487
906	-69.427925
907	-63.561195
908	-60.391548
909	-69.549576
910	-62.536427
911	-70.821808
912	-66.171959
913	-57.440769
914	-80.423866
915	-49.573143
916	-62.869640
917	-78.193901
918	-65.683601
919	-63.580093
920	-56.475380
921	-74.273048
922	-71.723175
923	-59.455143
924	-52.444927
925	-69.684319
926	-73.796677
927	-67.421600
928	-65.047569
929	-65.733124
930	-70.394539
931	-66.903030
932	-75.220261
933	-80.309967
934	-64.805023
935	-59.573353
936	-69.797806
937	-54.029812
938	-65.426270
939	-62.108646
940	-79.814247
941	-63.255024
942	-75.876198
943	-70.794106
944	-64.219971
945	-79.444626
946	-68.031334
947	-62.658367
948	-72.853500
949	-58.705826
950	-60.129856
951	-62.905560
952	-62.859016
953	-56.891945
954	-65.825706
955	-71.275894
956	-62.313564
957	-64.528496
958	-80.846642
959	-67.047462
960	-62.420670
961	-71.331551
962	-65.610985
963	-68.716873
964	-77.913475
965	-50.605469
966	-68.855980
967	-69.699013
968	-57.798496
969	-78.078087
970	-75.238152
971	-68.804100
972	-54.770588
973	-51.386620
974	-55.180943
975	-78.872070
976	-62.121964
977	-67.718727
978	-62.047905
979	-68.720268
980	-70.548851
981	-67.553513
982	-74.233017
983	-61.394196
984	-69.028595
985	-62.837196
986	-67.692108
987	-63.995358
988	-66.817818
989	-62.867420
990	-60.098282
991	-66.714821
992	-61.751072
993	-61.957943
994	-67.225525
995	-67.446304
996	-75.461403
997	-64.099586
998	-70.577942
999	-70.682259
1000	-63.517128
1001	-72.452187
