# Supplementary material for: Short-wavelength-sensitive 2 (Sws2) visual photopigment models combined with atomistic molecular simulations to predict spectral peaks of absorbance
Source: PLoS Comput Biol. 2020 Oct 21;16(10):e1008212. doi: 10.1371/journal.pcbi.1008212 (PMC7605715; doi:10.1371/journal.pcbi.1008212)
Supplement: S1 File — (ZIP) [file pcbi.1008212.s007.zip › S1_File/M-achne-SWS2A-Angles/Torsion11-360.dat]

0	160.574020
1	148.495422
2	176.416214
3	165.731094
4	166.473206
5	169.144577
6	169.385010
7 181.598
8	172.343765
9	172.421082
10	162.884949
11	174.160751
12	158.480240
13 196.946
14	173.297729
15 187.222
16	179.416321
17	179.547928
18	159.483978
19	175.854401
20	177.574692
21	165.662094
22	178.638687
23	177.588806
24 185.956
25	173.841232
26	167.874298
27	176.432800
28 187.277
29	168.924515
30	167.491745
31	161.686096
32 201.789
33	177.376129
34	169.104568
35 197.703
36	167.289719
37	177.180496
38	164.699127
39	162.899292
40	159.520264
41 192.456
42 186.738
43	172.447891
44	169.287994
45	175.933090
46	171.134277
47	176.553406
48	177.417740
49	158.709198
50	171.263794
51	164.031967
52	179.936157
53	167.667999
54	172.367462
55	177.057220
56 180.38
57	171.507446
58	176.939835
59 195.793
60 185.852
61 185.949
62 194.797
63	166.135406
64	171.655350
65	169.369354
66 184.104
67	170.860138
68 184.439
69 190.303
70 209.936
71 217.23
72 185.075
73 181.051
74	179.933136
75	178.751816
76	170.846542
77	173.950439
78	177.937363
79 183.91
80 194.403
81 194.955
82 193.972
83	172.307022
84	176.401718
85 191.383
86 181.685
87	169.538055
88 197.901
89	170.560623
90 207.38
91	170.738220
92	167.040741
93 195.677
94 188.091
95	168.544373
96 180.951
97	178.797302
98 183.047
99 204.403
100	162.344131
101	171.475296
102	171.565628
103	176.353622
104 212.142
105	174.220673
106	163.629715
107	172.681976
108	179.842178
109	166.439697
110 195.479
111	166.217651
112	170.355499
113	174.848740
114 184.157
115 183.286
116	165.728271
117	160.674210
118 180.109
119	173.894913
120	174.861633
121 206.975
122	158.802200
123 202.928
124	172.117233
125 187.21
126	173.842163
127	151.969696
128	156.386475
129	164.909393
130	167.314178
131 187.439
132 187.479
133 191.571
134 196.728
135 202.117
136	174.327438
137	162.004395
138	164.763580
139 192.996
140 198.668
141	176.747925
142 190.182
143	158.462692
144 192.664
145	176.966171
146 185.664
147 193.116
148	176.689407
149	167.142487
150 181.625
151 212.588
152	176.468033
153	176.381119
154 184.987
155	179.428299
156 185.054
157 182.638
158	165.668137
159	162.178818
160 185.434
161	171.710251
162	179.257828
163 218.405
164	157.726532
165	172.212036
166	159.709656
167	178.929550
168 199.809
169 197.175
170	161.788803
171	170.190308
172	170.833588
173	174.009949
174 186.803
175 195.21
176 183.348
177 189.66
178	179.533127
179 191.943
180	171.265427
181 190.155
182	162.526581
183	168.145294
184 181.333
185 192.952
186	174.162582
187	167.441605
188	173.732193
189	178.843353
190	167.905777
191	168.738052
192	160.202606
193	179.168381
194 213.238
195 197.089
196	170.710693
197 185.954
198	179.332092
199 184.531
200 192.45
201 181.321
202 185.651
203 182.034
204 183.637
205 184.402
206 186.591
207	177.564606
208 186.079
209 182.344
210 236.367
211	179.770523
212 186.767
213 186.738
214	178.305893
215	178.423752
216 190.979
217 190.708
218 203.187
219 180.465
220 192.066
221	173.924805
222 204.124
223 213.006
224	165.534760
225 191.949
226 182.698
227 188.155
228	178.581055
229	169.739059
230 198.839
231 186.946
232 181.531
233 208.847
234	172.173889
235 186.881
236	179.783737
237	174.929459
238	156.368317
239	170.362823
240 196.896
241	173.016312
242	174.832642
243 207.92
244 195.594
245 180.255
246	175.556534
247 205.832
248	167.121948
249 195.264
250 191.027
251 183.1
252 206.04
253 186.574
254 194.495
255	177.145752
256	174.950607
257	169.897614
258 189.305
259 194.746
260 181.003
261	176.244827
262	174.398514
263	168.030533
264	149.949966
265 190.328
266	178.590546
267	179.201447
268	158.237061
269	175.931915
270 187.27
271	170.633774
272	169.672989
273	179.067520
274	173.535583
275	171.743698
276	173.718246
277 222.184
278 193.894
279 181.957
280 185.709
281 189.263
282 212.858
283 192.528
284	170.605087
285 186.019
286	162.744232
287 185.794
288 182.129
289	172.044174
290	161.329437
291	176.837479
292	172.493134
293 190.075
294 229.292
295	167.048019
296 199.065
297 180.816
298 186.509
299 187.35
300 188.011
301	170.351364
302	178.464966
303 213.205
304 223.078
305	167.758240
306 201.995
307 198.053
308 205.334
309	168.345428
310	174.728683
311	167.442413
312 194.433
313 190.724
314 187.727
315 184.497
316 216.106
317	176.301620
318 192.838
319	170.623383
320	168.728424
321	175.239853
322 193.276
323 187.553
324 206.789
325	163.905579
326 188.771
327	175.694046
328 191.695
329 190.62
330	179.211060
331 202.246
332 202.748
333 187.661
334 181.22
335 180.33
336	144.739883
337	151.644852
338	84.503296
339	73.841980
340	72.703415
341	97.299797
342	62.227558
343	89.632851
344	84.611832
345	105.050583
346	75.048729
347	131.337952
348	74.795120
349	65.179054
350	57.995491
351	76.470482
352	70.794952
353	71.810112
354	92.418648
355	80.413765
356	51.601360
357	61.270840
358	66.763893
359	79.338127
360	66.886063
361	68.378998
362	86.981453
363	59.598385
364	74.554733
365	62.607361
366	67.685097
367	68.372803
368	84.232788
369	67.433784
370	72.659309
371	47.986252
372	51.687923
373	78.074532
374	66.129868
375	82.725685
376	63.935162
377	80.126961
378	64.448654
379	68.191406
380	80.105133
381	78.297096
382	70.422058
383	54.884644
384	68.880104
385	65.108383
386	85.515175
387	94.968468
388	62.060043
389	71.875732
390	64.108124
391	82.616364
392	74.860992
393	55.880093
394	105.686478
395	55.788017
396	71.888542
397	77.943657
398	73.734261
399	74.440689
400	76.854736
401	75.334229
402	74.789749
403	85.073418
404	92.367149
405	80.622192
406	70.557640
407	56.876442
408	74.809769
409	79.850388
410	72.896736
411	59.680180
412	73.549690
413	82.918549
414	83.500320
415	67.450653
416	85.022110
417	82.979713
418	59.612164
419	80.632042
420	70.876366
421	54.994473
422	69.824142
423	70.535332
424	73.728004
425	80.891251
426	72.027420
427	62.272305
428	64.435219
429	72.953171
430	65.816978
431	99.182419
432	62.335796
433	58.396313
434	87.466354
435	65.162727
436	45.922272
437	78.638725
438	81.021660
439	59.791695
440	63.937183
441	72.814674
442	79.431633
443	72.080482
444	45.446484
445	79.802582
446	61.651493
447	69.029045
448	61.190964
449	66.160927
450	70.918304
451	54.458797
452	54.091412
453	63.597633
454	58.879959
455	72.196976
456	68.387444
457	66.512985
458	71.091019
459	59.426376
460	81.145439
461	85.382706
462	58.304188
463	79.191368
464	90.331238
465	49.871250
466	64.589996
467	62.406101
468	76.341125
469	64.221886
470	61.925999
471	53.510448
472	81.541077
473	74.074287
474	79.090958
475	75.326996
476	93.574287
477	70.756218
478	81.387482
479	71.841103
480	91.842201
481	67.435394
482	68.876915
483	70.760979
484	84.888390
485	64.421928
486	69.308289
487	76.595222
488	64.241737
489	76.617363
490	74.890129
491	65.415512
492	68.310265
493	85.838737
494	93.649231
495	65.011169
496	70.660301
497	69.283836
498	74.129028
499	80.274330
500	59.632038
501	78.931374
502	62.598404
503	60.629398
504	76.348320
505	73.825134
506	84.002686
507	65.485542
508	76.070824
509	67.458664
510	76.382568
511	65.690514
512	64.755508
513	61.096439
514	87.510689
515	65.147743
516	59.431183
517	71.136223
518	66.853249
519	66.670052
520	66.089195
521	64.493484
522	71.995033
523	63.802090
524	69.545715
525	86.102066
526	75.130035
527	64.488472
528	65.737587
529	76.382454
530	80.305023
531	59.630661
532	57.661083
533	72.660553
534	63.141125
535	87.936424
536	54.542316
537	62.918571
538	63.269341
539	50.498299
540	62.132000
541	80.494308
542	69.340157
543	68.985641
544	66.377052
545	67.190422
546	74.348427
547	72.085777
548	77.934502
549	50.299095
550	56.475342
551	63.390980
552	74.521698
553	74.057083
554	80.917091
555	78.309212
556	67.223579
557	79.723450
558	50.342247
559	47.513794
560	67.474220
561	66.547409
562	64.956993
563	51.555988
564	72.283943
565	70.281029
566	73.894104
567	69.463066
568	74.103912
569	71.442146
570	63.766239
571	48.899136
572	71.052299
573	78.743362
574	67.941986
575	61.469498
576	73.194412
577	55.745949
578	75.743134
579	66.792831
580	55.460751
581	68.555435
582	89.734062
583	72.510368
584	77.998451
585	60.218697
586	80.357536
587	56.247818
588	79.510414
589	72.046310
590	53.061745
591	71.840065
592	57.350742
593	74.824745
594	52.365566
595	76.474426
596	72.228981
597	86.001350
598	63.548401
599	78.031822
600	47.073647
601	61.311550
602	39.762417
603	72.161201
604	69.222939
605	82.078087
606	79.763687
607	73.014709
608	74.078300
609	64.277313
610	59.681381
611	57.156109
612	56.671814
613	63.384705
614	74.769043
615	85.024429
616	62.403927
617	69.597046
618	76.947472
619	60.354660
620	54.294456
621	63.642883
622	60.079704
623	75.485725
624	68.828529
625	71.569122
626	58.062801
627	87.993835
628	61.189247
629	62.469860
630	81.386742
631	62.705631
632	71.558830
633	55.533867
634	49.131531
635	57.318703
636	61.313187
637	63.969704
638	58.732925
639	51.238209
640	66.400284
641	48.276482
642	81.276878
643	71.090210
644	79.534607
645	89.294975
646	103.020172
647	67.911507
648	77.550621
649	65.854355
650	64.393745
651 193.15
652	175.455139
653 181.118
654	162.278427
655 192.368
656 211.851
657	170.291962
658	151.978897
659	174.703934
660 195.262
661 181.992
662	176.748398
663 193.292
664	179.550537
665 180.348
666 218.916
667	179.888687
668	163.529724
669 188.495
670 190.91
671	172.480484
672	178.136230
673	174.112671
674 190.184
675	159.802597
676 187.304
677	173.591110
678 188.089
679	163.981308
680 192.421
681 196.189
682 190.424
683 200.043
684 186.844
685 184.557
686 183.008
687 182.961
688 208.415
689	178.652344
690	178.891464
691 195.113
692 188.599
693 185.042
694	168.520065
695	178.850098
696 205.814
697	170.043823
698 202.316
699	177.173096
700 181.371
701 186.439
702	162.858887
703	173.843307
704	157.000305
705 206.149
706 199.656
707	160.709549
708 185.129
709	174.916077
710 186.199
711	169.769531
712	172.419479
713	164.637589
714 181.398
715	171.682404
716	178.814270
717 200.928
718	167.061966
719 195.257
720	178.810104
721 188.172
722	168.351349
723	166.449936
724 190.549
725 190.66
726 189.702
727 189.051
728 199.666
729 185.37
730 187.198
731 181.097
732 182.162
733	172.249069
734 185.656
735	171.877838
736	178.876709
737 185.171
738	178.497192
739 190.374
740	168.877975
741 189.355
742 190.818
743 189.371
744 202.188
745 199.562
746	168.661972
747 212.924
748	157.731354
749	169.568359
750 183.181
751	168.958344
752 186.916
753 190.846
754 186.852
755	163.605438
756	178.039902
757	174.124878
758 188.348
759 189.229
760 195.466
761 181.493
762	177.300339
763 182.389
764 184.555
765	166.344009
766	173.885193
767 181.268
768 194.158
769 222.555
770 182.764
771 191.822
772 224.483
773 204.149
774	178.641205
775	179.800400
776	175.893845
777 196.235
778 207.739
779	170.812439
780 198.174
781 207.225
782	168.235184
783 208.446
784	177.161652
785 212.021
786	170.218033
787 188.008
788	178.618881
789	175.135559
790 192.171
791 192.025
792	168.962784
793	174.202209
794	165.280930
795	170.725754
796 193.485
797	179.447357
798 202.07
799	179.795837
800	169.494202
801 181.087
802 197.71
803	166.322342
804	176.889633
805 180.85
806 195.515
807	174.894287
808	170.790497
809 185.616
810 180.343
811	166.189362
812 182.237
813	170.001114
814	176.242355
815 185.18
816	174.459641
817 187.343
818	164.620377
819 201.453
820	174.387497
821 187.623
822	175.719116
823 208.072
824	179.113174
825 190.784
826 181.472
827	170.528748
828	177.149567
829 185.789
830 198.129
831 181.817
832 193.859
833	174.677322
834 183.688
835 180.219
836	179.156570
837	179.400528
838 188.961
839	176.418320
840 191.309
841 182.119
842 220.624
843 194.244
844 194.985
845	177.816727
846 201.912
847 197.683
848 202.583
849 204.743
850 187.758
851	170.043732
852	178.588165
853 185.279
854	172.414078
855 196.824
856 183.577
857	176.070175
858	177.971664
859 187.814
860 190.679
861 183.557
862 185.782
863 187.371
864	175.149109
865	170.758286
866 182.925
867 188.493
868	158.318832
869	169.733566
870	172.260513
871 204.53
872	166.480911
873	179.649033
874 206.924
875 184.593
876	167.787567
877 180.212
878 197.489
879	176.719635
880	174.309586
881 188.429
882 200.469
883	174.867035
884	175.391785
885	174.723175
886	169.895966
887	179.489990
888 184.138
889 189.682
890 185.277
891	164.866272
892 184.233
893	161.017426
894	178.586853
895 186.482
896 185.992
897	173.167328
898 181.49
899 204.038
900 194.363
901	175.914734
902 185.557
903	162.330078
904	152.614227
905 189.102
906 192.976
907 183.417
908	157.006882
909	164.084564
910 182.975
911 204.814
912	172.665665
913 183.039
914 183.468
915 182.937
916 180.981
917 187.258
918	178.809311
919 190.569
920	166.240707
921 180.186
922 190.604
923 182.244
924	171.121613
925	175.458115
926	179.976959
927	172.688278
928	176.761353
929 206.607
930 181.77
931	167.121597
932	172.579285
933 207.499
934	161.617706
935	170.877014
936	162.272751
937 185.455
938 195.252
939	174.445572
940 187.217
941	177.617264
942	163.140091
943 237.776
944	168.489716
945 188.172
946 184.086
947	169.744614
948 194.262
949 186.929
950 192.433
951	163.668808
952 191.826
953	175.435120
954 186.36
955 182.998
956	179.948288
957 195.158
958	173.293640
959 187.849
960	175.686371
961	173.191803
962 201.021
963 192.889
964	171.445190
965 186.219
966 184.075
967	172.320404
968 209.495
969 211.754
970 195.029
971 185.786
972 194.12
973 183.858
974	170.026260
975 188.725
976 198.364
977	172.868744
978 192.203
979 191.991
980 185.589
981 222.056
982 183.914
983 182.605
984 184.405
985 184.345
986	174.292496
987	176.123001
988	178.553391
989 204.241
990	162.984497
991 183.208
992 184.985
993 186.083
994	171.475800
995	172.582169
996 185.217
997 189.329
998 205.874
999 180.679
1000	169.585358
1001	172.634094
