# Supplementary material for: Short-wavelength-sensitive 2 (Sws2) visual photopigment models combined with atomistic molecular simulations to predict spectral peaks of absorbance
Source: PLoS Comput Biol. 2020 Oct 21;16(10):e1008212. doi: 10.1371/journal.pcbi.1008212 (PMC7605715; doi:10.1371/journal.pcbi.1008212)
Supplement: S1 File — (ZIP) [file pcbi.1008212.s007.zip › S1_File/M-achne-SWS2A-Angles/Torsion14.dat]

0	71.832504
1	76.597015
2	67.502045
3	63.376915
4	54.698093
5	65.980873
6	62.924637
7	70.912788
8	57.130722
9	79.109634
10	72.770363
11	70.515282
12	69.768311
13	73.306328
14	74.809303
15	66.219925
16	78.738434
17	88.355415
18	76.210823
19	79.690193
20	68.983162
21	77.273979
22	74.788818
23	66.599091
24	79.345528
25	70.728264
26	75.989143
27	87.903053
28	72.573524
29	66.294304
30	61.396416
31	72.227455
32	79.020561
33	69.797852
34	79.098053
35	72.611916
36	76.929901
37	80.897957
38	66.391464
39	64.264893
40	74.089844
41	77.053596
42	72.074768
43	58.069393
44	75.860237
45	78.704704
46	74.403687
47	74.797729
48	76.075607
49	80.934074
50	75.024872
51	77.077789
52	67.957489
53	72.099464
54	72.036545
55	76.257996
56	72.617775
57	86.088120
58	68.346901
59	86.050499
60	71.416115
61	79.883575
62	82.740723
63	68.668327
64	72.827148
65	74.273781
66	70.405670
67	72.541847
68	79.386269
69	79.420135
70	45.536747
71	49.514500
72	79.239944
73	72.382179
74	63.734970
75	78.451988
76	76.604340
77	73.789169
78	75.734634
79	69.720901
80	71.810837
81	79.570152
82	83.334915
83	82.211449
84	69.217293
85	71.528091
86	72.886505
87	88.435814
88	53.141258
89	75.695374
90	77.302338
91	74.255142
92	80.633858
93	70.577423
94	43.333885
95	67.956711
96	80.400200
97	74.595764
98	89.611412
99	67.384720
100	79.413979
101	75.367004
102	81.527443
103	45.249699
104	47.024612
105	72.927910
106	83.831429
107	79.162544
108	75.760689
109	66.846115
110	57.641918
111	77.454956
112	67.002190
113	79.713547
114	70.450264
115	79.165108
116	86.927048
117	84.883133
118	84.576607
119	76.429039
120	73.067635
121	64.735207
122	74.554672
123	71.172867
124	74.411942
125	73.990112
126	63.436531
127	85.863197
128	72.317421
129	65.026512
130	77.699661
131	77.354729
132	72.253860
133	66.083031
134	47.831993
135	38.896976
136	59.007481
137	73.822754
138	73.473778
139	67.930435
140	79.716141
141	75.720848
142	54.073795
143	76.817093
144	69.118645
145	75.741364
146	78.884956
147	75.779427
148	68.074379
149	72.141190
150	81.343048
151	73.386902
152	61.882328
153	61.934013
154	75.776802
155	65.777275
156	70.943756
157	64.994148
158	64.157845
159	79.415222
160	77.231560
161	64.316528
162	74.401657
163	67.163017
164	76.262772
165	63.995167
166	75.265640
167	74.202087
168	64.585106
169	66.998749
170	69.531639
171	62.650814
172	78.087486
173	73.603691
174	73.962044
175	62.456024
176	74.564606
177	70.027504
178	86.606102
179	67.606606
180	73.165596
181	85.337601
182	69.494202
183	69.922401
184	73.616127
185	75.196938
186	64.205132
187	67.663025
188	79.946472
189	67.309807
190	68.086273
191	77.203697
192	86.228233
193	72.351883
194	73.943382
195	86.077690
196	71.257500
197	67.642250
198	78.577042
199	66.395660
200	72.387726
201	65.503723
202	79.482613
203	91.284782
204	86.709877
205	66.295181
206	78.670662
207	88.265244
208	75.307610
209	54.678890
210	68.197212
211	92.454086
212	67.219193
213	83.539085
214	89.520264
215	73.039185
216	68.233589
217	65.993706
218	65.281982
219	76.298294
220	76.767769
221	68.593796
222	70.640572
223	63.530609
224	79.547958
225	75.039062
226	90.096916
227	69.200462
228	70.578430
229	78.879700
230	77.705734
231	74.332092
232	68.026497
233	89.361038
234	71.258591
235	87.576866
236	76.340454
237	82.794014
238	56.109718
239	75.312706
240	76.284782
241	70.695061
242	62.065628
243	65.625931
244	79.929787
245	68.876183
246	77.922386
247	79.956451
248	68.121552
249	83.099579
250	72.313103
251	74.188667
252	73.840912
253	74.695969
254	83.779274
255	88.008476
256	66.513374
257	75.859962
258	69.231186
259	88.775932
260	62.505711
261	78.178558
262	62.587955
263	63.187790
264	76.301437
265	64.814980
266	69.379723
267	73.986671
268	79.483215
269	78.898186
270	82.040092
271	81.810913
272	70.159019
273	72.121941
274	80.411156
275	79.686005
276	73.355766
277	43.502792
278	67.348640
279	71.982704
280	72.178421
281	89.303528
282	86.008476
283	78.639221
284	62.181313
285	69.604034
286	77.758781
287	66.899155
288	84.405525
289	70.639915
290	74.881050
291	69.141281
292	68.103271
293	70.165672
294	66.517967
295	77.937210
296	73.057800
297	65.636345
298	82.207512
299	67.349953
300	59.759171
301	64.939232
302	65.838898
303	69.054214
304	73.575066
305	69.055000
306	80.170959
307	81.173790
308	94.192940
309	68.619408
310	62.278942
311	86.861465
312	72.287674
313	77.435997
314	71.925049
315	66.001114
316	79.670807
317	83.329582
318	74.913116
319	67.853134
320	76.118294
321	75.100632
322	71.782944
323	81.337326
324	74.819656
325	68.674507
326	64.176697
327	92.593353
328	61.488232
329	80.722557
330	68.631607
331	83.443489
332	68.726128
333	79.129059
334	81.597496
335	79.851730
336	70.349091
337	34.242691
338	53.742535
339	31.054790
340	40.804058
341	42.961937
342	46.005390
343	45.927834
344	50.996063
345	51.880955
346	45.636761
347	38.860252
348	49.069794
349	51.629932
350	37.411324
351	47.856297
352	33.328072
353	43.956333
354	73.454590
355	62.904949
356	77.115707
357	86.551849
358	92.992546
359	51.071575
360	42.198265
361	50.923759
362	35.728168
363	70.570656
364	78.109932
365	77.162392
366	44.302494
367	41.978294
368	84.410545
369	33.474548
370	79.528679
371	67.035713
372	82.077606
373	43.242561
374	84.475998
375	38.580009
376	44.355526
377	74.177727
378	58.214924
379	68.125343
380	41.364075
381	58.078880
382	37.817486
383	43.756603
384	40.369694
385	63.112041
386	48.026669
387	42.698215
388	47.257206
389	40.653591
390	77.896896
391	49.057320
392	43.715992
393	48.001720
394	37.871620
395	68.006615
396	65.465096
397	67.460732
398	46.458237
399	40.647152
400	40.462814
401	76.988823
402	53.620792
403	50.236275
404	49.595669
405	45.948128
406	57.725010
407	45.023319
408	31.049047
409	53.174957
410	56.008991
411	37.092339
412	50.364021
413	53.885124
414	36.426018
415	41.332226
416	48.026993
417	53.656448
418	45.494419
419	52.287758
420	66.983162
421	57.297207
422	77.730522
423	43.766670
424	65.023552
425	67.742744
426	52.345444
427	63.566528
428	35.313141
429	48.287487
430	72.606400
431	29.665628
432	81.445450
433	65.278023
434	48.983704
435	75.466057
436	60.423370
437	70.718422
438	46.652840
439	43.157352
440	54.458611
441	76.047066
442	71.865074
443	44.195129
444	70.898102
445	79.028717
446	58.845551
447	46.831573
448	71.205917
449	49.451698
450	57.406639
451	81.506874
452	45.711472
453	49.329327
454	51.588707
455	54.558155
456	43.161945
457	52.241383
458	38.637070
459	56.748383
460	38.017799
461	59.782581
462	34.461567
463	31.477005
464	37.276901
465	72.462318
466	66.907486
467	72.211319
468	61.489292
469	59.572239
470	82.312347
471	63.855633
472	76.618134
473	76.395638
474	51.252636
475	32.005161
476	65.811035
477	55.381088
478	46.340263
479	49.389198
480	37.979149
481	44.157028
482	26.066517
483	77.177750
484	82.686974
485	57.037937
486	61.014462
487	78.252647
488	44.949467
489	68.070831
490	81.580505
491	90.532013
492	60.520721
493	62.351288
494	46.122654
495	42.051907
496	53.935383
497	50.415844
498	41.644356
499	44.039314
500	74.427422
501	50.420837
502	68.224571
503	45.424713
504	48.303967
505	42.701832
506	41.562649
507	41.483875
508	50.757317
509	48.308674
510	61.357872
511	65.326904
512	31.558590
513	68.437248
514	65.342308
515	69.430176
516	64.182961
517	81.192009
518	76.976074
519	68.339439
520	85.022774
521	65.914726
522	85.295166
523	55.954926
524	75.615860
525	51.813168
526	45.233490
527	78.979515
528	85.406822
529	46.082901
530	78.605392
531	72.008392
532	73.945137
533	87.718124
534	82.697052
535	46.792660
536	88.713776
537	77.169365
538	78.683441
539	76.926804
540	82.226746
541	52.178692
542	64.354248
543	82.691437
544	69.433990
545	85.285179
546	81.159492
547	37.200592
548	67.193581
549	75.479637
550	56.528591
551	56.181355
552	71.120247
553	54.632820
554	79.919991
555	69.912392
556	70.144127
557	41.628933
558	50.857140
559	46.262764
560	54.306976
561	32.740486
562	60.930164
563	69.104004
564	78.192429
565	54.173775
566	92.768478
567	78.839302
568	61.622761
569	52.094635
570	45.655499
571	60.821587
572	44.923836
573	46.079082
574	47.449364
575	69.583893
576	40.276833
577	57.354305
578	41.476963
579	39.206127
580	53.042591
581	40.088242
582	51.715057
583	45.037113
584	61.566254
585	80.806473
586	81.594650
587	84.800011
588	64.392464
589	70.437706
590	67.825974
591	82.350121
592	70.129745
593	86.365295
594	63.646069
595	77.691513
596	60.252556
597	75.118423
598	44.551708
599	78.596344
600	66.407745
601	65.730606
602	71.957626
603	74.078232
604	60.971897
605	78.877739
606	45.049671
607	38.404461
608	44.809391
609	40.124020
610	54.822079
611	50.072098
612	52.556393
613	37.704185
614	34.318604
615	49.436447
616	45.305561
617	46.507668
618	58.700150
619	53.542488
620	89.533386
621	85.180962
622	72.922966
623	82.300026
624	92.622612
625	76.189667
626	65.595619
627	44.015354
628	72.465927
629	74.272682
630	66.069679
631	88.039757
632	82.108910
633	76.811142
634	75.677643
635	82.536934
636	104.310219
637	58.714527
638	78.734123
639	75.671570
640	68.124435
641	72.318314
642	75.226555
643	51.209068
644	63.097939
645	55.885166
646	54.135082
647	44.726673
648	68.249542
649	80.431366
650	81.585289
651	78.473206
652	80.087753
653	81.409920
654	69.571365
655	84.287979
656	64.948761
657	64.419815
658	56.601521
659	80.915657
660	79.142021
661	78.443245
662	72.052116
663	70.088425
664	81.088165
665	74.495804
666	84.270218
667	80.910103
668	71.898766
669	75.453751
670	87.086594
671	86.559624
672	69.330933
673	85.762962
674	85.828316
675	55.102551
676	68.284538
677	71.348961
678	69.879570
679	70.989449
680	72.949577
681	81.214249
682	79.831284
683	43.588600
684	72.563576
685	66.103806
686	83.769691
687	88.068718
688	77.088234
689	64.951164
690	87.129173
691	78.244049
692	77.670578
693	91.887375
694	71.610100
695	79.848602
696	83.082870
697	75.599510
698	77.196136
699	60.004440
700	77.343018
701	63.959969
702	74.805443
703	88.016563
704	71.093208
705	74.958069
706	70.898033
707	66.983879
708	64.441093
709	78.838470
710	70.742508
711	68.673126
712	69.580482
713	69.361572
714	73.424339
715	77.638870
716	71.345978
717	73.804382
718	71.928383
719	60.385094
720	80.259308
721	78.874527
722	77.704163
723	94.726295
724	71.071426
725	76.486397
726	61.889397
727	76.821472
728	77.735718
729	80.214890
730	64.362366
731	80.200737
732	66.991943
733	76.130447
734	64.666367
735	73.456139
736	77.204338
737	67.512978
738	62.248562
739	80.050713
740	65.659958
741	88.908623
742	75.316750
743	68.441719
744	80.063980
745	79.812309
746	85.236374
747	77.492523
748	63.486610
749	70.864349
750	78.993477
751	67.900093
752	66.358109
753	89.217468
754	71.064171
755	76.129517
756	73.362885
757	81.475357
758	78.217751
759	68.657913
760	63.432800
761	76.803902
762	74.923416
763	65.157784
764	74.180214
765	78.675438
766	94.886703
767	104.808479
768	81.022255
769	78.989632
770	80.375626
771	73.591476
772	83.631111
773	88.955826
774	73.011978
775	78.579277
776	73.130707
777	62.691868
778	82.020798
779	83.477501
780	82.132851
781	80.120773
782	68.732147
783	62.080254
784	69.808434
785	81.084335
786	79.959282
787	78.786041
788	77.424408
789	73.021049
790	79.366112
791	76.891571
792	88.810402
793	68.621674
794	77.881943
795	73.886826
796	79.279175
797	77.537689
798	93.988007
799	80.991318
800	71.245628
801	69.563766
802	82.190468
803	76.465843
804	85.825401
805	70.410675
806	65.775108
807	66.616623
808	76.565605
809	79.917702
810	79.936417
811	74.636711
812	58.781666
813	78.954353
814	88.603149
815	88.768829
816	83.994469
817	65.289772
818	92.882111
819	81.717827
820	76.361374
821	83.024879
822	75.600784
823	75.422554
824	85.861084
825	87.475800
826	51.362041
827	84.522469
828	71.749702
829	75.133911
830	83.275528
831	72.938690
832	76.932854
833	77.795059
834	78.465256
835	76.511406
836	81.562424
837	86.604134
838	73.690079
839	71.729424
840	89.865921
841	84.802444
842	80.966011
843	74.812630
844	63.829300
845	68.438049
846	83.073471
847	89.707985
848	74.308990
849	76.776154
850	82.277824
851	82.793602
852	82.378136
853	74.284912
854	93.414062
855	71.359016
856	78.479713
857	87.841599
858	86.797729
859	88.743744
860	90.308517
861	86.223930
862	66.353081
863	71.796745
864	83.851463
865	71.992561
866	72.913063
867	74.997887
868	75.556061
869	83.678055
870	68.054153
871	72.536568
872	88.226006
873	77.137489
874	78.422539
875	80.717125
876	85.277611
877	83.556778
878	62.408634
879	78.893890
880	80.957390
881	81.004440
882	86.010658
883	60.493229
884	73.865150
885	66.845055
886	59.068146
887	71.094749
888	73.748901
889	65.217262
890	79.515572
891	78.743050
892	85.689835
893	80.338821
894	94.594757
895	84.792030
896	74.454674
897	77.660393
898	91.460876
899	66.455406
900	71.948601
901	75.836517
902	77.810616
903	72.446396
904	77.252747
905	83.789597
906	73.789688
907	77.242111
908	87.557388
909	66.101463
910	68.612877
911	77.839935
912	77.873833
913	69.136887
914	91.250854
915	60.592239
916	79.683334
917	69.203636
918	76.558197
919	67.583778
920	71.043831
921	73.033310
922	67.782600
923	88.980095
924	81.056099
925	80.433815
926	64.719490
927	86.718895
928	81.500816
929	87.520607
930	75.339043
931	81.667671
932	70.365463
933	73.114998
934	51.480255
935	76.821144
936	77.308548
937	76.916298
938	65.012924
939	70.331909
940	73.842567
941	77.365822
942	76.701141
943	77.417870
944	74.111267
945	80.542305
946	82.139435
947	72.560860
948	93.659561
949	83.342148
950	91.900887
951	78.674545
952	80.770676
953	85.270889
954	80.409142
955	72.916122
956	71.369812
957	77.692703
958	82.932564
959	81.052605
960	78.646530
961	72.111519
962	80.286232
963	71.339241
964	86.146378
965	79.875282
966	78.283653
967	66.965340
968	83.770279
969	78.537865
970	76.002495
971	75.009941
972	73.622078
973	78.085251
974	82.368004
975	73.478432
976	62.170959
977	75.536316
978	64.332710
979	97.456604
980	75.158997
981	69.220367
982	76.741234
983	71.217987
984	83.769699
985	58.107021
986	68.942902
987	85.044685
988	83.953247
989	78.278625
990	81.687546
991	86.963959
992	75.042580
993	97.405518
994	87.555183
995	63.968273
996	76.693909
997	84.065285
998	74.435226
999	71.200447
1000	78.670593
1001	81.413094
