# Supplementary material for: Short-wavelength-sensitive 2 (Sws2) visual photopigment models combined with atomistic molecular simulations to predict spectral peaks of absorbance
Source: PLoS Comput Biol. 2020 Oct 21;16(10):e1008212. doi: 10.1371/journal.pcbi.1008212 (PMC7605715; doi:10.1371/journal.pcbi.1008212)
Supplement: S1 File — (ZIP) [file pcbi.1008212.s007.zip › S1_File/M-achne-SWS2A-Angles/Torsion2.dat]

0	3.476548
1	-2.878466
2	6.046293
3	2.522295
4	-5.833759
5	-1.093534
6	-5.721595
7	19.277372
8	5.623139
9	2.198772
10	0.766224
11	-5.999231
12	2.751437
13	1.205545
14	0.070810
15	17.353779
16	2.619757
17	1.637942
18	-11.695109
19	12.447529
20	13.793236
21	-0.887287
22	0.622577
23	2.893217
24	-0.472789
25	-3.092227
26	1.629883
27	7.380257
28	5.697913
29	0.612109
30	-2.085361
31	-1.976204
32	1.833973
33	6.552248
34	-4.110792
35	0.291399
36	1.017777
37	-8.381765
38	-2.817652
39	1.551591
40	15.221693
41	-2.458193
42	3.441067
43	-3.466307
44	17.131329
45	3.919456
46	18.367508
47	-10.574844
48	15.421840
49	-3.612327
50	5.547036
51	-13.017307
52	15.728705
53	-4.808600
54	-0.891088
55	0.777449
56	16.030846
57	15.619388
58	8.646708
59	13.481391
60	6.417287
61	-3.130010
62	4.669492
63	9.155429
64	14.056085
65	0.659537
66	4.049064
67	9.799055
68	16.657352
69	-3.311466
70	0.446982
71	19.280880
72	10.262381
73	1.809064
74	-2.237934
75	10.993340
76	2.418250
77	-7.138655
78	13.663198
79	6.868546
80	-3.448084
81	-5.632550
82	-0.883033
83	-9.805390
84	-2.525649
85	3.892303
86	5.335509
87	-11.019829
88	7.286654
89	-17.196217
90	15.778993
91	-5.804831
92	-1.035156
93	-0.035079
94	-8.273294
95	7.031025
96	11.392311
97	4.058497
98	-6.826445
99	-10.437300
100	10.532516
101	14.408041
102	1.685524
103	8.155548
104	16.542437
105	1.568581
106	5.198394
107	13.339953
108	9.009608
109	4.728207
110	-5.650397
111	-6.359001
112	-2.056845
113	0.255765
114	7.774206
115	-3.612531
116	-8.196001
117	-19.618065
118	4.009505
119	15.612587
120	8.108514
121	-2.486913
122	0.885878
123	6.701360
124	7.062809
125	3.164636
126	2.661193
127	-5.656209
128	-5.952375
129	-7.186016
130	-10.477371
131	3.464324
132	2.484712
133	7.402596
134	4.860568
135	4.673025
136	-17.509262
137	-1.269626
138	2.199991
139	4.653674
140	6.083380
141	8.039755
142	4.811500
143	3.667114
144	15.320574
145	1.471581
146	1.430790
147	-1.906323
148	-4.304611
149	-7.611961
150	-0.151741
151	8.431141
152	-0.533296
153	9.405317
154	1.299272
155	13.646306
156	-8.281626
157	2.524230
158	-0.361845
159	11.430015
160	3.798537
161	1.752337
162	-1.132477
163	12.328212
164	-3.733448
165	-0.058544
166	0.253320
167	6.170169
168	10.150271
169	-2.741080
170	-5.622830
171	-10.860014
172	-1.085560
173	7.931614
174	-4.581803
175	6.363813
176	-2.612925
177	7.313318
178	3.787539
179	17.418509
180	1.321391
181	6.708986
182	-3.157266
183	-2.745499
184	-4.771872
185	8.672019
186	1.198726
187	4.626399
188	2.822222
189	1.218561
190	-4.364323
191	-2.312782
192	1.230237
193	6.274184
194	9.104402
195	0.494178
196	6.192827
197	13.542159
198	6.852312
199	8.988750
200	12.018242
201	-0.370852
202	-8.496076
203	0.679646
204	-12.459906
205	-3.808903
206	-17.202040
207	-1.402856
208	6.293603
209	-7.630489
210	11.590801
211	3.130920
212	-4.840791
213	3.183186
214	8.514290
215	4.947927
216	4.398868
217	8.805014
218	15.748797
219	-0.413462
220	8.371159
221	-6.619102
222	1.949462
223	10.235554
224	-11.575376
225	20.860331
226	13.052706
227	-20.842428
228	4.361747
229	2.584035
230	-11.812043
231	9.922488
232	2.250269
233	-3.821083
234	-1.708064
235	-1.139637
236	-5.095522
237	6.555979
238	-4.647741
239	-6.017702
240	8.479449
241	-16.260431
242	-6.240238
243	6.669096
244	-4.462749
245	4.691325
246	-14.504707
247	8.626947
248	1.716500
249	6.005745
250	4.967860
251	-4.415692
252	2.375793
253	-3.175647
254	11.404721
255	3.566894
256	-14.567412
257	-15.166507
258	7.267611
259	6.181837
260	3.478650
261	-7.920081
262	10.163461
263	-1.996153
264	-22.598309
265	-6.734990
266	-2.969440
267	-2.929017
268	-19.673429
269	-4.055731
270	0.658774
271	-5.462018
272	0.912795
273	9.314679
274	-7.163745
275	-0.386607
276	10.655172
277	-0.268401
278	7.264370
279	-1.227145
280	-15.932669
281	2.965229
282	6.678085
283	9.521566
284	3.470243
285	2.432578
286	-5.511302
287	6.802991
288	-3.912902
289	-5.664234
290	-3.274299
291	-16.317547
292	4.796814
293	2.652736
294	2.614478
295	0.630356
296	-2.893442
297	5.208920
298	3.686682
299	5.001941
300	14.719821
301	0.289157
302	-5.819720
303	12.250484
304	5.468816
305	-1.480458
306	-1.034701
307	0.456612
308	-1.613824
309	-6.520725
310	-13.038257
311	-8.012678
312	4.544584
313	6.537481
314	3.420291
315	0.490387
316	1.814490
317	5.731411
318	-2.569131
319	1.978317
320	14.974545
321	8.433433
322	-3.450148
323	-8.847080
324	8.925893
325	-11.077742
326	-0.577976
327	-1.999569
328	-0.970925
329	-0.549526
330	-2.960548
331	12.259075
332	2.179326
333	4.986507
334	-3.727110
335	1.551974
336	-3.384379
337	0.554008
338	4.371077
339	-4.339593
340	-6.883650
341	-9.365163
342	-1.671989
343	7.618380
344	1.561482
345	4.077046
346	5.205025
347	-1.720119
348	2.084074
349	-14.762451
350	-7.270643
351	-1.393247
352	6.384631
353	-7.956689
354	1.660643
355	0.718293
356	-10.185782
357	-10.869907
358	12.723210
359	6.201482
360	-10.081085
361	1.498409
362	-6.810797
363	6.129238
364	-0.322779
365	-6.330577
366	-4.583261
367	1.016595
368	-2.347482
369	6.673250
370	3.653050
371	-3.054049
372	0.508016
373	6.159701
374	-15.940354
375	4.002553
376	3.429687
377	14.784807
378	-4.695652
379	-3.603660
380	0.202103
381	-5.421113
382	-3.483976
383	8.712834
384	-6.784871
385	5.679571
386	-2.947620
387	-6.084310
388	-5.382102
389	0.585421
390	0.380359
391	12.141563
392	-2.424750
393	-4.601287
394	4.237660
395	9.199565
396	7.128531
397	5.271031
398	1.715586
399	5.672322
400	-2.409993
401	0.675985
402	8.963155
403	-0.274117
404	5.929062
405	1.401212
406	-17.348476
407	-4.508437
408	-3.041646
409	5.921652
410	5.845911
411	-0.896138
412	8.709231
413	-8.396070
414	3.642750
415	12.114680
416	2.860491
417	-9.892459
418	4.236644
419	-0.699390
420	10.032991
421	13.565921
422	1.542139
423	-4.363822
424	-17.157587
425	1.883447
426	16.838068
427	-3.273517
428	6.165004
429	-7.980937
430	-14.196252
431	-8.293542
432	-16.083441
433	9.567027
434	-6.290013
435	-12.508066
436	-12.631021
437	-6.183204
438	2.835783
439	-0.177848
440	-8.151629
441	-2.516376
442	-9.157213
443	4.584141
444	-5.435720
445	-0.795467
446	-5.019958
447	-7.645157
448	10.091309
449	-6.492372
450	0.868830
451	10.936471
452	1.636221
453	-2.291273
454	-2.559063
455	8.644251
456	-0.124907
457	-2.598478
458	7.207785
459	-8.938940
460	-7.071242
461	1.925390
462	-8.196215
463	8.903084
464	0.168837
465	5.850183
466	-5.047568
467	-2.102111
468	-3.072664
469	4.953178
470	-1.800840
471	-6.862639
472	-1.779288
473	6.763446
474	10.051302
475	0.883205
476	0.513861
477	1.400803
478	7.075207
479	9.340705
480	-7.637589
481	-8.956349
482	-3.999946
483	0.676575
484	5.043071
485	-8.248592
486	15.999151
487	5.524603
488	-13.427675
489	18.068642
490	-10.241253
491	-5.377975
492	-11.327669
493	-11.179959
494	5.010067
495	-2.725523
496	8.582284
497	-5.970799
498	11.243715
499	9.634044
500	-8.752876
501	-2.865457
502	10.650358
503	-4.607120
504	-4.426757
505	-7.542295
506	11.455277
507	-16.145180
508	-1.477867
509	0.269971
510	-8.288000
511	8.986018
512	-6.320059
513	2.202568
514	-10.226863
515	7.411093
516	-14.734234
517	1.001151
518	-8.542154
519	-6.455027
520	-11.145327
521	-1.902507
522	17.348341
523	-8.321129
524	-9.687594
525	-5.206128
526	0.207602
527	-3.983122
528	0.293762
529	3.667173
530	-1.314174
531	17.987394
532	-1.899609
533	0.903572
534	-13.820082
535	16.267952
536	2.240065
537	-1.443088
538	-4.665339
539	2.763693
540	-6.748606
541	6.479676
542	5.181451
543	-2.902165
544	11.803200
545	1.273081
546	10.781140
547	9.921618
548	-3.560043
549	0.319388
550	-16.880461
551	1.339062
552	1.770047
553	-1.409227
554	3.776753
555	7.450518
556	-8.483989
557	1.439550
558	10.721348
559	4.415940
560	24.654810
561	1.355662
562	-4.070889
563	-4.379413
564	-5.314231
565	-0.353028
566	-3.755264
567	3.760391
568	-0.599595
569	1.843935
570	-9.558302
571	-8.429512
572	6.435798
573	-13.358684
574	3.632612
575	-5.490662
576	-5.255730
577	-4.314369
578	11.339314
579	6.140614
580	5.068107
581	5.172318
582	-6.700203
583	6.587730
584	0.932234
585	-2.388906
586	5.661508
587	-0.826644
588	-1.189437
589	1.010170
590	4.526823
591	-4.767866
592	-0.815845
593	1.966204
594	0.456522
595	-16.682997
596	-2.430341
597	-2.246312
598	-10.847355
599	3.546314
600	6.556145
601	13.377586
602	-0.537911
603	-2.403591
604	1.858691
605	3.802759
606	-0.072079
607	6.946498
608	9.288121
609	-1.512619
610	-9.582038
611	-3.106035
612	-11.748544
613	2.706337
614	4.391100
615	7.329286
616	-3.320720
617	6.795438
618	11.833420
619	12.918251
620	-14.648710
621	-0.998924
622	4.649412
623	7.599708
624	0.668342
625	9.094727
626	1.741365
627	4.998473
628	-13.537587
629	3.836817
630	-3.286390
631	6.037803
632	13.930779
633	-3.487340
634	7.513762
635	3.515632
636	-4.105399
637	1.812042
638	1.592435
639	-2.675402
640	5.579188
641	4.968337
642	-9.329455
643	2.070873
644	-5.419034
645	-4.186738
646	6.981087
647	7.455674
648	4.342678
649	-6.854287
650	8.067361
651	11.051518
652	1.400299
653	6.975418
654	-10.077718
655	12.885445
656	14.942359
657	-0.526040
658	-1.142770
659	-3.434000
660	-3.593114
661	-0.316316
662	0.110079
663	0.042765
664	12.112679
665	-13.506887
666	6.976707
667	-4.351467
668	-26.854588
669	-0.996075
670	0.790005
671	4.997704
672	-2.881842
673	-0.557315
674	-9.754317
675	-1.384062
676	-0.399816
677	9.594948
678	15.386082
679	1.553249
680	-0.185725
681	1.957120
682	-1.040055
683	2.921869
684	5.422094
685	1.942091
686	11.411889
687	3.990573
688	4.075095
689	7.078980
690	0.109706
691	-7.554841
692	-6.543461
693	-12.932695
694	6.705389
695	-3.442957
696	13.593618
697	-9.639132
698	4.216498
699	3.099392
700	-8.304459
701	6.355028
702	-1.857703
703	-1.401653
704	1.417834
705	-2.665568
706	0.567321
707	-4.249959
708	-5.723110
709	-7.878721
710	4.996524
711	10.708243
712	-4.269695
713	-10.283726
714	-4.643525
715	-3.923560
716	-11.034577
717	8.860196
718	7.742197
719	17.804197
720	-10.603051
721	4.645597
722	-20.425196
723	1.987466
724	9.008434
725	-1.862696
726	-2.242697
727	17.867857
728	10.178833
729	7.772797
730	-7.842218
731	-9.163877
732	1.455996
733	-0.220046
734	-0.572991
735	16.315567
736	9.292356
737	3.339296
738	-9.939011
739	10.532676
740	-4.285802
741	4.463749
742	14.518508
743	4.209068
744	-12.410759
745	10.560336
746	-5.090270
747	9.891257
748	-7.024442
749	0.470981
750	-1.318008
751	-10.762246
752	7.999962
753	3.760518
754	-5.798602
755	-9.910013
756	3.002587
757	-4.331650
758	16.251644
759	0.542726
760	5.902018
761	-5.668296
762	-1.204613
763	10.008094
764	5.975256
765	-7.510535
766	2.175089
767	1.221574
768	13.004076
769	-6.045422
770	-3.593881
771	3.516099
772	11.858351
773	-7.002222
774	-4.337729
775	7.610673
776	-3.554919
777	4.793453
778	-4.205752
779	0.446781
780	-5.044032
781	4.302800
782	-5.824346
783	-3.123512
784	4.418124
785	-0.601845
786	-4.873594
787	2.239707
788	-7.379842
789	1.579224
790	-0.835164
791	-9.332152
792	-4.142989
793	6.527033
794	-4.927337
795	-1.896952
796	-0.400717
797	-2.103870
798	0.477752
799	-10.495681
800	-1.667831
801	2.974656
802	-3.016626
803	-5.105483
804	-9.121095
805	-2.318690
806	1.209694
807	-7.727478
808	-7.776078
809	4.013569
810	-0.860003
811	10.844707
812	12.056959
813	0.248926
814	12.524370
815	10.554432
816	-14.225333
817	9.611798
818	-4.914688
819	7.463496
820	-1.320530
821	-4.089103
822	-6.313563
823	0.388030
824	1.336417
825	-0.949872
826	-4.032975
827	-7.599287
828	-11.664120
829	0.580279
830	-8.447018
831	5.335497
832	5.584482
833	-3.054778
834	-2.302914
835	7.204622
836	-5.842334
837	-1.250179
838	-3.209976
839	-3.455612
840	-1.026620
841	8.257789
842	2.293512
843	9.190762
844	8.548581
845	2.626493
846	15.852715
847	10.313022
848	20.554976
849	-0.414398
850	-7.277683
851	1.619719
852	4.328392
853	-6.936975
854	-13.975589
855	11.015971
856	-7.035486
857	-10.595247
858	-7.406837
859	0.287764
860	-0.981023
861	5.166080
862	3.350612
863	3.082591
864	7.292130
865	-5.129820
866	3.575579
867	5.725198
868	-4.582577
869	-6.536593
870	1.357605
871	-10.402153
872	-4.992034
873	-9.809282
874	-8.438435
875	-5.500868
876	7.172165
877	3.849233
878	2.063212
879	-1.050317
880	-0.171509
881	5.273412
882	18.268269
883	-5.165229
884	-0.949356
885	8.131385
886	1.177421
887	-6.040156
888	4.529402
889	1.573067
890	-7.527584
891	-8.229545
892	-6.989609
893	-3.127172
894	0.133194
895	-4.366893
896	8.380758
897	12.987866
898	8.617311
899	0.985149
900	0.392210
901	0.535143
902	18.395828
903	-5.493648
904	-22.341166
905	-10.876940
906	1.090416
907	-5.559813
908	10.717404
909	-2.761980
910	9.688119
911	-5.819053
912	-3.049602
913	10.526658
914	-4.430915
915	-8.360550
916	9.177749
917	-2.404225
918	5.197498
919	-1.646576
920	-3.520726
921	-9.809466
922	0.248222
923	3.709568
924	-6.283647
925	7.135149
926	-11.998523
927	-12.992499
928	0.513656
929	3.166367
930	-2.659867
931	-2.505212
932	1.230185
933	-12.315782
934	-11.965581
935	-9.087123
936	4.315574
937	6.913754
938	-10.094709
939	-4.241636
940	-11.663253
941	6.002164
942	-16.552679
943	-10.270105
944	-8.615001
945	-2.864680
946	-5.594549
947	-12.517891
948	-8.136645
949	-3.653230
950	1.886778
951	-2.699124
952	-2.427369
953	-8.404882
954	0.607285
955	1.198765
956	6.969275
957	-4.470383
958	-7.165526
959	-8.704301
960	-1.243709
961	-8.223272
962	16.022621
963	6.214965
964	1.172064
965	8.059845
966	10.899373
967	-11.767835
968	4.888634
969	-13.935147
970	3.465624
971	1.711604
972	14.928539
973	-0.360182
974	-2.484389
975	1.943121
976	3.502594
977	2.539359
978	1.123001
979	7.885465
980	1.836885
981	4.026072
982	-4.051782
983	-11.039023
984	-13.543498
985	-8.143975
986	-6.694218
987	1.859757
988	0.896900
989	-15.302344
990	-9.759057
991	5.415862
992	-6.501758
993	-1.234068
994	-7.737542
995	2.260530
996	5.766104
997	-0.717142
998	-13.025546
999	-1.070085
1000	0.381145
1001	-14.614771
