# Supplementary material for: Short-wavelength-sensitive 2 (Sws2) visual photopigment models combined with atomistic molecular simulations to predict spectral peaks of absorbance
Source: PLoS Comput Biol. 2020 Oct 21;16(10):e1008212. doi: 10.1371/journal.pcbi.1008212 (PMC7605715; doi:10.1371/journal.pcbi.1008212)
Supplement: S1 File — (ZIP) [file pcbi.1008212.s007.zip › S1_File/M-achne-SWS2A-Angles/Torsion4-360.dat]

0 188.141
1 185.218
2 186.345
3 197.231
4 192.414
5 181.191
6 186.889
7 194.509
8 190.893
9 187.316
10 191.174
11	172.784973
12 183.272
13 189.523
14 195.713
15	172.417633
16 185.263
17 197.063
18 193.154
19 186.372
20 194.037
21 188.952
22 183.657
23 189.487
24 198.208
25	173.770126
26 197.265
27 181.633
28 180.028
29 195.002
30 198.817
31 194.025
32	178.322021
33 190.512
34 190.64
35 195.967
36 191.058
37 197.798
38 191.206
39 186.004
40 183.621
41	179.872452
42 183.252
43 190.926
44 191.132
45 192.741
46 197.727
47 190.222
48 190.618
49 183.135
50 181.446
51 194.388
52 190.085
53 186.306
54 189.619
55 195.718
56 190.985
57 186.404
58 183.016
59 188.436
60 184.176
61 183.091
62 192.739
63 180.755
64 188.165
65 189.551
66 181.35
67 187.951
68 200.571
69	167.196289
70	163.809158
71 180.873
72 196.143
73 188.528
74 184.229
75	179.878525
76 187.301
77	176.449188
78	176.397308
79 193.152
80 187.263
81 191.593
82	164.886703
83	176.310272
84 189.385
85 189.947
86 200.366
87 182.093
88	171.995331
89	178.359558
90 180.849
91 184.443
92	171.444351
93 196.973
94	177.931946
95 193.759
96	172.650543
97 193.506
98 187.763
99	165.286743
100 192.714
101 186.418
102 191.952
103 187.397
104	179.246323
105 183.019
106 190.756
107 185.645
108 191.01
109 198.679
110	176.170181
111 189.609
112 189.402
113 192.393
114 192.734
115 183.79
116	177.221115
117 191.431
118 187.237
119 185.056
120 190.829
121	171.734299
122 192.429
123	172.832062
124	177.147522
125 181.997
126 184.49
127 195.882
128 180.775
129 206.888
130 185.266
131 188.42
132 199.891
133 180.375
134 180.817
135 192.997
136 182.016
137 193.666
138 196.814
139 183.788
140 193.035
141 189.49
142 180.663
143 191.142
144	177.536224
145 181.217
146	174.715363
147 183.463
148 185.934
149 180.021
150 194.299
151 189.338
152 187.348
153 190.708
154	175.638290
155 181.61
156 192.073
157 186.643
158 191.323
159 181.022
160 192.993
161 186.758
162 183.417
163 191.906
164 191.175
165 195.567
166 195.46
167 189.486
168 185.163
169 180.857
170 183.831
171 190.942
172 180.952
173 193.453
174 200.195
175 183.831
176 191.023
177 183.313
178 185.64
179 196.946
180 193.898
181 202.494
182 183.979
183 186.342
184 187.894
185 194.439
186 187.266
187	178.932510
188 195.743
189	176.793976
190 181.302
191 188.415
192 190.887
193 188.863
194 181.107
195	170.667969
196 183.243
197	177.581741
198 193.557
199	174.197296
200	171.586777
201 187.314
202	177.460907
203 183.056
204	176.134628
205 180.848
206	170.888489
207 187.747
208 185.45
209 187.027
210	178.927521
211 184.657
212 188.178
213 180.625
214 186.23
215 191.051
216	176.717209
217 189.476
218	167.293045
219 189.481
220	178.492249
221 183.971
222 191.935
223 189.142
224 196.977
225 185.658
226 185.097
227 183.399
228 193.063
229	178.479919
230 190.483
231 182.734
232 190.233
233 189.176
234 198.24
235 183.622
236 182.333
237 185.341
238 192.027
239 200.08
240	173.477921
241 184.281
242 181.606
243	176.053284
244 181.343
245 183.777
246	172.665573
247 186.293
248 183.073
249	177.457199
250	174.792099
251 192.634
252 181.75
253	177.689011
254	179.828156
255 193.321
256 185.963
257 188.135
258 191.012
259	179.991333
260 197.955
261 189.247
262 186.428
263 189.791
264 194.74
265 187.67
266 185.292
267 192.262
268 192.6
269	175.593658
270 187.412
271 196.211
272 187.682
273 187.461
274 189.343
275 190.745
276 183.634
277 182.539
278 181.589
279 192.073
280 185.472
281	172.000748
282 183.725
283	176.478546
284 186.551
285 192.112
286 183.679
287 180.987
288 194.205
289 185.905
290 187.143
291	168.907471
292 188.607
293 186.833
294	178.738159
295 184.419
296 182.457
297 186.733
298	178.038055
299 184.537
300	174.824158
301 184.341
302	179.742645
303	172.580765
304	174.107010
305 199.277
306	170.488083
307 181.114
308	165.430130
309 196.198
310 186.449
311 194.148
312	168.852875
313 180.101
314 190.487
315	178.359192
316	168.895828
317 188.31
318 180.713
319 181.762
320 189.796
321 187.136
322 186.055
323	176.223770
324	179.373260
325 195.715
326	179.721222
327 191.538
328 187.79
329 191.948
330 182.485
331	176.974777
332	169.588760
333 192.995
334 190.703
335 189.284
336 181.547
337 185.418
338 190.935
339	178.645584
340	177.614090
341 193.412
342 184.947
343	178.452713
344	168.479691
345	174.678223
346 186.121
347 185.53
348	166.610794
349	161.666687
350	176.087143
351	162.497665
352	164.968079
353	164.195419
354	165.843643
355	173.507141
356	176.808167
357 183.09
358	176.483429
359	171.223770
360	168.548203
361	174.124405
362	159.398849
363 188.679
364	166.980453
365	168.579987
366	155.923737
367	159.374451
368	167.832245
369	173.088852
370	166.869766
371	179.441360
372	168.210632
373	173.953583
374	169.423996
375	153.072586
376	166.546783
377	165.716476
378	169.574310
379	163.890411
380	168.913406
381	162.900284
382	164.482712
383	158.892868
384	161.693985
385	157.296326
386	169.941315
387	173.478241
388 182.948
389	175.806122
390	161.958649
391	166.318695
392	169.100327
393	170.341476
394	176.647156
395 186.313
396	176.906082
397	175.199371
398	158.754044
399	165.213501
400	155.534500
401	156.640915
402	162.177444
403	168.812943
404	160.058899
405	170.064194
406	171.691238
407	168.312500
408	164.580124
409	171.325150
410	160.195755
411	159.975479
412	170.585434
413	155.003937
414	162.900436
415	165.324249
416	153.476624
417	154.710129
418	162.865341
419	163.752441
420	160.468369
421	160.240448
422	166.163666
423	173.476303
424	175.552246
425	177.172470
426	169.565460
427	178.179276
428	173.490250
429	162.597244
430	168.784653
431	174.970123
432	175.214035
433	167.691620
434	171.103043
435	169.577652
436	177.978592
437	172.833511
438	170.374207
439	172.678360
440	175.342651
441	159.922485
442 180.893
443	160.895218
444	165.339691
445	167.916504
446	162.743240
447	170.184097
448	165.591034
449	175.841049
450	174.268234
451	167.145126
452 181.937
453	169.428040
454	175.883728
455	160.040863
456	160.198746
457	162.851105
458	171.406921
459	145.870972
460	159.704269
461	169.632416
462	156.733627
463	159.629929
464	169.596481
465	162.387314
466	162.027237
467	165.831039
468	175.634659
469 181.344
470 180.548
471	172.510376
472	178.437576
473	170.711136
474	164.680130
475	178.735092
476	174.326736
477	167.625717
478	163.292191
479	169.345200
480	168.062073
481 184.918
482 181.175
483	175.291367
484 180.367
485	159.555634
486	177.604965
487	174.637222
488	168.032288
489	157.866196
490	160.226273
491	160.958923
492	170.833206
493	166.765625
494	169.413239
495	170.197937
496	172.973953
497	169.558487
498	171.419708
499	170.127319
500	168.254944
501	172.975693
502	168.122894
503	174.011642
504	172.895584
505	175.983688
506	165.785522
507	159.517044
508	160.847839
509	167.853500
510	179.712250
511	167.139465
512	166.339432
513	174.107819
514	171.336258
515	176.923660
516	170.944351
517	168.105774
518	167.103806
519 188.033
520 185.294
521 180.233
522 188.947
523	168.538071
524	175.504425
525	179.013168
526 192.018
527 182.797
528	173.724945
529 180.935
530	172.746552
531	171.723495
532	174.103638
533	163.638596
534 181.837
535	162.594437
536	171.024094
537	167.026871
538	164.937744
539 180.105
540	179.284821
541	173.777115
542	169.520584
543	173.428680
544 192.579
545	175.297440
546	166.536224
547	160.791046
548 181.167
549 184.592
550	167.461838
551	169.982620
552 182.543
553	168.387131
554	170.069412
555	173.237030
556	178.542084
557	161.792038
558	173.089478
559	174.478455
560	163.515457
561	172.033844
562 181.959
563 181.883
564	171.252640
565	172.482651
566	163.808365
567	178.074417
568	173.082458
569	159.524841
570	164.878693
571	179.093246
572	170.719269
573	161.263321
574	173.370087
575	162.192383
576	166.908966
577	172.568390
578	159.786560
579	159.621292
580	169.769943
581	167.911057
582	173.788834
583	161.626434
584	162.089767
585	173.239838
586	175.988266
587	178.030609
588	176.914352
589	175.940994
590	179.382858
591	171.915436
592	175.676987
593	178.146210
594 191.223
595 188.054
596	175.867050
597	171.951004
598 180.229
599	169.970627
600	169.546509
601 181.6
602	177.830063
603	177.783768
604	164.393829
605	162.093292
606	168.568253
607	158.380432
608	173.926636
609	174.370361
610	162.050064
611	170.780579
612	163.967102
613	165.187851
614	152.227676
615	158.831467
616	150.313034
617	174.670746
618	175.652084
619	163.861603
620	176.383423
621	173.311783
622	177.262115
623	161.700836
624	177.364655
625	156.612228
626	168.929001
627	158.959229
628	161.206894
629	179.090240
630	177.969070
631	164.163757
632	169.550156
633	178.584503
634 193.043
635	174.290085
636	172.916656
637	178.480957
638 186.472
639	177.140396
640	171.790482
641	168.621704
642	170.230209
643	163.957977
644	167.910034
645	179.849380
646	174.205765
647	174.855453
648	156.031326
649	159.420639
650	169.632202
651 185.769
652 196.01
653 194.074
654	177.510056
655	174.216400
656	173.346909
657 184.038
658 196.376
659 183.125
660 181.13
661	170.294632
662 192.527
663 184.725
664	178.970139
665 193.616
666	177.214432
667 180.786
668 191.183
669 198.962
670	177.207947
671 183.951
672 183.663
673 180.717
674 185.596
675	179.245789
676 185.321
677 184.99
678 189.933
679 195.49
680 196.967
681	179.472290
682	179.194122
683	162.791183
684 192.035
685 191.58
686 183.43
687	175.926010
688	164.825073
689 197.754
690 186.227
691	179.219681
692 189.648
693 180.818
694 203.275
695 186.023
696	162.827194
697 187.181
698 191.339
699 194.657
700 193.939
701 200.234
702 184.318
703	167.211838
704 190.134
705 184.544
706 184.075
707 195.943
708 188.323
709	169.562439
710 180.25
711 184.106
712 191.224
713 187.067
714 185.749
715 185.396
716 188.29
717	173.437012
718 184.089
719 191.156
720	178.461838
721 195.326
722	173.794083
723 193.055
724 182.083
725 187.832
726 189.423
727 188.659
728	179.110748
729 187.322
730	171.612137
731 190.935
732 181.173
733 181.003
734	179.443146
735 186.093
736	175.947861
737 184.78
738	168.655472
739 180.672
740 189.208
741	177.379089
742	179.656693
743 180.162
744	175.852966
745	175.699020
746 194.845
747 181.244
748 194.097
749 184
750 194.966
751	178.182404
752 184.43
753 191.237
754 183.647
755 201.503
756 189.582
757 181.741
758 187
759 191.586
760	175.135147
761 182.446
762 190.272
763	169.010849
764 194.183
765 191.88
766 186.472
767 182.994
768 182.337
769	174.131668
770	177.517426
771	178.451752
772	164.756973
773	171.695862
774 186.804
775 191.108
776 185.781
777	175.309921
778 188.921
779 183.924
780 186.986
781	179.520920
782 208.254
783	163.462677
784 188.154
785	176.119659
786 181.913
787	169.833237
788 191.149
789 181.116
790 193.899
791	176.213379
792 188.6
793 184.336
794 187.948
795 180.533
796	171.614487
797 187.886
798	172.501724
799 196.812
800 198.165
801	175.503799
802 181.288
803 193.678
804 191.623
805 189.892
806	178.111282
807 192.016
808	176.275955
809 184.84
810 192.16
811 185.743
812 202.257
813 192.806
814 187.274
815	179.016541
816 183.328
817	172.243393
818 188.746
819 187.671
820	177.457764
821 186.784
822 191.835
823 190.671
824 180.264
825 185.061
826 191.639
827 181.333
828 190.505
829	178.933456
830	177.733429
831 192.437
832 186.985
833	176.500153
834 193.027
835 186.693
836	171.003891
837 183.542
838	178.530960
839 197.615
840 182.804
841	176.802582
842	165.685791
843 190.795
844 181.981
845 196.593
846	179.716141
847	175.799347
848 182.325
849 183.825
850	167.313187
851 181.884
852 186.714
853	174.342545
854 191.127
855	177.902451
856 191.652
857 193.683
858 194.642
859 189.396
860 182.918
861 182.936
862 184.474
863	175.649750
864	179.969864
865 182.052
866	173.371277
867 190.154
868 184.892
869 188.646
870	179.396759
871	173.739365
872 184.029
873 183.998
874	149.426926
875 190.494
876 183.971
877	178.792725
878 182.105
879 188.641
880 182.704
881 193.243
882	168.736008
883 184.257
884 186.852
885	176.766327
886 190.826
887	174.028000
888	179.062927
889 188.771
890 183.835
891 190.169
892	171.554077
893 185.233
894	176.703110
895 183.543
896	174.911377
897 189.219
898 197.459
899 181.832
900 189.692
901 182.252
902	178.450195
903 186.368
904	179.343491
905	172.016769
906 189.317
907 185.868
908 187.858
909 191.776
910 192.072
911	170.216507
912 194.188
913	179.613220
914	176.733124
915	174.425079
916	177.502792
917	169.637955
918	178.293915
919 197.695
920	179.044434
921 182.644
922	165.242828
923 184.921
924 187.937
925 182.769
926 182.171
927 183.852
928	172.606049
929 185.262
930 189.938
931 186.526
932 201.446
933	173.348541
934 187.603
935 191.064
936 181.381
937 191.514
938 191.094
939 181.053
940	170.324432
941	176.612457
942 193.184
943	173.585419
944 196.655
945 181.231
946 192.302
947 191.162
948 192.06
949 180.393
950 193.179
951	177.156494
952	177.399750
953	178.026031
954 189.871
955	165.425751
956 194.207
957	177.162354
958 186.098
959	176.625137
960 190.92
961 199.333
962	174.591614
963 195.498
964	178.083115
965 185.26
966 187.378
967 189.141
968 183.354
969 185.242
970	179.139313
971	173.063400
972	173.424866
973 183.383
974 194.692
975	168.610886
976	176.333389
977 190.656
978 181.096
979 181.098
980 180.41
981 186.092
982	173.941620
983	178.327057
984 180.295
985 195.403
986 186.219
987	178.570160
988	175.044022
989 190.149
990 201.469
991 186.374
992 185.312
993 188.852
994 183.844
995 190.49
996 191.342
997 198.64
998	178.575760
999 196.141
1000 186.143
1001 183.079
