# Supplementary material for: Short-wavelength-sensitive 2 (Sws2) visual photopigment models combined with atomistic molecular simulations to predict spectral peaks of absorbance
Source: PLoS Comput Biol. 2020 Oct 21;16(10):e1008212. doi: 10.1371/journal.pcbi.1008212 (PMC7605715; doi:10.1371/journal.pcbi.1008212)
Supplement: S1 File — (ZIP) [file pcbi.1008212.s007.zip › S1_File/M-achne-SWS2A-Angles/Torsion7.dat]

0	-57.341793
1	-56.401661
2	-63.015503
3	-58.130955
4	-73.882538
5	-74.701035
6	-56.912472
7	-57.249546
8	-66.874374
9	-69.112526
10	-63.392101
11	-65.098022
12	-56.801693
13	-76.530701
14	-63.449371
15	-62.222561
16	-55.757568
17	-80.182114
18	-32.479107
19	-43.866821
20	-76.367371
21	-73.179901
22	-70.633659
23	-62.044205
24	-65.528732
25	-70.857193
26	-68.747658
27	-70.465363
28	-67.602463
29	-71.345169
30	-68.807053
31	-59.672550
32	-60.786217
33	-63.457676
34	-67.488930
35	-77.919395
36	-61.065907
37	-51.830002
38	-79.250427
39	-67.688629
40	-67.892128
41	-68.644913
42	-68.986481
43	-71.978783
44	-64.237038
45	-64.059845
46	-53.049492
47	-76.458443
48	-78.001701
49	-54.487762
50	-64.041893
51	-72.017357
52	-49.258217
53	-72.915306
54	-60.750191
55	-71.121552
56	-79.410416
57	-63.392448
58	-66.299446
59	-73.874901
60	-71.237984
61	-61.829071
62	-68.222450
63	-52.611851
64	-75.039322
65	-59.075974
66	-71.408890
67	-54.864918
68	-65.567848
69	-63.641182
70	-63.483986
71	-57.709354
72	-61.997490
73	-68.851158
74	-77.535675
75	-69.351295
76	-63.677063
77	-78.209839
78	-57.457790
79	-66.156532
80	-57.151978
81	-76.809967
82	-56.061417
83	-72.103737
84	-73.883255
85	-80.607597
86	-75.585068
87	-63.818203
88	-66.658554
89	-67.419052
90	-92.176170
91	-67.427902
92	-76.941086
93	-45.022030
94	-62.037750
95	-71.881279
96	-68.981232
97	-72.231102
98	-55.121441
99	-61.191727
100	-63.844810
101	-70.454445
102	-69.135445
103	-49.707920
104	-58.082363
105	-69.164803
106	-57.884972
107	-65.025444
108	-49.940536
109	-70.641350
110	-57.231220
111	-76.042755
112	-68.853394
113	-65.012253
114	-61.288994
115	-71.235229
116	-81.466286
117	-66.341141
118	-81.035820
119	-61.459675
120	-69.459999
121	-67.851059
122	-66.380859
123	-70.190872
124	-62.465168
125	-67.493652
126	-64.971367
127	-72.685608
128	-68.458733
129	-63.166409
130	-68.475143
131	-58.406445
132	-73.480309
133	-61.061203
134	-70.982269
135	-63.724430
136	-67.591820
137	-69.731918
138	-57.446487
139	-62.975430
140	-67.023529
141	-65.881775
142	-65.834076
143	-58.035954
144	-54.807716
145	-59.803764
146	-73.514275
147	-74.098732
148	-69.162109
149	-53.608696
150	-74.772484
151	-54.633282
152	-66.019958
153	-69.712532
154	-62.937584
155	-81.399452
156	-58.522408
157	-73.796593
158	-54.304268
159	-76.471771
160	-75.093269
161	-70.350067
162	-63.192112
163	-76.033890
164	-54.611900
165	-69.396042
166	-72.163177
167	-55.541569
168	-62.225155
169	-67.443581
170	-61.789246
171	-57.973892
172	-64.027519
173	-56.098511
174	-64.042343
175	-58.258575
176	-65.903854
177	-45.379673
178	-60.456696
179	-90.178032
180	-69.495232
181	-59.392239
182	-67.086319
183	-52.491825
184	-61.790600
185	-77.273399
186	-67.144951
187	-65.192955
188	-66.365082
189	-73.703339
190	-64.289314
191	-63.389805
192	-64.740074
193	-58.863956
194	-46.242783
195	-47.676891
196	-74.857651
197	-68.789429
198	-73.741035
199	-61.335484
200	-53.166740
201	-64.441017
202	-27.909960
203	-64.829628
204	-68.279930
205	-57.171082
206	-64.090553
207	-57.723465
208	-58.132824
209	-67.968758
210	-78.455620
211	-71.471626
212	-71.456635
213	-84.049347
214	-56.135284
215	-56.834095
216	-58.926960
217	-60.476238
218	-65.536583
219	-52.222466
220	-48.826294
221	-62.278206
222	-75.123817
223	-67.002754
224	-72.706017
225	-68.899223
226	-50.935211
227	-66.322479
228	-66.488609
229	-72.039604
230	-69.016220
231	-67.854301
232	-77.806030
233	-72.964432
234	-77.835693
235	-65.573128
236	-43.347683
237	-75.607040
238	-53.501308
239	-51.553715
240	-57.721832
241	-68.293633
242	-64.930244
243	-67.570526
244	-73.565567
245	-70.685547
246	-61.242146
247	-49.967556
248	-70.463676
249	-75.062416
250	-79.986832
251	-57.949066
252	-54.523106
253	-58.036751
254	-77.610809
255	-39.913193
256	-51.141457
257	-71.793587
258	-62.051880
259	-64.229286
260	-74.625938
261	-85.027931
262	-58.657536
263	-76.282738
264	-50.985458
265	-65.260025
266	-63.668423
267	-54.390610
268	-64.982269
269	-80.407402
270	-83.059433
271	-52.589306
272	-67.667236
273	-93.330406
274	-52.387646
275	-71.721367
276	-80.992134
277	-57.412201
278	-69.297569
279	-72.054901
280	-65.049965
281	67.017776
282	56.724205
283	-65.351288
284	-61.123077
285	-59.429989
286	-54.930588
287	-49.781788
288	-62.239746
289	-47.934788
290	-48.378239
291	-40.877655
292	-75.099823
293	-53.491756
294	-68.442894
295	-73.003723
296	-79.870453
297	-51.318253
298	-79.728249
299	-73.865593
300	-65.449455
301	-64.669662
302	-77.566193
303	-69.944412
304	-71.939171
305	-64.759087
306	-55.546856
307	-79.583160
308	-65.925278
309	-50.595242
310	-56.305340
311	-57.251213
312	-54.425419
313	-60.255157
314	-63.225513
315	-69.641426
316	-61.846626
317	-70.063828
318	-60.474884
319	-62.474377
320	-60.975403
321	-58.342842
322	-68.706284
323	-65.569481
324	-55.345890
325	-68.872643
326	-65.720924
327	-76.652565
328	-71.973183
329	-60.855080
330	-71.130020
331	-68.790100
332	-62.078033
333	-65.824669
334	-46.507759
335	-72.761597
336	-56.803905
337	-56.966080
338	-77.396957
339	41.965199
340	-62.830002
341	-62.270138
342	-61.797436
343	-53.270927
344	-66.654015
345	-76.967026
346	-67.498093
347	-58.819683
348	-62.398041
349	-55.189842
350	-56.827820
351	-58.083416
352	-48.191143
353	-56.286785
354	-71.338722
355	-53.404018
356	-77.276649
357	-62.733650
358	-74.384926
359	-59.299824
360	-69.754387
361	-72.806038
362	-78.540825
363	-57.446522
364	-72.347168
365	-38.288338
366	-73.044357
367	-55.546844
368	-42.694126
369	-80.830200
370	-41.636127
371	-52.457520
372	-73.173950
373	-66.210777
374	-62.730137
375	-61.861851
376	-28.467278
377	-64.361145
378	-73.807083
379	-46.337360
380	-53.009602
381	-63.317871
382	-67.889496
383	-86.527672
384	-47.348530
385	-59.674358
386	-76.901558
387	-43.243195
388	-57.323231
389	-69.570389
390	-58.409218
391	-64.005066
392	-58.109158
393	-38.758385
394	-63.622955
395	-71.520126
396	-67.519737
397	-53.950188
398	-63.821827
399	-57.927975
400	-60.838116
401	-62.733280
402	-68.272301
403	-59.135868
404	-57.481213
405	-69.381744
406	-70.895798
407	-78.944588
408	-71.968826
409	-58.417679
410	-63.939533
411	-63.898144
412	-60.489994
413	-54.738571
414	-58.234474
415	-52.902634
416	-54.009754
417	-79.980949
418	-73.547890
419	-57.131386
420	-69.245415
421	-59.651787
422	-46.949017
423	-72.284538
424	-77.043945
425	-71.084816
426	-47.410641
427	-78.758316
428	-64.269920
429	-61.420238
430	-52.915588
431	-52.605488
432	-65.045715
433	-61.456211
434	-45.904125
435	-62.269154
436	-70.792992
437	-79.844757
438	-57.025314
439	-80.845833
440	-76.715889
441	-66.975441
442	-51.579041
443	-66.072525
444	-48.034943
445	-74.525261
446	-58.605953
447	-60.147522
448	-52.100231
449	-75.106895
450	-72.855240
451	-61.150936
452	-67.374809
453	-64.519142
454	-68.345047
455	-67.896606
456	-56.778637
457	-69.965248
458	-70.818169
459	-55.961735
460	-71.521507
461	-63.518330
462	-66.274193
463	-66.345436
464	-59.855133
465	-54.691643
466	-50.413879
467	-65.274048
468	-66.832230
469	-68.875031
470	-63.112888
471	-73.309090
472	-65.215652
473	-58.331215
474	-58.680786
475	-59.951664
476	-32.869720
477	-42.119392
478	-71.351433
479	-73.915161
480	-87.329201
481	-75.682159
482	-69.905190
483	-63.014023
484	-80.354507
485	-64.979713
486	-71.896835
487	-53.976738
488	-61.827412
489	-63.711166
490	-69.114738
491	-80.938446
492	-72.645470
493	-63.979580
494	-47.209328
495	-66.093956
496	-78.785645
497	-62.757881
498	-52.243790
499	-51.071690
500	-68.772118
501	-60.295216
502	-60.927685
503	-44.698872
504	-54.821259
505	-62.260044
506	-77.325592
507	-48.153252
508	-74.143135
509	-61.256969
510	-56.515697
511	-65.261108
512	-49.572479
513	-52.034927
514	-75.833168
515	-58.512516
516	-66.502235
517	-73.947014
518	-71.240700
519	-58.354969
520	-89.699409
521	-74.279259
522	-78.563011
523	-59.825684
524	-77.309555
525	-64.479828
526	-61.403065
527	-69.115532
528	-49.031826
529	-56.592213
530	-86.202492
531	-70.788559
532	-74.439743
533	-64.619499
534	-61.435047
535	-62.618992
536	-58.035488
537	-80.537903
538	-63.458572
539	-66.062950
540	-71.270668
541	-60.521889
542	-58.034302
543	-70.468742
544	-73.323669
545	-55.400055
546	-64.351013
547	-67.451813
548	-51.755936
549	-47.518379
550	-59.133423
551	-82.940712
552	-68.646347
553	-67.741440
554	-70.982338
555	-48.113300
556	-74.262680
557	-66.071175
558	-58.636845
559	-56.733555
560	-65.871262
561	-61.620518
562	-73.885696
563	-68.935104
564	-74.094101
565	-75.195404
566	-64.612335
567	-53.166588
568	-75.605988
569	-84.892876
570	-52.900509
571	-57.334187
572	-86.141769
573	61.149590
574	-57.803905
575	-62.124336
576	-59.118225
577	-62.280792
578	-47.068687
579	-71.643677
580	-38.270443
581	-52.497913
582	-62.917027
583	-61.546707
584	-65.506683
585	-44.664783
586	-61.561035
587	-64.170174
588	-63.642803
589	-61.117237
590	-39.714169
591	-44.485416
592	-51.193340
593	-55.097614
594	-66.624329
595	-74.892349
596	-44.991966
597	-56.402050
598	-55.393787
599	-61.854652
600	-71.859444
601	-65.115662
602	-79.043808
603	-61.190346
604	-57.715462
605	-56.553841
606	-58.787464
607	-56.241085
608	-59.040127
609	-67.268486
610	-66.458099
611	-54.758408
612	-56.261780
613	-52.300499
614	-52.832993
615	-74.210060
616	-59.110710
617	-58.761108
618	-65.357292
619	-60.073624
620	-67.952713
621	-71.248924
622	-53.916534
623	-65.628632
624	-64.125084
625	-81.035492
626	-58.668415
627	-59.714077
628	-71.489906
629	-62.489082
630	-67.304077
631	-69.618851
632	-53.289017
633	-78.346992
634	-63.378418
635	-77.590538
636	-52.290676
637	-61.002605
638	-81.875496
639	-79.275810
640	-61.200047
641	-70.242065
642	-64.711227
643	-56.536640
644	-70.771881
645	-79.261154
646	-69.766075
647	-57.856319
648	-73.658722
649	-85.849182
650	-68.219315
651	-60.494106
652	-73.193474
653	-73.995544
654	-70.165985
655	-76.694611
656	-59.915485
657	-70.791595
658	-54.711266
659	-75.396065
660	-65.782555
661	-48.847813
662	-61.725876
663	-63.018147
664	-52.715103
665	-85.751671
666	-42.948017
667	-68.982185
668	-62.368786
669	-68.483612
670	-72.203133
671	-76.667458
672	-54.475502
673	-58.901283
674	-76.998940
675	-69.310455
676	-72.142494
677	-54.822289
678	-66.674980
679	-67.900238
680	-62.348209
681	-70.968338
682	-47.333359
683	-71.933968
684	-65.508713
685	-67.296410
686	-68.957817
687	-66.690994
688	-74.402626
689	-57.158623
690	-64.318039
691	-63.222656
692	-72.104355
693	-86.102226
694	-76.354332
695	-67.889114
696	-49.155056
697	-66.058517
698	-61.863682
699	-52.145596
700	-51.273884
701	-50.149727
702	-55.228558
703	-43.918625
704	-65.982841
705	-66.927971
706	-66.520973
707	-50.090004
708	-68.165253
709	-66.351509
710	-64.841644
711	87.994080
712	58.323498
713	-61.559143
714	-64.180153
715	-73.182411
716	-71.420654
717	-64.051437
718	-73.359116
719	-69.799210
720	-64.413071
721	-80.141342
722	-82.446434
723	-59.445904
724	-68.945259
725	-67.846802
726	-39.718266
727	-45.969593
728	-67.459953
729	-50.563541
730	-70.764771
731	-73.676582
732	-49.853230
733	-59.540226
734	-79.861145
735	-69.858994
736	-56.309036
737	-69.223244
738	-76.447266
739	-57.469067
740	-64.257774
741	-61.138897
742	-60.378899
743	-49.311768
744	-68.419060
745	-69.593285
746	-55.366203
747	-67.052689
748	-52.055408
749	-68.356239
750	-64.684448
751	-73.043533
752	-68.517281
753	-57.090229
754	-72.181068
755	-65.113441
756	-56.991375
757	-67.012276
758	-64.674065
759	-62.322430
760	-73.005310
761	-53.408737
762	-60.726425
763	-55.650249
764	-71.182022
765	-69.430145
766	-48.938778
767	-60.005951
768	-69.555260
769	-31.113731
770	-72.130692
771	-63.961712
772	-63.182415
773	-61.540081
774	-73.389801
775	-68.056686
776	-67.192818
777	-70.601707
778	-72.242935
779	-67.234756
780	-59.700005
781	-43.537712
782	-87.867599
783	-68.298981
784	-60.439922
785	-75.826050
786	-77.273888
787	-54.634323
788	-77.370537
789	-63.823975
790	-65.658134
791	-76.089462
792	-47.346245
793	-70.986969
794	-67.453033
795	-63.765125
796	-61.785442
797	-50.864334
798	-66.990829
799	-64.364853
800	-61.758194
801	-67.114693
802	-74.327919
803	-64.385765
804	-44.723392
805	-51.370201
806	-64.070572
807	-44.204353
808	-50.897427
809	-75.977882
810	-62.316605
811	-64.890465
812	-54.007225
813	-65.860153
814	-60.133907
815	-83.600845
816	-67.786530
817	-53.641396
818	-62.001678
819	58.907589
820	-69.352257
821	-78.019196
822	-65.174759
823	-69.989075
824	-63.329296
825	-63.249474
826	-53.643970
827	-55.805000
828	-69.609947
829	-40.172436
830	-66.113869
831	-59.440693
832	-77.273087
833	-64.496971
834	-64.255051
835	-73.853554
836	-63.526081
837	-59.990345
838	75.317154
839	-61.974911
840	-64.705711
841	-63.141167
842	-50.278728
843	-52.413834
844	-68.900360
845	-58.227589
846	-57.906807
847	-54.662777
848	-52.692535
849	-73.603653
850	-61.933205
851	-56.488590
852	-71.673927
853	-64.749710
854	-66.346519
855	-66.882309
856	-61.371143
857	-51.832977
858	-53.192150
859	-60.372704
860	-66.866158
861	-49.366562
862	-75.332466
863	-73.245003
864	-66.966209
865	-64.207680
866	-57.276981
867	-73.380508
868	-67.729836
869	-66.165260
870	-62.225914
871	-54.267624
872	-67.897728
873	-73.660645
874	-63.658772
875	-71.875404
876	-75.761459
877	-69.992111
878	-57.092720
879	-74.828064
880	-61.496059
881	-48.704670
882	-43.883766
883	-74.879723
884	-57.126431
885	-72.684036
886	-76.149750
887	-65.585167
888	-71.662483
889	-60.836590
890	-56.500164
891	-69.313728
892	-71.267021
893	-66.453949
894	-63.332088
895	-69.574005
896	-75.183479
897	-65.469948
898	-68.317154
899	-56.564590
900	-61.370472
901	-61.935741
902	-66.022484
903	-55.227188
904	-59.104645
905	-60.992962
906	-70.021667
907	-67.688820
908	-56.424995
909	-65.164772
910	-60.520332
911	-66.033302
912	-76.038490
913	-57.092602
914	-58.543156
915	-73.618011
916	-72.048477
917	-78.648743
918	-70.054459
919	-55.593834
920	-68.500595
921	-64.779312
922	-52.906700
923	-55.635933
924	-60.989910
925	-71.549927
926	-67.597343
927	-61.486095
928	-63.720695
929	-88.360962
930	-52.608040
931	-72.388702
932	-59.361755
933	-68.953163
934	-64.497581
935	-53.523609
936	-67.467270
937	-60.984417
938	-66.916565
939	-63.432522
940	-69.387032
941	-62.192570
942	-62.992508
943	-72.720879
944	-52.855530
945	-73.961311
946	-64.462440
947	-71.638412
948	-52.633053
949	-67.202187
950	-48.939972
951	-61.258846
952	-67.935913
953	-68.715118
954	-68.749931
955	-70.886528
956	-59.500114
957	-63.661331
958	-70.718559
959	-71.550133
960	-58.749245
961	-56.439186
962	-59.210808
963	-66.413139
964	-57.428284
965	-74.894981
966	-58.575089
967	-68.013702
968	-63.650425
969	-68.583908
970	-87.017197
971	-69.575897
972	-71.072098
973	-70.073776
974	-75.876343
975	-53.603775
976	-55.605309
977	-64.138153
978	-62.601990
979	-56.690865
980	-63.863262
981	-37.038651
982	-54.719009
983	-56.075531
984	-64.119041
985	-65.776878
986	-66.070465
987	-66.559677
988	-59.815567
989	-65.789406
990	-42.715889
991	-61.953014
992	-77.966835
993	-63.516048
994	-60.360302
995	-70.540703
996	-57.500454
997	-69.321045
998	-68.603760
999	-71.667999
1000	-63.127388
1001	-70.201859
