# Supplementary material for: Short-wavelength-sensitive 2 (Sws2) visual photopigment models combined with atomistic molecular simulations to predict spectral peaks of absorbance
Source: PLoS Comput Biol. 2020 Oct 21;16(10):e1008212. doi: 10.1371/journal.pcbi.1008212 (PMC7605715; doi:10.1371/journal.pcbi.1008212)
Supplement: S1 File — (ZIP) [file pcbi.1008212.s007.zip › S1_File/M-achne-SWS2A-Angles/Angle2.dat]

0	68.098419
1	68.708595
2	65.755432
3	61.143520
4	63.473866
5	58.769257
6	65.260536
7	63.046246
8	60.176357
9	58.103352
10	57.320141
11	58.586712
12	62.261227
13	64.102371
14	65.189087
15	60.888439
16	60.434963
17	60.333248
18	58.339241
19	60.955772
20	61.298763
21	63.290707
22	60.799599
23	65.172066
24	61.533634
25	63.686989
26	62.248745
27	68.322281
28	67.096939
29	54.920883
30	65.256096
31	63.235683
32	63.700642
33	62.544384
34	61.286495
35	64.808784
36	65.145851
37	65.871490
38	64.278198
39	69.670044
40	69.015045
41	70.734299
42	66.328819
43	66.722321
44	69.684814
45	66.802872
46	60.830929
47	62.723923
48	63.780663
49	63.449173
50	64.444740
51	63.058144
52	71.815269
53	60.099632
54	69.090126
55	67.535835
56	68.541969
57	60.814938
58	63.541874
59	66.418358
60	60.981140
61	67.415710
62	61.882286
63	69.919876
64	66.876915
65	62.474915
66	67.880264
67	65.701180
68	66.650337
69	68.057617
70	66.169273
71	70.467140
72	65.934326
73	69.601280
74	65.303108
75	69.424866
76	65.487366
77	66.143196
78	62.930733
79	62.730186
80	64.061218
81	62.972378
82	63.913326
83	66.157173
84	64.197342
85	65.119949
86	62.965923
87	68.344238
88	66.317223
89	60.175373
90	66.962936
91	69.174393
92	59.664162
93	67.025063
94	67.226212
95	64.170837
96	68.407417
97	66.046570
98	65.148376
99	63.183418
100	64.028984
101	65.712509
102	72.265472
103	68.073235
104	62.759514
105	62.873981
106	66.539948
107	61.226334
108	71.274864
109	65.775452
110	63.016365
111	60.123390
112	63.689754
113	62.557861
114	66.345352
115	65.096886
116	56.855499
117	66.126350
118	61.935276
119	62.531662
120	65.584930
121	62.240654
122	61.043377
123	58.726894
124	68.561760
125	62.954414
126	59.835224
127	66.028831
128	63.815205
129	76.490959
130	66.279419
131	66.327820
132	64.278358
133	62.380234
134	64.486778
135	69.441422
136	70.187798
137	64.719589
138	61.751148
139	60.337311
140	64.949661
141	68.568741
142	62.067379
143	64.815536
144	59.707150
145	65.918556
146	58.630733
147	59.865017
148	59.782986
149	62.885777
150	60.722847
151	66.451065
152	64.621101
153	66.076622
154	64.373978
155	63.228092
156	65.888382
157	61.349628
158	66.756180
159	64.089928
160	65.215149
161	65.128441
162	66.191513
163	66.765617
164	61.607044
165	63.823380
166	62.315498
167	66.441551
168	69.746132
169	63.455376
170	67.311638
171	59.824554
172	60.073952
173	63.052402
174	66.289162
175	62.363636
176	61.698124
177	62.756577
178	61.142529
179	66.351631
180	64.155281
181	66.016937
182	59.097721
183	64.097755
184	67.020454
185	64.449646
186	66.335732
187	67.174248
188	61.485786
189	64.512291
190	59.405312
191	67.836304
192	59.352772
193	65.678543
194	63.186600
195	60.342304
196	61.190975
197	62.061420
198	59.623569
199	63.036827
200	62.143745
201	59.410698
202	66.921646
203	61.786888
204	65.053810
205	58.531776
206	60.530846
207	58.658546
208	59.559483
209	63.817688
210	65.133804
211	63.246822
212	61.661118
213	62.128056
214	60.338615
215	61.702324
216	63.143215
217	61.320332
218	64.468201
219	66.190208
220	59.607388
221	64.088539
222	63.428772
223	62.097439
224	66.989677
225	60.677086
226	61.407124
227	61.120453
228	61.408092
229	60.750919
230	64.223824
231	63.433907
232	63.961109
233	65.210808
234	64.151031
235	62.565319
236	59.103123
237	61.378929
238	63.419727
239	57.185925
240	60.070271
241	61.496017
242	64.628700
243	57.503437
244	61.753155
245	60.499371
246	60.804810
247	68.531372
248	60.961132
249	64.644646
250	60.246155
251	66.558861
252	59.627758
253	60.749527
254	57.670006
255	59.690777
256	60.940186
257	62.950535
258	61.408272
259	61.224827
260	63.174942
261	61.020481
262	64.965858
263	65.276855
264	61.835499
265	63.963131
266	61.414391
267	65.225945
268	63.192844
269	60.825470
270	60.817959
271	64.312859
272	58.240360
273	60.441601
274	61.377182
275	62.145237
276	60.266121
277	55.661854
278	63.873928
279	62.681023
280	59.320316
281	59.549194
282	62.968945
283	57.760609
284	65.207031
285	57.044418
286	62.076488
287	62.399723
288	61.109203
289	58.823776
290	61.886051
291	63.804638
292	62.588715
293	58.974491
294	61.127926
295	59.814529
296	61.384373
297	61.759697
298	58.653294
299	63.576237
300	63.190308
301	59.060631
302	60.252056
303	58.208347
304	58.281845
305	60.382191
306	62.194309
307	61.582081
308	59.903648
309	61.789280
310	56.231972
311	61.636623
312	59.374050
313	58.242451
314	56.138306
315	60.992386
316	61.286743
317	56.881329
318	58.962070
319	59.741924
320	55.678577
321	62.196510
322	61.725594
323	56.751583
324	58.002552
325	65.011719
326	62.821457
327	60.288101
328	58.915749
329	58.357212
330	58.803940
331	57.973450
332	57.579681
333	57.860901
334	63.427830
335	54.359726
336	73.725868
337	70.783447
338	79.460297
339	78.839050
340	74.860619
341	82.014595
342	75.650467
343	78.547554
344	80.141457
345	85.925636
346	81.460426
347	81.800995
348	77.760559
349	72.793083
350	72.505394
351	79.364754
352	72.821312
353	64.039871
354	66.784790
355	65.042763
356	61.244854
357	62.063301
358	63.444679
359	59.773254
360	76.021729
361	65.298859
362	63.225643
363	57.721786
364	56.287106
365	62.901257
366	67.143135
367	62.567451
368	58.311550
369	79.047066
370	67.804497
371	59.056274
372	76.495956
373	72.092010
374	78.405525
375	80.131927
376	75.152924
377	74.918877
378	70.496826
379	71.341690
380	73.661026
381	64.856529
382	69.111946
383	78.410652
384	74.930122
385	71.421501
386	63.394505
387	60.851227
388	63.353893
389	63.972202
390	78.447090
391	72.814156
392	68.438393
393	70.184593
394	60.631630
395	61.394802
396	65.461411
397	78.232018
398	71.722557
399	78.291313
400	69.488350
401	75.402817
402	73.198669
403	65.513985
404	61.382595
405	65.130348
406	72.036331
407	70.339844
408	78.617401
409	74.077461
410	69.734032
411	75.632912
412	80.247215
413	76.522156
414	75.916122
415	77.772964
416	69.980812
417	63.284286
418	79.249565
419	78.235016
420	79.473503
421	80.844185
422	76.552513
423	73.688210
424	65.392319
425	65.563042
426	64.697578
427	63.183384
428	63.927288
429	60.881737
430	66.024849
431	65.049919
432	61.498676
433	67.198311
434	59.404408
435	61.833500
436	66.948021
437	60.670090
438	63.371529
439	62.274578
440	63.163521
441	65.464134
442	58.196880
443	74.799919
444	82.426987
445	64.849747
446	79.185234
447	69.470169
448	75.824692
449	76.182152
450	71.330261
451	73.397125
452	72.743683
453	75.440125
454	66.326019
455	70.983948
456	75.374580
457	79.666054
458	62.444889
459	76.240486
460	71.425331
461	70.470642
462	75.216347
463	76.510315
464	58.123775
465	75.970665
466	72.242142
467	61.598274
468	64.817719
469	63.774059
470	66.341805
471	67.115013
472	67.536369
473	63.915272
474	75.754166
475	71.020126
476	63.910259
477	72.876373
478	74.640877
479	71.019272
480	62.218388
481	61.796078
482	67.535492
483	68.411842
484	63.605564
485	61.908009
486	63.093948
487	66.195770
488	63.152557
489	68.999199
490	61.025398
491	80.036736
492	77.031036
493	66.177925
494	65.883896
495	64.942299
496	75.244125
497	78.492805
498	78.876488
499	71.396904
500	66.396187
501	67.977203
502	82.110138
503	73.788277
504	85.525421
505	74.951126
506	75.175400
507	77.892365
508	77.805061
509	75.433830
510	60.128746
511	65.464188
512	64.987709
513	69.782890
514	63.103054
515	64.757263
516	70.200768
517	63.872707
518	63.270496
519	61.298729
520	59.668587
521	67.186531
522	61.760006
523	67.405334
524	67.112572
525	60.201183
526	61.508034
527	64.536072
528	57.295341
529	60.276550
530	65.851303
531	64.116058
532	64.702065
533	63.645966
534	62.193558
535	64.572952
536	59.182961
537	60.710880
538	59.648281
539	59.529423
540	64.370255
541	69.840012
542	66.634659
543	68.358757
544	63.938168
545	63.239567
546	65.620537
547	65.276917
548	65.629440
549	65.928902
550	68.223076
551	63.908989
552	63.456951
553	60.235760
554	67.040314
555	63.868805
556	64.064430
557	72.497536
558	73.678154
559	71.511452
560	72.449196
561	70.148529
562	57.095203
563	62.353069
564	59.895699
565	65.849884
566	58.696774
567	65.981499
568	66.020943
569	63.119366
570	68.505859
571	73.739876
572	79.611023
573	74.149254
574	66.370697
575	74.240135
576	67.402061
577	67.066216
578	60.341690
579	72.113739
580	72.845818
581	71.752823
582	69.162605
583	73.215569
584	68.734306
585	63.906845
586	69.368713
587	63.951481
588	62.370304
589	65.446571
590	63.023262
591	62.967373
592	62.419529
593	62.068363
594	64.046860
595	60.078133
596	61.743874
597	65.346741
598	62.846348
599	63.331352
600	68.258011
601	65.543007
602	68.185303
603	59.628796
604	66.063858
605	60.947109
606	65.055351
607	77.605766
608	73.616180
609	62.118961
610	72.356865
611	76.833649
612	74.639458
613	72.000557
614	75.189095
615	70.784454
616	76.812920
617	71.698723
618	75.753883
619	70.855553
620	60.272991
621	71.870560
622	68.023041
623	64.435661
624	61.997192
625	68.536407
626	65.028633
627	63.876469
628	65.871307
629	61.203453
630	68.158463
631	62.277729
632	61.031948
633	64.737656
634	64.629128
635	64.195633
636	63.668407
637	68.979652
638	68.580299
639	67.512886
640	65.304504
641	61.789684
642	68.223366
643	69.068985
644	66.346352
645	62.268799
646	63.105362
647	73.254066
648	76.764198
649	64.984276
650	65.216400
651	59.549843
652	59.847950
653	66.017166
654	59.702335
655	63.322338
656	64.333206
657	64.629883
658	66.554970
659	61.915100
660	67.029198
661	59.533676
662	59.129803
663	65.550789
664	58.019348
665	63.657425
666	60.489132
667	59.122952
668	62.163910
669	61.530025
670	59.601189
671	60.522846
672	61.972984
673	60.583595
674	63.598160
675	63.508560
676	62.237846
677	60.575840
678	61.836250
679	60.749355
680	58.043262
681	65.334961
682	61.100933
683	57.820461
684	58.322254
685	60.264412
686	58.609852
687	61.105911
688	57.434650
689	56.261753
690	54.820194
691	58.824295
692	60.268108
693	62.189106
694	63.039047
695	59.720402
696	61.341812
697	54.988091
698	60.678375
699	61.889294
700	58.155479
701	64.521095
702	61.217880
703	59.322968
704	58.822369
705	57.662601
706	61.266018
707	63.469112
708	61.009647
709	65.208801
710	63.500435
711	66.090591
712	61.764431
713	63.318642
714	59.941971
715	58.368809
716	66.774696
717	58.343674
718	64.075523
719	59.376766
720	58.911842
721	60.352413
722	60.241055
723	58.531681
724	61.678692
725	58.268303
726	61.043179
727	60.539806
728	63.071655
729	62.644501
730	65.309990
731	61.749058
732	58.960598
733	64.389252
734	59.790997
735	64.579933
736	64.650139
737	59.717594
738	64.716339
739	57.704533
740	64.670105
741	59.964725
742	59.755337
743	62.222382
744	55.715939
745	58.090675
746	60.328159
747	60.798344
748	63.639648
749	61.356655
750	63.361946
751	61.869835
752	65.233109
753	60.601952
754	63.171547
755	61.980286
756	64.137329
757	62.088757
758	63.143250
759	63.639744
760	61.007141
761	63.222733
762	64.820450
763	63.577492
764	61.802631
765	61.533283
766	56.045128
767	59.348625
768	64.057961
769	65.056358
770	58.353836
771	61.025803
772	59.455593
773	56.280945
774	62.081585
775	62.093803
776	59.721489
777	58.821426
778	62.084801
779	61.196278
780	59.280685
781	58.968719
782	59.160313
783	60.046715
784	61.939297
785	65.297737
786	63.826393
787	64.975502
788	58.325821
789	53.030842
790	61.557301
791	57.359127
792	55.846619
793	58.702572
794	58.134350
795	57.177635
796	58.240707
797	61.519882
798	61.507748
799	63.018639
800	62.940952
801	63.730556
802	62.113777
803	60.649586
804	58.715996
805	60.036640
806	63.392387
807	59.792679
808	61.733185
809	59.943893
810	59.616379
811	60.496227
812	63.189381
813	63.832619
814	61.857826
815	62.914272
816	59.997120
817	60.883522
818	63.382355
819	62.737453
820	63.826958
821	66.664413
822	62.354355
823	64.318909
824	61.787804
825	62.135864
826	63.123524
827	59.099060
828	62.472237
829	61.475807
830	58.735786
831	67.007011
832	58.028584
833	59.037636
834	57.360180
835	60.484337
836	60.517437
837	60.291267
838	65.855865
839	62.585743
840	63.739552
841	57.853104
842	64.511147
843	64.997368
844	62.862610
845	59.882877
846	59.395802
847	60.283051
848	62.416348
849	61.540237
850	53.575703
851	55.847931
852	57.551945
853	55.997627
854	58.567692
855	62.079807
856	62.468666
857	57.963814
858	57.238163
859	56.984276
860	64.238708
861	57.993160
862	60.334839
863	60.716064
864	55.760296
865	63.743603
866	56.294434
867	56.781460
868	58.148815
869	62.338955
870	60.679333
871	61.959869
872	59.105457
873	54.137295
874	62.561153
875	63.020027
876	56.283890
877	62.532459
878	61.797832
879	54.711536
880	59.646008
881	56.498302
882	57.486027
883	58.499557
884	58.315063
885	61.825352
886	57.124928
887	58.644722
888	63.334633
889	61.102417
890	56.523407
891	62.609447
892	66.488701
893	64.882233
894	61.234764
895	63.573631
896	61.501797
897	62.700798
898	62.690872
899	63.888657
900	63.783279
901	64.287613
902	58.686371
903	62.987549
904	57.095745
905	61.947529
906	60.279671
907	62.120968
908	59.854012
909	63.562622
910	59.126244
911	59.583496
912	58.603848
913	61.032127
914	62.943451
915	62.878769
916	64.558365
917	65.986824
918	60.186008
919	57.753635
920	61.364742
921	58.505196
922	59.541340
923	63.542152
924	58.517365
925	62.406948
926	64.805916
927	63.023224
928	60.178753
929	59.961540
930	60.010548
931	57.873436
932	59.748119
933	62.632698
934	56.387516
935	57.905598
936	58.075676
937	63.301075
938	63.713734
939	60.645973
940	57.152218
941	61.784275
942	59.846294
943	63.436108
944	61.211712
945	57.650490
946	59.580151
947	60.222046
948	58.678818
949	65.260231
950	56.278156
951	59.527729
952	62.313107
953	57.916302
954	61.407631
955	60.400040
956	59.200317
957	61.590065
958	57.840069
959	59.040306
960	61.710686
961	58.373821
962	57.900249
963	60.754650
964	61.329739
965	66.589539
966	58.952969
967	61.233711
968	61.009243
969	61.166557
970	61.404083
971	59.867085
972	59.241264
973	56.857079
974	55.231724
975	57.552853
976	62.895260
977	59.607578
978	59.783695
979	60.102108
980	60.619652
981	63.686359
982	60.890926
983	62.458878
984	62.162807
985	64.903358
986	59.710762
987	58.486889
988	57.208118
989	66.667931
990	61.456348
991	62.362564
992	60.611446
993	58.587238
994	57.184914
995	61.392841
996	59.792023
997	58.672417
998	58.039158
999	63.388577
1000	56.357334
1001	58.305191
