# Supplementary material for: Short-wavelength-sensitive 2 (Sws2) visual photopigment models combined with atomistic molecular simulations to predict spectral peaks of absorbance
Source: PLoS Comput Biol. 2020 Oct 21;16(10):e1008212. doi: 10.1371/journal.pcbi.1008212 (PMC7605715; doi:10.1371/journal.pcbi.1008212)
Supplement: S1 File — (ZIP) [file pcbi.1008212.s007.zip › S1_File/M-achne-SWS2A-Angles/Angle4.dat]

0	89.989243
1	84.256966
2	79.858490
3	69.858124
4	75.395332
5	73.316757
6	80.618187
7	81.674492
8	81.480370
9	71.805809
10	77.924538
11	75.067375
12	80.037148
13	78.441452
14	75.376610
15	75.860779
16	78.108147
17	74.945198
18	78.844231
19	78.794281
20	76.017654
21	78.960899
22	75.981636
23	83.409378
24	76.806152
25	78.598969
26	72.923553
27	80.665421
28	77.896736
29	73.932381
30	78.789848
31	77.675323
32	82.107727
33	76.553497
34	73.833839
35	75.147255
36	79.910820
37	80.069656
38	78.161293
39	84.727242
40	79.122063
41	83.905304
42	81.915215
43	80.995102
44	80.374283
45	78.171577
46	76.466850
47	77.289955
48	80.440392
49	80.429161
50	76.849991
51	77.165115
52	85.424675
53	77.482254
54	77.072189
55	77.842583
56	78.429680
57	74.367462
58	80.029594
59	77.522240
60	79.435585
61	80.812927
62	75.656631
63	78.195396
64	77.844070
65	76.776016
66	76.283226
67	81.133850
68	77.053802
69	76.554634
70	76.321266
71	73.411270
72	77.446800
73	84.523041
74	80.931122
75	83.311501
76	81.274132
77	77.658310
78	78.305748
79	78.740532
80	79.663315
81	74.996880
82	76.396408
83	80.344124
84	78.298065
85	83.180359
86	77.002922
87	80.006348
88	81.451630
89	84.323227
90	78.924316
91	78.188034
92	76.895210
93	84.451157
94	83.231834
95	78.612480
96	81.415512
97	80.080734
98	81.644669
99	83.227798
100	76.800011
101	82.977409
102	82.975029
103	81.910912
104	74.024460
105	78.060417
106	81.169167
107	80.610153
108	82.470413
109	81.374382
110	77.677460
111	75.903046
112	81.896065
113	76.659180
114	77.633774
115	77.080322
116	71.050346
117	77.065720
118	71.581184
119	75.349075
120	79.263329
121	75.513206
122	75.819115
123	75.836777
124	79.993362
125	79.360001
126	76.509628
127	80.084038
128	74.422592
129	79.684624
130	81.003929
131	80.671104
132	74.550156
133	74.106964
134	80.133026
135	79.848610
136	79.436523
137	75.315895
138	75.863953
139	76.326103
140	77.085068
141	80.776581
142	80.978035
143	75.417839
144	76.622559
145	83.120888
146	74.916756
147	75.288933
148	79.036270
149	79.125519
150	75.805313
151	81.127052
152	76.643127
153	79.238884
154	79.641762
155	79.831413
156	81.275764
157	77.001961
158	82.301926
159	75.372116
160	74.947624
161	75.241463
162	76.951797
163	79.194283
164	75.509216
165	75.748871
166	70.340530
167	74.843155
168	78.179237
169	77.783127
170	79.830399
171	76.134293
172	76.629692
173	81.086098
174	78.134941
175	78.495720
176	73.922272
177	78.536880
178	74.769020
179	72.517975
180	76.352959
181	79.613579
182	74.901352
183	79.768288
184	78.211243
185	75.990967
186	75.515755
187	78.667305
188	76.494377
189	85.715485
190	77.325371
191	81.554024
192	75.411774
193	77.906128
194	82.951874
195	79.396049
196	73.850014
197	73.552849
198	74.005981
199	79.027313
200	80.530373
201	80.780174
202	85.860962
203	82.954185
204	82.015015
205	74.789131
206	81.530342
207	75.903603
208	72.991531
209	79.029831
210	86.944138
211	74.323578
212	82.020226
213	73.735657
214	74.216293
215	84.177673
216	78.123077
217	80.057182
218	78.246414
219	78.127914
220	77.105270
221	77.514771
222	79.620110
223	75.908798
224	79.947327
225	72.568436
226	81.392616
227	80.001114
228	82.861267
229	77.928574
230	78.797737
231	75.098000
232	82.802490
233	79.712769
234	76.162674
235	74.173103
236	78.872917
237	75.442604
238	79.176239
239	76.233109
240	77.101418
241	79.394211
242	83.504440
243	75.844437
244	76.776810
245	72.510719
246	81.002060
247	82.505295
248	82.590332
249	72.767921
250	75.650635
251	77.654221
252	76.385216
253	79.347443
254	72.833061
255	76.155914
256	78.602936
257	75.459358
258	77.142235
259	74.237114
260	73.955727
261	76.547157
262	77.748093
263	83.811981
264	85.290298
265	80.593117
266	79.344536
267	83.662910
268	74.352943
269	74.214066
270	76.163025
271	77.081017
272	76.974670
273	76.291855
274	79.024910
275	76.604103
276	76.426453
277	75.131653
278	79.528137
279	77.775620
280	80.768242
281	80.192558
282	75.882202
283	79.182854
284	77.870575
285	78.480789
286	79.739677
287	84.359276
288	73.317909
289	73.982361
290	77.931458
291	80.769600
292	79.048798
293	76.797272
294	80.057495
295	76.531342
296	74.445473
297	77.122177
298	70.703606
299	82.696335
300	80.958702
301	79.926918
302	77.427391
303	77.875771
304	75.592590
305	78.371361
306	76.524818
307	75.528587
308	74.970291
309	80.179222
310	76.928230
311	75.879395
312	78.763771
313	77.483185
314	76.244400
315	80.262459
316	76.522568
317	74.141609
318	76.473434
319	76.923080
320	73.386230
321	81.344818
322	83.057823
323	75.535774
324	77.988678
325	79.075829
326	81.557922
327	75.802063
328	76.585121
329	75.607437
330	79.460052
331	76.956421
332	77.918907
333	74.509613
334	78.101898
335	75.168396
336	90.941246
337	90.064034
338	95.156067
339	104.495003
340	96.891075
341	106.516777
342	103.118164
343	105.180031
344	103.415375
345	110.085175
346	97.490456
347	110.768448
348	99.781151
349	91.144363
350	91.126045
351	101.787903
352	86.417976
353	83.549644
354	81.365700
355	81.392830
356	77.599510
357	75.709465
358	77.194092
359	77.892860
360	96.749916
361	79.734543
362	81.426125
363	76.090248
364	78.299530
365	78.485573
366	85.146942
367	78.474289
368	76.888016
369	91.797409
370	86.239685
371	82.522110
372	93.688591
373	88.634605
374	94.665512
375	95.941566
376	94.111572
377	97.492943
378	89.435150
379	93.125412
380	95.413033
381	81.267738
382	83.395164
383	93.362816
384	96.644608
385	88.735153
386	78.934959
387	85.256027
388	82.741692
389	81.694061
390	91.256523
391	88.277863
392	86.504570
393	89.240639
394	79.408409
395	77.425026
396	86.054398
397	96.132431
398	89.325310
399	99.701431
400	90.097435
401	90.834885
402	92.334923
403	80.534622
404	73.284142
405	77.799141
406	87.513191
407	89.894447
408	96.146599
409	89.316116
410	91.185196
411	101.308701
412	100.875412
413	96.980255
414	92.508942
415	100.084854
416	87.661934
417	80.557739
418	99.992912
419	92.630035
420	95.797569
421	101.670341
422	101.774193
423	96.592613
424	85.847153
425	80.520470
426	83.863693
427	84.958717
428	79.047142
429	76.281586
430	82.363861
431	78.979408
432	80.744637
433	83.015701
434	78.492393
435	78.750275
436	74.199364
437	78.650734
438	77.789131
439	72.238258
440	75.061287
441	83.822021
442	78.198036
443	92.524933
444	99.395615
445	82.569664
446	94.828133
447	85.662689
448	97.218788
449	95.636841
450	88.718338
451	93.375999
452	88.863136
453	91.441605
454	80.975212
455	83.669640
456	92.410172
457	94.352646
458	78.304741
459	102.583969
460	88.149185
461	80.868927
462	89.845627
463	90.375282
464	74.902199
465	96.794525
466	90.960571
467	80.716774
468	79.811989
469	81.462296
470	82.142731
471	83.811012
472	81.502548
473	84.283470
474	90.660362
475	88.812538
476	87.548889
477	92.389687
478	93.536980
479	82.578400
480	85.526527
481	78.233139
482	86.936806
483	83.845192
484	80.095833
485	81.231483
486	81.513298
487	82.292152
488	77.169823
489	83.531372
490	73.849510
491	97.354782
492	92.512482
493	84.925720
494	81.771492
495	80.132797
496	89.689873
497	93.222679
498	97.167641
499	93.193726
500	84.728737
501	80.030029
502	102.976677
503	84.410011
504	98.888145
505	89.535278
506	91.093628
507	96.685371
508	96.474556
509	92.053574
510	75.706841
511	79.932297
512	80.885567
513	82.836906
514	73.763512
515	81.505669
516	84.464577
517	79.996925
518	79.847588
519	77.359650
520	75.594284
521	80.791824
522	78.532234
523	83.739456
524	76.499374
525	78.494499
526	74.865463
527	80.463860
528	72.269630
529	74.001534
530	75.924393
531	82.525284
532	80.564926
533	78.636009
534	77.958275
535	80.510147
536	75.795090
537	81.844452
538	74.264473
539	76.772064
540	77.919594
541	82.490585
542	83.880898
543	81.766945
544	75.960251
545	77.406242
546	82.148613
547	80.224358
548	83.839500
549	81.809761
550	84.736641
551	81.024933
552	79.954262
553	73.303909
554	81.591209
555	77.806267
556	79.001556
557	95.885887
558	91.485962
559	89.003822
560	95.277145
561	83.447975
562	75.047081
563	77.035156
564	79.968811
565	78.309128
566	76.904167
567	84.889618
568	80.162239
569	77.772430
570	88.288795
571	90.622864
572	93.675995
573	92.898270
574	79.380737
575	90.165649
576	83.825653
577	78.490402
578	75.339844
579	83.817863
580	88.291527
581	92.446526
582	86.705093
583	92.327698
584	85.947777
585	77.169258
586	82.864349
587	76.038185
588	81.229080
589	78.096176
590	80.799492
591	73.337372
592	83.215057
593	77.901863
594	81.696335
595	72.034195
596	83.139359
597	84.259094
598	80.261116
599	80.988419
600	85.139030
601	79.831169
602	79.848473
603	81.004173
604	81.528786
605	78.338913
606	79.763008
607	97.303215
608	90.480461
609	77.247154
610	94.829750
611	94.672363
612	91.934998
613	84.457436
614	94.186119
615	83.782860
616	95.696671
617	84.624031
618	91.560349
619	83.907852
620	75.972275
621	80.287857
622	82.329247
623	74.373642
624	76.975784
625	80.904228
626	78.728035
627	80.250206
628	80.011093
629	82.287392
630	83.248932
631	76.089806
632	76.203766
633	76.087677
634	76.915337
635	82.213364
636	81.313759
637	85.899506
638	76.740601
639	78.754189
640	78.721519
641	77.084602
642	81.884583
643	77.375175
644	79.168388
645	73.199715
646	75.286636
647	85.501190
648	97.022736
649	80.178345
650	82.160835
651	83.131569
652	72.982330
653	77.018120
654	78.523628
655	79.603584
656	81.876198
657	83.320045
658	85.279678
659	75.943985
660	81.488617
661	81.488945
662	75.700638
663	81.622520
664	75.861786
665	74.010162
666	73.591713
667	78.503136
668	80.742363
669	75.795746
670	78.572365
671	71.417671
672	81.298447
673	72.978279
674	76.574226
675	78.342628
676	80.070686
677	77.645973
678	77.117607
679	77.008514
680	73.765404
681	79.656914
682	74.039177
683	74.109650
684	76.531944
685	74.800354
686	74.690628
687	75.739906
688	74.553207
689	78.319275
690	73.879532
691	76.434731
692	75.780258
693	74.529144
694	78.616882
695	75.806923
696	76.449081
697	74.515678
698	75.490349
699	75.085648
700	74.465195
701	77.427330
702	78.259506
703	77.089684
704	71.946121
705	76.432777
706	81.750816
707	81.387856
708	82.439003
709	80.190857
710	78.968895
711	80.287430
712	77.792442
713	79.920219
714	76.403946
715	73.218071
716	79.314079
717	76.762405
718	77.977486
719	81.804214
720	73.119652
721	74.448845
722	78.151031
723	75.460770
724	76.138443
725	74.965378
726	77.337433
727	78.011658
728	78.713829
729	76.667732
730	81.647980
731	73.333023
732	77.354309
733	73.974266
734	73.711075
735	74.367302
736	82.170158
737	78.019455
738	83.213943
739	77.486572
740	77.727852
741	75.908882
742	75.609245
743	82.558762
744	70.240654
745	77.834381
746	76.894714
747	78.034706
748	78.389282
749	79.220169
750	79.324097
751	78.780617
752	83.000320
753	77.491837
754	81.398674
755	77.383385
756	79.817154
757	73.748886
758	74.652557
759	77.699379
760	79.235977
761	78.314430
762	80.147659
763	78.039757
764	78.166489
765	79.811569
766	74.384056
767	79.180305
768	74.747383
769	79.387161
770	76.398911
771	80.118973
772	73.160309
773	71.791008
774	72.861771
775	80.408768
776	72.541595
777	78.117607
778	74.836777
779	75.069321
780	75.998810
781	79.743866
782	73.128304
783	78.881302
784	80.440399
785	80.627388
786	75.738930
787	79.879990
788	73.698425
789	69.297577
790	76.866859
791	73.232658
792	75.349846
793	77.077583
794	74.947487
795	70.806099
796	80.664200
797	79.340508
798	79.917595
799	75.266365
800	75.349648
801	82.805511
802	78.407715
803	78.733841
804	74.819389
805	76.420181
806	79.502388
807	73.429565
808	78.708733
809	71.520439
810	77.913063
811	78.071030
812	80.676453
813	72.538055
814	75.375168
815	74.129936
816	77.628426
817	78.802361
818	76.656357
819	77.097260
820	75.752838
821	78.994392
822	75.950111
823	76.278900
824	76.152779
825	77.624649
826	73.186409
827	78.231415
828	79.216637
829	79.430916
830	72.651283
831	77.335388
832	72.163506
833	72.049667
834	70.420952
835	71.746933
836	73.841133
837	72.307335
838	76.935326
839	75.223732
840	80.691116
841	74.728172
842	77.341766
843	81.187622
844	78.017128
845	77.134888
846	67.646828
847	75.556122
848	81.517395
849	76.258842
850	72.102760
851	73.826363
852	71.120567
853	70.714958
854	72.999718
855	78.893356
856	77.150780
857	76.105675
858	76.382301
859	75.245483
860	76.900650
861	75.272552
862	79.286369
863	78.014107
864	73.463982
865	78.210663
866	74.471161
867	76.185715
868	75.852318
869	74.845131
870	76.989769
871	74.322868
872	72.576637
873	72.735321
874	74.168663
875	76.491096
876	71.400925
877	75.310638
878	79.185974
879	74.016182
880	75.309265
881	72.014084
882	77.376389
883	76.642281
884	81.212715
885	76.891281
886	74.697983
887	71.730034
888	82.288506
889	77.564735
890	75.238548
891	78.039474
892	78.095123
893	78.795670
894	76.244003
895	81.421364
896	77.341949
897	79.849480
898	72.428505
899	78.804001
900	74.520752
901	79.762794
902	76.162155
903	81.926369
904	75.819923
905	78.553421
906	77.698769
907	79.242546
908	75.843330
909	81.851601
910	79.057114
911	78.271919
912	75.177940
913	76.039955
914	80.918991
915	78.368584
916	85.441513
917	81.297195
918	79.956902
919	79.821358
920	76.535805
921	75.923866
922	80.874619
923	76.157082
924	74.625008
925	80.937660
926	81.694000
927	78.558769
928	73.589249
929	74.060043
930	77.195534
931	74.823303
932	77.612640
933	80.169579
934	71.449867
935	75.472824
936	72.534058
937	75.691757
938	79.041794
939	78.252258
940	78.259392
941	79.296150
942	78.271515
943	75.190849
944	77.210648
945	72.882530
946	77.706833
947	76.992668
948	77.113029
949	79.287468
950	71.707275
951	76.303215
952	78.271896
953	76.852341
954	75.143608
955	72.164528
956	79.464859
957	73.200958
958	72.626076
959	75.312035
960	75.109596
961	77.887039
962	74.061325
963	73.050568
964	76.376778
965	82.847794
966	74.931725
967	75.141823
968	77.294411
969	75.737679
970	70.103371
971	72.923302
972	77.008018
973	74.529701
974	70.798996
975	79.971581
976	76.456360
977	80.015923
978	78.858040
979	78.561707
980	76.232979
981	85.044586
982	77.868332
983	81.536682
984	76.308914
985	79.578712
986	78.948158
987	75.659370
988	80.667664
989	83.023407
990	77.200928
991	77.478706
992	78.844643
993	75.886848
994	75.769135
995	81.413185
996	81.148109
997	76.731506
998	74.411293
999	75.705254
1000	76.405373
1001	74.859253
