# Supplementary material for: Short-wavelength-sensitive 2 (Sws2) visual photopigment models combined with atomistic molecular simulations to predict spectral peaks of absorbance
Source: PLoS Comput Biol. 2020 Oct 21;16(10):e1008212. doi: 10.1371/journal.pcbi.1008212 (PMC7605715; doi:10.1371/journal.pcbi.1008212)
Supplement: S1 File — (ZIP) [file pcbi.1008212.s007.zip › S1_File/M-achne-SWS2A-Angles/Angle1.dat]

0	124.858620
1	126.816429
2	125.910347
3	122.555969
4	119.467743
5	126.228088
6	126.135658
7	129.530838
8	128.363724
9	124.849525
10	125.302994
11	117.257217
12	127.827843
13	122.645859
14	125.834023
15	127.678642
16	124.149292
17	127.506371
18	129.469193
19	122.281097
20	119.302162
21	123.171684
22	122.704048
23	124.181610
24	126.049789
25	123.824142
26	129.799438
27	125.199608
28	125.992210
29	124.625725
30	121.185219
31	125.174545
32	123.620430
33	129.173538
34	122.461670
35	123.800133
36	121.649292
37	120.727203
38	128.993256
39	124.729431
40	129.762146
41	123.768181
42	126.752647
43	124.278709
44	130.305908
45	128.112457
46	127.646469
47	124.123840
48	132.704254
49	126.862000
50	129.096268
51	127.759521
52	127.638519
53	132.241974
54	128.083771
55	127.114456
56	130.967682
57	129.716385
58	126.257797
59	128.767593
60	126.842163
61	128.907181
62	127.361267
63	130.312439
64	123.285240
65	125.576172
66	131.152161
67	129.183380
68	128.448608
69	121.832870
70	123.239220
71	120.236885
72	125.762894
73	125.422424
74	129.742157
75	124.696564
76	128.525558
77	123.865784
78	128.453186
79	124.307571
80	121.236160
81	128.839493
82	124.858910
83	123.784752
84	126.373039
85	125.873001
86	126.630402
87	124.280365
88	127.029121
89	123.325172
90	121.852188
91	126.867928
92	125.342392
93	118.468521
94	124.175110
95	120.275795
96	132.485352
97	121.254150
98	123.598022
99	120.265511
100	128.409485
101	130.834091
102	123.206177
103	122.620445
104	120.036179
105	126.737686
106	124.610176
107	129.837692
108	121.842697
109	118.871452
110	129.540314
111	123.259796
112	127.075539
113	123.523140
114	123.444633
115	129.287750
116	119.647850
117	122.437973
118	122.563332
119	126.485039
120	126.430603
121	124.682411
122	130.163635
123	125.540474
124	122.504280
125	125.941833
126	130.776947
127	131.038742
128	122.865067
129	124.085342
130	123.944305
131	122.299797
132	121.283928
133	128.233185
134	122.008636
135	125.060326
136	124.027878
137	124.632950
138	121.491348
139	121.939201
140	123.073524
141	122.358345
142	125.867043
143	122.309509
144	123.881783
145	125.437057
146	127.105629
147	125.029686
148	125.954895
149	133.895584
150	125.232574
151	118.748550
152	124.606873
153	124.071846
154	125.069580
155	129.008087
156	124.031525
157	131.290375
158	127.327324
159	125.504005
160	121.099243
161	124.301552
162	122.523758
163	128.423157
164	131.637665
165	127.163620
166	126.618362
167	124.623795
168	127.009338
169	123.133575
170	124.240326
171	119.684669
172	122.232956
173	125.398041
174	124.145439
175	126.878838
176	124.889587
177	126.548370
178	125.030342
179	124.319267
180	124.505775
181	123.614456
182	129.318069
183	123.806152
184	124.442978
185	119.276794
186	123.989014
187	129.454422
188	129.909164
189	122.368767
190	131.528427
191	128.078323
192	129.520126
193	128.281097
194	126.448097
195	123.562492
196	134.157303
197	122.127174
198	123.507729
199	120.399826
200	132.252411
201	127.397049
202	125.561081
203	130.879456
204	130.888687
205	123.239441
206	123.710297
207	125.675896
208	123.939957
209	120.349342
210	120.352043
211	125.907700
212	124.729843
213	126.522301
214	126.619446
215	129.483337
216	121.233917
217	124.603622
218	126.023674
219	122.955933
220	130.613052
221	120.929672
222	123.919304
223	119.277313
224	129.959778
225	123.272652
226	124.470886
227	124.442169
228	129.183380
229	126.520309
230	125.632042
231	125.779190
232	119.813675
233	129.885483
234	124.241646
235	129.464767
236	125.768890
237	130.948959
238	125.548180
239	123.466774
240	123.223557
241	125.188751
242	125.632973
243	122.375969
244	128.699905
245	128.659317
246	124.992874
247	120.858612
248	129.388519
249	123.999214
250	128.782608
251	124.414017
252	125.099373
253	131.261139
254	118.627243
255	121.747826
256	126.131538
257	122.402657
258	129.396835
259	122.817375
260	122.345024
261	126.258247
262	126.903152
263	129.984543
264	131.140305
265	123.082085
266	126.556076
267	125.893616
268	122.633369
269	126.288536
270	125.019936
271	126.248238
272	132.526810
273	134.377777
274	123.807808
275	127.091904
276	124.537834
277	123.334915
278	125.699387
279	125.790298
280	121.965981
281	127.019897
282	132.836136
283	124.327515
284	126.192543
285	127.633629
286	126.025650
287	123.827492
288	124.101700
289	123.698074
290	131.817383
291	127.652618
292	129.670807
293	130.335571
294	123.294235
295	126.458336
296	120.695465
297	125.186562
298	131.718597
299	125.143303
300	121.474548
301	127.885750
302	126.077354
303	127.192780
304	125.350311
305	122.678955
306	124.917084
307	120.624695
308	123.793983
309	128.703629
310	126.214523
311	127.280991
312	122.837105
313	126.703178
314	124.697647
315	132.817947
316	121.735489
317	127.761726
318	132.115799
319	128.648590
320	123.892883
321	130.364334
322	121.537354
323	130.611649
324	130.597702
325	130.870544
326	123.882111
327	131.683243
328	127.609276
329	124.164948
330	122.711716
331	122.103760
332	119.588104
333	123.662888
334	125.523811
335	128.357529
336	124.592598
337	126.564117
338	122.650749
339	127.035767
340	128.500977
341	127.225525
342	124.899956
343	127.799660
344	128.431717
345	127.322777
346	126.392159
347	129.044464
348	124.191231
349	121.123505
350	123.691010
351	128.509323
352	130.294266
353	129.017105
354	128.202454
355	123.277512
356	128.258270
357	128.854248
358	123.080597
359	121.299355
360	127.679901
361	120.370186
362	122.784576
363	123.376221
364	122.850586
365	123.975121
366	119.026375
367	121.091797
368	126.147545
369	127.725494
370	121.500977
371	124.459915
372	118.619064
373	129.794113
374	128.674362
375	129.051529
376	129.865768
377	119.818237
378	125.075462
379	127.781288
380	131.273132
381	121.776085
382	128.751450
383	124.748367
384	123.462532
385	123.134308
386	123.561646
387	123.155281
388	129.431488
389	122.003120
390	128.886063
391	127.025444
392	130.863998
393	121.682060
394	122.132896
395	126.246910
396	124.329651
397	124.237984
398	124.140968
399	128.828323
400	123.181030
401	125.364395
402	124.409073
403	126.035706
404	127.014923
405	120.650810
406	125.797073
407	121.620644
408	128.170135
409	129.787628
410	129.655823
411	120.443733
412	132.775650
413	128.065811
414	125.866714
415	127.899597
416	128.372757
417	123.464073
418	127.607307
419	134.017822
420	134.753159
421	123.677490
422	126.580658
423	127.636826
424	125.406403
425	124.994911
426	123.884949
427	118.295471
428	118.250885
429	127.836433
430	124.025009
431	126.879799
432	126.989799
433	128.295959
434	128.273880
435	125.421616
436	125.206848
437	125.491463
438	130.167526
439	131.018448
440	123.533165
441	123.888199
442	124.128510
443	124.698738
444	120.420593
445	124.795029
446	123.621819
447	121.685806
448	126.286568
449	129.533920
450	129.988098
451	118.106186
452	121.609825
453	128.791351
454	129.790024
455	123.897308
456	122.790955
457	122.980873
458	128.203751
459	121.387558
460	127.931046
461	128.971634
462	118.773178
463	123.775963
464	128.309235
465	122.907913
466	122.160629
467	125.068375
468	122.108360
469	126.841591
470	123.198395
471	123.040939
472	119.762367
473	126.698738
474	123.459099
475	128.507324
476	121.571465
477	131.152496
478	130.576508
479	133.137878
480	125.495560
481	125.824654
482	127.411270
483	121.965935
484	126.645973
485	122.887985
486	127.777092
487	121.293930
488	134.140564
489	120.289833
490	128.862473
491	123.815895
492	126.478752
493	129.794754
494	128.045486
495	126.656746
496	127.401733
497	130.221954
498	121.404007
499	120.738495
500	124.995224
501	127.781448
502	127.539154
503	126.710602
504	124.824867
505	125.982475
506	125.882477
507	128.115219
508	130.032852
509	121.033875
510	129.805695
511	123.243782
512	129.440933
513	125.607849
514	127.441933
515	128.892502
516	129.620438
517	123.703239
518	128.216171
519	130.682877
520	123.894058
521	123.764122
522	127.522667
523	125.475578
524	122.631500
525	135.020264
526	122.031151
527	126.298546
528	129.621918
529	127.775711
530	127.381897
531	122.258446
532	126.928551
533	125.792458
534	127.208427
535	130.999039
536	124.886406
537	123.098206
538	123.533615
539	121.113396
540	121.106575
541	122.607117
542	127.330658
543	129.524918
544	127.780930
545	126.098206
546	127.636147
547	127.262741
548	121.555611
549	124.092232
550	126.618843
551	126.321548
552	125.254372
553	123.613228
554	122.989349
555	127.755890
556	127.851105
557	121.420898
558	122.701073
559	128.237701
560	123.477119
561	119.961716
562	121.128296
563	131.358673
564	124.039436
565	125.985123
566	128.215118
567	126.115196
568	123.299911
569	130.395721
570	131.754547
571	118.829651
572	123.328400
573	126.501564
574	127.069618
575	121.686485
576	127.087608
577	127.086304
578	125.726097
579	126.698006
580	124.398811
581	126.640495
582	127.371773
583	127.906906
584	125.652794
585	128.897568
586	127.239258
587	123.663063
588	129.131210
589	124.658577
590	121.504501
591	126.274887
592	128.611282
593	124.319145
594	126.592888
595	129.909866
596	122.722870
597	126.426613
598	130.472702
599	120.330391
600	120.652397
601	126.247200
602	127.407181
603	122.942451
604	125.584656
605	128.241333
606	128.228424
607	123.483047
608	123.710426
609	124.559441
610	122.711807
611	127.402374
612	125.525612
613	124.845177
614	122.797691
615	127.291641
616	122.596474
617	126.338425
618	125.691589
619	126.665085
620	126.904251
621	118.483963
622	121.970367
623	126.755661
624	127.832062
625	121.944534
626	123.339294
627	123.139450
628	131.213516
629	123.997620
630	125.939606
631	125.764053
632	118.035217
633	122.833908
634	125.926521
635	122.397499
636	123.579376
637	121.898415
638	127.308784
639	119.383186
640	130.013245
641	123.925728
642	119.808853
643	127.145424
644	122.700142
645	127.115913
646	131.298218
647	123.766335
648	131.513779
649	128.706680
650	130.188492
651	128.423889
652	126.593803
653	131.826248
654	132.331467
655	121.765022
656	129.786255
657	122.167168
658	125.219147
659	122.130081
660	129.292465
661	120.554451
662	121.122208
663	127.265289
664	128.334564
665	124.172913
666	127.079948
667	123.412842
668	128.100235
669	126.279884
670	125.024292
671	122.743019
672	127.405464
673	122.515373
674	123.645485
675	123.746475
676	118.965492
677	126.542030
678	127.445839
679	126.306061
680	127.930962
681	132.676453
682	123.405113
683	126.099571
684	126.739639
685	121.647148
686	122.247818
687	123.203651
688	124.654137
689	130.491089
690	122.369987
691	125.458061
692	119.953011
693	122.454475
694	128.561386
695	122.929871
696	131.888885
697	129.473740
698	127.004967
699	131.815735
700	124.211830
701	126.586235
702	137.015991
703	126.003784
704	128.925690
705	120.074875
706	127.073883
707	127.412621
708	130.469437
709	125.227943
710	128.092529
711	128.712799
712	121.087440
713	124.629921
714	124.181267
715	127.446609
716	124.305580
717	123.255119
718	132.772385
719	123.590240
720	127.092491
721	128.635193
722	130.857956
723	124.579292
724	126.288437
725	128.012299
726	127.525467
727	120.244347
728	124.418991
729	126.311089
730	124.267944
731	130.076828
732	118.850922
733	124.438660
734	127.980606
735	126.715622
736	130.570023
737	135.376434
738	128.151489
739	125.162018
740	123.995407
741	121.608093
742	124.409195
743	132.650803
744	125.493660
745	128.673569
746	128.642059
747	125.582703
748	126.063660
749	126.327538
750	123.486107
751	126.689903
752	126.538109
753	128.178146
754	133.577316
755	125.296860
756	127.908546
757	125.352524
758	130.925507
759	125.458366
760	126.075867
761	129.305176
762	129.197556
763	125.476357
764	125.887833
765	121.337379
766	127.330162
767	128.798141
768	133.302536
769	126.491798
770	123.575554
771	124.056656
772	127.394547
773	122.250603
774	122.526413
775	131.616455
776	128.636475
777	124.236427
778	120.276886
779	131.598099
780	122.684021
781	129.223419
782	127.969673
783	128.162918
784	125.106377
785	124.251144
786	123.700058
787	124.800415
788	126.327660
789	120.632149
790	121.496391
791	129.250839
792	133.538406
793	130.448929
794	120.664497
795	126.158066
796	121.183472
797	126.656654
798	123.007774
799	125.210197
800	123.976746
801	125.767471
802	129.257309
803	129.617264
804	126.731392
805	126.455353
806	126.496063
807	123.016052
808	128.858551
809	120.170036
810	130.037262
811	126.571304
812	121.983383
813	117.543579
814	126.832573
815	130.654175
816	123.873825
817	128.075073
818	125.297020
819	120.819435
820	124.509842
821	125.431519
822	123.045685
823	128.592758
824	124.730583
825	127.319405
826	127.353058
827	122.281845
828	128.551437
829	128.699371
830	118.537315
831	123.177734
832	132.973145
833	120.702751
834	123.311729
835	122.916649
836	125.243484
837	123.723480
838	124.814194
839	125.781242
840	132.106125
841	127.983826
842	123.648926
843	124.214859
844	127.315109
845	126.861412
846	133.216599
847	126.826660
848	125.330528
849	124.723122
850	129.655563
851	130.090942
852	124.758324
853	129.547821
854	120.414818
855	125.188683
856	126.824783
857	121.581947
858	125.562035
859	122.309280
860	123.756760
861	123.642357
862	117.569687
863	125.367180
864	126.701225
865	117.320015
866	122.705032
867	123.974327
868	130.432190
869	120.411385
870	131.215103
871	124.882950
872	126.711899
873	123.834267
874	119.812500
875	122.318184
876	128.356796
877	131.385147
878	119.544418
879	124.787926
880	129.326935
881	126.367958
882	126.822777
883	125.988800
884	125.243050
885	122.738937
886	126.674484
887	126.082573
888	128.273804
889	125.507355
890	122.261032
891	119.498970
892	125.238037
893	126.745430
894	125.309387
895	127.236794
896	124.080978
897	129.797363
898	128.468216
899	121.160347
900	125.333069
901	122.138794
902	126.113884
903	123.805199
904	130.352585
905	119.120750
906	121.037430
907	126.487732
908	131.842758
909	119.445595
910	130.463730
911	123.709702
912	125.183273
913	122.310333
914	122.928642
915	127.361328
916	129.090363
917	126.159714
918	126.908661
919	130.530029
920	132.575485
921	131.311600
922	128.320786
923	123.420128
924	121.632950
925	130.137650
926	126.831413
927	124.552010
928	121.975243
929	126.570877
930	119.946045
931	129.555115
932	123.629990
933	129.777176
934	125.527786
935	129.156265
936	119.587761
937	122.190994
938	126.277222
939	122.559303
940	129.692596
941	126.527000
942	125.857262
943	128.934555
944	124.360756
945	119.911194
946	120.051041
947	124.610672
948	123.566116
949	126.895134
950	123.574623
951	124.672234
952	123.547852
953	127.692245
954	123.513550
955	122.292732
956	127.374916
957	130.666382
958	127.614014
959	123.499954
960	124.486893
961	124.099510
962	120.490326
963	122.381798
964	122.653687
965	125.866623
966	122.208679
967	125.777992
968	121.822952
969	131.910858
970	125.237793
971	124.552338
972	125.762596
973	124.928711
974	126.720901
975	123.182533
976	121.412102
977	125.263664
978	129.889435
979	126.443497
980	127.601707
981	128.140198
982	119.383965
983	124.238518
984	125.664322
985	120.302254
986	128.745468
987	126.692604
988	128.073120
989	122.676331
990	126.924286
991	120.181358
992	122.505020
993	125.666656
994	128.417603
995	127.510551
996	124.861473
997	125.886757
998	116.898766
999	123.349106
1000	126.217323
1001	124.813934
