# Supplementary material for: Short-wavelength-sensitive 2 (Sws2) visual photopigment models combined with atomistic molecular simulations to predict spectral peaks of absorbance
Source: PLoS Comput Biol. 2020 Oct 21;16(10):e1008212. doi: 10.1371/journal.pcbi.1008212 (PMC7605715; doi:10.1371/journal.pcbi.1008212)
Supplement: S1 File — (ZIP) [file pcbi.1008212.s007.zip › S1_File/M-achne-SWS2A-Angles/Torsion3.dat]

0	-2.686282
1	-2.150773
2	3.964797
3	-1.075155
4	-2.766438
5	1.116079
6	7.351330
7	5.427917
8	11.528174
9	2.723487
10	3.973759
11	0.909506
12	0.192115
13	-3.987153
14	7.789366
15	16.342319
16	3.034454
17	2.823801
18	8.863586
19	0.240310
20	0.560202
21	-7.618040
22	-2.501084
23	4.580619
24	-11.412444
25	3.826030
26	-2.143999
27	8.460793
28	-7.050308
29	-12.110224
30	-6.907156
31	-0.314756
32	-2.159986
33	2.921721
34	-2.875863
35	-3.136198
36	5.499303
37	-0.475223
38	-11.139861
39	13.696166
40	-2.513480
41	4.335316
42	-8.198790
43	1.793608
44	1.106704
45	1.563823
46	-8.242278
47	-8.312970
48	4.904528
49	14.574591
50	3.346678
51	-2.460940
52	4.028417
53	3.571230
54	4.656980
55	2.288552
56	-3.782946
57	2.379255
58	-6.633907
59	-3.601754
60	4.899755
61	-1.089344
62	8.787214
63	4.887469
64	-5.228377
65	1.638346
66	5.410681
67	-11.212960
68	-0.016632
69	-5.979126
70	6.738225
71	2.679903
72	-14.555111
73	-3.631095
74	0.357277
75	0.818874
76	-4.460196
77	-8.578511
78	1.017914
79	2.602594
80	10.299376
81	-5.132634
82	7.915667
83	13.101815
84	-13.056247
85	9.937277
86	3.284028
87	4.252491
88	-4.796342
89	-4.967474
90	0.008701
91	-0.070767
92	2.392675
93	5.536980
94	5.793825
95	5.922896
96	2.853617
97	10.966718
98	0.871780
99	-0.521393
100	6.553476
101	11.131641
102	-4.545481
103	-4.617159
104	6.993467
105	-2.165313
106	-5.559459
107	-1.964045
108	-1.016515
109	-20.856989
110	-7.887232
111	-2.693922
112	-10.622802
113	-2.077379
114	-3.839339
115	1.412890
116	2.812170
117	-11.458248
118	-1.947913
119	5.487554
120	-6.112190
121	3.054290
122	-7.867871
123	11.261396
124	2.696164
125	-2.323550
126	7.539921
127	-8.579664
128	3.647392
129	-4.267945
130	9.390657
131	0.871000
132	2.553266
133	-0.530410
134	3.849222
135	4.268311
136	4.619430
137	-16.643559
138	3.440882
139	12.876509
140	-7.854908
141	11.633376
142	4.635746
143	-5.123330
144	1.477255
145	-3.132706
146	-2.863599
147	4.127607
148	7.052167
149	-1.350923
150	12.478357
151	6.310353
152	4.140375
153	2.963416
154	-15.774170
155	8.900448
156	10.125461
157	-0.539170
158	11.126283
159	-3.244973
160	-0.567624
161	-12.527203
162	3.727610
163	-6.593373
164	-1.490415
165	1.989821
166	-12.766285
167	-3.146162
168	-2.476120
169	-7.710732
170	0.796580
171	10.792669
172	0.053788
173	7.523272
174	-6.379363
175	2.958249
176	-5.723181
177	-7.592163
178	7.631188
179	1.547228
180	-9.929501
181	-3.783975
182	9.576880
183	-0.418296
184	-13.571652
185	-8.670530
186	-6.304671
187	-12.842113
188	0.958246
189	15.344689
190	5.596930
191	2.330330
192	0.474143
193	-2.712801
194	-16.257872
195	2.085654
196	1.971676
197	-3.734913
198	1.153168
199	7.022120
200	8.727571
201	-2.757432
202	12.939590
203	8.636086
204	-8.275858
205	-11.824923
206	13.131388
207	1.972508
208	-0.656857
209	-2.218361
210	5.774903
211	-0.310822
212	18.183098
213	4.838086
214	-16.058994
215	7.547701
216	19.840611
217	7.199901
218	3.071749
219	0.234916
220	0.394813
221	-7.498987
222	6.306649
223	-4.698486
224	-1.763855
225	-11.297359
226	-5.522742
227	2.620805
228	-3.640889
229	-1.278015
230	-5.293059
231	4.005858
232	2.491009
233	-2.972101
234	-12.363256
235	-3.909792
236	-4.306653
237	9.755453
238	4.817742
239	-10.155032
240	-3.014171
241	-14.797421
242	-0.166991
243	15.628863
244	-8.522687
245	-0.379944
246	3.124635
247	-0.428216
248	5.152510
249	7.003778
250	0.139922
251	4.246452
252	1.849322
253	-2.260025
254	5.095363
255	0.317742
256	-0.570247
257	0.808255
258	-4.546576
259	2.921825
260	0.203281
261	-0.913502
262	-3.538199
263	10.499513
264	0.224456
265	-9.830918
266	0.801174
267	6.853394
268	7.312118
269	6.339922
270	-4.703693
271	-7.607451
272	0.229213
273	-1.315593
274	13.354666
275	-6.624375
276	6.577175
277	-7.367782
278	-5.175470
279	-5.664108
280	-7.831728
281	3.991715
282	6.130871
283	-0.018862
284	-11.327016
285	15.857798
286	13.514390
287	3.799798
288	2.020510
289	0.738873
290	-4.487605
291	-3.746149
292	-1.516297
293	-1.105588
294	-14.432519
295	4.104019
296	2.267647
297	-3.153766
298	3.387002
299	7.953485
300	4.777479
301	1.486013
302	-3.684514
303	-1.669293
304	1.930141
305	2.468847
306	-2.668570
307	9.641707
308	8.759029
309	-0.281298
310	1.013201
311	7.977432
312	3.856090
313	4.866629
314	4.962634
315	-5.659733
316	2.331593
317	8.333656
318	4.488416
319	18.405306
320	0.354323
321	-16.193386
322	3.345461
323	-7.792308
324	-8.640653
325	-5.329607
326	7.358233
327	24.163910
328	-6.330622
329	-5.820192
330	2.076075
331	-6.973119
332	10.116040
333	0.029337
334	-1.889339
335	15.395045
336	-6.839421
337	1.039218
338	-15.827407
339	-5.261281
340	-3.215913
341	-9.037669
342	0.260139
343	5.185250
344	-4.053597
345	8.703144
346	0.514388
347	2.296398
348	-11.156932
349	9.194925
350	12.500747
351	-2.171214
352	4.514066
353	15.441892
354	4.369900
355	2.055204
356	8.727672
357	-9.290971
358	0.210999
359	-5.310879
360	10.402358
361	1.829373
362	-10.049125
363	-1.074035
364	-1.648819
365	3.401876
366	5.750960
367	0.094016
368	7.411158
369	2.092154
370	-9.322716
371	-0.106204
372	2.949053
373	20.473202
374	-6.261400
375	2.092154
376	-9.234012
377	2.939940
378	-5.844728
379	-13.534616
380	9.489747
381	4.885437
382	-10.787751
383	-9.458209
384	3.176421
385	6.107532
386	-7.023164
387	-4.959755
388	-0.606834
389	2.619690
390	-5.262249
391	-9.607960
392	2.787974
393	5.975338
394	4.472739
395	-2.132866
396	0.373631
397	-10.826739
398	3.854909
399	8.576409
400	-6.957240
401	-3.847574
402	-9.146783
403	2.669283
404	2.525600
405	-5.404852
406	5.623181
407	-6.729116
408	6.165646
409	1.302591
410	8.279200
411	2.222659
412	2.923513
413	2.275286
414	4.589502
415	-9.061451
416	1.750385
417	-6.508579
418	-1.421542
419	-0.661330
420	-3.330504
421	2.882908
422	-1.691426
423	-8.351536
424	2.756017
425	0.119711
426	8.278539
427	-3.830195
428	-4.802919
429	7.954728
430	-6.871472
431	5.500684
432	-7.983299
433	8.474223
434	-3.931263
435	-5.662127
436	7.646445
437	6.152633
438	-2.983928
439	3.972805
440	-2.173924
441	-14.590755
442	5.849837
443	16.951839
444	-7.073676
445	6.129540
446	0.098959
447	-3.170383
448	-1.490637
449	7.664909
450	-10.553864
451	10.697384
452	11.494320
453	-3.165664
454	-1.985889
455	-5.279480
456	6.397606
457	6.007008
458	4.971137
459	-4.810921
460	0.252760
461	1.780489
462	-4.520761
463	4.811310
464	12.650268
465	1.574022
466	7.618176
467	14.892384
468	-6.110294
469	4.547437
470	-2.926279
471	0.636135
472	10.414693
473	7.514793
474	-3.364969
475	-7.199639
476	-1.159574
477	8.104669
478	5.816954
479	-2.464353
480	-2.781377
481	8.329842
482	9.423463
483	-0.627997
484	-8.589466
485	2.289852
486	-9.917962
487	-3.022142
488	1.345676
489	14.139921
490	-1.815598
491	-4.891873
492	2.296273
493	-10.847181
494	3.043292
495	1.008811
496	-5.952806
497	4.907543
498	6.993381
499	4.680739
500	-14.240035
501	-3.762372
502	0.704917
503	-7.178661
504	7.339527
505	0.508304
506	10.880636
507	-0.563655
508	-13.023740
509	8.058494
510	-13.806567
511	3.580623
512	1.291824
513	-5.556042
514	-0.190763
515	-15.825410
516	-0.743338
517	-3.657544
518	5.981756
519	-3.740173
520	-2.927804
521	-4.423731
522	0.995272
523	-3.946994
524	2.668790
525	5.863396
526	4.349655
527	5.978857
528	-6.819392
529	9.027882
530	0.430580
531	4.295608
532	4.954996
533	-2.188226
534	2.449259
535	-6.758618
536	-8.010630
537	-4.431437
538	-2.857199
539	1.714453
540	1.643274
541	-5.526669
542	-3.698738
543	-7.767816
544	-10.886513
545	-1.709583
546	4.239497
547	6.006533
548	8.471664
549	-8.533274
550	2.548796
551	-4.205592
552	7.708712
553	-7.376990
554	3.902773
555	-2.411226
556	4.614553
557	-13.134534
558	-1.137219
559	9.733312
560	1.015622
561	15.336234
562	-3.695014
563	14.466873
564	-0.856377
565	2.634874
566	3.422071
567	0.887148
568	-3.531577
569	1.565163
570	3.937512
571	15.240020
572	-2.101257
573	10.219729
574	-10.824468
575	-1.505588
576	-0.360349
577	18.380730
578	-2.498404
579	0.727479
580	4.471622
581	-3.281497
582	4.781016
583	-6.737921
584	-6.614129
585	3.824156
586	-7.248001
587	6.599801
588	-1.688697
589	-4.723414
590	5.932810
591	-3.728956
592	-2.208313
593	-3.691800
594	3.675659
595	13.275950
596	10.543715
597	-0.292056
598	-2.558456
599	-6.500459
600	-5.059686
601	5.562143
602	-0.792873
603	-0.842403
604	4.998408
605	6.057934
606	-2.745228
607	1.096624
608	12.744153
609	0.056010
610	-4.223706
611	-1.876146
612	9.373347
613	7.173862
614	2.571450
615	4.954514
616	2.538239
617	0.569109
618	-2.008664
619	1.789469
620	7.397784
621	17.365395
622	5.238822
623	-9.935866
624	0.890740
625	11.597703
626	-14.076813
627	-2.801012
628	4.373276
629	-9.934185
630	-11.681817
631	-18.920637
632	-15.979107
633	2.105436
634	3.342714
635	4.102892
636	6.268507
637	5.259304
638	1.983814
639	8.841491
640	-4.364469
641	10.263301
642	-7.606365
643	2.545403
644	16.802223
645	7.652761
646	9.512285
647	-2.226087
648	-3.765987
649	1.547590
650	2.667586
651	-5.196430
652	-0.191654
653	-3.445446
654	-3.749653
655	7.589490
656	-8.956344
657	-3.876181
658	12.089128
659	-1.809322
660	7.192969
661	8.950830
662	0.785439
663	4.385365
664	-0.296860
665	11.600769
666	-11.639926
667	6.440353
668	13.772058
669	-6.477475
670	-1.992598
671	7.231050
672	3.305715
673	-5.692897
674	-3.411357
675	8.675415
676	9.979251
677	1.141394
678	-8.606052
679	7.419528
680	-16.374414
681	1.557639
682	-12.359990
683	0.661657
684	1.227103
685	3.591454
686	-11.593288
687	-5.244141
688	11.209767
689	1.435476
690	-7.979371
691	-0.006339
692	0.098197
693	6.475108
694	8.743610
695	-11.703609
696	1.768488
697	-9.368326
698	-0.060782
699	-5.529640
700	-0.479791
701	-7.442037
702	-6.816602
703	-0.810538
704	1.336704
705	-3.956972
706	6.968600
707	-17.598555
708	-8.122583
709	3.707307
710	1.027147
711	-0.611034
712	17.074894
713	4.952338
714	10.697823
715	8.878462
716	-10.679995
717	-11.017440
718	-6.031846
719	-11.322053
720	4.911224
721	-11.034636
722	4.422943
723	8.964468
724	4.759452
725	6.409419
726	2.996394
727	-1.476258
728	-6.512110
729	13.573884
730	2.584874
731	-3.135467
732	7.778062
733	10.140900
734	-0.358961
735	-0.287143
736	9.459304
737	-10.394490
738	-0.129820
739	4.664031
740	-5.254447
741	12.141255
742	-5.248639
743	-0.858203
744	-0.634455
745	-6.706620
746	-9.547810
747	-11.022759
748	6.479955
749	9.023781
750	10.349200
751	17.522772
752	2.747337
753	7.342183
754	-4.677224
755	6.360064
756	5.903615
757	-2.678857
758	-12.656824
759	12.502279
760	1.384533
761	11.722197
762	-4.223045
763	7.498788
764	4.883588
765	6.164494
766	-11.359543
767	-14.779412
768	-3.889735
769	13.337431
770	7.681104
771	8.762303
772	9.974923
773	12.693830
774	3.153106
775	4.313916
776	6.607240
777	-4.243925
778	2.439432
779	5.743927
780	-6.627031
781	6.781681
782	-4.188137
783	-2.933152
784	-5.256113
785	7.814693
786	12.154708
787	-0.372328
788	18.693598
789	-13.027125
790	9.256796
791	6.309577
792	1.985084
793	10.652478
794	12.382413
795	-13.014113
796	4.746961
797	8.895562
798	-3.294985
799	-2.607529
800	3.270198
801	-1.556247
802	-1.705843
803	-2.027336
804	6.307816
805	6.990893
806	4.065194
807	-6.939853
808	7.259835
809	4.970266
810	-5.541889
811	13.406898
812	13.771317
813	3.023644
814	3.819239
815	-6.486399
816	2.586698
817	-0.597000
818	-5.832751
819	8.918294
820	3.411909
821	2.115290
822	0.687024
823	-6.444675
824	0.245608
825	5.824192
826	9.960245
827	2.019793
828	-9.310096
829	5.254889
830	-0.467947
831	-6.206601
832	-5.044336
833	0.114440
834	1.857505
835	-0.081183
836	10.396819
837	6.333376
838	-11.644173
839	-5.373705
840	3.288761
841	-6.852026
842	-0.157559
843	-7.297356
844	0.573024
845	-5.494391
846	-3.955066
847	6.491435
848	-12.338284
849	6.999884
850	3.838654
851	8.370069
852	0.400637
853	-0.921610
854	9.387104
855	11.415138
856	-1.436415
857	7.587562
858	2.450516
859	6.865570
860	0.589392
861	-3.835367
862	-2.245474
863	-0.346822
864	-3.368070
865	-4.067874
866	3.126941
867	9.703353
868	-0.806732
869	1.771307
870	-11.098243
871	-7.430363
872	10.042375
873	17.875473
874	1.598290
875	1.027522
876	9.264084
877	1.044458
878	-0.350858
879	-6.072582
880	-0.439347
881	4.437522
882	-7.777681
883	10.475821
884	6.003801
885	-1.026274
886	-3.020157
887	8.490873
888	-2.356745
889	2.505509
890	6.085413
891	12.692027
892	6.822818
893	0.997183
894	4.977438
895	3.787859
896	-2.179489
897	7.435112
898	3.598068
899	-9.448123
900	3.213476
901	2.985527
902	-0.777370
903	-0.463883
904	-3.313470
905	4.748106
906	2.339506
907	0.894622
908	5.481832
909	6.013933
910	-15.023037
911	15.940737
912	-4.246352
913	5.357573
914	3.518615
915	3.367314
916	4.248548
917	25.037083
918	13.429148
919	-7.945386
920	-2.925173
921	12.755583
922	1.910015
923	-20.488369
924	-14.990424
925	1.216141
926	7.849267
927	5.182651
928	-2.773225
929	10.475668
930	-7.164259
931	6.526724
932	6.759001
933	9.382931
934	13.045893
935	-5.983579
936	-5.530531
937	-8.642387
938	1.132658
939	-5.200563
940	-1.555319
941	14.521599
942	6.418299
943	0.535175
944	-3.605711
945	6.688672
946	-1.354179
947	-6.067854
948	-1.197810
949	-7.604965
950	12.492080
951	-1.049478
952	9.091012
953	-3.676517
954	-1.559105
955	3.564643
956	13.784174
957	-7.748860
958	10.435326
959	4.573185
960	-4.480142
961	12.795514
962	-10.555594
963	-16.373369
964	-4.678746
965	16.003181
966	-3.561533
967	-6.140006
968	-5.527954
969	-4.763720
970	1.224387
971	3.904519
972	5.547963
973	8.668675
974	-2.414724
975	16.145452
976	-5.383703
977	-0.553221
978	16.304213
979	-0.751126
980	1.886775
981	-2.006678
982	-3.004928
983	0.331067
984	-7.611100
985	3.862740
986	-11.867119
987	-3.283887
988	-5.835597
989	-3.381948
990	9.096694
991	5.853462
992	1.201502
993	0.944579
994	-0.137612
995	8.247863
996	0.028459
997	8.950068
998	2.730816
999	-0.039992
1000	0.840726
1001	-11.176699
