# Supplementary material for: Short-wavelength-sensitive 2 (Sws2) visual photopigment models combined with atomistic molecular simulations to predict spectral peaks of absorbance
Source: PLoS Comput Biol. 2020 Oct 21;16(10):e1008212. doi: 10.1371/journal.pcbi.1008212 (PMC7605715; doi:10.1371/journal.pcbi.1008212)
Supplement: S1 File — (ZIP) [file pcbi.1008212.s007.zip › S1_File/M-achne-SWS2A-Angles/Angle3.dat]

0	130.557205
1	132.885315
2	131.716721
3	131.213852
4	129.923004
5	133.522293
6	135.379745
7	135.174683
8	138.543335
9	126.904984
10	132.320343
11	123.005135
12	132.733398
13	130.976212
14	132.952103
15	133.563766
16	131.575836
17	127.449448
18	134.076279
19	124.575264
20	129.551682
21	127.263107
22	125.910362
23	130.033615
24	130.249237
25	133.866104
26	134.366486
27	128.822205
28	131.039948
29	132.127701
30	132.582275
31	132.229568
32	127.713898
33	134.353745
34	126.508232
35	131.191650
36	125.268211
37	126.256447
38	134.632309
39	135.237778
40	136.566406
41	126.822273
42	132.485413
43	133.377594
44	135.347626
45	131.899017
46	131.919815
47	130.972610
48	140.215866
49	131.708328
50	133.226288
51	131.129486
52	137.166626
53	135.484131
54	133.407928
55	130.652466
56	136.444458
57	131.018112
58	130.226990
59	129.409592
60	130.602737
61	132.357895
62	129.218063
63	139.139832
64	126.651009
65	131.098541
66	139.501877
67	134.942673
68	129.352951
69	125.682808
70	119.083488
71	114.635872
72	128.453903
73	135.066360
74	134.632309
75	128.793823
76	131.167511
77	131.903809
78	132.930008
79	129.484360
80	128.729248
81	131.210953
82	129.573929
83	128.756638
84	133.225311
85	132.803680
86	131.461929
87	127.035019
88	121.349579
89	127.346710
90	128.744507
91	135.527710
92	130.105453
93	127.627747
94	117.679817
95	127.894531
96	135.219742
97	127.349205
98	121.909355
99	125.679947
100	133.869843
101	137.005096
102	127.302383
103	113.519585
104	115.198845
105	132.873505
106	126.494026
107	135.749176
108	125.760971
109	128.269989
110	118.322662
111	127.980232
112	133.261322
113	127.320068
114	129.488113
115	132.923233
116	123.107056
117	124.236160
118	125.661102
119	133.731369
120	131.694778
121	133.484634
122	134.215500
123	133.121353
124	127.576355
125	134.563812
126	136.568207
127	131.805344
128	129.960907
129	134.773010
130	126.030121
131	126.330208
132	129.916794
133	118.782013
134	115.964371
135	121.831627
136	116.859261
137	132.110718
138	124.407906
139	132.390015
140	125.875839
141	128.529846
142	133.717453
143	126.735733
144	130.246109
145	132.047867
146	129.872070
147	126.710281
148	132.701874
149	140.741943
150	129.126526
151	125.834915
152	132.122208
153	132.478973
154	129.416428
155	137.669617
156	130.131607
157	141.318573
158	136.962463
159	130.631317
160	126.511147
161	130.980240
162	129.803360
163	135.910538
164	139.200684
165	136.210999
166	131.428680
167	129.244598
168	132.485779
169	130.494431
170	130.848099
171	128.533279
172	129.974060
173	134.901169
174	131.284790
175	135.075165
176	127.160912
177	135.246475
178	125.883118
179	131.419662
180	134.301788
181	126.510513
182	135.466293
183	131.089264
184	129.190689
185	126.101212
186	130.194809
187	140.313431
188	136.048004
189	129.091309
190	136.787354
191	132.919601
192	134.345261
193	132.290695
194	133.866028
195	126.616058
196	138.162506
197	130.534027
198	127.544266
199	130.959381
200	138.641251
201	135.396164
202	129.539612
203	129.955597
204	133.566559
205	131.486984
206	129.473175
207	125.967094
208	129.056824
209	135.795181
210	125.415741
211	126.101540
212	129.348267
213	127.510361
214	129.148666
215	134.463760
216	128.820862
217	129.453354
218	131.988663
219	128.416061
220	134.754410
221	129.035965
222	127.874229
223	130.792328
224	132.499466
225	126.422012
226	125.730591
227	130.769165
228	135.687103
229	132.856049
230	127.025047
231	132.288773
232	129.776825
233	130.134903
234	130.310516
235	131.081696
236	132.017212
237	132.377365
238	133.277405
239	127.809479
240	128.302429
241	133.431335
242	136.727203
243	124.866035
244	133.527527
245	132.698288
246	125.094177
247	124.175613
248	137.968933
249	129.125259
250	134.776184
251	127.634506
252	129.179214
253	137.595169
254	117.615669
255	123.895538
256	132.639999
257	124.337326
258	134.980820
259	120.857437
260	130.991547
261	129.910034
262	133.371841
263	133.800415
264	138.772064
265	132.943130
266	132.401245
267	131.541901
268	126.283112
269	131.944992
270	129.962204
271	131.133881
272	136.345673
273	140.052307
274	127.400902
275	131.224731
276	129.235367
277	119.328651
278	133.001907
279	134.313080
280	131.553360
281	127.656281
282	136.445297
283	129.577591
284	135.571594
285	130.621262
286	132.770020
287	130.849152
288	125.210045
289	132.988113
290	137.012131
291	134.570572
292	136.477997
293	137.203583
294	131.977097
295	127.915802
296	123.732391
297	131.913467
298	134.993149
299	131.399826
300	129.670959
301	136.340454
302	133.304443
303	132.928223
304	132.507843
305	130.834686
306	125.395187
307	126.087563
308	121.947128
309	137.384201
310	137.567490
311	126.876747
312	130.047516
313	130.121735
314	129.615799
315	140.785294
316	124.157074
317	133.735519
318	142.285370
319	135.423355
320	128.593399
321	134.177032
322	127.366188
323	132.672684
324	134.962189
325	136.721024
326	133.325577
327	130.043854
328	136.474365
329	126.030312
330	127.859474
331	124.641212
332	129.754211
333	128.624741
334	130.997192
335	130.428497
336	133.448959
337	127.397713
338	118.649223
339	127.700676
340	126.050217
341	118.050835
342	122.505096
343	124.177948
344	123.351524
345	117.511848
346	123.726624
347	124.131668
348	128.607849
349	131.193466
350	127.114006
351	132.978745
352	132.535019
353	133.001404
354	124.440460
355	117.569832
356	122.812210
357	129.320358
358	126.745811
359	124.367104
360	132.856140
361	131.146606
362	127.207291
363	117.574699
364	121.334282
365	121.833572
366	124.187759
367	123.229042
368	125.970299
369	128.025726
370	120.530586
371	113.825813
372	113.688072
373	134.017731
374	130.754715
375	133.009262
376	132.533707
377	117.613396
378	121.457878
379	118.392136
380	137.909821
381	132.076675
382	136.013123
383	130.031479
384	126.857079
385	114.304817
386	128.771713
387	131.222275
388	133.835297
389	125.999634
390	128.009460
391	135.682205
392	136.751083
393	127.559944
394	126.157944
395	119.368385
396	118.079941
397	121.237495
398	131.614746
399	136.381638
400	130.200668
401	125.416878
402	134.460281
403	128.037277
404	133.215195
405	127.552177
406	136.015472
407	129.380936
408	130.292801
409	138.213150
410	136.388596
411	124.526726
412	122.131065
413	136.633957
414	127.174370
415	133.408844
416	136.091904
417	133.004288
418	134.801926
419	138.736282
420	129.035767
421	110.719795
422	128.788361
423	133.618607
424	119.984871
425	119.474205
426	115.537827
427	108.350159
428	124.312340
429	132.474411
430	117.646248
431	133.103836
432	124.954773
433	116.495430
434	116.200233
435	121.237251
436	114.365768
437	121.251183
438	133.824646
439	136.645157
440	129.525574
441	118.549889
442	120.537010
443	132.412048
444	118.021164
445	120.586197
446	135.552185
447	128.375443
448	119.257545
449	133.879547
450	124.275375
451	116.640724
452	127.346008
453	132.634094
454	136.690475
455	135.059006
456	128.064606
457	128.328125
458	131.360626
459	129.076523
460	132.998535
461	139.319534
462	120.014633
463	123.716690
464	129.495453
465	117.091568
466	112.638313
467	121.321724
468	118.617981
469	119.519394
470	120.537514
471	116.349228
472	119.244583
473	123.256912
474	127.738815
475	132.159454
476	115.543854
477	141.584503
478	134.181000
479	140.463699
480	127.422279
481	130.460037
482	125.765053
483	120.385811
484	129.724365
485	131.710220
486	115.994766
487	118.745377
488	138.075348
489	112.283890
490	128.230057
491	123.740425
492	134.951004
493	123.410538
494	135.746567
495	130.380920
496	134.436615
497	138.767715
498	128.651566
499	128.497559
500	120.494888
501	139.235626
502	119.728958
503	135.696381
504	133.637772
505	133.092896
506	133.155762
507	133.732010
508	137.453140
509	127.585571
510	121.797531
511	118.952278
512	128.810944
513	119.678642
514	120.719154
515	120.246193
516	121.786934
517	124.655502
518	126.663528
519	125.150215
520	125.825462
521	121.668335
522	127.288010
523	114.551094
524	119.191719
525	139.583130
526	129.076401
527	124.005608
528	128.496323
529	136.698776
530	126.308449
531	116.948013
532	120.092331
533	126.230476
534	125.553253
535	137.913116
536	124.261742
537	117.767075
538	121.392540
539	117.830612
540	124.124084
541	130.463135
542	120.385063
543	125.578178
544	122.275223
545	127.831787
546	126.786728
547	128.804642
548	117.560135
549	122.349113
550	117.161209
551	113.324791
552	121.656479
553	132.810104
554	121.070282
555	123.546867
556	124.866913
557	129.434021
558	131.670822
559	135.365677
560	130.417923
561	120.709671
562	129.732635
563	120.525421
564	120.513214
565	132.184067
566	132.387375
567	122.055397
568	115.827934
569	136.239288
570	137.970932
571	131.346878
572	131.207016
573	132.202682
574	131.901382
575	120.213531
576	132.918579
577	138.258728
578	130.386780
579	129.466080
580	129.332977
581	130.563705
582	136.345642
583	132.890442
584	118.718658
585	123.676613
586	128.293579
587	122.865242
588	126.578651
589	119.834976
590	116.628334
591	124.588692
592	122.451729
593	125.329369
594	117.072800
595	129.202667
596	118.686897
597	119.887909
598	134.761398
599	117.390297
600	112.629799
601	118.174782
602	121.830765
603	118.456749
604	118.190170
605	126.046951
606	132.705521
607	128.555176
608	128.543610
609	126.213470
610	132.021210
611	134.153152
612	132.066177
613	128.029297
614	123.328468
615	135.503296
616	128.362747
617	130.064926
618	136.661850
619	131.213455
620	128.858292
621	119.946823
622	115.430794
623	128.130188
624	128.124710
625	119.877815
626	113.765686
627	127.706497
628	124.899208
629	117.949089
630	120.338356
631	128.602188
632	116.068680
633	121.378662
634	123.774422
635	121.201378
636	134.299164
637	111.072495
638	122.697601
639	111.101982
640	122.474007
641	117.420898
642	116.041153
643	136.480850
644	118.890633
645	132.855042
646	136.720856
647	131.253784
648	127.799362
649	125.518333
650	127.176857
651	129.653442
652	131.225555
653	136.271240
654	138.188370
655	125.986328
656	139.685455
657	133.174286
658	136.309128
659	123.897324
660	132.954483
661	123.718903
662	128.547363
663	133.487091
664	131.127762
665	129.340897
666	126.652390
667	127.520729
668	135.155548
669	127.492477
670	127.849754
671	124.311699
672	136.937439
673	124.238586
674	125.058495
675	136.755035
676	126.536903
677	131.645172
678	135.375381
679	133.656769
680	130.576767
681	136.027512
682	128.669067
683	123.185028
684	133.525970
685	129.825241
686	127.278732
687	124.013412
688	128.826370
689	139.432831
690	125.650459
691	129.769958
692	123.939835
693	122.271629
694	135.444550
695	129.040390
696	132.873672
697	134.111923
698	128.906479
699	141.268555
700	125.973404
701	136.457642
702	139.180435
703	127.649681
704	136.054474
705	129.602264
706	133.777161
707	136.016373
708	140.610626
709	130.373123
710	131.680679
711	133.058151
712	128.794754
713	131.431763
714	134.969635
715	132.514206
716	131.320068
717	130.017639
718	140.022430
719	133.005814
720	131.597397
721	131.840195
722	136.096512
723	125.693367
724	133.073196
725	128.618988
726	137.035980
727	126.628838
728	127.324158
729	131.030106
730	131.972702
731	133.095840
732	125.953896
733	130.755554
734	135.880646
735	134.780197
736	136.379868
737	141.973557
738	138.295486
739	130.252411
740	132.746323
741	123.221992
742	132.553741
743	136.561218
744	125.805122
745	131.090332
746	131.003540
747	128.794693
748	133.543076
749	131.024658
750	128.903519
751	135.606903
752	133.662766
753	129.656464
754	141.025513
755	131.606201
756	137.433044
757	128.090469
758	136.366989
759	131.816925
760	134.078644
761	135.590729
762	134.149567
763	132.045349
764	131.962112
765	124.543846
766	128.986221
767	123.683701
768	137.677948
769	131.537277
770	128.444870
771	130.517197
772	132.592087
773	123.577782
774	129.702530
775	134.267075
776	132.700180
777	136.012573
778	123.485016
779	138.138290
780	125.742310
781	133.393585
782	133.294266
783	137.100296
784	135.098190
785	130.941422
786	127.981178
787	127.439438
788	130.404419
789	124.254585
790	121.538544
791	137.451874
792	135.538406
793	134.426804
794	125.376213
795	133.676971
796	124.072548
797	132.931931
798	123.073372
799	132.559067
800	126.805084
801	132.931763
802	132.962143
803	135.422119
804	126.238403
805	132.088348
806	134.558350
807	132.508850
808	136.566681
809	122.037453
810	133.379669
811	135.665970
812	130.994843
813	119.850243
814	124.612900
815	129.613464
816	128.274384
817	136.473068
818	126.540688
819	121.709343
820	131.395432
821	129.046036
822	125.995720
823	133.939011
824	131.171143
825	128.433624
826	126.541862
827	123.404388
828	133.981415
829	133.739746
830	121.909889
831	131.051849
832	138.870758
833	126.366356
834	129.011353
835	126.579079
836	127.589005
837	126.124527
838	132.049225
839	131.746552
840	133.598755
841	128.794418
842	125.444435
843	129.251297
844	134.904343
845	133.957825
846	131.234467
847	126.701462
848	131.706879
849	127.367401
850	131.981033
851	134.538162
852	128.018784
853	132.490875
854	121.364418
855	132.936127
856	132.605499
857	126.710815
858	129.641739
859	124.194138
860	124.733887
861	124.943489
862	127.738106
863	136.119827
864	127.724838
865	124.872307
866	128.488220
867	127.342758
868	137.233322
869	124.923630
870	137.706284
871	132.758133
872	128.272308
873	128.561600
874	118.218987
875	127.191200
876	133.238434
877	130.391083
878	129.558975
879	130.905365
880	133.785141
881	129.231323
882	129.846283
883	138.352722
884	130.146500
885	130.684998
886	136.208817
887	133.000961
888	135.649918
889	137.261353
890	120.466072
891	126.877396
892	126.243561
893	131.833267
894	125.722649
895	126.859276
896	131.811066
897	136.361038
898	129.024475
899	131.131180
900	134.193863
901	128.372101
902	133.047607
903	131.018082
904	135.639282
905	121.960884
906	124.500542
907	129.482147
908	133.778564
909	128.700287
910	139.620392
911	127.928284
912	130.108063
913	129.036972
914	124.399506
915	134.076874
916	130.447708
917	131.588455
918	133.813873
919	137.912338
920	138.954605
921	139.661041
922	137.775116
923	124.556030
924	124.705681
925	134.290909
926	135.333954
927	126.078194
928	127.069580
929	129.519196
930	127.870323
931	128.935791
932	131.989090
933	133.266922
934	123.319901
935	134.845398
936	126.978317
937	131.408417
938	135.467880
939	128.188370
940	135.473801
941	131.491806
942	132.538589
943	129.696198
944	130.164474
945	118.150932
946	123.012375
947	126.711227
948	120.324615
949	133.469482
950	120.818329
951	128.659073
952	127.958321
953	131.390503
954	122.603592
955	131.312653
956	131.757584
957	133.929367
958	130.937775
959	125.698586
960	130.043259
961	132.000931
962	123.985886
963	128.705521
964	123.912498
965	131.247849
966	125.372307
967	130.113632
968	122.628098
969	134.785477
970	129.590744
971	130.672348
972	133.723343
973	125.639519
974	125.970360
975	130.880768
976	131.270493
977	135.095367
978	139.747070
979	124.363510
980	130.994904
981	134.659393
982	123.864281
983	133.193298
984	130.064392
985	130.492599
986	136.193741
987	127.392113
988	132.764206
989	129.250977
990	132.479385
991	121.388557
992	129.371872
993	120.406265
994	130.315170
995	134.895966
996	130.864380
997	127.905106
998	120.578110
999	127.241058
1000	129.846939
1001	127.337883
