# Supplementary material for: Short-wavelength-sensitive 2 (Sws2) visual photopigment models combined with atomistic molecular simulations to predict spectral peaks of absorbance
Source: PLoS Comput Biol. 2020 Oct 21;16(10):e1008212. doi: 10.1371/journal.pcbi.1008212 (PMC7605715; doi:10.1371/journal.pcbi.1008212)
Supplement: S1 File — (ZIP) [file pcbi.1008212.s007.zip › S1_File/M-achne-SWS2A-Angles/Torsion10.dat]

0	166.544052
1	163.611221
2	148.301559
3	134.980667
4	154.135651
5	145.064056
6	148.929977
7	134.291763
8	153.718689
9	134.940933
10	139.202576
11	152.431381
12	158.838806
13	123.383888
14	147.359818
15	131.265945
16	156.042801
17	131.150574
18	152.401260
19	164.797623
20	135.875427
21	154.131699
22	136.361374
23	141.377853
24	137.511581
25	128.105103
26	132.937180
27	142.739700
28	137.557358
29	155.038986
30	125.848122
31	143.939270
32	120.540627
33	140.958023
34	129.994476
35	111.776146
36	138.057449
37	119.884666
38	132.352737
39	148.378693
40	129.981003
41	139.724411
42	121.504951
43	136.659531
44	124.173485
45	133.824203
46	117.022461
47	134.737564
48	113.645538
49	157.779144
50	132.953461
51	141.537094
52	121.381012
53	134.742233
54	138.204880
55	119.295288
56	102.084023
57	129.410782
58	133.535599
59	124.776810
60	145.970551
61	109.606644
62	117.178413
63	118.558205
64	118.469307
65	141.155411
66	144.286102
67	134.001953
68	120.828972
69	146.879959
70	151.849121
71	123.324944
72	127.530960
73	122.516518
74	156.806534
75	111.742256
76	124.910652
77	159.476471
78	115.890045
79	144.738480
80	153.519577
81	97.829544
82	132.635361
83	126.212471
84	140.936707
85	128.793304
86	132.324554
87	157.695908
88	126.757751
89	138.411072
90	126.026108
91	150.179153
92	165.776733
93	143.020493
94	156.116348
95	140.735672
96	121.240295
97	137.416611
98	138.825989
99	150.353027
100	126.660736
101	136.936661
102	138.031296
103	146.003998
104	116.103638
105	137.818970
106	149.853439
107	129.707336
108	148.022675
109	125.422997
110	141.027466
111	122.274269
112	124.491035
113	142.793015
114	97.977707
115	109.742149
116	143.276855
117	163.665024
118	142.669540
119	108.203644
120	118.253250
121	114.929199
122	144.402786
123	137.088135
124	125.579994
125	113.194572
126	135.410507
127	137.518509
128	154.506439
129	125.560448
130	143.755264
131	132.923096
132	116.514587
133	130.318726
134	117.460564
135	125.668709
136	166.778778
137	127.060905
138	138.199173
139	117.600220
140	130.864319
141	119.384659
142	129.282043
143	137.810425
144	133.276260
145	162.366699
146	132.621368
147	161.218170
148	147.937683
149	147.996216
150	138.636398
151	148.564575
152	112.359596
153	119.389374
154	131.375275
155	143.433685
156	127.068405
157	121.106361
158	129.961716
159	120.779640
160	127.611694
161	123.564423
162	109.491287
163	116.718742
164	142.627151
165	133.872162
166	129.256317
167	113.505249
168	135.426849
169	116.287300
170	123.395470
171	159.710419
172	117.012543
173	128.929565
174	136.161667
175	110.588264
176	128.231689
177	122.260063
178	131.896393
179	109.730728
180	122.429489
181	132.722549
182	141.308365
183	147.510742
184	130.169479
185	111.847298
186	118.516075
187	147.685425
188	131.692535
189	139.917419
190	157.006302
191	138.816147
192	147.193787
193	119.205681
194	121.487076
195	128.450378
196	109.637009
197	118.212402
198	139.703217
199	132.533844
200	116.117393
201	149.622116
202	157.192291
203	160.791245
204	141.474747
205	120.299416
206	135.853622
207	131.792130
208	124.318787
209	143.775330
210	107.046066
211	134.300690
212	150.702545
213	133.008240
214	124.707687
215	141.987610
216	147.985245
217	148.692352
218	115.118385
219	122.959526
220	136.166656
221	130.913834
222	133.275070
223	104.524895
224	130.485214
225	126.619606
226	124.753983
227	162.746490
228	125.237846
229	155.046143
230	112.226173
231	125.599449
232	132.138916
233	107.594215
234	136.718903
235	142.391998
236	140.128876
237	137.160370
238	153.024933
239	147.059906
240	129.714264
241	140.108063
242	128.216873
243	145.580933
244	110.852295
245	125.064262
246	167.774139
247	124.108231
248	168.180939
249	114.277351
250	119.548431
251	92.429008
252	113.525459
253	137.793060
254	117.811653
255	139.601212
256	140.718277
257	150.215683
258	100.499725
259	153.587982
260	134.813782
261	141.073334
262	123.530464
263	127.574890
264	153.967987
265	120.697105
266	143.195389
267	141.589478
268	161.085846
269	141.217438
270	135.383041
271	128.168579
272	141.580322
273	130.207764
274	141.827911
275	153.254196
276	134.416428
277	134.509903
278	126.560249
279	125.236893
280	122.698692
281	143.973648
282	101.992188
283	121.703102
284	154.889145
285	123.786827
286	155.404312
287	118.165657
288	138.848404
289	156.274597
290	141.994385
291	162.100601
292	126.930450
293	129.012405
294	90.613312
295	133.094543
296	141.058716
297	141.783936
298	119.666542
299	109.682549
300	106.085266
301	143.036011
302	139.843323
303	106.134323
304	143.920700
305	151.334259
306	128.636383
307	146.474777
308	145.116257
309	128.342590
310	160.432877
311	149.342621
312	148.216583
313	151.532837
314	148.006897
315	127.601517
316	147.307785
317	128.552521
318	116.281403
319	150.104797
320	130.242599
321	118.599838
322	134.872849
323	128.043488
324	131.754105
325	118.292114
326	152.168320
327	151.412292
328	103.495682
329	134.878906
330	132.597794
331	128.880081
332	139.466187
333	133.169281
334	147.042038
335	123.083588
336	144.218185
337	157.564346
338	-94.906387
339	-124.026466
340	-88.159874
341	-125.877777
342	-128.446442
343	-127.936577
344	-112.323265
345	-142.508469
346	-110.727859
347	-167.958649
348	139.942322
349	159.495926
350	154.471725
351	152.796631
352	143.315353
353	151.357025
354	123.242012
355	152.156479
356	145.449585
357	139.628143
358	131.476242
359	153.033859
360	170.243912
361	133.960876
362	136.083237
363	141.758850
364	155.973358
365	144.732666
366	141.851181
367	120.117592
368	154.393784
369	132.954575
370	146.544983
371	158.256683
372	144.260391
373	127.929718
374	162.456909
375	149.764236
376	133.908951
377	127.594040
378	161.764374
379	147.650620
380	136.976532
381	157.981812
382	149.628433
383	149.416367
384	174.806671
385	141.041824
386	157.611588
387	143.394928
388	131.540085
389	152.001663
390	168.719894
391	144.550476
392	151.866089
393	153.546173
394	118.997360
395	113.010902
396	147.795685
397	130.789322
398	140.256927
399	175.181610
400	151.952713
401	159.004929
402	166.812149
403	154.062927
404	122.791145
405	146.380692
406	151.050354
407	163.459991
408	132.480957
409	135.089371
410	146.354111
411	152.408188
412	152.298019
413	150.621216
414	148.166367
415	157.399429
416	140.528275
417	148.732620
418	-177.726303
419	156.286194
420	146.421448
421	159.131302
422	158.942047
423	151.951340
424	159.945633
425	144.400040
426	140.023544
427	139.707733
428	133.754883
429	161.046249
430	152.193787
431	135.301224
432	160.323364
433	130.866150
434	134.938202
435	150.402390
436	150.065887
437	144.042313
438	152.877350
439	137.843079
440	155.004486
441	124.743423
442	147.354553
443	154.304428
444	157.658081
445	151.649948
446	169.559799
447	144.276062
448	141.654709
449	151.137802
450	140.260880
451	131.700943
452	145.934753
453	154.765289
454	148.080841
455	136.320786
456	156.039200
457	157.839157
458	132.463394
459	-160.740723
460	166.037918
461	140.362259
462	151.110214
463	144.881134
464	120.750778
465	155.622818
466	146.185165
467	129.377014
468	141.798035
469	117.940575
470	136.662720
471	140.021576
472	141.610397
473	139.005646
474	141.937088
475	157.574081
476	134.363785
477	164.061478
478	131.416306
479	141.263016
480	158.630234
481	157.277374
482	131.921143
483	129.167969
484	129.953949
485	144.754730
486	146.196289
487	131.918854
488	139.469635
489	148.122040
490	154.623520
491	152.370239
492	144.999832
493	145.554916
494	138.093170
495	159.118668
496	148.571060
497	165.993271
498	132.567673
499	164.341461
500	152.474579
501	141.873230
502	131.999374
503	158.710571
504	140.226105
505	141.815369
506	130.058502
507	-179.459351
508	154.413803
509	145.324600
510	143.188797
511	135.549423
512	136.687836
513	140.142212
514	162.134872
515	125.488472
516	151.822174
517	161.789322
518	145.016312
519	154.301102
520	154.624847
521	146.954010
522	141.989426
523	126.227402
524	141.152893
525	165.104645
526	128.288010
527	153.888855
528	145.647400
529	156.695618
530	131.349945
531	135.166656
532	159.612381
533	121.023109
534	151.830246
535	132.924332
536	133.642075
537	141.870010
538	125.502068
539	133.165451
540	159.465851
541	116.262650
542	125.355949
543	117.544167
544	129.864334
545	147.175751
546	141.546158
547	148.821732
548	140.088364
549	150.310898
550	142.671463
551	135.123703
552	134.433273
553	133.362335
554	144.796127
555	130.076279
556	143.463364
557	160.239807
558	167.331268
559	155.467178
560	150.026199
561	130.800735
562	145.111069
563	128.886261
564	151.178101
565	142.210281
566	140.163055
567	113.621216
568	157.872482
569	142.157486
570	174.657715
571	140.995193
572	129.725342
573	173.756256
574	126.411972
575	143.365845
576	144.125656
577	151.380478
578	131.577179
579	133.853912
580	149.942703
581	161.722321
582	132.031418
583	153.883224
584	131.192947
585	152.472214
586	131.474091
587	148.025818
588	150.344284
589	139.631378
590	156.806000
591	151.402969
592	133.521713
593	126.234467
594	128.442749
595	149.199188
596	158.318451
597	115.282188
598	142.930511
599	125.250046
600	124.437111
601	134.021500
602	161.813416
603	148.245407
604	138.108902
605	143.448685
606	118.938438
607	134.676590
608	142.601212
609	145.381409
610	177.614761
611	156.900314
612	174.143661
613	152.960770
614	154.045578
615	147.394012
616	153.114990
617	144.384125
618	130.828873
619	138.924072
620	161.107941
621	152.155228
622	137.694458
623	137.164383
624	140.880569
625	133.450928
626	143.400589
627	137.211899
628	156.761948
629	129.731720
630	127.135002
631	132.454651
632	124.788773
633	162.605438
634	147.755005
635	151.834137
636	171.242508
637	144.126404
638	151.080322
639	131.070007
640	142.663010
641	166.178207
642	138.065033
643	144.394394
644	134.527985
645	130.382721
646	144.073196
647	121.224968
648	155.704147
649	141.308533
650	141.743042
651	147.581512
652	138.769028
653	129.014450
654	144.274261
655	144.638916
656	120.583710
657	148.178726
658	171.116745
659	173.041046
660	144.001160
661	130.871201
662	154.890259
663	123.762199
664	127.376419
665	144.184525
666	140.258469
667	139.930725
668	175.477371
669	146.302078
670	162.599319
671	132.258606
672	129.201065
673	151.972015
674	133.770630
675	157.920715
676	149.074432
677	137.283783
678	120.589912
679	142.573929
680	110.363426
681	116.821777
682	144.257233
683	145.335556
684	122.923737
685	161.311722
686	126.490898
687	161.622528
688	135.109955
689	147.958694
690	159.530884
691	129.466385
692	146.416641
693	142.287735
694	144.633224
695	141.262268
696	144.632050
697	153.023254
698	132.451065
699	133.254105
700	126.326103
701	116.836342
702	152.447342
703	140.873077
704	130.696609
705	101.113434
706	126.582138
707	147.604706
708	125.255753
709	144.812180
710	132.154755
711	141.707932
712	150.292984
713	152.006119
714	153.222305
715	144.141205
716	136.734024
717	129.130707
718	142.095490
719	114.801064
720	152.948364
721	140.369583
722	177.099594
723	144.326523
724	100.260414
725	130.250320
726	129.882797
727	134.196289
728	116.655083
729	131.822205
730	156.960464
731	145.820709
732	145.535278
733	126.746910
734	159.052612
735	131.982849
736	143.333725
737	121.660530
738	154.524368
739	140.453857
740	156.154053
741	135.339050
742	124.278328
743	123.834473
744	147.059387
745	132.271149
746	152.030670
747	128.867737
748	157.479889
749	128.193481
750	119.125824
751	166.306747
752	125.935783
753	136.231018
754	144.099548
755	151.622650
756	162.597916
757	149.092239
758	113.087051
759	129.014145
760	126.572258
761	143.669769
762	158.060638
763	150.593323
764	134.501495
765	140.406296
766	120.416809
767	146.061935
768	115.679359
769	153.533432
770	141.433395
771	127.671883
772	104.016296
773	171.990784
774	134.380997
775	125.588081
776	149.944244
777	137.905029
778	139.912903
779	138.801254
780	111.123085
781	122.365433
782	155.936295
783	123.542343
784	141.243118
785	141.422089
786	131.422974
787	127.880325
788	150.910141
789	148.871368
790	130.401031
791	120.422752
792	152.490860
793	144.298676
794	161.888611
795	136.070099
796	101.546112
797	128.241272
798	136.971710
799	130.473694
800	138.080658
801	149.243896
802	134.223740
803	148.043152
804	164.998428
805	147.954468
806	124.495964
807	149.676376
808	140.518417
809	141.886993
810	137.849411
811	111.496117
812	133.903564
813	146.948074
814	146.716568
815	136.593872
816	128.661896
817	138.673126
818	149.851624
819	135.951477
820	155.010071
821	129.286957
822	150.890152
823	148.027191
824	145.499069
825	146.940384
826	150.099808
827	169.058228
828	116.122009
829	141.905960
830	147.535736
831	116.988136
832	140.606918
833	148.227707
834	145.118408
835	146.708694
836	154.601257
837	165.334061
838	133.644730
839	140.884552
840	140.946869
841	157.749557
842	152.915787
843	134.651031
844	124.784843
845	142.699066
846	108.980164
847	161.513382
848	131.074860
849	141.818649
850	142.481216
851	154.024200
852	144.731247
853	151.134811
854	154.634491
855	131.514145
856	152.964462
857	138.620926
858	143.145523
859	153.678528
860	140.303360
861	157.952087
862	139.730667
863	139.148651
864	127.364136
865	143.775726
866	152.221695
867	143.903076
868	152.250137
869	164.716415
870	125.153687
871	138.532806
872	153.577362
873	145.232529
874	165.989059
875	154.623947
876	155.407104
877	123.417488
878	151.269165
879	155.510986
880	139.231323
881	133.602524
882	130.177109
883	124.650024
884	161.973328
885	138.947662
886	144.032333
887	143.724289
888	129.999176
889	140.598587
890	156.187973
891	153.581482
892	134.974045
893	155.714508
894	137.866867
895	140.542740
896	143.985046
897	139.296570
898	126.419594
899	132.623352
900	126.413170
901	145.621246
902	131.673584
903	149.510849
904	161.648956
905	151.878647
906	144.318390
907	148.670670
908	149.149124
909	152.578949
910	110.831924
911	146.756561
912	151.840820
913	159.984253
914	145.843582
915	152.352737
916	128.532959
917	153.890778
918	154.527298
919	127.467018
920	159.588181
921	169.846970
922	147.331436
923	133.691238
924	160.250015
925	142.702408
926	152.038895
927	147.305801
928	135.863037
929	119.896309
930	155.891708
931	162.662781
932	129.667038
933	143.357803
934	148.012466
935	143.480911
936	140.061646
937	145.688812
938	144.659988
939	135.835770
940	142.645096
941	154.630783
942	150.211472
943	131.915314
944	158.198624
945	140.257889
946	148.787857
947	136.893204
948	142.730591
949	136.521515
950	143.971664
951	140.937088
952	149.557968
953	150.739792
954	148.093536
955	155.359726
956	153.802231
957	148.654190
958	145.472702
959	131.470612
960	140.075638
961	140.783493
962	134.736740
963	121.272713
964	143.291428
965	147.543274
966	159.682007
967	144.578552
968	139.847366
969	102.266335
970	144.072754
971	149.851974
972	120.126144
973	140.090973
974	158.901001
975	151.509567
976	155.091064
977	137.571045
978	137.808594
979	126.951347
980	154.377518
981	105.851143
982	150.708481
983	156.220001
984	147.669968
985	133.682861
986	148.439560
987	141.633148
988	147.075928
989	150.655685
990	154.632309
991	139.991547
992	146.518051
993	133.120148
994	151.927383
995	140.214539
996	150.037460
997	140.209961
998	153.864822
999	139.212585
1000	150.766113
1001	157.644821
