# Supplementary material for: Short-wavelength-sensitive 2 (Sws2) visual photopigment models combined with atomistic molecular simulations to predict spectral peaks of absorbance
Source: PLoS Comput Biol. 2020 Oct 21;16(10):e1008212. doi: 10.1371/journal.pcbi.1008212 (PMC7605715; doi:10.1371/journal.pcbi.1008212)
Supplement: S1 File — (ZIP) [file pcbi.1008212.s007.zip › S1_File/M-achne-SWS2A-Angles/Torsion5.dat]

0	163.303314
1	161.298843
2	154.502121
3	164.099014
4	165.410675
5	146.743393
6	160.878891
7	152.251083
8	150.247421
9	141.723801
10	153.722366
11	153.317963
12	152.918015
13	145.393585
14	162.454681
15	139.395462
16	153.618332
17	161.641815
18	131.880722
19	139.526413
20	150.787842
21	150.761368
22	146.264069
23	160.770203
24	154.293411
25	172.755920
26	146.035156
27	167.139130
28	156.671219
29	163.204391
30	162.317764
31	177.165787
32	150.297852
33	151.203140
34	137.825882
35	163.984833
36	158.314636
37	161.416672
38	164.593002
39	141.991425
40	173.718048
41	163.496719
42	154.498230
43	151.357605
44	146.888351
45	156.923462
46	136.577103
47	144.100128
48	163.489761
49	160.338821
50	144.093872
51	149.162033
52	179.634781
53	136.231873
54	-164.536072
55	167.672791
56	152.106232
57	134.904526
58	153.267838
59	142.636368
60	141.885056
61	136.807648
62	152.128036
63	176.684830
64	123.115036
65	146.755478
66	152.533432
67	-163.140869
68	166.390427
69	154.253922
70	135.198212
71	175.916473
72	149.458054
73	160.544067
74	-175.151123
75	165.221970
76	162.389832
77	164.303024
78	150.435364
79	156.081543
80	147.212082
81	141.131149
82	159.234207
83	146.272232
84	168.387390
85	159.996796
86	158.632507
87	158.369308
88	134.419388
89	151.013504
90	-170.629959
91	159.438675
92	144.892563
93	149.326630
94	139.756302
95	162.422745
96	174.702698
97	-168.745483
98	168.178970
99	149.997070
100	154.586426
101	174.782135
102	168.162613
103	170.765732
104	173.519592
105	153.879028
106	165.920685
107	171.984039
108	147.370682
109	159.493134
110	156.951965
111	152.953217
112	156.028351
113	161.441132
114	143.474915
115	154.526611
116	166.356491
117	163.471115
118	156.156296
119	141.328415
120	164.545074
121	164.441452
122	164.480087
123	172.415329
124	166.202301
125	170.488770
126	155.821426
127	168.000244
128	156.754944
129	166.643066
130	158.053085
131	145.169312
132	148.417480
133	146.126846
134	149.862762
135	-177.511734
136	157.773712
137	155.508408
138	148.574814
139	162.497162
140	160.711884
141	141.440430
142	150.222733
143	173.825119
144	151.483749
145	158.464539
146	153.058380
147	157.370789
148	148.101639
149	141.999573
150	147.296509
151	159.688126
152	165.046753
153	158.326691
154	154.293762
155	160.306259
156	167.760147
157	143.892044
158	146.238052
159	160.531860
160	170.861633
161	155.117249
162	146.849915
163	-167.692749
164	157.243912
165	153.499847
166	146.178558
167	159.197418
168	-169.226059
169	160.409668
170	170.007233
171	150.213348
172	140.495407
173	153.637466
174	157.617294
175	148.769318
176	145.425491
177	154.290298
178	162.688004
179	165.866837
180	155.637985
181	140.297409
182	159.232407
183	135.774155
184	147.738235
185	160.587616
186	165.418640
187	136.352890
188	146.938416
189	143.532257
190	164.996002
191	157.162994
192	130.992294
193	151.916168
194	156.524582
195	149.040192
196	140.919601
197	170.241104
198	144.046280
199	160.178940
200	161.351822
201	146.376526
202	163.053726
203	148.178436
204	144.198975
205	146.801163
206	166.737930
207	148.702866
208	127.800575
209	159.708832
210	155.485443
211	153.259308
212	168.138000
213	135.597366
214	171.169189
215	145.005737
216	159.935715
217	170.361053
218	153.395248
219	159.788467
220	144.338531
221	155.077820
222	153.705490
223	152.802856
224	167.604065
225	154.891281
226	151.780838
227	137.354706
228	140.083771
229	160.698624
230	152.798599
231	163.482224
232	160.903534
233	165.817749
234	163.794830
235	162.189804
236	150.566330
237	147.161469
238	158.450470
239	154.315262
240	159.774094
241	145.303146
242	151.321808
243	147.909073
244	170.857895
245	148.143799
246	144.013947
247	142.799255
248	153.506989
249	161.473343
250	142.206497
251	167.082291
252	159.480072
253	164.364304
254	146.860519
255	158.750259
256	143.064774
257	152.541016
258	161.658798
259	153.152283
260	155.073593
261	156.263077
262	135.055862
263	154.121826
264	153.995773
265	168.365952
266	158.086655
267	163.010101
268	146.746872
269	166.309021
270	154.420502
271	153.571976
272	147.021439
273	151.402374
274	146.220261
275	154.729004
276	133.926910
277	150.969681
278	137.121063
279	159.038788
280	144.550354
281	140.024353
282	146.010056
283	158.010101
284	152.152908
285	143.542831
286	156.021240
287	163.906586
288	146.281876
289	167.380951
290	151.705399
291	141.219635
292	146.642654
293	156.415863
294	141.204086
295	142.331421
296	158.819321
297	142.116684
298	158.990433
299	-179.695541
300	149.714874
301	154.610489
302	146.638092
303	161.589279
304	147.904739
305	148.585922
306	133.145233
307	142.600510
308	143.556686
309	134.435745
310	151.250732
311	128.175766
312	144.944839
313	168.125076
314	147.909470
315	158.526184
316	157.890518
317	151.086823
318	144.444565
319	146.136902
320	160.340408
321	161.830627
322	128.710175
323	132.909256
324	155.763290
325	159.771881
326	161.192535
327	155.178650
328	154.799362
329	149.765686
330	145.576782
331	135.898712
332	163.555679
333	144.156631
334	149.296738
335	162.339859
336	149.813828
337	138.129669
338	148.008286
339	141.480316
340	126.154678
341	149.732193
342	141.172943
343	135.370132
344	139.610580
345	155.685043
346	140.297775
347	139.022705
348	150.123123
349	159.210373
350	149.488297
351	159.796967
352	151.747299
353	164.966904
354	165.782410
355	172.284058
356	163.352768
357	152.619202
358	157.263123
359	152.342514
360	154.843628
361	162.730057
362	148.263489
363	160.682236
364	141.010086
365	162.378662
366	147.813385
367	137.142746
368	152.561600
369	150.573761
370	158.680893
371	161.421570
372	139.238571
373	174.204391
374	139.116318
375	151.392899
376	136.420761
377	142.816528
378	154.575439
379	152.776337
380	149.131119
381	143.025528
382	143.203506
383	155.811676
384	158.077164
385	149.664764
386	144.340118
387	164.024200
388	140.718536
389	158.512436
390	127.585953
391	148.917130
392	158.853760
393	142.597977
394	152.819901
395	138.396042
396	156.879425
397	169.850204
398	147.773956
399	163.718430
400	141.587906
401	166.681396
402	152.024689
403	150.423172
404	170.885773
405	165.023010
406	153.892609
407	169.277771
408	134.603943
409	154.218857
410	134.895081
411	165.358521
412	152.593964
413	151.594620
414	143.942276
415	148.251236
416	163.243591
417	149.791916
418	161.028793
419	156.953354
420	142.157837
421	160.145309
422	166.286469
423	142.939438
424	147.775894
425	159.706741
426	152.560638
427	162.205399
428	154.987701
429	149.141739
430	152.862900
431	130.718369
432	134.806152
433	151.797928
434	141.189835
435	153.322067
436	159.831299
437	141.779694
438	133.083527
439	134.246536
440	155.705582
441	151.678665
442	134.055878
443	144.034561
444	146.827347
445	173.380417
446	143.284302
447	149.694016
448	142.277359
449	153.941528
450	175.756653
451	135.468979
452	154.057526
453	161.961426
454	140.584671
455	161.630783
456	136.055176
457	147.750687
458	145.110962
459	155.367615
460	169.732956
461	174.516678
462	152.591507
463	172.393768
464	148.403656
465	148.770767
466	150.685242
467	164.036804
468	148.313614
469	163.033386
470	146.516022
471	175.401657
472	153.156036
473	138.454269
474	157.837250
475	159.790100
476	149.095612
477	150.547302
478	160.638931
479	160.763824
480	149.771484
481	174.702713
482	154.549011
483	163.621552
484	179.604034
485	158.924835
486	154.216904
487	161.113159
488	133.831818
489	164.755188
490	172.491043
491	136.384399
492	143.560333
493	142.616684
494	163.795715
495	163.909576
496	151.849762
497	157.344193
498	158.817490
499	156.199875
500	128.404602
501	160.144379
502	166.684357
503	148.191986
504	161.189346
505	164.790344
506	160.361710
507	164.406754
508	141.966034
509	143.127182
510	157.855515
511	153.406830
512	151.637192
513	155.347900
514	158.849823
515	159.992371
516	160.606857
517	149.215637
518	161.859238
519	152.694870
520	160.299881
521	163.939911
522	158.036453
523	155.643280
524	162.053818
525	155.834427
526	167.022308
527	156.792038
528	142.735947
529	169.837662
530	166.677063
531	161.697235
532	134.333664
533	163.397522
534	159.887360
535	150.979431
536	155.655365
537	156.074951
538	138.446747
539	155.994110
540	160.908890
541	165.958771
542	146.812836
543	137.891846
544	153.706833
545	167.371353
546	160.914337
547	168.927475
548	156.158279
549	156.951370
550	134.286011
551	158.618820
552	153.580948
553	145.750381
554	150.954193
555	155.531647
556	158.400146
557	151.914322
558	149.913376
559	157.546616
560	155.171234
561	165.616623
562	138.565063
563	151.983078
564	130.023392
565	162.843781
566	156.606216
567	160.857712
568	165.872894
569	162.962051
570	164.642410
571	164.983612
572	156.419876
573	147.493134
574	156.842255
575	152.410904
576	178.996445
577	162.771378
578	140.415665
579	152.662506
580	158.865829
581	168.099640
582	149.620590
583	145.721588
584	174.483093
585	157.599350
586	158.348587
587	139.053589
588	147.534042
589	162.135056
590	151.233154
591	150.391357
592	169.178589
593	135.587219
594	146.005859
595	162.103989
596	138.875519
597	174.009613
598	150.364838
599	151.917709
600	175.540024
601	172.930313
602	160.361343
603	142.471115
604	161.241608
605	156.820236
606	158.980240
607	165.383163
608	138.032227
609	152.086380
610	154.590622
611	164.087204
612	145.769165
613	145.124207
614	159.315399
615	140.050598
616	137.393967
617	154.839615
618	164.731644
619	158.899979
620	163.226776
621	164.031982
622	158.725830
623	167.927856
624	158.778915
625	156.661255
626	174.093079
627	158.376434
628	160.715897
629	159.645721
630	156.188431
631	128.730042
632	155.636444
633	148.444885
634	169.346313
635	166.708374
636	149.180145
637	156.407501
638	157.630966
639	156.902298
640	142.746201
641	144.447708
642	167.329666
643	137.415695
644	144.667007
645	171.712479
646	150.147644
647	168.285645
648	144.797409
649	162.043976
650	150.084381
651	176.075455
652	152.551910
653	-174.554794
654	160.870438
655	137.555710
656	161.210190
657	169.112778
658	176.826431
659	139.976288
660	162.876938
661	154.973526
662	151.406372
663	178.071899
664	159.483170
665	163.602554
666	155.846130
667	136.279037
668	148.000320
669	161.854645
670	169.177673
671	-170.497147
672	150.603760
673	168.547623
674	145.475555
675	156.422745
676	151.608536
677	151.830429
678	154.854355
679	151.527542
680	142.568207
681	143.362152
682	155.039963
683	152.491913
684	173.097702
685	167.343414
686	146.642090
687	146.893585
688	131.078888
689	159.041000
690	145.701508
691	151.880096
692	156.728745
693	158.639038
694	165.535049
695	166.222046
696	173.877975
697	143.900070
698	151.979568
699	157.988525
700	139.928574
701	157.452423
702	155.525162
703	163.044846
704	156.934357
705	150.581268
706	171.479630
707	139.352310
708	147.910461
709	176.945206
710	156.793671
711	153.496689
712	137.950562
713	151.514664
714	162.960541
715	147.862534
716	144.681381
717	147.221146
718	160.928848
719	141.741058
720	148.662979
721	140.393738
722	150.526428
723	141.684631
724	156.704727
725	157.606689
726	166.262817
727	155.789856
728	156.289902
729	150.709122
730	163.034958
731	166.292450
732	176.798080
733	157.190430
734	160.825439
735	158.006836
736	168.488174
737	156.670670
738	140.925156
739	138.210571
740	138.957916
741	151.447906
742	151.731140
743	159.634201
744	155.902069
745	149.915405
746	153.253281
747	154.028885
748	155.923874
749	154.730179
750	139.856003
751	155.658234
752	164.953598
753	145.670761
754	145.820374
755	143.194443
756	151.305023
757	143.964615
758	177.388290
759	176.023590
760	153.490570
761	151.764786
762	151.404648
763	158.759567
764	157.318802
765	142.149979
766	145.793137
767	154.561600
768	138.217926
769	148.805069
770	158.458435
771	135.117035
772	144.364883
773	149.741592
774	139.710220
775	169.799835
776	165.880112
777	160.322128
778	161.114990
779	143.125366
780	145.842834
781	147.315292
782	158.417038
783	159.469147
784	142.696579
785	163.699539
786	150.573654
787	164.944107
788	159.005737
789	128.286514
790	135.008575
791	151.485291
792	131.569153
793	162.750381
794	160.168533
795	163.465393
796	164.982437
797	148.503174
798	159.369873
799	141.607025
800	150.781998
801	164.113266
802	159.855240
803	140.997086
804	150.098236
805	145.872284
806	169.642059
807	152.820602
808	154.409927
809	158.410248
810	164.092941
811	152.967010
812	152.507935
813	163.462158
814	143.728821
815	158.592468
816	143.404449
817	151.032745
818	145.037506
819	159.117447
820	146.881546
821	157.473877
822	162.606796
823	148.897980
824	167.817612
825	167.214890
826	152.506821
827	161.048889
828	149.735123
829	151.999954
830	141.763855
831	154.945297
832	159.448822
833	142.091965
834	129.418915
835	170.392639
836	160.805817
837	148.839600
838	146.350800
839	129.747833
840	149.594284
841	165.137146
842	163.507538
843	156.288284
844	166.071625
845	163.324921
846	164.516617
847	144.136368
848	137.276993
849	160.176254
850	148.623474
851	137.067215
852	158.844940
853	143.140381
854	143.755798
855	177.197327
856	145.695084
857	143.992050
858	139.285828
859	162.994827
860	153.211990
861	161.020874
862	151.394958
863	154.021408
864	147.586578
865	149.067963
866	165.697372
867	161.247025
868	144.175674
869	166.585373
870	141.307831
871	155.128494
872	153.667847
873	157.545456
874	152.171585
875	144.291138
876	140.406540
877	142.226318
878	162.092300
879	140.009140
880	139.608139
881	136.510208
882	155.016403
883	153.608444
884	162.691650
885	155.605713
886	159.252960
887	150.536102
888	161.835876
889	152.055740
890	165.573624
891	163.203720
892	156.896317
893	159.876923
894	164.553864
895	145.173676
896	147.644379
897	158.113739
898	165.719147
899	155.860382
900	149.483734
901	149.917480
902	150.219940
903	147.642746
904	150.280640
905	160.168503
906	151.404343
907	154.039169
908	142.298096
909	144.385315
910	156.517883
911	159.805634
912	165.435059
913	157.371994
914	151.099503
915	170.235580
916	146.654099
917	161.877213
918	158.598831
919	166.053894
920	161.910904
921	162.156067
922	168.516037
923	159.423019
924	138.648788
925	149.356079
926	134.442093
927	139.978088
928	162.806686
929	158.019760
930	158.339935
931	158.193069
932	150.589661
933	170.064377
934	167.231964
935	157.666229
936	163.004211
937	153.137680
938	127.457863
939	161.002243
940	151.002350
941	145.252975
942	149.949783
943	156.096893
944	154.447861
945	159.967560
946	161.418579
947	155.831650
948	167.103134
949	164.491119
950	159.102631
951	154.694946
952	164.818893
953	161.387024
954	148.389252
955	151.939789
956	160.634186
957	152.998138
958	143.674576
959	148.700455
960	163.636292
961	148.454056
962	126.586548
963	159.505524
964	152.234253
965	165.939941
966	143.534866
967	130.731537
968	137.947372
969	159.587296
970	167.942047
971	170.217850
972	140.600067
973	144.026520
974	150.885117
975	173.946243
976	152.252380
977	129.986740
978	156.279755
979	150.409332
980	157.520370
981	162.080963
982	161.803986
983	155.614273
984	164.126099
985	155.912216
986	159.996628
987	141.494278
988	156.913193
989	167.970856
990	149.668915
991	152.632675
992	133.500687
993	154.594559
994	154.740402
995	155.705978
996	139.522186
997	154.669174
998	159.391098
999	156.268677
1000	156.100998
1001	166.438690
