# Supplementary material for: Short-wavelength-sensitive 2 (Sws2) visual photopigment models combined with atomistic molecular simulations to predict spectral peaks of absorbance
Source: PLoS Comput Biol. 2020 Oct 21;16(10):e1008212. doi: 10.1371/journal.pcbi.1008212 (PMC7605715; doi:10.1371/journal.pcbi.1008212)
Supplement: S1 File — (ZIP) [file pcbi.1008212.s007.zip › S1_File/M-achne-SWS2A-Angles/Torsion11.dat]

0	160.574020
1	148.495422
2	176.416214
3	165.731094
4	166.473206
5	169.144577
6	169.385010
7	-178.402328
8	172.343765
9	172.421082
10	162.884949
11	174.160751
12	158.480240
13	-163.053711
14	173.297729
15	-172.777679
16	179.416321
17	179.547928
18	159.483978
19	175.854401
20	177.574692
21	165.662094
22	178.638687
23	177.588806
24	-174.044037
25	173.841232
26	167.874298
27	176.432800
28	-172.722778
29	168.924515
30	167.491745
31	161.686096
32	-158.210800
33	177.376129
34	169.104568
35	-162.296997
36	167.289719
37	177.180496
38	164.699127
39	162.899292
40	159.520264
41	-167.544083
42	-173.262146
43	172.447891
44	169.287994
45	175.933090
46	171.134277
47	176.553406
48	177.417740
49	158.709198
50	171.263794
51	164.031967
52	179.936157
53	167.667999
54	172.367462
55	177.057220
56	-179.619995
57	171.507446
58	176.939835
59	-164.206818
60	-174.147827
61	-174.050674
62	-165.202545
63	166.135406
64	171.655350
65	169.369354
66	-175.896057
67	170.860138
68	-175.560776
69	-169.697021
70	-150.063583
71	-142.770157
72	-174.924973
73	-178.949173
74	179.933136
75	178.751816
76	170.846542
77	173.950439
78	177.937363
79	-176.090439
80	-165.596542
81	-165.045197
82	-166.027908
83	172.307022
84	176.401718
85	-168.616959
86	-178.314804
87	169.538055
88	-162.098862
89	170.560623
90	-152.619583
91	170.738220
92	167.040741
93	-164.322769
94	-171.909470
95	168.544373
96	-179.048737
97	178.797302
98	-176.953323
99	-155.597061
100	162.344131
101	171.475296
102	171.565628
103	176.353622
104	-147.858429
105	174.220673
106	163.629715
107	172.681976
108	179.842178
109	166.439697
110	-164.521255
111	166.217651
112	170.355499
113	174.848740
114	-175.843185
115	-176.714493
116	165.728271
117	160.674210
118	-179.890793
119	173.894913
120	174.861633
121	-153.024994
122	158.802200
123	-157.071869
124	172.117233
125	-172.790100
126	173.842163
127	151.969696
128	156.386475
129	164.909393
130	167.314178
131	-172.561096
132	-172.521286
133	-168.429443
134	-163.272034
135	-157.883408
136	174.327438
137	162.004395
138	164.763580
139	-167.003708
140	-161.331589
141	176.747925
142	-169.818039
143	158.462692
144	-167.336349
145	176.966171
146	-174.336258
147	-166.883911
148	176.689407
149	167.142487
150	-178.375458
151	-147.411621
152	176.468033
153	176.381119
154	-175.013336
155	179.428299
156	-174.945862
157	-177.361603
158	165.668137
159	162.178818
160	-174.565994
161	171.710251
162	179.257828
163	-141.595306
164	157.726532
165	172.212036
166	159.709656
167	178.929550
168	-160.190735
169	-162.825256
170	161.788803
171	170.190308
172	170.833588
173	174.009949
174	-173.197418
175	-164.790100
176	-176.652466
177	-170.339966
178	179.533127
179	-168.056503
180	171.265427
181	-169.845490
182	162.526581
183	168.145294
184	-178.667313
185	-167.048050
186	174.162582
187	167.441605
188	173.732193
189	178.843353
190	167.905777
191	168.738052
192	160.202606
193	179.168381
194	-146.761581
195	-162.911331
196	170.710693
197	-174.045685
198	179.332092
199	-175.468567
200	-167.550110
201	-178.679230
202	-174.348663
203	-177.965729
204	-176.363144
205	-175.597610
206	-173.409103
207	177.564606
208	-173.921158
209	-177.655716
210	-123.632698
211	179.770523
212	-173.232666
213	-173.261719
214	178.305893
215	178.423752
216	-169.020676
217	-169.291885
218	-156.812912
219	-179.535126
220	-167.933578
221	173.924805
222	-155.875717
223	-146.994141
224	165.534760
225	-168.050537
226	-177.302399
227	-171.845322
228	178.581055
229	169.739059
230	-161.160690
231	-173.054398
232	-178.469025
233	-151.152557
234	172.173889
235	-173.119339
236	179.783737
237	174.929459
238	156.368317
239	170.362823
240	-163.103836
241	173.016312
242	174.832642
243	-152.079819
244	-164.406311
245	-179.745300
246	175.556534
247	-154.167892
248	167.121948
249	-164.735870
250	-168.972748
251	-176.900238
252	-153.960175
253	-173.425797
254	-165.505295
255	177.145752
256	174.950607
257	169.897614
258	-170.694611
259	-165.254410
260	-178.997238
261	176.244827
262	174.398514
263	168.030533
264	149.949966
265	-169.672272
266	178.590546
267	179.201447
268	158.237061
269	175.931915
270	-172.729584
271	170.633774
272	169.672989
273	179.067520
274	173.535583
275	171.743698
276	173.718246
277	-137.815765
278	-166.106430
279	-178.042572
280	-174.291000
281	-170.737122
282	-147.141861
283	-167.472122
284	170.605087
285	-173.980698
286	162.744232
287	-174.206009
288	-177.871048
289	172.044174
290	161.329437
291	176.837479
292	172.493134
293	-169.925369
294	-130.708405
295	167.048019
296	-160.935196
297	-179.183716
298	-173.490616
299	-172.649750
300	-171.989380
301	170.351364
302	178.464966
303	-146.794846
304	-136.921661
305	167.758240
306	-158.004944
307	-161.947495
308	-154.666153
309	168.345428
310	174.728683
311	167.442413
312	-165.566940
313	-169.275574
314	-172.273026
315	-175.503174
316	-143.893524
317	176.301620
318	-167.161575
319	170.623383
320	168.728424
321	175.239853
322	-166.724380
323	-172.447479
324	-153.211441
325	163.905579
326	-171.229416
327	175.694046
328	-168.304886
329	-169.379837
330	179.211060
331	-157.754059
332	-157.251968
333	-172.338959
334	-178.779541
335	-179.669632
336	144.739883
337	151.644852
338	84.503296
339	73.841980
340	72.703415
341	97.299797
342	62.227558
343	89.632851
344	84.611832
345	105.050583
346	75.048729
347	131.337952
348	74.795120
349	65.179054
350	57.995491
351	76.470482
352	70.794952
353	71.810112
354	92.418648
355	80.413765
356	51.601360
357	61.270840
358	66.763893
359	79.338127
360	66.886063
361	68.378998
362	86.981453
363	59.598385
364	74.554733
365	62.607361
366	67.685097
367	68.372803
368	84.232788
369	67.433784
370	72.659309
371	47.986252
372	51.687923
373	78.074532
374	66.129868
375	82.725685
376	63.935162
377	80.126961
378	64.448654
379	68.191406
380	80.105133
381	78.297096
382	70.422058
383	54.884644
384	68.880104
385	65.108383
386	85.515175
387	94.968468
388	62.060043
389	71.875732
390	64.108124
391	82.616364
392	74.860992
393	55.880093
394	105.686478
395	55.788017
396	71.888542
397	77.943657
398	73.734261
399	74.440689
400	76.854736
401	75.334229
402	74.789749
403	85.073418
404	92.367149
405	80.622192
406	70.557640
407	56.876442
408	74.809769
409	79.850388
410	72.896736
411	59.680180
412	73.549690
413	82.918549
414	83.500320
415	67.450653
416	85.022110
417	82.979713
418	59.612164
419	80.632042
420	70.876366
421	54.994473
422	69.824142
423	70.535332
424	73.728004
425	80.891251
426	72.027420
427	62.272305
428	64.435219
429	72.953171
430	65.816978
431	99.182419
432	62.335796
433	58.396313
434	87.466354
435	65.162727
436	45.922272
437	78.638725
438	81.021660
439	59.791695
440	63.937183
441	72.814674
442	79.431633
443	72.080482
444	45.446484
445	79.802582
446	61.651493
447	69.029045
448	61.190964
449	66.160927
450	70.918304
451	54.458797
452	54.091412
453	63.597633
454	58.879959
455	72.196976
456	68.387444
457	66.512985
458	71.091019
459	59.426376
460	81.145439
461	85.382706
462	58.304188
463	79.191368
464	90.331238
465	49.871250
466	64.589996
467	62.406101
468	76.341125
469	64.221886
470	61.925999
471	53.510448
472	81.541077
473	74.074287
474	79.090958
475	75.326996
476	93.574287
477	70.756218
478	81.387482
479	71.841103
480	91.842201
481	67.435394
482	68.876915
483	70.760979
484	84.888390
485	64.421928
486	69.308289
487	76.595222
488	64.241737
489	76.617363
490	74.890129
491	65.415512
492	68.310265
493	85.838737
494	93.649231
495	65.011169
496	70.660301
497	69.283836
498	74.129028
499	80.274330
500	59.632038
501	78.931374
502	62.598404
503	60.629398
504	76.348320
505	73.825134
506	84.002686
507	65.485542
508	76.070824
509	67.458664
510	76.382568
511	65.690514
512	64.755508
513	61.096439
514	87.510689
515	65.147743
516	59.431183
517	71.136223
518	66.853249
519	66.670052
520	66.089195
521	64.493484
522	71.995033
523	63.802090
524	69.545715
525	86.102066
526	75.130035
527	64.488472
528	65.737587
529	76.382454
530	80.305023
531	59.630661
532	57.661083
533	72.660553
534	63.141125
535	87.936424
536	54.542316
537	62.918571
538	63.269341
539	50.498299
540	62.132000
541	80.494308
542	69.340157
543	68.985641
544	66.377052
545	67.190422
546	74.348427
547	72.085777
548	77.934502
549	50.299095
550	56.475342
551	63.390980
552	74.521698
553	74.057083
554	80.917091
555	78.309212
556	67.223579
557	79.723450
558	50.342247
559	47.513794
560	67.474220
561	66.547409
562	64.956993
563	51.555988
564	72.283943
565	70.281029
566	73.894104
567	69.463066
568	74.103912
569	71.442146
570	63.766239
571	48.899136
572	71.052299
573	78.743362
574	67.941986
575	61.469498
576	73.194412
577	55.745949
578	75.743134
579	66.792831
580	55.460751
581	68.555435
582	89.734062
583	72.510368
584	77.998451
585	60.218697
586	80.357536
587	56.247818
588	79.510414
589	72.046310
590	53.061745
591	71.840065
592	57.350742
593	74.824745
594	52.365566
595	76.474426
596	72.228981
597	86.001350
598	63.548401
599	78.031822
600	47.073647
601	61.311550
602	39.762417
603	72.161201
604	69.222939
605	82.078087
606	79.763687
607	73.014709
608	74.078300
609	64.277313
610	59.681381
611	57.156109
612	56.671814
613	63.384705
614	74.769043
615	85.024429
616	62.403927
617	69.597046
618	76.947472
619	60.354660
620	54.294456
621	63.642883
622	60.079704
623	75.485725
624	68.828529
625	71.569122
626	58.062801
627	87.993835
628	61.189247
629	62.469860
630	81.386742
631	62.705631
632	71.558830
633	55.533867
634	49.131531
635	57.318703
636	61.313187
637	63.969704
638	58.732925
639	51.238209
640	66.400284
641	48.276482
642	81.276878
643	71.090210
644	79.534607
645	89.294975
646	103.020172
647	67.911507
648	77.550621
649	65.854355
650	64.393745
651	-166.850098
652	175.455139
653	-178.881561
654	162.278427
655	-167.632492
656	-148.148773
657	170.291962
658	151.978897
659	174.703934
660	-164.738419
661	-178.007767
662	176.748398
663	-166.708481
664	179.550537
665	-179.651733
666	-141.083588
667	179.888687
668	163.529724
669	-171.504654
670	-169.089600
671	172.480484
672	178.136230
673	174.112671
674	-169.816101
675	159.802597
676	-172.695618
677	173.591110
678	-171.910904
679	163.981308
680	-167.578918
681	-163.810638
682	-169.575684
683	-159.957016
684	-173.156250
685	-175.442581
686	-176.992386
687	-177.038940
688	-151.584854
689	178.652344
690	178.891464
691	-164.886765
692	-171.400726
693	-174.958328
694	168.520065
695	178.850098
696	-154.185501
697	170.043823
698	-157.684479
699	177.173096
700	-178.629059
701	-173.561279
702	162.858887
703	173.843307
704	157.000305
705	-153.850800
706	-160.343643
707	160.709549
708	-174.871216
709	174.916077
710	-173.801041
711	169.769531
712	172.419479
713	164.637589
714	-178.602036
715	171.682404
716	178.814270
717	-159.071793
718	167.061966
719	-164.742508
720	178.810104
721	-171.828156
722	168.351349
723	166.449936
724	-169.451309
725	-169.340118
726	-170.297501
727	-170.948807
728	-160.334335
729	-174.629837
730	-172.802124
731	-178.903427
732	-177.837845
733	172.249069
734	-174.344055
735	171.877838
736	178.876709
737	-174.829453
738	178.497192
739	-169.626297
740	168.877975
741	-170.644882
742	-169.181870
743	-170.628860
744	-157.812454
745	-160.437927
746	168.661972
747	-147.075623
748	157.731354
749	169.568359
750	-176.819382
751	168.958344
752	-173.083847
753	-169.153839
754	-173.148041
755	163.605438
756	178.039902
757	174.124878
758	-171.652237
759	-170.770721
760	-164.534454
761	-178.507492
762	177.300339
763	-177.611267
764	-175.444717
765	166.344009
766	173.885193
767	-178.732376
768	-165.842224
769	-137.444626
770	-177.235947
771	-168.177612
772	-135.516571
773	-155.850647
774	178.641205
775	179.800400
776	175.893845
777	-163.764587
778	-152.261383
779	170.812439
780	-161.826202
781	-152.775314
782	168.235184
783	-151.553558
784	177.161652
785	-147.979004
786	170.218033
787	-171.992050
788	178.618881
789	175.135559
790	-167.829376
791	-167.974625
792	168.962784
793	174.202209
794	165.280930
795	170.725754
796	-166.515213
797	179.447357
798	-157.930359
799	179.795837
800	169.494202
801	-178.913406
802	-162.289841
803	166.322342
804	176.889633
805	-179.150162
806	-164.484573
807	174.894287
808	170.790497
809	-174.384018
810	-179.657486
811	166.189362
812	-177.763382
813	170.001114
814	176.242355
815	-174.819946
816	174.459641
817	-172.657471
818	164.620377
819	-158.547043
820	174.387497
821	-172.377029
822	175.719116
823	-151.927612
824	179.113174
825	-169.216293
826	-178.528076
827	170.528748
828	177.149567
829	-174.211227
830	-161.870560
831	-178.182678
832	-166.141220
833	174.677322
834	-176.311813
835	-179.781036
836	179.156570
837	179.400528
838	-171.038986
839	176.418320
840	-168.690887
841	-177.881088
842	-139.376404
843	-165.755600
844	-165.015457
845	177.816727
846	-158.088120
847	-162.316910
848	-157.417404
849	-155.256653
850	-172.242264
851	170.043732
852	178.588165
853	-174.721497
854	172.414078
855	-163.176392
856	-176.422791
857	176.070175
858	177.971664
859	-172.185532
860	-169.321411
861	-176.443161
862	-174.217850
863	-172.628571
864	175.149109
865	170.758286
866	-177.075241
867	-171.507172
868	158.318832
869	169.733566
870	172.260513
871	-155.469955
872	166.480911
873	179.649033
874	-153.075928
875	-175.407166
876	167.787567
877	-179.787811
878	-162.511307
879	176.719635
880	174.309586
881	-171.570923
882	-159.530502
883	174.867035
884	175.391785
885	174.723175
886	169.895966
887	179.489990
888	-175.861679
889	-170.317535
890	-174.722580
891	164.866272
892	-175.767471
893	161.017426
894	178.586853
895	-173.518311
896	-174.008163
897	173.167328
898	-178.509705
899	-155.961853
900	-165.637024
901	175.914734
902	-174.443085
903	162.330078
904	152.614227
905	-170.898148
906	-167.023529
907	-176.582764
908	157.006882
909	164.084564
910	-177.025421
911	-155.186371
912	172.665665
913	-176.960999
914	-176.531631
915	-177.063065
916	-179.019073
917	-172.741745
918	178.809311
919	-169.430939
920	166.240707
921	-179.814102
922	-169.395538
923	-177.755981
924	171.121613
925	175.458115
926	179.976959
927	172.688278
928	176.761353
929	-153.393158
930	-178.229919
931	167.121597
932	172.579285
933	-152.501099
934	161.617706
935	170.877014
936	162.272751
937	-174.544922
938	-164.747589
939	174.445572
940	-172.783173
941	177.617264
942	163.140091
943	-122.223953
944	168.489716
945	-171.827927
946	-175.914230
947	169.744614
948	-165.737762
949	-173.071243
950	-167.566559
951	163.668808
952	-168.173599
953	175.435120
954	-173.639725
955	-177.002365
956	179.948288
957	-164.841644
958	173.293640
959	-172.150696
960	175.686371
961	173.191803
962	-158.978989
963	-167.110703
964	171.445190
965	-173.781189
966	-175.925491
967	172.320404
968	-150.504944
969	-148.245514
970	-164.971207
971	-174.213608
972	-165.880112
973	-176.141739
974	170.026260
975	-171.275146
976	-161.636200
977	172.868744
978	-167.796585
979	-168.009094
980	-174.410980
981	-137.944031
982	-176.085602
983	-177.394653
984	-175.595474
985	-175.655457
986	174.292496
987	176.123001
988	178.553391
989	-155.759140
990	162.984497
991	-176.791595
992	-175.015091
993	-173.916946
994	171.475800
995	172.582169
996	-174.782578
997	-170.670792
998	-154.125916
999	-179.320679
1000	169.585358
1001	172.634094
