# Supplementary material for: Short-wavelength-sensitive 2 (Sws2) visual photopigment models combined with atomistic molecular simulations to predict spectral peaks of absorbance
Source: PLoS Comput Biol. 2020 Oct 21;16(10):e1008212. doi: 10.1371/journal.pcbi.1008212 (PMC7605715; doi:10.1371/journal.pcbi.1008212)
Supplement: S1 File — (ZIP) [file pcbi.1008212.s007.zip › S1_File/M-achne-SWS2A-Angles/Torsion13.dat]

0	137.554367
1	145.722717
2	122.255768
3	137.561707
4	133.513596
5	140.922562
6	122.151840
7	130.675812
8	125.931519
9	137.005173
10	141.843918
11	124.957726
12	127.716248
13	118.940231
14	125.156235
15	121.767509
16	125.531860
17	113.906425
18	112.242836
19	109.212395
20	123.729233
21	126.848007
22	128.075943
23	128.587509
24	122.824059
25	138.538406
26	130.781281
27	122.234062
28	115.939384
29	116.896202
30	127.174835
31	136.041168
32	119.945038
33	116.158470
34	131.714905
35	111.352654
36	134.978714
37	122.228447
38	140.652420
39	134.073837
40	140.893906
41	104.003601
42	117.501602
43	124.469353
44	127.159721
45	126.837585
46	137.182373
47	133.477539
48	145.811020
49	135.103409
50	128.855453
51	126.723206
52	129.140076
53	132.390762
54	130.373215
55	123.450546
56	137.469254
57	137.440796
58	117.288841
59	112.263680
60	127.492393
61	130.513062
62	121.342056
63	141.122910
64	135.315399
65	141.964172
66	133.499191
67	127.671715
68	130.230759
69	123.064682
70	116.721146
71	94.587173
72	133.023956
73	136.798965
74	122.601677
75	129.218628
76	141.550308
77	121.478409
78	141.628036
79	124.571205
80	117.827690
81	138.072083
82	115.436790
83	139.612488
84	126.864426
85	127.194122
86	117.880516
87	137.088699
88	124.868729
89	132.772888
90	103.806351
91	137.529678
92	125.195732
93	107.143364
94	105.604111
95	113.809380
96	137.779556
97	121.079681
98	120.321106
99	98.583237
100	136.739456
101	133.945786
102	130.732910
103	100.145096
104	102.065933
105	131.638397
106	120.395866
107	136.623795
108	105.079536
109	135.130646
110	106.545769
111	137.376770
112	141.500092
113	122.881401
114	130.884003
115	130.443253
116	136.712265
117	115.747047
118	124.340248
119	140.802765
120	137.704056
121	122.459366
122	141.701096
123	121.878494
124	124.826080
125	135.813370
126	135.905548
127	137.652817
128	144.115692
129	138.822006
130	125.512733
131	128.444183
132	122.292213
133	110.120331
134	112.815437
135	109.647850
136	106.389503
137	133.726059
138	139.942291
139	139.544968
140	108.984947
141	134.149246
142	127.128357
143	131.212250
144	124.652893
145	122.112770
146	119.703194
147	100.024651
148	121.147720
149	139.193253
150	110.667686
151	86.292831
152	133.120300
153	136.816376
154	115.188431
155	136.095139
156	126.728661
157	135.985458
158	135.001923
159	141.214340
160	116.648659
161	136.305725
162	145.385757
163	104.436996
164	150.194916
165	127.194611
166	130.258499
167	133.452850
168	96.817116
169	122.522789
170	131.844391
171	129.662308
172	141.993210
173	132.338455
174	121.331184
175	130.304504
176	123.771759
177	133.148438
178	115.102608
179	121.829239
180	131.671463
181	111.069946
182	142.350967
183	136.189255
184	125.358246
185	118.895004
186	135.764420
187	135.197693
188	133.405045
189	124.596954
190	142.157806
191	123.008064
192	148.492538
193	130.525528
194	106.236488
195	116.622955
196	146.615005
197	129.393417
198	122.637909
199	127.859207
200	124.827202
201	132.647827
202	120.134315
203	119.283859
204	126.566277
205	139.534683
206	134.989182
207	132.383240
208	123.771019
209	130.975204
210	101.617523
211	115.930435
212	115.142792
213	114.736259
214	146.532272
215	136.501266
216	134.476425
217	133.752991
218	116.601440
219	133.239990
220	119.900406
221	124.597008
222	110.898102
223	121.906326
224	139.473984
225	130.198578
226	130.336334
227	127.417412
228	137.999939
229	140.114685
230	107.051895
231	120.287407
232	131.330612
233	114.377632
234	138.249222
235	126.068245
236	125.864983
237	133.743240
238	142.111359
239	124.119484
240	112.817551
241	129.896393
242	135.551346
243	111.104866
244	120.098587
245	132.408096
246	125.052887
247	112.816681
248	109.604034
249	136.642975
250	137.072922
251	134.320572
252	132.504211
253	134.321671
254	120.084396
255	130.384903
256	131.691986
257	121.976494
258	141.784073
259	118.453499
260	133.313324
261	139.715439
262	145.719849
263	146.966614
264	148.042297
265	129.753098
266	127.304146
267	134.276627
268	129.080688
269	137.383698
270	134.471497
271	124.597557
272	148.758774
273	141.539886
274	136.014160
275	135.760513
276	131.660431
277	114.813744
278	137.660568
279	139.862198
280	136.964279
281	127.145134
282	133.809616
283	123.344856
284	130.742386
285	136.908340
286	138.855194
287	130.064529
288	138.746277
289	130.179199
290	136.262436
291	122.758553
292	145.401703
293	132.550858
294	132.809708
295	137.485001
296	98.637772
297	134.246628
298	133.805496
299	142.820618
300	140.763397
301	142.746140
302	131.385727
303	122.975510
304	107.810867
305	142.391968
306	124.097092
307	117.032364
308	117.135887
309	134.675293
310	137.920944
311	133.955048
312	118.398819
313	118.722145
314	123.139366
315	150.732635
316	97.012062
317	139.618317
318	131.831512
319	134.939178
320	136.432236
321	137.929947
322	119.321411
323	126.057335
324	121.630249
325	154.961716
326	124.032768
327	133.188919
328	136.503006
329	121.508713
330	133.677032
331	120.278023
332	113.172653
333	131.651077
334	118.308655
335	128.689102
336	147.717194
337	130.991852
338	97.425545
339	126.272003
340	115.595734
341	95.634293
342	115.069672
343	118.601547
344	127.756615
345	109.021126
346	136.898941
347	118.554161
348	-110.792015
349	-110.671379
350	-135.244415
351	-133.595978
352	-131.037888
353	-127.833237
354	-127.867035
355	-126.720901
356	-97.605881
357	-120.679825
358	-123.953552
359	-129.419662
360	-131.905594
361	-127.108131
362	-111.368454
363	-120.164528
364	-125.516205
365	-103.376518
366	-110.874207
367	-112.842354
368	-131.829391
369	-120.209267
370	-109.271278
371	-94.734398
372	-94.167099
373	-131.076370
374	-143.307739
375	-130.771591
376	-112.042503
377	-122.319221
378	-133.258041
379	-106.885452
380	-145.692200
381	-127.364532
382	-127.047203
383	-107.308083
384	-129.487885
385	-104.350754
386	-140.226212
387	-132.801270
388	-112.845032
389	-124.540649
390	-126.687225
391	-138.424179
392	-133.361191
393	-121.084053
394	-136.046677
395	-102.939346
396	-120.452667
397	-127.727371
398	-126.643661
399	-138.283279
400	-125.328003
401	-128.304581
402	-140.515854
403	-125.054703
404	-120.191971
405	-124.049812
406	-134.715851
407	-132.252899
408	-132.236572
409	-128.431366
410	-133.351639
411	-129.548691
412	-132.952515
413	-129.725662
414	-122.650757
415	-132.335464
416	-129.072800
417	-128.323227
418	-136.749161
419	-126.693138
420	-125.144302
421	-104.100533
422	-149.320404
423	-141.783691
424	-133.485580
425	-126.828751
426	-116.799965
427	-94.973221
428	-107.775566
429	-136.280441
430	-112.928024
431	-153.345383
432	-108.923882
433	-94.605286
434	-114.713844
435	-115.554352
436	-99.919777
437	-115.556679
438	-123.474510
439	-107.033432
440	-128.093689
441	-97.606850
442	-103.692924
443	-115.412178
444	-116.107521
445	-125.613686
446	-131.260086
447	-139.382050
448	-118.119308
449	-140.688492
450	-134.441589
451	-94.408379
452	-117.901291
453	-139.680649
454	-132.245743
455	-127.674721
456	-131.454819
457	-129.294937
458	-107.525848
459	-141.918655
460	-126.583435
461	-137.365021
462	-108.163040
463	-117.729485
464	-104.397453
465	-118.900833
466	-99.802521
467	-99.812294
468	-126.238602
469	-105.530342
470	-121.509094
471	-114.079643
472	-136.677689
473	-125.099411
474	-133.219269
475	-140.978088
476	-129.946213
477	-137.945587
478	-140.503357
479	-128.938751
480	-129.203278
481	-130.302551
482	-108.382301
483	-118.233101
484	-137.705978
485	-108.011688
486	-109.596382
487	-129.101974
488	-100.829697
489	-103.405861
490	-125.698555
491	-122.361176
492	-133.353394
493	-135.575729
494	-128.432327
495	-123.364532
496	-142.695160
497	-134.198517
498	-124.895706
499	-138.883698
500	-110.388725
501	-132.853012
502	-112.175903
503	-139.153305
504	-147.864777
505	-144.017746
506	-124.671295
507	-135.449951
508	-133.760483
509	-132.594849
510	-113.055260
511	-109.050102
512	-112.247849
513	-112.777199
514	-140.488617
515	-108.159676
516	-109.476944
517	-118.678047
518	-109.864487
519	-120.328262
520	-117.907066
521	-118.606682
522	-120.478226
523	-103.635330
524	-117.446701
525	-142.541580
526	-123.158272
527	-123.183914
528	-95.730743
529	-125.710411
530	-132.785843
531	-107.946281
532	-106.502998
533	-94.549568
534	-107.555733
535	-126.872368
536	-98.957504
537	-105.442711
538	-88.097023
539	-93.941368
540	-130.223526
541	-118.251457
542	-112.095009
543	-121.375587
544	-111.960297
545	-120.259315
546	-129.244690
547	-117.963692
548	-129.243362
549	-109.493851
550	-108.504379
551	-105.586250
552	-128.902130
553	-102.351860
554	-133.099426
555	-117.524712
556	-120.366470
557	-130.412323
558	-120.498062
559	-126.496880
560	-128.860504
561	-111.717842
562	-122.414589
563	-86.921127
564	-115.262787
565	-105.101257
566	-104.115410
567	-104.262161
568	-120.602669
569	-121.077087
570	-131.051987
571	-126.418282
572	-134.095016
573	-141.847672
574	-100.335915
575	-123.985695
576	-135.463120
577	-129.746338
578	-112.927803
579	-136.818481
580	-114.170799
581	-125.946381
582	-145.827240
583	-135.670364
584	-119.821831
585	-108.385796
586	-119.828827
587	-88.506813
588	-138.041534
589	-121.987030
590	-109.252151
591	-115.277061
592	-93.978012
593	-124.761505
594	-104.632698
595	-127.712257
596	-123.882858
597	-109.509499
598	-116.708946
599	-114.737274
600	-91.798912
601	-106.624161
602	-108.335762
603	-126.943672
604	-111.646393
605	-110.499153
606	-114.804726
607	-131.159332
608	-137.910767
609	-104.116692
610	-143.198456
611	-134.845932
612	-131.099945
613	-133.913162
614	-118.401428
615	-130.586899
616	-142.531601
617	-133.140213
618	-138.230850
619	-130.625671
620	-109.834564
621	-121.953163
622	-102.182373
623	-111.958847
624	-121.326073
625	-98.972305
626	-89.660332
627	-123.644569
628	-106.518555
629	-104.918594
630	-123.896217
631	-86.253029
632	-103.824326
633	-118.725227
634	-114.833755
635	-122.695564
636	-118.219780
637	-125.694580
638	-123.976120
639	-98.342911
640	-106.457611
641	-95.829826
642	-125.725235
643	-119.308693
644	-119.332008
645	-132.852615
646	-139.999023
647	-141.778427
648	-137.499771
649	-103.400818
650	-106.530243
651	137.018860
652	138.724335
653	141.655945
654	150.040634
655	121.180809
656	115.617409
657	139.969376
658	142.467407
659	124.639053
660	116.510635
661	126.316910
662	126.517998
663	117.655472
664	135.121201
665	128.874954
666	105.959564
667	133.106522
668	130.435867
669	123.129379
670	132.534042
671	130.148499
672	140.141602
673	118.240181
674	111.183174
675	137.222351
676	132.989487
677	139.493378
678	127.740578
679	140.075699
680	132.411636
681	147.468109
682	124.224258
683	119.243790
684	126.608963
685	111.794830
686	137.103333
687	129.233063
688	127.980797
689	129.382736
690	125.346237
691	121.619179
692	132.583511
693	128.969910
694	136.731094
695	124.841354
696	115.935219
697	140.752899
698	114.164597
699	123.220360
700	127.147583
701	135.513718
702	140.631760
703	137.203781
704	148.034546
705	137.153214
706	117.262001
707	145.685867
708	130.322220
709	134.023132
710	130.290756
711	134.091782
712	133.017029
713	148.534912
714	132.755844
715	135.438980
716	123.904099
717	109.558235
718	146.797028
719	129.020416
720	131.722641
721	125.310013
722	130.326843
723	150.353073
724	128.501282
725	117.916565
726	138.409470
727	132.810349
728	136.329910
729	134.583221
730	128.491333
731	113.429909
732	121.988136
733	131.040192
734	132.129578
735	134.804108
736	132.943985
737	126.671951
738	125.348770
739	137.932007
740	132.597366
741	130.610672
742	138.586349
743	117.616898
744	91.655365
745	128.364212
746	138.023651
747	105.824211
748	131.710190
749	131.296692
750	134.286804
751	140.929474
752	135.644882
753	119.167908
754	123.193634
755	128.542343
756	133.858475
757	135.092941
758	130.036148
759	138.062210
760	131.617661
761	139.136581
762	121.244133
763	138.543900
764	129.722961
765	129.791748
766	140.466278
767	114.202843
768	127.379341
769	93.572708
770	135.018906
771	130.784882
772	132.359802
773	100.511833
774	133.744247
775	138.440887
776	134.419052
777	114.659561
778	99.621239
779	137.932541
780	134.992569
781	115.971786
782	130.645203
783	108.557381
784	139.169678
785	109.245384
786	143.405167
787	125.239990
788	121.514725
789	140.641449
790	130.360535
791	145.889694
792	129.119095
793	144.332138
794	131.205093
795	141.615097
796	117.042366
797	142.607712
798	117.947678
799	131.800522
800	133.251907
801	128.338882
802	112.073105
803	141.985886
804	116.899414
805	130.573044
806	134.491913
807	138.451096
808	142.515106
809	124.619675
810	132.901932
811	141.575562
812	116.634766
813	123.638939
814	131.145920
815	113.004036
816	126.513016
817	141.400604
818	132.358643
819	118.770599
820	141.641876
821	120.020935
822	118.911964
823	103.357964
824	134.151886
825	128.282104
826	137.056976
827	128.863785
828	141.670181
829	127.227287
830	120.722229
831	144.324249
832	132.670181
833	135.742523
834	125.884186
835	120.058960
836	120.012856
837	123.289902
838	147.490768
839	125.252190
840	131.699631
841	126.684288
842	99.645210
843	126.685120
844	128.132523
845	134.161682
846	140.559067
847	113.653702
848	122.928833
849	102.153450
850	136.811371
851	133.948349
852	127.219269
853	122.887962
854	126.108459
855	125.031425
856	108.938187
857	139.269073
858	130.551987
859	108.315308
860	116.717331
861	135.794144
862	130.165009
863	135.760513
864	141.321762
865	130.152481
866	128.846954
867	124.048958
868	144.433914
869	123.952911
870	141.025238
871	120.202202
872	138.250763
873	127.972282
874	104.872520
875	118.520882
876	145.023834
877	148.130569
878	126.789169
879	135.507797
880	144.015121
881	121.454727
882	123.085144
883	137.437408
884	138.654221
885	136.934921
886	144.930542
887	128.059692
888	127.645599
889	134.956833
890	110.441444
891	126.862556
892	132.316849
893	142.693268
894	139.933624
895	127.327995
896	133.982178
897	135.887924
898	124.982506
899	112.746391
900	123.678909
901	126.316498
902	143.530853
903	125.347168
904	145.527725
905	110.530022
906	107.905533
907	124.786888
908	138.402618
909	134.347733
910	137.071884
911	101.262535
912	123.751961
913	120.794426
914	134.322723
915	124.878769
916	132.579956
917	119.837830
918	129.362869
919	134.995895
920	144.844559
921	129.358444
922	133.347885
923	127.066467
924	136.557602
925	128.333755
926	133.292114
927	120.801842
928	130.395859
929	129.167877
930	125.413712
931	137.525818
932	132.857956
933	92.997139
934	146.088074
935	132.940140
936	146.292084
937	124.157921
938	104.780060
939	130.932648
940	136.323471
941	124.613358
942	137.276352
943	91.568527
944	130.837402
945	122.607704
946	112.661804
947	145.143143
948	101.413551
949	125.503868
950	111.990761
951	139.540634
952	119.812347
953	129.317291
954	113.896072
955	133.806122
956	128.025543
957	109.354103
958	124.963203
959	130.085281
960	138.589203
961	135.802094
962	123.511635
963	127.962105
964	132.798721
965	135.698578
966	115.392288
967	135.206680
968	101.079407
969	131.533066
970	120.432465
971	126.832611
972	123.172340
973	139.051392
974	118.790909
975	137.099655
976	114.152138
977	132.677994
978	132.304657
979	124.807793
980	115.573273
981	107.838493
982	118.609680
983	135.207077
984	128.252121
985	122.446686
986	123.557129
987	141.331833
988	130.014572
989	120.842453
990	128.729034
991	122.737900
992	119.585442
993	118.455933
994	137.718124
995	132.291153
996	118.364540
997	110.162407
998	109.922012
999	113.282654
1000	139.520569
1001	129.052841
