# Supplementary material for: Short-wavelength-sensitive 2 (Sws2) visual photopigment models combined with atomistic molecular simulations to predict spectral peaks of absorbance
Source: PLoS Comput Biol. 2020 Oct 21;16(10):e1008212. doi: 10.1371/journal.pcbi.1008212 (PMC7605715; doi:10.1371/journal.pcbi.1008212)
Supplement: S1 File — (ZIP) [file pcbi.1008212.s007.zip › S1_File/M-achne-SWS2A-Angles/Torsion4.dat]

0	-171.859192
1	-174.781509
2	-173.654678
3	-162.769012
4	-167.585785
5	-178.808746
6	-173.110886
7	-165.491257
8	-169.107162
9	-172.683868
10	-168.826263
11	172.784973
12	-176.728088
13	-170.477264
14	-164.286880
15	172.417633
16	-174.736679
17	-162.937408
18	-166.845657
19	-173.627563
20	-165.963455
21	-171.048294
22	-176.343323
23	-170.513062
24	-161.791672
25	173.770126
26	-162.735443
27	-178.366730
28	-179.972382
29	-164.998367
30	-161.183380
31	-165.975449
32	178.322021
33	-169.487976
34	-169.360336
35	-164.033127
36	-168.942383
37	-162.202225
38	-168.794189
39	-173.995789
40	-176.379089
41	179.872452
42	-176.748062
43	-169.073502
44	-168.868103
45	-167.259094
46	-162.272995
47	-169.778091
48	-169.382065
49	-176.865387
50	-178.554016
51	-165.612137
52	-169.914841
53	-173.694061
54	-170.381042
55	-164.282471
56	-169.014694
57	-173.595856
58	-176.984314
59	-171.564041
60	-175.823807
61	-176.908936
62	-167.260818
63	-179.244629
64	-171.835373
65	-170.448761
66	-178.649628
67	-172.049316
68	-159.428787
69	167.196289
70	163.809158
71	-179.127319
72	-163.857025
73	-171.471832
74	-175.770920
75	179.878525
76	-172.698654
77	176.449188
78	176.397308
79	-166.848251
80	-172.736679
81	-168.407135
82	164.886703
83	176.310272
84	-170.614655
85	-170.053314
86	-159.634445
87	-177.906677
88	171.995331
89	178.359558
90	-179.150879
91	-175.556747
92	171.444351
93	-163.027252
94	177.931946
95	-166.240677
96	172.650543
97	-166.494354
98	-172.237045
99	165.286743
100	-167.286163
101	-173.582001
102	-168.047974
103	-172.603195
104	179.246323
105	-176.980637
106	-169.243774
107	-174.355194
108	-168.990311
109	-161.320541
110	176.170181
111	-170.391251
112	-170.597824
113	-167.606674
114	-167.265808
115	-176.210052
116	177.221115
117	-168.568741
118	-172.762787
119	-174.943665
120	-169.170853
121	171.734299
122	-167.571259
123	172.832062
124	177.147522
125	-178.002518
126	-175.509766
127	-164.117630
128	-179.224625
129	-153.112411
130	-174.733627
131	-171.580200
132	-160.109406
133	-179.625473
134	-179.182693
135	-167.003067
136	-177.984009
137	-166.333664
138	-163.185806
139	-176.212036
140	-166.965179
141	-170.509689
142	-179.337112
143	-168.858047
144	177.536224
145	-178.782806
146	174.715363
147	-176.537216
148	-174.066269
149	-179.979385
150	-165.701004
151	-170.662216
152	-172.652237
153	-169.292130
154	175.638290
155	-178.389923
156	-167.926880
157	-173.357193
158	-168.677017
159	-178.978027
160	-167.006516
161	-173.242233
162	-176.583115
163	-168.093521
164	-168.824585
165	-164.433014
166	-164.540070
167	-170.513611
168	-174.836716
169	-179.143143
170	-176.168610
171	-169.057861
172	-179.047699
173	-166.546600
174	-159.804749
175	-176.169128
176	-168.976547
177	-176.686523
178	-174.360077
179	-163.053619
180	-166.102020
181	-157.505783
182	-176.020813
183	-173.658157
184	-172.106277
185	-165.561035
186	-172.733734
187	178.932510
188	-164.257217
189	176.793976
190	-178.698013
191	-171.585236
192	-169.113220
193	-171.136658
194	-178.892685
195	170.667969
196	-176.756927
197	177.581741
198	-166.443436
199	174.197296
200	171.586777
201	-172.686188
202	177.460907
203	-176.944061
204	176.134628
205	-179.152344
206	170.888489
207	-172.252701
208	-174.549561
209	-172.973068
210	178.927521
211	-175.342819
212	-171.822052
213	-179.374863
214	-173.770187
215	-168.949097
216	176.717209
217	-170.523712
218	167.293045
219	-170.518570
220	178.492249
221	-176.029312
222	-168.064865
223	-170.858490
224	-163.023026
225	-174.341736
226	-174.903351
227	-176.601120
228	-166.937180
229	178.479919
230	-169.516586
231	-177.265869
232	-169.767471
233	-170.823761
234	-161.760376
235	-176.378098
236	-177.667358
237	-174.658569
238	-167.973099
239	-159.920013
240	173.477921
241	-175.718704
242	-178.393890
243	176.053284
244	-178.656555
245	-176.223373
246	172.665573
247	-173.706757
248	-176.927002
249	177.457199
250	174.792099
251	-167.366043
252	-178.249954
253	177.689011
254	179.828156
255	-166.678909
256	-174.036942
257	-171.865372
258	-168.988174
259	179.991333
260	-162.045441
261	-170.752609
262	-173.571671
263	-170.209335
264	-165.259583
265	-172.330078
266	-174.708298
267	-167.737915
268	-167.400467
269	175.593658
270	-172.587708
271	-163.789001
272	-172.318130
273	-172.538773
274	-170.656860
275	-169.254562
276	-176.366257
277	-177.461273
278	-178.411072
279	-167.927429
280	-174.528366
281	172.000748
282	-176.275040
283	176.478546
284	-173.449173
285	-167.888031
286	-176.321045
287	-179.012573
288	-165.794540
289	-174.094864
290	-172.856842
291	168.907471
292	-171.393494
293	-173.166534
294	178.738159
295	-175.580765
296	-177.542969
297	-173.266693
298	178.038055
299	-175.462509
300	174.824158
301	-175.659348
302	179.742645
303	172.580765
304	174.107010
305	-160.723450
306	170.488083
307	-178.885773
308	165.430130
309	-163.801697
310	-173.551483
311	-165.852325
312	168.852875
313	-179.899139
314	-169.512573
315	178.359192
316	168.895828
317	-171.689682
318	-179.287460
319	-178.237579
320	-170.204010
321	-172.864243
322	-173.945328
323	176.223770
324	179.373260
325	-164.285446
326	179.721222
327	-168.461624
328	-172.209671
329	-168.051865
330	-177.514648
331	176.974777
332	169.588760
333	-167.005035
334	-169.297241
335	-170.716446
336	-178.452652
337	-174.582092
338	-169.064774
339	178.645584
340	177.614090
341	-166.587784
342	-175.052643
343	178.452713
344	168.479691
345	174.678223
346	-173.878769
347	-174.469742
348	166.610794
349	161.666687
350	176.087143
351	162.497665
352	164.968079
353	164.195419
354	165.843643
355	173.507141
356	176.808167
357	-176.910248
358	176.483429
359	171.223770
360	168.548203
361	174.124405
362	159.398849
363	-171.320801
364	166.980453
365	168.579987
366	155.923737
367	159.374451
368	167.832245
369	173.088852
370	166.869766
371	179.441360
372	168.210632
373	173.953583
374	169.423996
375	153.072586
376	166.546783
377	165.716476
378	169.574310
379	163.890411
380	168.913406
381	162.900284
382	164.482712
383	158.892868
384	161.693985
385	157.296326
386	169.941315
387	173.478241
388	-177.051544
389	175.806122
390	161.958649
391	166.318695
392	169.100327
393	170.341476
394	176.647156
395	-173.687424
396	176.906082
397	175.199371
398	158.754044
399	165.213501
400	155.534500
401	156.640915
402	162.177444
403	168.812943
404	160.058899
405	170.064194
406	171.691238
407	168.312500
408	164.580124
409	171.325150
410	160.195755
411	159.975479
412	170.585434
413	155.003937
414	162.900436
415	165.324249
416	153.476624
417	154.710129
418	162.865341
419	163.752441
420	160.468369
421	160.240448
422	166.163666
423	173.476303
424	175.552246
425	177.172470
426	169.565460
427	178.179276
428	173.490250
429	162.597244
430	168.784653
431	174.970123
432	175.214035
433	167.691620
434	171.103043
435	169.577652
436	177.978592
437	172.833511
438	170.374207
439	172.678360
440	175.342651
441	159.922485
442	-179.107178
443	160.895218
444	165.339691
445	167.916504
446	162.743240
447	170.184097
448	165.591034
449	175.841049
450	174.268234
451	167.145126
452	-178.063080
453	169.428040
454	175.883728
455	160.040863
456	160.198746
457	162.851105
458	171.406921
459	145.870972
460	159.704269
461	169.632416
462	156.733627
463	159.629929
464	169.596481
465	162.387314
466	162.027237
467	165.831039
468	175.634659
469	-178.656219
470	-179.452011
471	172.510376
472	178.437576
473	170.711136
474	164.680130
475	178.735092
476	174.326736
477	167.625717
478	163.292191
479	169.345200
480	168.062073
481	-175.081680
482	-178.824829
483	175.291367
484	-179.632965
485	159.555634
486	177.604965
487	174.637222
488	168.032288
489	157.866196
490	160.226273
491	160.958923
492	170.833206
493	166.765625
494	169.413239
495	170.197937
496	172.973953
497	169.558487
498	171.419708
499	170.127319
500	168.254944
501	172.975693
502	168.122894
503	174.011642
504	172.895584
505	175.983688
506	165.785522
507	159.517044
508	160.847839
509	167.853500
510	179.712250
511	167.139465
512	166.339432
513	174.107819
514	171.336258
515	176.923660
516	170.944351
517	168.105774
518	167.103806
519	-171.966629
520	-174.705856
521	-179.767151
522	-171.053284
523	168.538071
524	175.504425
525	179.013168
526	-167.982407
527	-177.203094
528	173.724945
529	-179.064697
530	172.746552
531	171.723495
532	174.103638
533	163.638596
534	-178.163254
535	162.594437
536	171.024094
537	167.026871
538	164.937744
539	-179.894989
540	179.284821
541	173.777115
542	169.520584
543	173.428680
544	-167.421387
545	175.297440
546	166.536224
547	160.791046
548	-178.832703
549	-175.407944
550	167.461838
551	169.982620
552	-177.456711
553	168.387131
554	170.069412
555	173.237030
556	178.542084
557	161.792038
558	173.089478
559	174.478455
560	163.515457
561	172.033844
562	-178.040817
563	-178.116577
564	171.252640
565	172.482651
566	163.808365
567	178.074417
568	173.082458
569	159.524841
570	164.878693
571	179.093246
572	170.719269
573	161.263321
574	173.370087
575	162.192383
576	166.908966
577	172.568390
578	159.786560
579	159.621292
580	169.769943
581	167.911057
582	173.788834
583	161.626434
584	162.089767
585	173.239838
586	175.988266
587	178.030609
588	176.914352
589	175.940994
590	179.382858
591	171.915436
592	175.676987
593	178.146210
594	-168.777100
595	-171.946274
596	175.867050
597	171.951004
598	-179.771317
599	169.970627
600	169.546509
601	-178.399750
602	177.830063
603	177.783768
604	164.393829
605	162.093292
606	168.568253
607	158.380432
608	173.926636
609	174.370361
610	162.050064
611	170.780579
612	163.967102
613	165.187851
614	152.227676
615	158.831467
616	150.313034
617	174.670746
618	175.652084
619	163.861603
620	176.383423
621	173.311783
622	177.262115
623	161.700836
624	177.364655
625	156.612228
626	168.929001
627	158.959229
628	161.206894
629	179.090240
630	177.969070
631	164.163757
632	169.550156
633	178.584503
634	-166.957001
635	174.290085
636	172.916656
637	178.480957
638	-173.528381
639	177.140396
640	171.790482
641	168.621704
642	170.230209
643	163.957977
644	167.910034
645	179.849380
646	174.205765
647	174.855453
648	156.031326
649	159.420639
650	169.632202
651	-174.231155
652	-163.990128
653	-165.926361
654	177.510056
655	174.216400
656	173.346909
657	-175.961914
658	-163.623993
659	-176.874817
660	-178.870361
661	170.294632
662	-167.472778
663	-175.274780
664	178.970139
665	-166.384216
666	177.214432
667	-179.213852
668	-168.817184
669	-161.038437
670	177.207947
671	-176.049454
672	-176.337357
673	-179.282944
674	-174.403564
675	179.245789
676	-174.679108
677	-175.010483
678	-170.067291
679	-164.510025
680	-163.032990
681	179.472290
682	179.194122
683	162.791183
684	-167.965240
685	-168.419891
686	-176.569733
687	175.926010
688	164.825073
689	-162.245651
690	-173.772934
691	179.219681
692	-170.352051
693	-179.181778
694	-156.725174
695	-173.976639
696	162.827194
697	-172.819275
698	-168.660583
699	-165.342636
700	-166.061188
701	-159.766312
702	-175.682129
703	167.211838
704	-169.866394
705	-175.456268
706	-175.924927
707	-164.056641
708	-171.677414
709	169.562439
710	-179.749802
711	-175.893951
712	-168.776047
713	-172.932907
714	-174.251251
715	-174.604080
716	-171.710464
717	173.437012
718	-175.910904
719	-168.843674
720	178.461838
721	-164.673874
722	173.794083
723	-166.945068
724	-177.916855
725	-172.167572
726	-170.577087
727	-171.340988
728	179.110748
729	-172.677734
730	171.612137
731	-169.065353
732	-178.826813
733	-178.997009
734	179.443146
735	-173.907104
736	175.947861
737	-175.220108
738	168.655472
739	-179.328064
740	-170.792297
741	177.379089
742	179.656693
743	-179.838486
744	175.852966
745	175.699020
746	-165.155075
747	-178.756424
748	-165.902847
749	-175.999695
750	-165.033859
751	178.182404
752	-175.570175
753	-168.762878
754	-176.353378
755	-158.496704
756	-170.417725
757	-178.259018
758	-173.000015
759	-168.413940
760	175.135147
761	-177.554474
762	-169.727692
763	169.010849
764	-165.817276
765	-168.120331
766	-173.527512
767	-177.006149
768	-177.663025
769	174.131668
770	177.517426
771	178.451752
772	164.756973
773	171.695862
774	-173.195663
775	-168.892044
776	-174.219238
777	175.309921
778	-171.078827
779	-176.076126
780	-173.013535
781	179.520920
782	-151.746262
783	163.462677
784	-171.846390
785	176.119659
786	-178.086792
787	169.833237
788	-168.851166
789	-178.883698
790	-166.101395
791	176.213379
792	-171.399612
793	-175.664276
794	-172.051987
795	-179.466888
796	171.614487
797	-172.114288
798	172.501724
799	-163.187912
800	-161.835373
801	175.503799
802	-178.712326
803	-166.322159
804	-168.377457
805	-170.108337
806	178.111282
807	-167.984467
808	176.275955
809	-175.160080
810	-167.840500
811	-174.257080
812	-157.742599
813	-167.194489
814	-172.726028
815	179.016541
816	-176.672073
817	172.243393
818	-171.254303
819	-172.329346
820	177.457764
821	-173.216385
822	-168.164719
823	-169.328735
824	-179.735641
825	-174.938522
826	-168.360809
827	-178.667038
828	-169.495010
829	178.933456
830	177.733429
831	-167.563416
832	-173.014511
833	176.500153
834	-166.973328
835	-173.307129
836	171.003891
837	-176.458420
838	178.530960
839	-162.384583
840	-177.196259
841	176.802582
842	165.685791
843	-169.205246
844	-178.019318
845	-163.407227
846	179.716141
847	175.799347
848	-177.674515
849	-176.175232
850	167.313187
851	-178.115997
852	-173.286072
853	174.342545
854	-168.872818
855	177.902451
856	-168.348221
857	-166.316696
858	-165.358490
859	-170.603790
860	-177.082245
861	-177.064331
862	-175.526138
863	175.649750
864	179.969864
865	-177.948029
866	173.371277
867	-169.846390
868	-175.108383
869	-171.353699
870	179.396759
871	173.739365
872	-175.971039
873	-176.001724
874	149.426926
875	-169.506363
876	-176.029037
877	178.792725
878	-177.894928
879	-171.359482
880	-177.295700
881	-166.756744
882	168.736008
883	-175.742783
884	-173.148392
885	176.766327
886	-169.174438
887	174.028000
888	179.062927
889	-171.228516
890	-176.165329
891	-169.831085
892	171.554077
893	-174.766617
894	176.703110
895	-176.457123
896	174.911377
897	-170.781281
898	-162.541275
899	-178.168106
900	-170.308426
901	-177.748444
902	178.450195
903	-173.631577
904	179.343491
905	172.016769
906	-170.682953
907	-174.131927
908	-172.141693
909	-168.224197
910	-167.928070
911	170.216507
912	-165.811905
913	179.613220
914	176.733124
915	174.425079
916	177.502792
917	169.637955
918	178.293915
919	-162.304565
920	179.044434
921	-177.356461
922	165.242828
923	-175.078888
924	-172.062592
925	-177.231277
926	-177.828873
927	-176.148438
928	172.606049
929	-174.737671
930	-170.061752
931	-173.474014
932	-158.554352
933	173.348541
934	-172.396805
935	-168.935776
936	-178.618698
937	-168.485641
938	-168.906067
939	-178.946899
940	170.324432
941	176.612457
942	-166.816452
943	173.585419
944	-163.344788
945	-178.769470
946	-167.697845
947	-168.838135
948	-167.939621
949	-179.606827
950	-166.821381
951	177.156494
952	177.399750
953	178.026031
954	-170.128647
955	165.425751
956	-165.792923
957	177.162354
958	-173.902069
959	176.625137
960	-169.079620
961	-160.666931
962	174.591614
963	-164.501541
964	178.083115
965	-174.740280
966	-172.622467
967	-170.859070
968	-176.646225
969	-174.757950
970	179.139313
971	173.063400
972	173.424866
973	-176.616623
974	-165.308151
975	168.610886
976	176.333389
977	-169.344284
978	-178.903809
979	-178.902069
980	-179.589600
981	-173.908371
982	173.941620
983	178.327057
984	-179.704758
985	-164.596527
986	-173.780640
987	178.570160
988	175.044022
989	-169.851242
990	-158.530716
991	-173.626404
992	-174.687622
993	-171.148376
994	-176.155807
995	-169.510406
996	-168.657639
997	-161.359787
998	178.575760
999	-163.859451
1000	-173.856659
1001	-176.921463
