# Supplementary material for: Short-wavelength-sensitive 2 (Sws2) visual photopigment models combined with atomistic molecular simulations to predict spectral peaks of absorbance
Source: PLoS Comput Biol. 2020 Oct 21;16(10):e1008212. doi: 10.1371/journal.pcbi.1008212 (PMC7605715; doi:10.1371/journal.pcbi.1008212)
Supplement: S1 File — (ZIP) [file pcbi.1008212.s007.zip › S1_File/M-achne-SWS2A-Angles/Torsion8.dat]

0	172.073776
1	175.482758
2	174.435333
3	175.931656
4	175.851791
5	170.690674
6	-176.382858
7	173.902374
8	-177.112686
9	177.907837
10	-168.456528
11	-176.372177
12	-179.825607
13	-173.080185
14	174.382706
15	163.364029
16	-174.730896
17	-177.403412
18	170.709778
19	-171.285233
20	-161.442505
21	-170.181931
22	-175.937332
23	-173.337296
24	-167.615112
25	-170.872345
26	-172.059921
27	-177.731018
28	-173.327469
29	-165.373276
30	-168.429306
31	179.326370
32	-163.355850
33	173.046844
34	-173.155777
35	-179.492432
36	-169.534164
37	177.837112
38	-172.569168
39	-174.495163
40	179.038513
41	-176.922012
42	-176.723358
43	-176.537537
44	178.181808
45	-179.098816
46	-179.799103
47	-169.063675
48	-171.968002
49	-173.462479
50	-178.791901
51	-161.821350
52	168.812561
53	-169.053940
54	178.671478
55	-175.929031
56	-174.330368
57	174.810333
58	-168.199326
59	-171.053177
60	-173.036438
61	-179.356369
62	-178.896439
63	177.664581
64	-178.419144
65	175.271957
66	179.877289
67	-179.363617
68	-162.751953
69	-178.372330
70	174.471680
71	178.340027
72	-178.436432
73	-167.868088
74	-174.778748
75	173.370880
76	-171.735107
77	-171.469894
78	-176.061523
79	-179.456116
80	-178.509521
81	-171.589371
82	170.551346
83	174.326233
84	-169.541992
85	-172.921463
86	-176.723923
87	-176.735352
88	-170.984070
89	-170.232880
90	-172.600571
91	176.117828
92	-170.526321
93	173.229767
94	178.305573
95	177.715042
96	-172.981308
97	-173.974991
98	-170.198761
99	-174.158295
100	174.352722
101	-179.070572
102	-170.891495
103	-179.048477
104	179.056702
105	-170.046219
106	-168.957825
107	-177.125458
108	-177.642838
109	-171.818314
110	176.673767
111	-170.315689
112	177.132553
113	-178.714554
114	171.992767
115	174.888214
116	-168.580185
117	-170.486282
118	179.754181
119	-175.566437
120	-176.573990
121	-176.898331
122	-178.728836
123	-177.918152
124	178.632629
125	-170.966278
126	-170.115768
127	-168.849655
128	178.536285
129	174.107498
130	-169.191269
131	-177.098480
132	-169.220184
133	174.109528
134	-165.426285
135	-176.736801
136	177.758011
137	-169.650406
138	-179.393936
139	-178.992065
140	-167.828949
141	178.419586
142	-169.230362
143	-174.173813
144	176.859772
145	-179.434647
146	-171.097961
147	-173.473999
148	177.515701
149	171.276733
150	177.818481
151	172.619034
152	179.180069
153	-173.754959
154	-176.893723
155	170.278610
156	174.604980
157	-173.786133
158	-176.994354
159	177.951126
160	-171.291092
161	-173.808777
162	-178.144119
163	-179.785431
164	179.133194
165	-169.545258
166	177.431992
167	176.169266
168	172.025177
169	177.508438
170	-176.988464
171	-169.585587
172	-178.146072
173	178.606567
174	-176.384277
175	-175.505325
176	179.519867
177	176.727173
178	176.460312
179	-166.546249
180	179.026978
181	176.926819
182	172.331009
183	171.703384
184	169.100586
185	-169.523849
186	-175.424957
187	-174.674545
188	-167.729614
189	-171.261688
190	-175.017014
191	-177.052460
192	173.337250
193	-173.875198
194	-175.145386
195	-179.958115
196	-173.316498
197	-176.862854
198	174.753830
199	177.686905
200	-166.237793
201	179.163239
202	-179.360367
203	-166.303482
204	-174.777069
205	-177.111038
206	-173.283463
207	-179.533554
208	-174.380234
209	-175.397446
210	-173.110733
211	171.737732
212	-174.099457
213	-174.845627
214	-167.717682
215	176.241150
216	-178.214218
217	174.476700
218	-179.763504
219	178.316513
220	172.935974
221	176.944794
222	-174.864990
223	174.150391
224	173.382782
225	-175.039474
226	-173.590240
227	177.947342
228	-176.964478
229	-169.505081
230	-174.601227
231	-171.720612
232	-172.423676
233	174.032883
234	-173.085419
235	-175.045654
236	178.908768
237	179.920761
238	-177.070358
239	176.162201
240	-178.630630
241	-170.330032
242	178.038040
243	-179.090134
244	-173.504242
245	-178.827866
246	-178.700729
247	169.014404
248	-170.464020
249	176.534439
250	-173.029739
251	172.271729
252	171.844345
253	-174.908127
254	-170.526550
255	170.562424
256	-177.951935
257	-176.576447
258	-176.635223
259	-176.383987
260	175.472534
261	-178.732986
262	-178.378479
263	-168.296829
264	-164.621902
265	-169.807007
266	179.553299
267	169.250595
268	-178.607101
269	-168.554062
270	178.475708
271	-175.710480
272	-177.382370
273	178.426773
274	-176.801254
275	179.428848
276	-171.894226
277	-175.266113
278	178.916641
279	-176.585480
280	179.608826
281	-177.111237
282	-177.990479
283	-174.558533
284	-178.157822
285	-172.310745
286	172.538589
287	-171.046310
288	176.678253
289	-172.745209
290	170.772171
291	177.219955
292	170.952774
293	-178.411713
294	-164.623444
295	-173.785446
296	-177.268845
297	-179.587296
298	-178.300613
299	-173.038727
300	-170.444427
301	-175.923187
302	-173.747894
303	-168.292053
304	-171.807724
305	175.890259
306	-173.000748
307	179.211746
308	-177.223328
309	-177.017212
310	-178.689484
311	-179.623138
312	176.722244
313	179.628845
314	-174.062225
315	-178.549301
316	-176.936966
317	-177.866989
318	-176.758957
319	177.667511
320	-178.111206
321	-158.713043
322	-168.883240
323	-173.002777
324	176.713684
325	179.492615
326	-179.348495
327	-177.690430
328	-174.061798
329	-166.562973
330	-161.936646
331	-170.529617
332	179.011429
333	-179.042068
334	176.784851
335	-174.716476
336	176.785812
337	178.334824
338	-170.768295
339	-166.838501
340	-165.713150
341	-167.188370
342	177.672058
343	-172.285828
344	-177.324905
345	-172.528503
346	-176.743698
347	-168.380096
348	-166.194824
349	179.969009
350	177.825806
351	179.862885
352	176.019211
353	179.557571
354	-177.730865
355	178.664124
356	-175.710938
357	-171.666229
358	-176.036606
359	-177.089920
360	-176.615112
361	-173.734573
362	-174.804459
363	171.859360
364	-171.061325
365	166.015228
366	167.286346
367	179.977219
368	170.615189
369	175.573151
370	175.311447
371	-171.551727
372	-177.708344
373	-176.649612
374	178.531433
375	175.518158
376	-179.714508
377	-174.128159
378	-170.403778
379	-175.533066
380	-170.995346
381	-174.685684
382	-178.898087
383	-179.813141
384	-174.125916
385	177.633743
386	-170.973114
387	174.321472
388	179.986908
389	175.839661
390	174.670105
391	178.598602
392	178.775940
393	176.825455
394	174.877228
395	178.517487
396	177.941666
397	179.687057
398	177.015457
399	178.246262
400	176.514679
401	177.855515
402	175.250031
403	169.626205
404	174.570877
405	-178.570267
406	-169.657623
407	-169.214035
408	-177.193726
409	179.949188
410	-172.029068
411	-165.673920
412	178.741974
413	-170.771332
414	-172.337708
415	179.016830
416	-174.433167
417	-176.469589
418	-176.783890
419	-172.141830
420	-178.447845
421	-176.304306
422	-172.083633
423	-169.076202
424	-177.324677
425	-178.332092
426	-176.611847
427	-164.720871
428	-175.825027
429	-173.202927
430	174.682175
431	178.522095
432	-166.680176
433	-171.948990
434	-171.623978
435	-175.208069
436	175.422623
437	-174.372406
438	168.472321
439	169.751160
440	-172.273376
441	-170.553360
442	-176.853592
443	178.297302
444	-177.742737
445	-169.739105
446	-176.428055
447	-170.422455
448	-168.820633
449	-167.626495
450	-168.859940
451	-178.782593
452	-168.441071
453	-176.510284
454	-163.569229
455	177.407120
456	177.957855
457	-176.881195
458	170.379898
459	-172.582901
460	-177.486130
461	179.487198
462	-177.331726
463	-173.964752
464	178.131470
465	176.362091
466	178.436005
467	-172.845398
468	-177.727081
469	-167.738586
470	-179.401672
471	-167.826431
472	-176.688187
473	-172.282166
474	-173.383453
475	-169.317398
476	174.393204
477	-177.901367
478	-170.195389
479	178.201904
480	-168.419006
481	-171.855621
482	-160.808014
483	-175.192795
484	-170.969864
485	174.794479
486	-169.670853
487	176.475677
488	173.909561
489	171.653137
490	173.863419
491	-174.448105
492	-171.458847
493	175.436371
494	172.673203
495	176.328629
496	-178.884537
497	-177.021912
498	177.051270
499	-170.936371
500	-179.512650
501	-173.473038
502	178.772018
503	-176.384033
504	179.273987
505	-171.540909
506	179.417175
507	-176.592438
508	-170.659180
509	174.540619
510	-174.831238
511	-174.263290
512	175.989105
513	169.860718
514	174.277496
515	179.705948
516	-177.960342
517	-178.119812
518	174.842209
519	-172.181061
520	177.285507
521	176.477478
522	-167.453476
523	-178.499435
524	175.381363
525	172.313889
526	-179.474167
527	-176.906006
528	-166.937958
529	174.380646
530	178.077850
531	-177.231247
532	-179.076630
533	179.666214
534	-178.204346
535	-168.954727
536	173.247635
537	-169.588440
538	173.397247
539	-169.687469
540	172.440369
541	-169.710678
542	177.362656
543	176.730286
544	-173.114319
545	178.209702
546	177.022598
547	-166.800690
548	-178.176987
549	178.447449
550	176.713409
551	-166.891159
552	-179.324860
553	-169.522217
554	174.144165
555	177.710449
556	176.452759
557	-173.668381
558	173.838745
559	-176.620377
560	-178.113937
561	174.663849
562	-171.177994
563	-176.988327
564	-174.973282
565	-177.159561
566	-177.167358
567	-179.233627
568	-167.042236
569	-162.252991
570	-175.698883
571	-170.115936
572	-173.429977
573	-168.766342
574	-178.403564
575	-175.566849
576	-173.518997
577	174.902634
578	173.327454
579	-175.275589
580	175.165268
581	-178.848129
582	175.805679
583	-168.740036
584	-173.877014
585	167.226578
586	175.342758
587	179.119034
588	-177.506500
589	173.850067
590	172.479584
591	174.288452
592	-166.137650
593	-179.463562
594	-176.303970
595	-171.637680
596	-169.061768
597	170.551041
598	167.030670
599	177.787994
600	-170.133148
601	-174.018616
602	177.972839
603	-179.577240
604	-178.899460
605	-179.580276
606	175.180679
607	-165.181488
608	-172.399841
609	178.341797
610	-166.216156
611	-172.926193
612	176.883469
613	-179.401108
614	-177.125702
615	-178.891205
616	-177.313171
617	-174.236252
618	-164.437790
619	-173.330704
620	-177.641464
621	175.823517
622	176.999481
623	173.988098
624	171.214218
625	172.667160
626	-173.224716
627	174.373703
628	170.104492
629	-173.592361
630	178.888031
631	-172.302475
632	-174.588089
633	-176.658997
634	174.191849
635	-177.094131
636	-177.136322
637	171.903473
638	-175.213440
639	-175.327347
640	-179.530609
641	-178.329926
642	171.433136
643	158.676605
644	172.451569
645	-170.095474
646	-169.276413
647	-174.388184
648	-166.835648
649	-173.283585
650	-174.308411
651	-179.409836
652	177.339111
653	-177.834824
654	-165.989151
655	-177.687180
656	-173.240585
657	-179.777435
658	162.568268
659	172.093964
660	179.716995
661	177.218262
662	-176.157303
663	-179.943939
664	175.782867
665	-175.087494
666	-174.237762
667	-167.593796
668	171.055389
669	179.923187
670	-167.127396
671	175.169449
672	176.949844
673	-173.034317
674	173.199402
675	171.992111
676	174.791794
677	-177.091202
678	-166.952896
679	-171.628815
680	-167.490234
681	-179.024200
682	169.997009
683	175.386642
684	-174.573578
685	-172.462311
686	-170.394714
687	175.980209
688	-171.777023
689	173.672806
690	179.274216
691	-177.427719
692	-174.512604
693	-172.818115
694	177.848083
695	-173.699066
696	159.755463
697	-175.431091
698	-179.094528
699	171.384369
700	-179.851913
701	161.725830
702	-179.483261
703	-178.748199
704	-174.633942
705	-167.279831
706	-171.125153
707	-172.936966
708	178.958969
709	-177.373367
710	174.907715
711	-175.522980
712	-176.436539
713	172.250076
714	178.431198
715	-176.853500
716	-175.947083
717	-172.665665
718	177.955551
719	-175.279968
720	176.042694
721	-172.653656
722	-165.617691
723	173.079819
724	164.437210
725	-167.094574
726	-174.866882
727	-170.857193
728	-179.955841
729	-176.301804
730	-175.030777
731	171.715408
732	175.861969
733	173.188324
734	-177.904648
735	171.882446
736	-175.409378
737	-164.977859
738	-179.285919
739	-171.349884
740	175.850952
741	-174.015244
742	-174.622101
743	-168.721954
744	-178.091125
745	-173.140549
746	-165.679932
747	-175.477982
748	-175.983871
749	173.748993
750	-174.465958
751	179.765488
752	-164.640427
753	-173.341537
754	-177.771515
755	-172.988876
756	171.937088
757	178.670868
758	179.114990
759	167.486298
760	-176.885605
761	172.156952
762	174.321289
763	176.770020
764	172.808640
765	-175.148590
766	-179.340332
767	-171.519501
768	169.586029
769	166.906296
770	-175.335373
771	-177.343826
772	177.439087
773	176.663513
774	-175.751495
775	-179.255524
776	-177.177246
777	-166.493500
778	-172.845718
779	165.153656
780	-177.325546
781	175.805466
782	-176.663452
783	-174.103500
784	-165.996124
785	-171.137558
786	172.037201
787	179.017197
788	-175.137146
789	-169.620270
790	-179.920502
791	175.668671
792	176.848434
793	-177.795898
794	175.962387
795	-177.081711
796	-167.888290
797	-176.084503
798	-171.320557
799	174.776657
800	176.628525
801	174.056732
802	-178.385941
803	177.864288
804	173.676193
805	177.989075
806	177.532227
807	176.197052
808	-172.657791
809	-171.972443
810	-171.703903
811	-174.259644
812	-174.729874
813	178.682861
814	-173.022995
815	178.233170
816	-172.903381
817	177.734772
818	-179.258865
819	178.321381
820	-175.685089
821	177.262848
822	-170.716278
823	-175.527756
824	-168.546783
825	-173.691498
826	173.686737
827	174.725937
828	-179.687866
829	164.092422
830	-176.732803
831	-177.093582
832	-170.777939
833	-177.181885
834	-174.494202
835	-177.675888
836	-177.992416
837	174.448166
838	-176.568024
839	-174.167740
840	179.369736
841	-177.286148
842	-178.108047
843	179.941254
844	172.097015
845	178.415237
846	173.309601
847	174.576218
848	-176.486633
849	-173.438522
850	176.682755
851	-171.518219
852	176.310883
853	-173.103302
854	167.515244
855	170.945953
856	174.888214
857	-177.810318
858	-169.526764
859	-167.863419
860	-179.984329
861	179.601791
862	-171.347778
863	-165.114029
864	-175.886154
865	176.899246
866	-175.699570
867	-173.122635
868	-175.258850
869	-177.514679
870	176.794403
871	-177.456543
872	-174.521606
873	-172.443970
874	179.181030
875	-176.259842
876	-172.050842
877	179.380737
878	-175.099960
879	-173.366791
880	-175.080765
881	-179.036911
882	179.034302
883	-165.776428
884	-179.677963
885	-173.592285
886	-176.116257
887	-177.244278
888	-179.125946
889	173.761444
890	-171.544815
891	-176.633774
892	177.202744
893	173.683609
894	168.380005
895	-176.369156
896	-170.110016
897	-165.748672
898	-167.681915
899	-175.032211
900	177.579376
901	178.572937
902	-173.315231
903	168.727203
904	-176.750565
905	179.590454
906	175.279678
907	-174.937881
908	172.086029
909	-178.576141
910	-168.931091
911	177.651306
912	-179.756180
913	175.918457
914	165.598557
915	-177.485077
916	-171.008179
917	179.512909
918	176.798599
919	172.083664
920	-173.655151
921	178.984085
922	-168.421783
923	-176.990814
924	-175.423096
925	-162.820099
926	-168.458801
927	179.621185
928	175.895416
929	176.002609
930	-179.841156
931	177.472458
932	178.031418
933	178.758224
934	-173.839462
935	176.372253
936	175.333511
937	174.630096
938	-178.446732
939	-179.180832
940	-169.327545
941	-175.199051
942	175.718857
943	174.367142
944	-179.937866
945	-176.690430
946	-175.570023
947	175.655609
948	-175.635727
949	172.875122
950	178.772858
951	-176.715759
952	-179.766327
953	-162.692871
954	-179.826447
955	173.000671
956	-173.400253
957	179.276733
958	-178.343674
959	-178.538986
960	175.427017
961	-173.850128
962	176.470139
963	-177.447678
964	177.188324
965	-175.191101
966	172.002975
967	-177.474625
968	-172.697922
969	173.818695
970	175.975677
971	-175.410889
972	-167.941620
973	178.131348
974	-164.525482
975	175.972870
976	-179.760239
977	-175.643768
978	-171.403412
979	179.093506
980	-177.111176
981	175.123413
982	-176.681503
983	-173.887695
984	-176.088348
985	171.678162
986	-176.071671
987	-173.104614
988	-175.156845
989	-179.741852
990	169.736420
991	177.823715
992	-179.447647
993	-163.484360
994	-178.721466
995	-166.620377
996	-175.326004
997	-174.061493
998	-178.949692
999	-174.794952
1000	-165.562073
1001	-167.279999
