# Supplementary material for: Short-wavelength-sensitive 2 (Sws2) visual photopigment models combined with atomistic molecular simulations to predict spectral peaks of absorbance
Source: PLoS Comput Biol. 2020 Oct 21;16(10):e1008212. doi: 10.1371/journal.pcbi.1008212 (PMC7605715; doi:10.1371/journal.pcbi.1008212)
Supplement: S1 File — (ZIP) [file pcbi.1008212.s007.zip › S1_File/L-goodei-SWS2A-Angles/Torsion7-360.dat]

0 298.739
1 304.829
2 285.932
3 289.221
4 298.792
5 291.509
6 282.413
7 297.283
8 281.174
9 283.176
10 298.062
11 304.06
12 302.422
13	174.574692
14 198.037
15 183.748
16 180.302
17 180.19
18 198.834
19 192.32
20 194.131
21 190.265
22 187.28
23 186.941
24 198.278
25 194.872
26 184.935
27 197.778
28 182.644
29 182.072
30 195.102
31	179.822540
32 181.435
33 183.791
34 186.04
35 191.774
36 199.995
37	179.555771
38 195.192
39 197.771
40 189.713
41 189.945
42 187.008
43 196.195
44 187.395
45 180.475
46 192.883
47 198.858
48 189.37
49 185.31
50 193.305
51 192.022
52 187.497
53 199.104
54 198.495
55 200.367
56 190.538
57 183.197
58 182.536
59 198.641
60 192.452
61 188.233
62 190.592
63 187.972
64 195.909
65 187.936
66	176.672562
67 194.875
68 194.684
69 184.194
70	172.919159
71 196.891
72 189.772
73 182.504
74 197.457
75 185.418
76 192.556
77 180.368
78 199.019
79 189.997
80 189.141
81 192.677
82 193.446
83 190.496
84	179.392273
85 186.924
86 181.906
87 213.057
88 180.144
89 195.841
90 184.259
91 195.03
92 189.047
93	179.188370
94 190.292
95 185.602
96	179.595047
97 186.917
98 185.632
99	177.008667
100 184.847
101 185.61
102 182.245
103 186.53
104	178.753891
105 183.084
106 190.647
107	177.908081
108 181.351
109 180.728
110 195.591
111 187.442
112 195.983
113	175.408463
114 196.55
115 186.446
116 197.764
117 186.531
118 187.091
119 191.553
120	175.938675
121 188.274
122 183.978
123 184.515
124 184.207
125 196.899
126 193.205
127 189.108
128 195.487
129 196.356
130 201.312
131 185.459
132 190.583
133 189.741
134 181.017
135 192.981
136 185.43
137 190.414
138 180.694
139 196.132
140 180.071
141 194.15
142 197.822
143 190.968
144 187.967
145 182.627
146	175.657593
147 182.932
148 192.098
149 191.53
150 187.001
151 190.684
152 189.377
153 189.575
154	65.315834
155 180.996
156 186.78
157 182.077
158 190.315
159 180.051
160 199.279
161 188.482
162 182.91
163 194.007
164 198.624
165 184.465
166 193.556
167 195.683
168 190.668
169 188.709
170 186.696
171 195.701
172	178.859650
173 191.494
174 187.193
175 197.835
176	176.418076
177	179.863907
178 186.415
179 193.323
180 199.157
181 182.245
182 198.838
183 185.818
184 185.46
185 188.03
186 184.691
187 199.528
188 181.179
189 194.657
190 186.143
191 186.419
192 198.974
193 184.087
194 190.627
195 189.211
196 196.298
197 185.017
198	162.539642
199 195.201
200 183.365
201 201.046
202 192.118
203	165.808502
204 194.106
205	175.337280
206	173.788239
207	55.446987
208 204.19
209 184.913
210 180.995
211 192.147
212 190.476
213 199.838
214 181.987
215 212.251
216 189.967
217 196.92
218 197.679
219	50.035553
220 185.785
221 199.739
222 192.514
223 194.849
224 197.236
225 196.039
226 189.141
227 197.158
228 184.675
229 183.045
230 190.622
231 186.302
232 193.899
233 200.901
234	174.384872
235 189.482
236	176.287018
237 184.941
238 195.474
239 208.088
240	173.428238
241 192.022
242 192.926
243	61.643482
244	66.049202
245	61.803146
246	62.142811
247	59.590286
248	72.108307
249	65.431839
250	55.264450
251	37.475834
252 193.661
253 194.95
254 187.453
255 191.366
256 186.922
257 189.488
258 181.532
259 196.001
260 189.519
261 192.623
262 190.032
263 191.668
264 183.054
265	175.317032
266 183.152
267 191.08
268 200.991
269 199.1
270 186.21
271 196.754
272 185.277
273 184.595
274 184.529
275	174.183014
276 200.671
277 201.655
278 180.191
279 188.49
280 181.585
281 190.053
282 187.764
283 187.027
284	178.526306
285 197.837
286 188.887
287 182.163
288	173.803482
289 180.015
290 190.08
291 180.256
292 183.832
293 184.051
294	172.491196
295 191.589
296 184.343
297	176.425903
298	179.923950
299 192.027
300 192.27
301	176.878189
302 186.886
303	174.568802
304 187.883
305 184.374
306 190.022
307 180.205
308 183.677
309	176.756485
310 195.337
311 188.819
312 194.829
313 188.987
314 185.92
315 193.237
316 187.486
317 194.412
318 192.722
319 187.377
320 181.584
321 195.446
322 190.741
323 192.208
324	36.829033
325	66.405159
326	50.033894
327	73.649490
328	48.994938
329	58.031391
330	175.747772
331 190.157
332 186.161
333 195.296
334 183.968
335 181.368
336 190.781
337 196.219
338 196.79
339 191.329
340 188.2
341 181.201
342 192.919
343	177.204041
344	178.365921
345 199.996
346 182.181
347 188.005
348 190.788
349 193.51
350 182.424
351 187.327
352 195.281
353 185.394
354 186.073
355 188.798
356	178.497101
357 187.123
358 193.104
359 194.746
360	169.587540
361	70.182831
362	169.027710
363	169.358704
364 195.09
365 198.031
366 185.816
367	59.670341
368 192.769
369 188.717
370 188.289
371 187.803
372 186.015
373	175.728439
374 193.421
375	174.702942
376	175.231720
377	176.220444
378 187.958
379 193.255
380 191.544
381 189.666
382 193.943
383 200.028
384 194.457
385	177.939285
386	178.421997
387	179.643250
388 191.767
389 187.896
390 184.989
391 193.091
392 191.287
393 192.007
394 188.178
395 182.02
396 190.191
397	179.954086
398 180.308
399 194.385
400 203.879
401 196.117
402 189.3
403 189.99
404 200.125
405 181.814
406 182.426
407 193.123
408 193.847
409	178.410141
410 185.021
411 181.753
412 180.952
413 187.676
414 192.879
415	175.315872
416 191.256
417 180.223
418 184.182
419 192.466
420 187.428
421	177.080521
422 191.272
423 183.206
424 192.317
425 189.185
426 186.906
427 193.633
428	179.503983
429	177.056427
430 186.752
431 182.075
432 185.753
433 188.232
434 190.594
435 183.64
436 192.9
437 188.527
438 188.158
439 189.073
440	174.456100
441 195.713
442	170.210342
443 187.842
444 182.785
445 188.864
446	95.544327
447 191.811
448 194.942
449 184.588
450 185.759
451 188.498
452 184.19
453	178.923630
454 188.975
455 203.579
456	176.164291
457 207.988
458 183.772
459 195.921
460 189.056
461 183.937
462 195.356
463	175.433167
464	168.900726
465 182.162
466 185.31
467 185.459
468 180.39
469	176.060440
470 203.614
471 190.825
472 192.961
473	176.074753
474	175.250198
475 180.877
476	175.110092
477 190.537
478 190.716
479 195.305
480 193.369
481	177.386078
482	170.473038
483 187.22
484 187.292
485	179.991364
486 193.736
487 200.642
488 182.022
489	177.914932
490	179.732330
491 186.681
492 188.691
493 184.151
494 193.55
495 187.439
496	173.288193
497 180.043
498 190.854
499	174.652512
500	170.210373
501 192.914
502	175.295013
503 183.053
504 193.054
505 187.176
506	174.671478
507	81.788406
508	174.234695
509 188.31
510	166.170502
511 185.613
512 188.656
513 188.192
514 187.217
515	176.002243
516 189.55
517 192.862
518 190.614
519 190.793
520 197.386
521 180.245
522 190.349
523 181.978
524	176.619034
525 181.551
526	177.633896
527 192.556
528 187.222
529	179.744125
530	43.363659
531	67.887970
532	176.886673
533 180.648
534 181.137
535 181.16
536	72.338219
537	126.775024
538 193.793
539 198.408
540 183.607
541	175.620483
542 181.233
543	178.811279
544	178.141083
545 198.084
546	177.125076
547 190.311
548 186.02
549	177.535904
550	178.017410
551 185.946
552 198.56
553 201.732
554 196.963
555	177.248840
556 185.469
557 190.494
558 190.726
559	176.933746
560	176.997482
561 182.474
562 191.471
563 185.177
564 196.915
565	166.365189
566 184.127
567 180.889
568 190.418
569 192.227
570	116.640259
571	177.644547
572 189.114
573	176.134521
574 189.187
575	175.869980
576	175.287338
577	90.398193
578 182.498
579 186.366
580	177.448761
581	72.066360
582	51.367966
583	175.013962
584	179.656311
585 198.11
586 183.939
587 182.565
588 180.065
589 188.295
590 187.552
591 183.137
592 182.616
593	172.146957
594 197.272
595 198.951
596 186.771
597 187.469
598	172.243484
599 187.766
600 188.137
601 192.114
602 184.098
603 190.922
604	177.572296
605 181.281
606 188.043
607	167.386917
608 185.467
609 182.835
610 181.527
611	179.496811
612 184.665
613	169.426559
614 192.424
615	176.433014
616	176.257507
617	178.386490
618 185.103
619 186.248
620 180.105
621 181.828
622	177.198303
623 184.999
624	178.976288
625 181.602
626 195.277
627	165.064545
628	163.475464
629 183.706
630	174.835938
631	178.592789
632	62.604588
633 190.149
634 210.459
635	178.695496
636	179.841187
637 187.624
638 188.804
639	179.122009
640	179.518158
641	175.225784
642 182.614
643 187.871
644 185.93
645	157.485092
646 194.189
647 190.897
648	178.683701
649	177.460541
650 185.788
651 195.006
652 189.263
653 195.09
654 187.119
655 184.802
656 196.612
657 201.87
658	179.372177
659 192.846
660 181.17
661	168.243042
662	173.159805
663 192.933
664 184.691
665	174.913712
666	162.856277
667 190.756
668 183.986
669 180.54
670	167.439514
671 182.8
672	166.294922
673	169.311111
674	174.654343
675 185.221
676	179.164169
677 184.359
678	175.952164
679 184.416
680	176.801620
681	177.708511
682	169.667877
683 188.317
684	179.226349
685 184.002
686 184.219
687 193.016
688	163.307953
689	174.745590
690 183.599
691 201.332
692 190.584
693	68.406784
694	176.962112
695 190.783
696 197.582
697 198.424
698	177.129547
699	173.358841
700 190.169
701 182.5
702	173.547043
703 187.381
704	174.017960
705 186.601
706 192.797
707 181.42
708 180.247
709	172.495392
710 187.85
711 191.209
712	179.400131
713 184.813
714 181.873
715	172.714493
716 188.334
717 182.275
718	179.126007
719	177.726181
720	171.276367
721	163.682968
722	173.778732
723 188.028
724 182.771
725 189.113
726 184.201
727	175.456207
728 190.669
729	148.071945
730 181.323
731	175.310989
732 182.106
733	177.997742
734 182.478
735	177.810867
736 184.229
737 185.58
738 186.2
739	177.134583
740 193.687
741	174.649078
742 184.162
743 187.521
744 181.704
745	173.514145
746 194.376
747 187.434
748	176.447754
749 191.885
750 185.936
751	175.651764
752	178.272202
753 201.026
754	178.151245
755	177.050323
756 181.122
757 184.307
758 185.981
759 187.034
760 180.47
761	169.752136
762	141.946243
763 194.693
764 201.95
765 190.591
766	178.295380
767 180.029
768	174.715179
769 189.716
770 188.939
771 191.513
772	169.832809
773 181.81
774	176.240158
775	178.724899
776	178.435852
777	175.856461
778	176.870163
779 186.203
780 193.312
781	158.545700
782 180.274
783 180.679
784 190.487
785	179.831757
786 196.869
787	179.287704
788	165.896408
789	178.270615
790	167.800583
791 180.258
792	177.105133
793 200.102
794 193.035
795	179.783630
796	177.575623
797	173.275406
798 188.565
799 192.694
800 189.88
801 184.409
802 193.68
803 187.948
804	178.687256
805 195.89
806 187.776
807	179.016846
808 187.284
809 181.375
810 180.741
811 185.028
812	89.127739
813 192.077
814	176.847366
815 185.882
816	178.973877
817 181.15
818 184.335
819 193.926
820 207.97
821 185.61
822 188.001
823 193.536
824 188.936
825	175.507156
826 187.435
827 191.936
828 201.583
829 192.528
830 189.803
831 184.615
832 180.412
833 180.03
834	174.263382
835 185.725
836 182.819
837 188.308
838 193.639
839 181.528
840 183.945
841 182.603
842 188.71
843 184.024
844	176.165833
845 187.447
846 184.672
847 197.182
848 192.897
849	176.592300
850 193.739
851 186.553
852 188.232
853 198.155
854 192.241
855	169.916336
856	178.145615
857 189.559
858 180.225
859 197.183
860 184.15
861	179.962265
862 193.635
863 192.392
864 196.047
865	62.787376
866	76.459373
867 186.755
868 192.335
869 187.741
870 197.375
871 182.827
872	163.724411
873 183.085
874 190.274
875 180.564
876	83.915787
877 180.44
878	168.350296
879	179.169388
880 188.461
881	178.415985
882	77.696724
883	67.571106
884 180.203
885 193.536
886 189.771
887	178.672806
888	175.503937
889	73.187607
890	68.370674
891 191.574
892 197.806
893	87.551979
894	76.911781
895	69.138855
896 185.478
897 189.624
898 192.03
899 188.431
900	176.226440
901 192.512
902 183.835
903 182.427
904 191.997
905	177.804779
906 205.748
907	167.091812
908	171.921661
909 193.293
910 194.009
911	179.510788
912 183.988
913 183.566
914 191.119
915 184.536
916 196.622
917	179.500748
918	169.051437
919 193.27
920 197.515
921	70.440651
922 185.844
923	179.878693
924 201.326
925	179.506592
926 198.665
927 190.991
928	178.650513
929	179.918091
930 192.069
931 183.979
932 185.322
933 185.859
934 196.493
935	179.085129
936 185.207
937 193.677
938 189.295
939	177.805664
940	176.169724
941 192.666
942 189.356
943	177.335480
944	173.808289
945 186.364
946 186.107
947	174.972580
948 187.063
949	50.096458
950 190.84
951	176.304428
952 180.573
953 190.541
954 187.359
955 180.849
956 194.061
957	168.242996
958	174.398117
959 191.279
960 186.548
961 191.49
962	169.626373
963 193.745
964	173.533722
965 206.827
966 197.495
967	175.444534
968	178.842377
969 195.208
970 182.412
971 194.002
972	172.307693
973	174.402039
974	176.104965
975 200.93
976 187.349
977 180.443
978 181.066
979	54.803028
980 192.98
981	83.124428
982	179.689224
983	62.244751
984 185.884
985	165.709610
986 199.14
987 194.533
988	76.613495
989	60.604618
990	67.752853
991	175.757767
992 188.736
993	179.095169
994	65.212906
995 185.577
996	174.893433
997	84.688293
998	168.022598
999 194.728
1000	174.838409
1001 184.825
