# Supplementary material for: Short-wavelength-sensitive 2 (Sws2) visual photopigment models combined with atomistic molecular simulations to predict spectral peaks of absorbance
Source: PLoS Comput Biol. 2020 Oct 21;16(10):e1008212. doi: 10.1371/journal.pcbi.1008212 (PMC7605715; doi:10.1371/journal.pcbi.1008212)
Supplement: S1 File — (ZIP) [file pcbi.1008212.s007.zip › S1_File/L-goodei-SWS2A-Angles/Torsion3.dat]

0	0.820593
1	-5.127692
2	-5.949388
3	18.384571
4	8.700573
5	-11.821685
6	1.499688
7	10.832060
8	7.419025
9	2.632735
10	0.855628
11	-1.879355
12	-2.237469
13	8.854735
14	-7.942818
15	-1.441540
16	-5.943337
17	0.299437
18	15.294171
19	10.701742
20	5.330261
21	12.250074
22	6.077527
23	1.249494
24	6.805762
25	-2.682394
26	1.666599
27	-4.913475
28	0.570297
29	3.988085
30	-0.897695
31	-17.579355
32	0.161698
33	5.223281
34	9.862064
35	-5.308800
36	0.103139
37	-5.098856
38	-4.696556
39	-6.495809
40	1.569735
41	6.051239
42	-7.255694
43	17.181913
44	2.646490
45	7.979531
46	5.599190
47	9.384511
48	-1.977241
49	-5.723891
50	-10.514202
51	3.925601
52	-0.901565
53	13.799890
54	16.956488
55	10.865821
56	4.532456
57	8.733816
58	7.403057
59	4.835185
60	11.590129
61	-4.803370
62	9.705776
63	6.025610
64	6.732536
65	6.587427
66	4.625341
67	-0.348537
68	-0.850370
69	3.328943
70	-0.618138
71	-0.504329
72	-4.717419
73	4.779805
74	8.493388
75	0.102778
76	-0.960923
77	-7.500706
78	3.959087
79	6.479444
80	8.610800
81	3.128411
82	4.519346
83	4.141537
84	6.840870
85	8.149939
86	0.294837
87	16.117910
88	11.493507
89	2.390298
90	-9.518460
91	-13.440309
92	0.382906
93	-1.840088
94	9.611938
95	-4.134305
96	-1.797833
97	4.259809
98	-3.594940
99	23.668507
100	2.671256
101	2.049723
102	8.236670
103	-10.098213
104	0.289964
105	1.972963
106	9.170137
107	0.485099
108	6.869151
109	4.778340
110	-8.370984
111	5.420086
112	10.962767
113	1.009303
114	7.311659
115	7.876735
116	4.711994
117	3.073867
118	9.011985
119	-0.464769
120	1.829305
121	7.075578
122	2.853146
123	-4.328739
124	-6.651550
125	10.279823
126	6.898530
127	4.132805
128	0.204549
129	-0.130431
130	-9.802902
131	-7.061067
132	12.963588
133	11.424921
134	-3.021522
135	2.331517
136	7.287505
137	2.596932
138	15.215387
139	5.828049
140	9.875937
141	-6.309168
142	-0.038536
143	-0.741418
144	4.016491
145	3.048929
146	0.108333
147	3.068737
148	4.183561
149	-5.165535
150	14.637400
151	-15.602794
152	-0.366732
153	1.331884
154	-0.987203
155	2.221498
156	10.701047
157	7.837791
158	0.756590
159	-2.224456
160	1.017925
161	13.457018
162	6.475058
163	0.120833
164	-1.020462
165	6.126631
166	-3.959815
167	-1.991914
168	4.282349
169	5.274263
170	0.599597
171	5.064723
172	-2.636085
173	-5.310437
174	-9.460022
175	7.467561
176	9.297182
177	-2.492763
178	12.811944
179	6.598031
180	0.229649
181	-5.308574
182	-3.878992
183	3.900131
184	-10.812802
185	7.604624
186	7.168128
187	3.532578
188	15.089438
189	7.565404
190	1.842022
191	7.830138
192	2.215417
193	5.623539
194	7.138390
195	5.161076
196	5.654275
197	3.639414
198	7.441567
199	-9.271793
200	-3.353626
201	-0.215540
202	-7.539161
203	5.739864
204	3.815470
205	-2.459800
206	-9.339608
207	4.018249
208	19.376698
209	-6.758951
210	-5.314785
211	6.535648
212	6.511178
213	0.899316
214	7.785665
215	-1.013665
216	7.459071
217	-8.807695
218	16.832340
219	7.562821
220	11.427419
221	-5.060469
222	-2.398338
223	-7.837453
224	-0.588440
225	-1.395713
226	9.764753
227	-1.302360
228	10.378704
229	-4.573474
230	13.389428
231	10.557871
232	-14.219727
233	-0.420365
234	-2.583410
235	9.981813
236	4.815393
237	-5.465910
238	6.562588
239	7.811562
240	-8.680117
241	10.724789
242	-1.074054
243	-19.441977
244	1.091693
245	-1.359658
246	-0.778416
247	14.442127
248	-2.191427
249	-14.746421
250	13.338225
251	9.142089
252	-3.623764
253	1.260901
254	8.746576
255	4.500228
256	-3.380188
257	3.497472
258	13.549247
259	5.996962
260	-4.106321
261	6.556694
262	-4.052732
263	0.130312
264	-6.295135
265	-10.739637
266	0.058340
267	2.229460
268	12.765837
269	3.458806
270	10.132312
271	-2.024647
272	1.897576
273	11.205297
274	-4.231152
275	9.198730
276	-2.791033
277	-0.087718
278	4.217059
279	0.265143
280	1.022457
281	-5.332603
282	16.236906
283	-8.710548
284	0.039430
285	-2.344575
286	-1.547942
287	13.110728
288	3.777917
289	3.595955
290	-1.188487
291	5.049417
292	-5.027026
293	2.004753
294	-1.264507
295	6.189686
296	9.917706
297	16.839741
298	1.961223
299	-2.919822
300	2.177767
301	7.411436
302	4.451272
303	7.481159
304	9.083245
305	-5.136316
306	-6.264737
307	-2.783920
308	-6.356677
309	2.979016
310	0.196299
311	11.533718
312	-0.777138
313	0.445583
314	3.912852
315	-5.117986
316	11.183934
317	-8.712955
318	14.040956
319	4.278179
320	13.305113
321	9.048524
322	-6.493436
323	3.911289
324	3.599236
325	-22.472370
326	-3.968490
327	-8.771194
328	-12.200300
329	-10.343225
330	-1.145905
331	1.305473
332	16.200981
333	9.438051
334	1.523286
335	-1.194488
336	5.883270
337	18.494608
338	1.783319
339	10.824100
340	12.269649
341	3.274334
342	-8.203224
343	5.233255
344	5.661466
345	-3.181143
346	10.389425
347	-1.475661
348	-5.583757
349	6.638642
350	4.058567
351	3.728461
352	4.748425
353	-9.192950
354	8.056547
355	13.543546
356	2.819249
357	0.090150
358	-3.486090
359	10.315652
360	6.215171
361	-6.666356
362	-1.432176
363	-5.272247
364	-11.402163
365	0.679069
366	4.515989
367	-7.113969
368	9.314061
369	4.910143
370	2.403261
371	-14.536139
372	9.176611
373	-0.600081
374	-4.553803
375	8.287663
376	18.133930
377	-5.457968
378	0.319755
379	0.087752
380	3.029755
381	-12.790870
382	-3.157119
383	-1.640226
384	0.332570
385	16.265520
386	5.364908
387	8.636579
388	2.357887
389	-8.213195
390	-3.560758
391	2.802129
392	3.775088
393	0.269219
394	15.046593
395	-0.379727
396	4.140538
397	-6.765879
398	-2.847476
399	3.412996
400	11.068861
401	2.296935
402	1.764532
403	-3.456538
404	1.696603
405	-2.023097
406	3.974499
407	17.121370
408	1.986138
409	-5.959125
410	-5.844499
411	-1.224706
412	1.554260
413	2.942177
414	0.825240
415	3.306086
416	8.109103
417	7.545911
418	14.110145
419	-3.373710
420	18.482265
421	0.673171
422	18.652693
423	0.077444
424	10.186963
425	-1.346683
426	16.947872
427	-3.352998
428	-1.654650
429	12.880694
430	4.374513
431	-3.895515
432	0.105159
433	7.700119
434	3.926426
435	5.814578
436	4.796899
437	9.918216
438	0.692273
439	11.306078
440	10.860662
441	5.260272
442	-8.538184
443	-9.040802
444	-2.725307
445	0.793861
446	-9.440331
447	3.281433
448	6.996061
449	0.929963
450	1.885382
451	0.656368
452	13.655407
453	7.680435
454	-14.012346
455	2.885170
456	3.586011
457	-0.389918
458	8.499147
459	17.995884
460	3.618205
461	2.565181
462	5.597273
463	1.047868
464	5.497205
465	4.885224
466	2.435619
467	-0.268674
468	-6.990333
469	12.885190
470	1.268272
471	0.363790
472	1.720394
473	-3.754719
474	-6.913363
475	5.711197
476	-1.634257
477	11.324400
478	3.929536
479	-2.930150
480	-3.981865
481	3.482989
482	5.132100
483	8.936432
484	7.774938
485	1.762858
486	16.579945
487	-7.819436
488	22.010082
489	6.141531
490	5.712583
491	-14.593174
492	16.336611
493	-6.997797
494	-5.888973
495	-7.696271
496	-14.602403
497	1.033180
498	-5.026715
499	18.185652
500	-0.973142
501	-1.416424
502	1.537593
503	-1.147789
504	12.237020
505	13.447023
506	-0.868593
507	1.379818
508	7.628085
509	7.705168
510	2.719453
511	1.147535
512	6.749507
513	4.410947
514	-8.777205
515	11.407387
516	15.800272
517	14.120097
518	-6.095364
519	5.836542
520	-3.860079
521	-2.815685
522	8.966897
523	8.231891
524	-3.676050
525	-0.364859
526	-4.806431
527	6.559920
528	13.713352
529	0.856202
530	8.338320
531	19.149462
532	-0.041756
533	-10.022654
534	-7.491463
535	-5.266366
536	11.684468
537	3.886321
538	4.868145
539	0.366030
540	4.492971
541	7.684172
542	-2.988595
543	0.256909
544	-4.515855
545	8.568873
546	12.968853
547	8.685628
548	0.540384
549	6.107879
550	-0.346079
551	1.438035
552	3.400232
553	0.722775
554	-7.502198
555	2.234522
556	8.509166
557	-6.004916
558	-2.006781
559	11.935675
560	4.460878
561	-0.730517
562	10.773503
563	5.048849
564	-12.853899
565	-4.564296
566	4.138834
567	-10.185454
568	0.677670
569	3.260516
570	4.375455
571	6.283367
572	-6.268984
573	1.142182
574	-9.958994
575	7.443958
576	0.933332
577	6.377614
578	-5.016994
579	-14.634456
580	13.027719
581	-1.632688
582	-4.068094
583	-13.835066
584	10.682002
585	5.041530
586	8.098107
587	-11.602734
588	11.945675
589	8.772227
590	2.643669
591	-11.010113
592	8.289636
593	-5.593504
594	-6.705300
595	-0.206042
596	-2.821738
597	6.047369
598	-5.766194
599	0.447231
600	11.610332
601	-1.805494
602	-8.576499
603	6.885047
604	6.745008
605	-2.054929
606	-1.006331
607	8.748423
608	5.076303
609	-9.660809
610	9.152596
611	-6.661460
612	9.370510
613	5.015509
614	-3.441499
615	7.069584
616	8.215503
617	-15.217016
618	-10.294599
619	-3.729222
620	3.146043
621	-14.276982
622	5.612273
623	8.424547
624	-9.515122
625	9.469323
626	10.618644
627	-5.616990
628	-8.390312
629	-10.145004
630	8.851447
631	-1.296364
632	-2.682662
633	2.158762
634	5.973747
635	11.492547
636	1.868024
637	5.667393
638	-4.548181
639	7.563669
640	3.223125
641	-6.255208
642	4.038651
643	-2.433141
644	7.215160
645	-2.014333
646	5.155253
647	-11.502984
648	0.120942
649	4.800336
650	12.117311
651	0.134919
652	14.704754
653	5.021317
654	-5.081995
655	0.515715
656	9.808885
657	4.948472
658	2.800247
659	-4.446169
660	3.039029
661	-0.352657
662	-2.155844
663	9.910120
664	-0.155639
665	-3.102859
666	19.675541
667	3.923586
668	-6.027328
669	0.610265
670	5.210641
671	10.211478
672	-2.983929
673	4.075010
674	-0.783146
675	2.602654
676	7.930469
677	2.587615
678	0.823429
679	11.232917
680	-0.801403
681	-4.001326
682	0.778589
683	-25.275743
684	1.878907
685	10.544822
686	4.950036
687	-3.121394
688	-2.184496
689	-3.549314
690	-5.692052
691	15.527116
692	-11.663109
693	-8.368426
694	-2.372482
695	7.390322
696	1.595586
697	-3.633571
698	1.259594
699	-3.742932
700	-3.561780
701	-0.527232
702	2.336673
703	-1.538603
704	6.697597
705	2.273635
706	6.092566
707	9.951580
708	4.729136
709	5.425594
710	1.788388
711	7.892949
712	-6.323439
713	0.165063
714	13.822939
715	6.593499
716	4.850897
717	11.891287
718	15.910255
719	-10.586673
720	7.804448
721	10.881162
722	-9.545089
723	-3.046142
724	16.838509
725	4.244532
726	-20.795673
727	-1.375489
728	9.005560
729	3.777787
730	12.055015
731	-2.849815
732	11.702825
733	-9.888301
734	2.335928
735	7.203034
736	3.379587
737	12.008148
738	-5.135847
739	-0.521099
740	-6.549452
741	20.173670
742	-2.255171
743	0.980721
744	20.642227
745	4.751092
746	-2.297180
747	-2.253915
748	5.590221
749	12.809906
750	8.362973
751	-8.122128
752	-1.551628
753	-4.068104
754	5.522591
755	7.993866
756	-1.298931
757	4.816499
758	0.834903
759	-1.014815
760	-8.910486
761	-3.023664
762	-7.367294
763	3.308827
764	13.736956
765	6.391986
766	1.026050
767	0.075422
768	-6.113894
769	1.868443
770	4.569342
771	-1.685209
772	5.777788
773	3.244974
774	2.907931
775	7.805095
776	14.685552
777	-0.303810
778	13.444499
779	4.835455
780	0.746084
781	0.813116
782	-0.526510
783	0.354829
784	-11.393248
785	16.506170
786	1.559851
787	-4.584769
788	5.495069
789	2.990907
790	-0.159381
791	6.922460
792	-1.195415
793	3.921075
794	0.471115
795	5.272387
796	1.362091
797	8.513371
798	-6.562946
799	6.243788
800	3.631209
801	1.333279
802	1.540473
803	1.963966
804	1.836112
805	-7.580368
806	6.821010
807	1.404514
808	4.752779
809	-0.856755
810	-1.699475
811	13.488270
812	-27.581551
813	17.749796
814	6.559084
815	1.851866
816	-0.350519
817	5.774971
818	1.737318
819	-2.785673
820	9.182144
821	5.954288
822	15.841055
823	-15.768517
824	0.634170
825	5.106400
826	-12.819606
827	9.294003
828	-2.333584
829	6.471359
830	2.242223
831	15.550418
832	-0.075609
833	3.142821
834	-3.296482
835	5.222222
836	-9.677358
837	9.152850
838	-2.899789
839	-1.913713
840	4.611541
841	11.577079
842	-4.638554
843	19.222168
844	3.259257
845	1.604262
846	4.999187
847	-3.159961
848	1.140347
849	-9.154757
850	-0.462321
851	0.674384
852	-1.204952
853	-6.796288
854	-0.975185
855	-0.714396
856	0.631743
857	-10.812603
858	0.198977
859	9.062605
860	8.363194
861	-4.831913
862	1.694956
863	13.723845
864	-0.327698
865	-0.643237
866	-20.413074
867	4.080459
868	1.740562
869	1.340737
870	1.650387
871	8.029013
872	15.625557
873	-4.144287
874	0.419729
875	8.274437
876	-3.458179
877	1.080384
878	-1.265161
879	-2.949358
880	-1.991692
881	8.555575
882	3.061955
883	-12.885739
884	3.775096
885	-4.438181
886	-0.768154
887	-8.699330
888	5.379526
889	0.262145
890	6.784064
891	14.248259
892	8.969051
893	9.511710
894	2.779296
895	19.605097
896	4.699769
897	0.628604
898	-14.242938
899	2.479754
900	6.041811
901	16.232563
902	-3.323166
903	-3.961821
904	-0.931769
905	-9.027122
906	-3.959669
907	6.074793
908	1.432394
909	-5.576914
910	-8.569365
911	0.980935
912	-5.337826
913	0.799895
914	-1.066128
915	3.490943
916	-18.381523
917	3.265197
918	4.967426
919	0.574374
920	-2.600375
921	14.300910
922	0.741754
923	3.850037
924	3.569936
925	6.364766
926	0.448254
927	2.732278
928	1.291169
929	-5.954108
930	-5.163276
931	-1.687388
932	7.898288
933	2.838408
934	1.332878
935	8.797606
936	-5.394659
937	-6.346114
938	4.955906
939	-16.078270
940	1.202338
941	-0.825419
942	-8.045288
943	-2.346787
944	4.112449
945	2.116554
946	-2.586123
947	1.305670
948	-5.628046
949	1.933479
950	-1.910657
951	-1.949424
952	-1.306684
953	3.046641
954	2.275294
955	-0.516570
956	7.141596
957	5.997139
958	-5.561640
959	-4.265455
960	0.812162
961	2.873049
962	-3.076187
963	-6.740950
964	1.320024
965	-0.274268
966	2.524557
967	4.420341
968	1.636429
969	11.345845
970	1.589041
971	0.830576
972	10.839519
973	7.286303
974	-4.691910
975	-2.912194
976	1.332944
977	1.485241
978	-7.914391
979	-13.079152
980	-7.103747
981	11.126632
982	6.347986
983	3.985532
984	-1.322852
985	-5.053003
986	-10.037058
987	-6.305720
988	-5.142563
989	7.365263
990	2.518425
991	5.159261
992	8.190108
993	-12.762857
994	-8.081711
995	1.745468
996	-0.306805
997	-1.669664
998	-6.950532
999	1.171492
1000	-8.853711
1001	2.171946
