# Supplementary material for: Short-wavelength-sensitive 2 (Sws2) visual photopigment models combined with atomistic molecular simulations to predict spectral peaks of absorbance
Source: PLoS Comput Biol. 2020 Oct 21;16(10):e1008212. doi: 10.1371/journal.pcbi.1008212 (PMC7605715; doi:10.1371/journal.pcbi.1008212)
Supplement: S1 File — (ZIP) [file pcbi.1008212.s007.zip › S1_File/L-goodei-SWS2A-Angles/Angle2.dat]

0	67.468239
1	68.261467
2	78.975235
3	78.904930
4	79.697174
5	74.727966
6	81.996498
7	74.579628
8	76.944908
9	79.966545
10	68.409660
11	68.701920
12	82.599419
13	77.187363
14	75.002609
15	82.811798
16	78.381004
17	81.160881
18	82.396751
19	84.644951
20	87.570663
21	80.562424
22	79.671341
23	78.614746
24	81.692955
25	76.234558
26	80.563698
27	80.601784
28	87.295242
29	82.403290
30	82.518761
31	80.870117
32	85.447739
33	76.952835
34	79.009766
35	81.037506
36	81.321587
37	79.781998
38	84.632362
39	91.146797
40	77.591759
41	82.039711
42	79.313248
43	79.627319
44	74.004463
45	79.163536
46	84.619209
47	86.087219
48	74.216743
49	78.332405
50	96.080376
51	73.473640
52	76.426094
53	80.180283
54	76.331253
55	81.631264
56	80.267578
57	75.502563
58	75.910782
59	74.263710
60	75.403305
61	81.030823
62	70.516289
63	77.368477
64	76.913406
65	82.951134
66	72.734657
67	73.377930
68	75.375656
69	64.567200
70	72.549133
71	74.940376
72	71.738785
73	68.935333
74	71.299393
75	67.240807
76	69.291290
77	68.618698
78	67.085464
79	68.926186
80	70.053467
81	73.303741
82	73.801743
83	68.661179
84	69.295349
85	71.987267
86	72.030060
87	64.480278
88	72.298615
89	67.797394
90	73.645676
91	74.879562
92	69.044861
93	75.939247
94	83.154442
95	79.484413
96	72.971077
97	71.240814
98	71.219955
99	75.569298
100	78.064255
101	78.927490
102	77.540794
103	69.555786
104	75.757141
105	69.406281
106	66.612640
107	69.730408
108	69.990906
109	73.737022
110	65.233086
111	70.414169
112	72.711800
113	74.524109
114	71.092720
115	68.539413
116	71.039085
117	75.660309
118	69.770149
119	74.615807
120	71.252197
121	70.915344
122	73.141937
123	73.400551
124	69.782410
125	74.567459
126	71.337257
127	68.514824
128	65.140198
129	74.663185
130	69.277847
131	70.756874
132	74.446068
133	72.579811
134	73.635231
135	71.665329
136	68.343590
137	71.178162
138	71.636131
139	72.045586
140	71.282112
141	68.254845
142	75.104088
143	74.066902
144	72.942757
145	72.978630
146	67.681847
147	65.632286
148	74.013306
149	70.126228
150	69.580101
151	73.561768
152	68.937935
153	66.220772
154	65.797798
155	70.932526
156	75.587654
157	72.064499
158	72.784851
159	67.511040
160	76.941597
161	71.987022
162	66.931198
163	74.804909
164	71.434395
165	74.715645
166	70.643364
167	72.409393
168	69.656731
169	69.346153
170	70.198296
171	74.545593
172	70.172569
173	72.931671
174	69.014328
175	73.763817
176	72.837479
177	71.397697
178	69.521996
179	74.159218
180	73.246361
181	69.520035
182	69.758423
183	71.212021
184	70.872086
185	72.421501
186	73.799988
187	69.329460
188	74.458176
189	73.533981
190	73.778496
191	70.328705
192	70.691902
193	74.542671
194	74.644127
195	74.036240
196	72.814148
197	70.289986
198	72.359398
199	72.661903
200	73.131851
201	74.058624
202	69.374779
203	75.943283
204	66.579857
205	72.369446
206	72.806465
207	61.732307
208	76.373085
209	74.928894
210	79.778366
211	79.191162
212	74.743477
213	70.037605
214	75.075203
215	75.963768
216	76.642982
217	70.995972
218	73.036873
219	69.993027
220	77.672554
221	78.205467
222	72.215637
223	80.023811
224	74.757980
225	69.024147
226	74.954956
227	70.494881
228	74.198189
229	70.103691
230	69.907021
231	75.721825
232	75.484093
233	76.987236
234	70.834854
235	77.369087
236	76.256111
237	76.103569
238	70.956268
239	66.827141
240	73.350204
241	72.382423
242	74.244148
243	64.647430
244	63.864326
245	65.164108
246	63.334599
247	68.496704
248	65.989388
249	66.934982
250	67.547134
251	62.530163
252	70.760590
253	84.033539
254	79.926399
255	78.692329
256	80.386848
257	82.371414
258	74.742065
259	73.870338
260	75.832771
261	75.163467
262	79.358154
263	76.368477
264	76.118622
265	76.762489
266	76.472176
267	69.711235
268	72.368309
269	73.921768
270	70.037422
271	74.633766
272	70.278809
273	76.485565
274	67.696800
275	70.610100
276	75.004333
277	76.310516
278	66.441315
279	69.547302
280	74.512680
281	73.727493
282	75.254364
283	68.279106
284	73.274292
285	76.213341
286	76.327995
287	79.535667
288	74.850166
289	75.576691
290	67.629021
291	68.784439
292	66.612640
293	72.901001
294	71.363533
295	74.224899
296	71.399467
297	73.206451
298	70.327980
299	71.381760
300	69.141754
301	74.300705
302	66.321671
303	67.655785
304	65.731796
305	70.671982
306	73.509605
307	71.142746
308	66.767853
309	76.195778
310	73.079391
311	66.529808
312	74.153008
313	67.988449
314	67.578789
315	78.174583
316	71.339516
317	76.613930
318	76.593559
319	76.472092
320	75.901825
321	70.957062
322	71.186562
323	72.102364
324	72.565323
325	70.527344
326	68.268257
327	69.721542
328	65.223564
329	68.604897
330	74.856171
331	78.533928
332	81.889595
333	76.509270
334	77.064644
335	71.631180
336	71.681633
337	81.132271
338	70.683205
339	75.664230
340	72.019958
341	73.088585
342	70.453476
343	74.702301
344	73.612328
345	76.864143
346	69.535698
347	71.788307
348	76.410095
349	74.063530
350	77.196304
351	71.393082
352	70.670341
353	78.665962
354	75.249504
355	74.422371
356	73.036209
357	72.572334
358	74.747986
359	77.188850
360	78.223824
361	74.734230
362	74.353836
363	75.057114
364	69.914986
365	75.176231
366	74.282928
367	72.579926
368	77.196159
369	77.483932
370	69.807243
371	76.121010
372	74.660370
373	73.682503
374	75.709076
375	72.136627
376	70.607948
377	75.763855
378	70.691574
379	77.574211
380	77.528084
381	78.952957
382	74.284340
383	78.451370
384	75.632172
385	76.762436
386	72.865791
387	75.357468
388	73.262939
389	76.872246
390	72.384209
391	70.669174
392	75.104103
393	73.469963
394	82.248619
395	76.738327
396	76.961731
397	72.466789
398	79.640335
399	68.524437
400	75.580635
401	79.569618
402	67.766182
403	71.931328
404	68.069794
405	75.178383
406	74.712265
407	73.622993
408	76.381187
409	72.487907
410	78.416496
411	85.076439
412	80.305191
413	72.369675
414	80.718414
415	80.378319
416	74.592728
417	72.686523
418	79.375053
419	72.889267
420	71.719818
421	78.051239
422	69.812691
423	73.999786
424	74.542351
425	73.721710
426	72.066818
427	76.524590
428	81.609360
429	77.265015
430	70.828979
431	72.634987
432	77.358635
433	76.214409
434	71.311890
435	78.720383
436	72.910126
437	72.226753
438	70.603996
439	77.820358
440	70.474403
441	78.207718
442	82.247292
443	77.757805
444	72.671661
445	74.340897
446	74.693161
447	67.619171
448	74.495316
449	69.826271
450	74.048363
451	73.241425
452	70.854416
453	76.386841
454	73.338005
455	72.504501
456	68.628670
457	73.310341
458	77.815147
459	72.495712
460	71.987450
461	73.613441
462	68.874825
463	73.560478
464	70.600700
465	69.727188
466	72.996315
467	78.344620
468	73.270409
469	69.197639
470	69.499046
471	83.184944
472	73.369713
473	73.116737
474	74.689110
475	72.040138
476	76.729851
477	74.438416
478	71.613266
479	75.322662
480	77.687462
481	76.129036
482	70.805847
483	69.414032
484	73.066719
485	76.164459
486	72.099808
487	74.441376
488	69.349503
489	79.161903
490	75.805862
491	80.372269
492	78.891365
493	72.361183
494	75.052399
495	79.344124
496	67.790771
497	78.193764
498	73.286224
499	70.029350
500	72.805237
501	71.528053
502	72.630745
503	71.949471
504	71.590424
505	69.659561
506	79.237076
507	74.768745
508	73.825996
509	78.676369
510	70.984253
511	72.009193
512	80.878059
513	72.433838
514	83.075722
515	73.207794
516	73.009178
517	76.777916
518	71.752632
519	73.672272
520	77.313866
521	77.739998
522	76.945572
523	69.633949
524	75.203079
525	78.102661
526	76.003799
527	74.110527
528	78.255913
529	71.986511
530	72.776360
531	73.275238
532	77.488808
533	76.330116
534	77.974434
535	68.825615
536	68.487892
537	74.654587
538	73.829163
539	66.842430
540	73.148476
541	76.430878
542	74.466736
543	71.343971
544	75.903305
545	74.400826
546	76.233414
547	78.511612
548	77.740097
549	74.585526
550	75.397369
551	77.033669
552	70.122604
553	81.029549
554	85.290878
555	80.025459
556	76.830147
557	84.878975
558	78.165520
559	80.884338
560	75.292953
561	79.656929
562	77.258118
563	73.483833
564	70.356369
565	74.966194
566	74.967140
567	72.551903
568	80.348923
569	79.224815
570	78.375168
571	75.606255
572	78.924751
573	79.733696
574	77.551315
575	73.721893
576	70.594254
577	69.944221
578	77.288239
579	74.442070
580	74.285484
581	66.326736
582	74.367966
583	78.388260
584	75.542618
585	79.374741
586	81.389412
587	79.474014
588	81.314087
589	79.823936
590	80.081970
591	74.635208
592	80.872589
593	77.156265
594	82.386574
595	76.466507
596	83.369720
597	73.367798
598	82.410294
599	78.599991
600	77.143417
601	75.960251
602	78.504089
603	72.392456
604	79.818184
605	75.644066
606	76.241920
607	79.962456
608	77.348991
609	75.383919
610	74.375572
611	73.018738
612	76.533066
613	74.446953
614	71.048271
615	74.023659
616	68.301315
617	79.550247
618	77.294388
619	75.376610
620	74.491447
621	74.930252
622	72.323563
623	77.185989
624	78.096695
625	74.995026
626	73.713600
627	74.712921
628	74.502678
629	76.799080
630	77.519005
631	72.347084
632	67.009377
633	73.078468
634	72.093216
635	73.277313
636	80.902184
637	73.323105
638	82.000031
639	75.636513
640	77.545029
641	71.356506
642	71.689018
643	78.475693
644	71.092216
645	78.044441
646	77.487633
647	73.782623
648	73.522377
649	75.661156
650	75.954773
651	73.300644
652	71.284729
653	73.362991
654	65.453644
655	71.692184
656	72.824799
657	68.305481
658	72.924225
659	79.691231
660	74.069740
661	73.425888
662	74.353462
663	76.074974
664	73.683891
665	73.582695
666	70.730545
667	71.396446
668	75.995010
669	75.912193
670	80.932281
671	75.689697
672	83.267372
673	76.312340
674	79.201172
675	76.639137
676	73.939278
677	72.767365
678	73.443619
679	71.857765
680	70.358330
681	73.668930
682	74.228584
683	77.312294
684	69.468445
685	73.126015
686	75.584648
687	75.877449
688	73.943916
689	71.043068
690	72.734573
691	75.859680
692	74.890419
693	70.394859
694	70.109703
695	70.029816
696	71.848473
697	72.855858
698	76.068649
699	78.713257
700	70.924782
701	74.191727
702	74.975975
703	73.854515
704	75.738899
705	76.443245
706	78.350426
707	72.879547
708	76.051361
709	77.443153
710	72.451736
711	71.893127
712	74.133163
713	77.113686
714	69.159195
715	72.697937
716	74.731567
717	75.870468
718	73.689102
719	68.828812
720	70.514824
721	74.950081
722	77.384148
723	76.471703
724	75.529449
725	73.458389
726	73.561714
727	72.998650
728	73.105118
729	75.669861
730	72.036369
731	70.492027
732	71.394241
733	70.717911
734	77.862198
735	72.711861
736	76.548721
737	78.417679
738	79.267288
739	75.675926
740	71.638870
741	75.435333
742	69.010162
743	69.109726
744	70.225342
745	68.029800
746	73.685043
747	71.010643
748	69.083015
749	68.892815
750	73.234306
751	70.363785
752	74.782471
753	74.145882
754	70.677704
755	66.994736
756	75.425285
757	77.235519
758	71.405350
759	71.315163
760	75.981308
761	70.565178
762	72.851288
763	73.178024
764	71.072853
765	75.848839
766	67.837440
767	73.977066
768	70.455406
769	72.746162
770	73.185707
771	76.839539
772	75.524307
773	72.901062
774	80.343307
775	71.670876
776	79.457787
777	76.049271
778	76.225380
779	77.516968
780	77.718521
781	76.634216
782	78.664352
783	75.330956
784	78.067421
785	80.904068
786	73.900658
787	79.554276
788	75.583191
789	76.329262
790	78.863655
791	82.486122
792	79.318268
793	78.486862
794	79.149109
795	77.511108
796	80.325142
797	73.549576
798	77.330887
799	74.559303
800	82.463173
801	79.394150
802	79.670044
803	78.319275
804	80.467773
805	75.786766
806	73.474434
807	77.383255
808	74.485977
809	84.654694
810	80.051430
811	77.174477
812	77.786850
813	77.260193
814	80.418198
815	74.831665
816	75.057053
817	77.308647
818	80.130440
819	79.290192
820	78.391617
821	79.265862
822	74.143967
823	78.494354
824	77.443489
825	73.514359
826	78.101570
827	77.628624
828	74.916924
829	77.115105
830	80.430168
831	74.228790
832	82.335930
833	70.688255
834	77.392456
835	76.883965
836	80.337830
837	72.641235
838	75.304550
839	77.393074
840	83.127647
841	77.037575
842	81.937958
843	77.937614
844	73.611755
845	77.384209
846	83.998779
847	81.184685
848	78.757141
849	78.138718
850	79.342346
851	76.535385
852	76.887329
853	75.994362
854	75.840691
855	75.225883
856	75.249474
857	75.059944
858	76.138870
859	75.187782
860	78.613747
861	79.809029
862	77.257484
863	80.682350
864	76.781914
865	68.251518
866	71.558983
867	74.991150
868	73.558723
869	77.056450
870	77.422401
871	70.097672
872	76.660133
873	76.146484
874	79.554092
875	77.343964
876	72.698174
877	86.668289
878	78.672409
879	76.226265
880	73.099030
881	72.931305
882	71.007599
883	72.998848
884	78.199997
885	75.843491
886	69.756416
887	79.825783
888	75.261314
889	74.095573
890	70.639778
891	81.657623
892	75.889374
893	71.503571
894	73.153839
895	70.708679
896	78.900673
897	80.552353
898	77.935669
899	73.719025
900	76.095871
901	82.193329
902	77.136177
903	81.540314
904	72.884605
905	79.534462
906	79.298889
907	76.612862
908	72.674950
909	75.706215
910	72.530296
911	78.306328
912	69.153587
913	76.671150
914	78.230118
915	70.067131
916	72.275169
917	76.940788
918	76.184067
919	74.878838
920	76.257294
921	66.672195
922	75.930870
923	79.370781
924	70.853477
925	74.351044
926	75.209099
927	75.038025
928	72.267136
929	74.108940
930	70.388672
931	73.870247
932	67.503181
933	77.038506
934	73.524132
935	73.347015
936	70.075928
937	75.135254
938	77.965912
939	78.718033
940	78.243408
941	85.025291
942	82.029327
943	77.462837
944	80.229401
945	72.065079
946	76.724976
947	81.402138
948	76.925621
949	75.515839
950	77.152992
951	69.764038
952	73.302612
953	71.010925
954	72.247421
955	79.021606
956	72.981766
957	73.442581
958	69.520927
959	69.391815
960	70.536835
961	72.248421
962	81.545227
963	73.775917
964	73.150337
965	74.161896
966	69.826050
967	73.652580
968	71.058868
969	69.016953
970	70.312393
971	63.274757
972	78.065605
973	78.049683
974	83.542213
975	73.072876
976	69.337372
977	77.762520
978	78.301422
979	64.543068
980	75.400505
981	76.922150
982	75.533562
983	78.644150
984	74.561821
985	71.321609
986	80.278191
987	81.550850
988	74.889214
989	66.431427
990	77.242432
991	78.618019
992	75.465302
993	80.839493
994	69.863663
995	76.365837
996	72.949501
997	72.128601
998	80.162628
999	74.690010
1000	79.926079
1001	74.885170
