# Supplementary material for: Short-wavelength-sensitive 2 (Sws2) visual photopigment models combined with atomistic molecular simulations to predict spectral peaks of absorbance
Source: PLoS Comput Biol. 2020 Oct 21;16(10):e1008212. doi: 10.1371/journal.pcbi.1008212 (PMC7605715; doi:10.1371/journal.pcbi.1008212)
Supplement: S1 File — (ZIP) [file pcbi.1008212.s007.zip › S1_File/L-goodei-SWS2A-Angles/Torsion9.dat]

0	-24.297363
1	-10.414012
2	-34.756542
3	-34.675457
4	-60.565342
5	-44.987587
6	-39.470985
7	-29.092077
8	-55.586884
9	-34.644566
10	-37.565327
11	-27.857615
12	-54.527412
13	-54.711861
14	-34.860451
15	-16.090626
16	-26.035015
17	0.713939
18	-6.375374
19	-36.746487
20	-5.695465
21	-12.379401
22	-33.608494
23	-0.768953
24	-37.825085
25	-7.974054
26	-19.129412
27	-3.925678
28	6.816492
29	-6.327267
30	3.801626
31	-14.195504
32	-21.383331
33	-27.769121
34	-19.277634
35	-22.770781
36	-25.809216
37	-11.337595
38	-15.787767
39	18.929056
40	-16.761274
41	-1.182658
42	-15.254780
43	-28.519932
44	-48.606880
45	-28.202625
46	0.017896
47	-27.519087
48	-30.479338
49	-17.780001
50	-7.738275
51	-22.334345
52	-19.825907
53	-13.120823
54	-5.600245
55	-3.563401
56	-9.159562
57	-23.403868
58	-29.147129
59	-22.340891
60	-24.052143
61	2.417933
62	-30.823313
63	2.694845
64	-12.645204
65	4.548666
66	-18.506121
67	-5.714193
68	-8.505304
69	-54.893600
70	-59.024704
71	-41.055920
72	-26.924635
73	-45.017616
74	-56.054760
75	-50.334743
76	-55.670345
77	-37.524586
78	-58.050400
79	-51.871334
80	-35.495308
81	-48.142948
82	-63.866886
83	-42.844913
84	-70.093887
85	-44.257614
86	-22.592466
87	-54.564003
88	-39.115696
89	-47.511738
90	-37.948494
91	-30.248756
92	-46.285130
93	-46.139717
94	-51.161797
95	-27.895432
96	-42.801620
97	-31.929995
98	-34.574432
99	-24.512835
100	-2.290199
101	-4.814891
102	-11.611052
103	-35.842655
104	-25.903227
105	-36.840343
106	-49.521919
107	-41.454464
108	-16.484356
109	-41.354008
110	-30.337044
111	-42.577076
112	-34.924313
113	-37.155033
114	-59.379425
115	-64.974854
116	-32.005589
117	-54.216000
118	-37.816265
119	-14.665013
120	-62.971695
121	-58.189941
122	-43.366657
123	-32.344933
124	-29.016296
125	-47.099964
126	-24.648878
127	-35.964523
128	-26.474979
129	-49.798054
130	-54.391708
131	-34.203892
132	-30.880726
133	-43.240902
134	-42.518524
135	-43.837704
136	-45.324093
137	-34.729908
138	-39.429970
139	-31.760605
140	-41.258736
141	-58.889523
142	-32.969955
143	-39.854393
144	-46.297287
145	-37.412029
146	-15.363748
147	-37.744541
148	-42.488674
149	-27.678333
150	-38.308041
151	-45.655533
152	-34.363972
153	-33.357788
154	-43.064285
155	-47.971073
156	-35.086895
157	-31.912571
158	-47.805077
159	-54.525967
160	-39.504585
161	-45.201786
162	-54.193405
163	-40.539417
164	-31.515703
165	-44.193768
166	-42.422848
167	-47.402966
168	-41.631191
169	-42.137486
170	-22.501604
171	-31.691830
172	-40.845383
173	-33.187546
174	-18.845177
175	-34.526237
176	-35.475971
177	-59.862228
178	-48.132366
179	-36.485107
180	-21.109835
181	-23.497150
182	-55.161980
183	-48.838840
184	-27.610586
185	-30.554514
186	-16.972391
187	-45.484898
188	-50.895145
189	-59.179554
190	-29.528954
191	-40.289539
192	-55.190228
193	-29.211121
194	-46.947254
195	-35.048695
196	-52.920860
197	-42.373436
198	-60.077442
199	-40.508396
200	-53.275948
201	-52.520302
202	-44.238831
203	-41.743793
204	-45.259911
205	-49.908920
206	-47.636730
207	-61.185177
208	-44.188637
209	-33.061134
210	-33.429920
211	-55.899803
212	-63.435925
213	-50.997517
214	-21.800186
215	-33.885292
216	-42.322598
217	-40.134663
218	-39.163746
219	-46.259216
220	-60.464809
221	-48.924526
222	-51.734524
223	-30.236639
224	-53.294350
225	-45.602371
226	-39.363400
227	-44.054417
228	-67.837746
229	-54.987034
230	-32.542061
231	-56.261978
232	-52.543877
233	-77.247452
234	-51.766174
235	-56.356506
236	-62.913139
237	-55.768555
238	-63.709751
239	-49.035301
240	-71.640266
241	-57.709122
242	-60.497684
243	-51.031681
244	-57.062817
245	-52.201851
246	-45.855408
247	-72.642151
248	-59.303928
249	-46.241627
250	-74.042160
251	-70.266335
252	-55.609951
253	-42.159512
254	-57.301708
255	-52.199623
256	-61.553360
257	-87.110901
258	-62.687000
259	-70.807587
260	-61.087082
261	-66.854263
262	-76.895782
263	-56.047359
264	-83.088524
265	-70.972748
266	-62.033970
267	-56.484341
268	-53.988163
269	-54.436092
270	-69.221222
271	-58.230156
272	-63.618439
273	-69.691170
274	-54.771965
275	-76.801697
276	-72.803665
277	-59.592163
278	-54.702793
279	-61.335079
280	-57.598137
281	-62.614025
282	-63.219814
283	-44.657959
284	-41.570843
285	-61.632603
286	-57.211601
287	-69.608978
288	-50.885994
289	-78.054039
290	-54.071880
291	-56.181458
292	-45.129013
293	-67.108978
294	-52.969254
295	-62.714745
296	-44.992188
297	-54.662029
298	-83.725090
299	-27.147051
300	-56.337402
301	-70.964340
302	-49.394165
303	-58.873383
304	-66.433510
305	-41.530544
306	-49.103420
307	-55.933914
308	-43.814331
309	-36.378014
310	-38.402382
311	-60.676109
312	-61.154289
313	-57.504639
314	-38.683083
315	-60.021908
316	-61.742935
317	-48.634285
318	-61.187813
319	-54.253403
320	-67.040184
321	-53.208603
322	-47.411041
323	-37.906239
324	-55.833656
325	-58.650002
326	-51.870651
327	-60.942150
328	-52.547680
329	-31.745722
330	-48.637825
331	-49.994011
332	-62.935501
333	-60.316143
334	-48.355194
335	-25.258738
336	-55.495579
337	-69.808548
338	-48.851276
339	-57.259247
340	-59.173950
341	-57.750931
342	-24.194365
343	-46.709366
344	-41.579758
345	-64.383095
346	-66.990326
347	-75.492836
348	-49.883064
349	-59.065250
350	-66.710831
351	-42.121025
352	-63.903339
353	-52.734810
354	-72.239189
355	-59.408386
356	-73.913704
357	-48.465935
358	-59.238499
359	-38.796886
360	-56.899368
361	-74.177925
362	-62.852001
363	-55.120625
364	-51.233044
365	-52.412327
366	-43.125565
367	-39.381527
368	-76.903648
369	-64.691589
370	-59.915668
371	-54.011173
372	-59.520271
373	-74.485695
374	-75.998192
375	-56.802265
376	-59.652637
377	-43.644257
378	-52.481552
379	-62.096256
380	-36.036655
381	-49.446854
382	-57.632294
383	-58.926704
384	-81.307983
385	-29.151518
386	-65.106567
387	-68.237083
388	-61.405109
389	-50.598309
390	-53.076218
391	-42.828323
392	-59.744274
393	-59.149040
394	-54.033615
395	-73.858383
396	-83.947563
397	-54.042091
398	-58.801220
399	-69.792030
400	-61.188519
401	-40.919300
402	-74.574348
403	-47.497681
404	-60.536636
405	-74.638344
406	-43.474529
407	-64.564362
408	-50.955105
409	-44.976727
410	-65.150322
411	-54.553082
412	-47.767208
413	-50.356178
414	-33.688282
415	-56.371166
416	-40.147018
417	-61.778221
418	-50.842381
419	-61.094521
420	-61.504631
421	-86.454399
422	-51.251328
423	-51.623409
424	-36.968384
425	-43.245853
426	-54.434620
427	-56.779961
428	-71.622963
429	-66.786842
430	-64.423447
431	-39.143635
432	-81.391945
433	-72.250359
434	-51.423321
435	-53.429462
436	-48.707367
437	-62.273705
438	-56.963787
439	-60.807884
440	-53.136368
441	-60.272163
442	-47.546822
443	-54.026546
444	-44.684933
445	-41.346642
446	-66.788765
447	-52.327812
448	-43.361500
449	-58.420506
450	-65.740898
451	-27.865820
452	-41.940845
453	-66.484016
454	-59.425236
455	-53.017433
456	-60.634594
457	-48.875229
458	-50.170418
459	-54.546791
460	-75.525665
461	-72.839622
462	-58.283997
463	-48.144997
464	-55.682404
465	-76.041939
466	-55.437798
467	-62.608540
468	-45.493191
469	-53.211452
470	-53.727440
471	-86.057381
472	-60.371353
473	-59.108749
474	-80.133736
475	-75.451820
476	-62.580135
477	-77.649727
478	-48.414551
479	-57.020454
480	-66.453751
481	-56.042885
482	-54.276680
483	-53.664898
484	-46.399311
485	-52.733807
486	-48.968124
487	-56.122139
488	-32.639442
489	-69.295197
490	-68.487770
491	-51.917450
492	-55.908241
493	-45.647903
494	-58.823353
495	-75.166985
496	-34.754784
497	-61.621632
498	-64.864174
499	-64.562309
500	-77.474129
501	-53.770924
502	-69.318962
503	-38.475143
504	-67.687286
505	-61.337696
506	-57.009731
507	-59.248894
508	-60.045490
509	-84.606781
510	-55.509979
511	-70.578011
512	-54.826424
513	-66.616570
514	-48.053772
515	-68.650864
516	-61.618763
517	-55.241482
518	-58.869873
519	-65.866608
520	-68.849411
521	-69.472176
522	-46.691803
523	-52.257099
524	-74.690559
525	-63.800068
526	-48.453659
527	-50.853752
528	-52.258331
529	-57.513676
530	-40.363827
531	-55.430462
532	-46.599094
533	-61.394398
534	-76.740082
535	-61.522259
536	-59.130135
537	-53.604733
538	-70.714394
539	-56.824875
540	-58.723583
541	-67.627464
542	-50.295303
543	-56.052006
544	-63.153099
545	-51.375027
546	-56.709217
547	-63.117908
548	-62.157974
549	-57.236813
550	-48.893841
551	-44.504280
552	-62.517315
553	-56.488747
554	-88.243958
555	-67.311813
556	-52.720192
557	-32.324478
558	-47.788177
559	-63.631008
560	-53.010529
561	-62.440472
562	-53.115490
563	-45.659573
564	-31.718473
565	-15.470092
566	-48.865444
567	-52.628258
568	-62.887096
569	-84.213371
570	-56.534225
571	-65.145012
572	-19.201912
573	-59.915928
574	-73.954063
575	-27.257828
576	-53.170658
577	-48.695366
578	-39.840942
579	-53.135368
580	-56.738930
581	-55.371418
582	-64.887970
583	-27.716145
584	-52.095840
585	-47.139458
586	-69.778526
587	-55.192116
588	-86.426270
589	-63.118469
590	-69.117035
591	-72.066025
592	-64.827309
593	-32.982109
594	-54.533894
595	-33.825710
596	-57.435612
597	-74.486404
598	-66.527283
599	-76.700462
600	-64.783394
601	-56.117069
602	-50.881279
603	-65.762985
604	-70.432213
605	-50.484470
606	-63.707771
607	-70.810997
608	-59.006462
609	-68.867516
610	-42.118805
611	-47.119789
612	-65.400909
613	-61.022305
614	-75.028816
615	-77.842445
616	-45.725632
617	-69.449829
618	-67.708908
619	-68.636223
620	-54.701851
621	-61.660278
622	-60.217522
623	-63.787598
624	-65.307816
625	-83.108833
626	-67.004807
627	-64.519836
628	-60.672768
629	-55.934372
630	-53.336414
631	-42.470512
632	-63.915718
633	-61.139668
634	-59.422688
635	-54.235504
636	-59.437653
637	-63.848248
638	-52.898148
639	-84.632927
640	-68.055153
641	-74.244446
642	-68.042999
643	-68.285194
644	-37.989326
645	-61.079498
646	-64.601616
647	-79.569420
648	-58.372116
649	-59.260948
650	-73.572578
651	-63.135544
652	-54.501434
653	-44.371296
654	-47.434875
655	-57.581348
656	-55.463848
657	-27.510756
658	-19.993666
659	-51.214470
660	-54.717865
661	-71.315964
662	-47.248104
663	-67.423264
664	-73.538658
665	-64.965042
666	-77.958252
667	-54.631371
668	-56.439735
669	-62.363152
670	-73.125771
671	-60.479488
672	-52.336136
673	-78.721535
674	-58.835400
675	-55.754463
676	-82.739822
677	-56.147038
678	-61.401611
679	-65.905579
680	-74.862938
681	-51.850567
682	-47.714241
683	-49.352203
684	-48.630295
685	-67.569099
686	-57.700188
687	-39.316090
688	-60.749146
689	-65.964973
690	-61.970615
691	-62.301067
692	-48.736607
693	-44.142262
694	-68.641983
695	-43.724876
696	-62.529385
697	-39.022053
698	-55.082439
699	-57.317669
700	-46.880566
701	-29.668669
702	-68.974861
703	-42.434162
704	-69.514168
705	-50.785549
706	-63.652317
707	-72.627281
708	-62.208973
709	-63.252205
710	-56.222130
711	-55.059483
712	-60.688740
713	-60.424286
714	-59.899494
715	-64.845512
716	-52.912971
717	-58.558510
718	-71.317703
719	-34.111485
720	-55.036247
721	-53.817753
722	-70.387283
723	-56.023605
724	-77.441902
725	-64.681679
726	-39.446739
727	-52.057850
728	-52.530987
729	-50.289066
730	-44.821476
731	-59.329033
732	-52.059834
733	-44.554867
734	-53.791821
735	-73.082993
736	-50.774612
737	-43.418652
738	-60.922966
739	-42.281837
740	-61.064732
741	-61.536659
742	-46.889721
743	-60.603676
744	-54.286594
745	-73.969948
746	-59.974663
747	-70.189827
748	-71.682816
749	-54.775486
750	-60.293571
751	-51.195522
752	-64.607239
753	-51.638828
754	-46.952312
755	-52.053642
756	-63.504738
757	-50.775921
758	-43.938934
759	-57.357025
760	-43.538670
761	-51.809853
762	-54.234447
763	-46.393101
764	-49.515102
765	-44.997700
766	-39.735104
767	-67.052711
768	-58.147770
769	-54.995316
770	-40.964550
771	-63.081238
772	-64.221519
773	-64.781464
774	-78.052505
775	-36.326801
776	-57.455017
777	-52.144230
778	-71.559921
779	-29.599909
780	-36.869740
781	-50.638672
782	-69.476799
783	-51.298664
784	-69.178139
785	-62.804176
786	-66.129585
787	-39.589844
788	-64.755379
789	-59.967598
790	-55.351170
791	-53.369621
792	-64.583473
793	-63.359184
794	-56.143951
795	-53.868694
796	-75.691994
797	-60.624485
798	-65.232758
799	-65.420364
800	-90.855247
801	-65.798012
802	-52.620483
803	-73.434822
804	-72.015526
805	-46.765667
806	-28.663025
807	-58.749939
808	-53.921375
809	-69.648598
810	-53.213013
811	-56.189350
812	-40.122204
813	-63.355129
814	-58.866646
815	-58.082241
816	-74.053001
817	-47.426273
818	-66.105774
819	-41.176601
820	-58.371857
821	-70.454071
822	-76.463493
823	-67.122864
824	-58.391449
825	-64.415184
826	-53.792252
827	-62.649578
828	-33.036755
829	-61.036198
830	-56.282333
831	-51.194218
832	-53.174080
833	-66.317924
834	-57.627438
835	-57.876919
836	-64.931709
837	-37.328049
838	-44.010727
839	-21.956299
840	-83.307022
841	-44.660667
842	-46.261387
843	-66.630234
844	-52.532200
845	-55.316147
846	-52.378204
847	-49.630680
848	-58.629311
849	-52.600899
850	-61.484142
851	-24.233831
852	-51.181503
853	-44.005665
854	-58.399109
855	-61.580460
856	-65.760536
857	-42.127899
858	-54.426147
859	-36.686821
860	-67.057091
861	-70.861992
862	-50.848190
863	-67.338135
864	-47.949730
865	-52.528893
866	-43.213818
867	-77.030701
868	-49.276402
869	-67.083687
870	-61.692627
871	-69.665459
872	-60.976276
873	-52.976727
874	-48.113605
875	-57.745785
876	-54.315010
877	-74.359695
878	-57.205601
879	-65.703407
880	-29.618456
881	-61.713951
882	-67.126709
883	-52.582367
884	-71.921768
885	-59.579445
886	-64.603416
887	-67.680817
888	-45.593945
889	-46.005463
890	-39.700779
891	-83.062500
892	-53.790062
893	-49.232136
894	-25.982416
895	-67.881042
896	-65.194839
897	-66.825989
898	-40.227364
899	-33.058880
900	-62.016685
901	-84.001228
902	-59.538563
903	-62.987862
904	-65.779968
905	-76.713356
906	-77.354103
907	-48.744278
908	-41.295628
909	-46.252651
910	-41.784523
911	-57.870716
912	-41.072208
913	-52.768318
914	-52.205006
915	-27.203350
916	-47.245934
917	-41.846256
918	-44.168919
919	-59.254475
920	-45.439674
921	-35.634521
922	-44.616993
923	-68.147690
924	-40.264294
925	-68.916367
926	-52.850651
927	-47.477245
928	-63.009922
929	-78.402283
930	-42.086357
931	-66.092949
932	-51.592144
933	-63.074825
934	-69.971764
935	-53.785992
936	-47.492306
937	-27.921968
938	-47.351913
939	-56.234116
940	-59.657768
941	-54.167160
942	-54.150604
943	-60.056141
944	-44.130318
945	-53.211731
946	-73.075958
947	-46.054928
948	-68.522141
949	-42.911419
950	-69.598305
951	-63.123058
952	-41.311649
953	-57.980190
954	-54.219303
955	-76.083542
956	-42.185780
957	-68.814957
958	-36.377075
959	-36.755695
960	-66.034828
961	-61.997635
962	-59.551830
963	-60.948128
964	-54.619553
965	-53.414135
966	-51.384907
967	-62.924595
968	-70.346725
969	-65.401299
970	-47.126278
971	-54.261444
972	-71.804878
973	-57.432552
974	-69.281921
975	-67.517258
976	-61.257637
977	-43.101700
978	-62.119579
979	-10.139888
980	-56.581543
981	-57.272648
982	-58.649475
983	-72.010483
984	-60.062046
985	-40.101238
986	-50.054596
987	-54.110863
988	-50.598129
989	-63.439228
990	-50.740711
991	-66.886047
992	-73.910851
993	-67.699646
994	-43.660130
995	-61.345821
996	-44.771900
997	-70.490456
998	-55.979107
999	-63.205143
1000	-57.294186
1001	-59.277702
