# Supplementary material for: Short-wavelength-sensitive 2 (Sws2) visual photopigment models combined with atomistic molecular simulations to predict spectral peaks of absorbance
Source: PLoS Comput Biol. 2020 Oct 21;16(10):e1008212. doi: 10.1371/journal.pcbi.1008212 (PMC7605715; doi:10.1371/journal.pcbi.1008212)
Supplement: S1 File — (ZIP) [file pcbi.1008212.s007.zip › S1_File/L-goodei-SWS2A-Angles/Torsion12.dat]

0	-3.728540
1	45.081852
2	27.506258
3	-23.059618
4	-20.727861
5	-21.379845
6	-3.346663
7	-31.601490
8	-12.129403
9	-32.092087
10	-14.042603
11	-22.559956
12	-34.345009
13	-4.396327
14	-36.533958
15	-9.463350
16	-121.385727
17	-113.880920
18	-110.133232
19	-111.202339
20	-111.774490
21	-105.384682
22	-106.027840
23	-121.407379
24	-112.345245
25	-89.165184
26	-116.677399
27	-88.887932
28	-76.662796
29	-84.110939
30	-107.882263
31	-124.120972
32	-144.381989
33	-124.755974
34	-119.960144
35	-114.949501
36	-111.567612
37	-114.023552
38	-109.101013
39	-90.216400
40	-100.235863
41	-125.421097
42	-123.224098
43	-103.361496
44	-139.357193
45	-117.115952
46	-102.212982
47	-79.904549
48	-139.446381
49	-99.461197
50	-97.356293
51	-121.967102
52	-128.571625
53	-129.891388
54	-111.818481
55	-103.288757
56	-92.195595
57	-132.508591
58	-121.999023
59	-136.121689
60	-96.399178
61	-125.118469
62	-124.665588
63	-87.149696
64	-93.843933
65	-99.971603
66	-114.683304
67	-121.314476
68	-119.769318
69	21.886580
70	16.994991
71	-32.816895
72	-8.930938
73	10.216802
74	2.107850
75	1.383242
76	5.210364
77	-3.647536
78	-11.824197
79	42.537186
80	8.688163
81	75.247246
82	4.975942
83	4.163841
84	-9.517416
85	-11.439420
86	-21.552000
87	-11.694875
88	0.378466
89	-2.112290
90	41.983299
91	-12.565282
92	-11.153008
93	10.463205
94	-7.196988
95	-6.425215
96	13.332115
97	12.418070
98	-12.287623
99	-83.300316
100	-96.102180
101	-126.067238
102	-122.164749
103	-18.338150
104	-45.347584
105	-6.233536
106	-22.495779
107	-12.478612
108	-1.470926
109	-12.803762
110	10.428352
111	-7.782598
112	-14.271415
113	35.590271
114	-2.739285
115	2.810431
116	-20.326441
117	1.979380
118	-8.837217
119	4.136303
120	16.347708
121	-4.330069
122	-15.606812
123	10.098271
124	7.574350
125	-18.189745
126	-17.118385
127	-5.633972
128	7.049194
129	-3.673282
130	-34.280514
131	18.412088
132	34.471760
133	-8.005093
134	-10.510032
135	-0.801064
136	-17.249222
137	-0.612545
138	3.244512
139	60.398071
140	-23.369310
141	-24.593952
142	-9.464166
143	-7.528040
144	9.285419
145	29.108727
146	-5.860220
147	-0.643628
148	-0.931330
149	-11.779755
150	-12.703830
151	2.985822
152	17.912224
153	-11.699124
154	-16.368856
155	-3.737961
156	-17.763700
157	16.774931
158	36.605648
159	-3.684500
160	-15.717497
161	-11.141981
162	1.841719
163	-12.214360
164	-4.840966
165	6.404827
166	1.800154
167	19.371092
168	-14.584417
169	-0.342184
170	-12.519725
171	-5.677585
172	9.044918
173	-0.776294
174	-3.791703
175	5.940793
176	18.870092
177	31.926464
178	28.490229
179	-12.532283
180	-14.961318
181	2.451868
182	-7.998456
183	2.402386
184	-2.656569
185	5.969464
186	0.804469
187	3.748061
188	-12.826300
189	8.389629
190	-27.167971
191	48.264484
192	-27.280127
193	15.775252
194	-13.428805
195	10.917818
196	52.615150
197	-36.612553
198	-11.002173
199	1.567900
200	30.248121
201	15.892020
202	8.306373
203	-3.495168
204	-10.528151
205	-17.741858
206	-5.491556
207	13.084477
208	15.326650
209	-6.359911
210	16.937256
211	7.680096
212	34.694000
213	9.282915
214	21.626974
215	25.932659
216	6.321348
217	-15.289435
218	16.286186
219	-34.715866
220	24.693182
221	-5.933273
222	6.605361
223	-9.697591
224	-32.606121
225	-6.170403
226	2.635820
227	-9.570086
228	16.833773
229	-21.222389
230	42.199039
231	20.461456
232	-19.059462
233	10.917886
234	16.289267
235	13.789720
236	22.889381
237	55.685341
238	2.696209
239	6.118543
240	-3.395966
241	15.059459
242	6.948455
243	8.492196
244	18.643198
245	25.543434
246	-10.582142
247	48.865528
248	-3.887009
249	-20.969978
250	12.500116
251	1.387252
252	12.057599
253	85.867088
254	117.074280
255	115.098045
256	126.945312
257	124.452934
258	106.896492
259	116.792831
260	108.676628
261	104.898827
262	133.014069
263	88.230804
264	101.359024
265	95.324661
266	97.441238
267	77.127823
268	1.771257
269	13.313972
270	41.170757
271	12.361460
272	-8.953211
273	24.484938
274	2.964048
275	19.086884
276	27.631289
277	17.401857
278	33.073177
279	23.225821
280	-24.271210
281	-3.255810
282	26.777035
283	5.967180
284	-22.631212
285	-5.033728
286	12.386227
287	-1.010628
288	23.116808
289	8.249475
290	51.983814
291	2.001110
292	4.443789
293	7.673095
294	36.029198
295	15.005328
296	7.839930
297	-13.958642
298	17.785425
299	12.437490
300	-0.795148
301	29.066259
302	-6.201008
303	-9.713761
304	-12.710218
305	-14.512246
306	-1.874267
307	23.635532
308	-12.322647
309	43.751999
310	15.277905
311	-9.720776
312	-18.983427
313	-3.217333
314	3.593523
315	-22.277111
316	-7.426425
317	-7.187236
318	19.379347
319	3.786876
320	8.478703
321	-7.781904
322	20.265642
323	5.778536
324	-5.796925
325	-19.017159
326	30.687727
327	6.005638
328	-15.513629
329	-8.472432
330	-12.989548
331	-3.440866
332	11.066514
333	-1.552491
334	-17.282509
335	6.216958
336	9.749089
337	-2.245445
338	1.119918
339	1.882176
340	35.120972
341	52.319386
342	12.071479
343	5.908215
344	56.423447
345	8.222135
346	2.431304
347	13.456531
348	-10.501322
349	-15.799853
350	24.231714
351	2.582311
352	9.644953
353	15.087808
354	3.252851
355	-23.547407
356	9.534674
357	-15.944020
358	9.557451
359	16.060854
360	-22.654593
361	12.229446
362	47.889366
363	12.273678
364	7.184648
365	58.671631
366	4.601858
367	-9.126890
368	-11.185619
369	-15.862736
370	5.836598
371	22.118715
372	47.871265
373	-1.390720
374	36.637348
375	13.228132
376	13.715195
377	13.507195
378	-15.006011
379	20.716276
380	25.207180
381	-5.313100
382	15.084319
383	-13.882498
384	2.297060
385	11.790831
386	13.584480
387	0.056796
388	11.724980
389	21.747204
390	24.062347
391	-17.291832
392	12.506388
393	-1.144062
394	-17.611778
395	-4.860075
396	11.431691
397	-3.432158
398	38.082237
399	35.111755
400	-7.459277
401	-18.245964
402	38.115948
403	21.662947
404	17.770411
405	-1.651564
406	-7.893515
407	-12.609269
408	17.583212
409	-23.967646
410	4.877497
411	-9.086196
412	-13.868325
413	4.587992
414	1.855022
415	41.606236
416	20.766012
417	8.416685
418	46.116795
419	15.559298
420	-17.650848
421	7.671411
422	-15.750467
423	-19.568480
424	-0.783679
425	-12.100125
426	-3.106951
427	-8.810951
428	-1.126007
429	-4.641199
430	20.097649
431	3.147367
432	-7.303425
433	-11.438724
434	23.964092
435	-2.512192
436	-13.258556
437	-18.741554
438	-5.390721
439	-12.298554
440	-9.694051
441	5.077243
442	-7.726501
443	0.390220
444	26.782948
445	-0.223686
446	0.706068
447	14.159128
448	18.679558
449	-19.319374
450	1.344591
451	3.059823
452	14.741908
453	13.488836
454	14.831590
455	10.477526
456	2.268044
457	9.713897
458	-1.541910
459	20.933445
460	24.092810
461	-1.875441
462	7.828166
463	-13.582092
464	28.935513
465	6.672999
466	6.116691
467	-2.049614
468	0.430068
469	8.283136
470	-0.140898
471	21.708609
472	-14.794202
473	8.411129
474	-47.650517
475	30.643602
476	6.251619
477	28.984198
478	7.934609
479	17.570082
480	15.243590
481	27.805935
482	-9.042419
483	25.219175
484	-5.295738
485	-12.562788
486	-16.878246
487	-5.957627
488	-18.132294
489	28.527334
490	-16.760229
491	-15.578002
492	-2.106950
493	-20.225330
494	2.699652
495	19.388733
496	1.675418
497	-7.253891
498	-0.517061
499	17.448841
500	15.154771
501	12.001613
502	-8.989710
503	12.398701
504	-6.851682
505	7.050366
506	-11.264962
507	25.750795
508	11.814860
509	26.988949
510	29.150038
511	37.833370
512	11.747858
513	21.953379
514	-2.212004
515	-2.731256
516	-17.054718
517	18.728498
518	12.955340
519	-13.857042
520	-9.344834
521	-15.933064
522	23.380968
523	2.761559
524	29.607836
525	27.255327
526	19.539656
527	-27.017242
528	11.653259
529	-4.213906
530	-1.375015
531	-16.188993
532	6.952962
533	-32.290855
534	2.164620
535	1.192143
536	4.255413
537	-16.850477
538	4.848986
539	23.280268
540	-4.717795
541	24.892359
542	11.563808
543	16.357098
544	20.519476
545	10.649020
546	28.663111
547	16.203627
548	24.326935
549	7.852616
550	-6.798504
551	12.285663
552	-0.010473
553	-11.042706
554	-16.158064
555	4.459078
556	-2.871871
557	12.227333
558	-18.330765
559	15.377261
560	33.187908
561	-4.574699
562	-2.502162
563	2.286720
564	17.924234
565	114.989037
566	4.206326
567	5.503616
568	14.785510
569	-4.567436
570	1.091457
571	4.510035
572	-14.466308
573	2.386712
574	12.521416
575	6.859421
576	-8.429364
577	11.256588
578	-19.362761
579	-4.754949
580	60.764278
581	34.859104
582	24.478628
583	6.589592
584	0.951705
585	9.698792
586	-12.893346
587	-0.650056
588	-0.523554
589	-2.818928
590	-4.954791
591	14.837912
592	2.123921
593	8.599852
594	15.385221
595	34.812618
596	-21.840374
597	-16.086027
598	16.731310
599	10.486284
600	5.956328
601	19.671772
602	22.988304
603	4.011787
604	-18.927763
605	2.610329
606	4.610418
607	5.421381
608	-8.052115
609	9.884006
610	3.373553
611	-1.292411
612	-8.776971
613	-11.938078
614	52.726765
615	-3.053056
616	-4.011486
617	0.959490
618	-6.398046
619	2.843962
620	16.263935
621	15.241829
622	24.179491
623	32.163906
624	3.020463
625	30.780951
626	1.416039
627	20.283836
628	-3.640716
629	0.806316
630	-16.401438
631	19.855453
632	-1.809790
633	10.618556
634	-15.734639
635	14.727891
636	1.737228
637	19.773857
638	-20.244968
639	-1.354866
640	20.410522
641	-5.863904
642	22.132769
643	1.792341
644	16.492718
645	20.130960
646	9.584343
647	7.318646
648	4.410749
649	28.004780
650	5.880406
651	0.125128
652	1.091450
653	13.879300
654	12.471944
655	-11.318523
656	-6.973347
657	-0.812333
658	17.053545
659	-11.566301
660	-1.280076
661	-7.425174
662	6.039386
663	2.635064
664	6.512366
665	4.540950
666	4.978203
667	-23.056870
668	4.004772
669	4.289961
670	33.927956
671	-6.917182
672	33.429092
673	-9.852495
674	0.625583
675	22.658585
676	-2.858551
677	2.513957
678	-18.082357
679	15.147258
680	19.222252
681	17.556110
682	14.132460
683	0.600400
684	8.226112
685	12.669209
686	0.460635
687	-11.635168
688	-1.374466
689	3.719398
690	-0.607132
691	7.572373
692	13.657685
693	6.196709
694	14.661630
695	11.524397
696	17.980593
697	-13.394888
698	-5.757108
699	8.875665
700	-25.109999
701	17.688641
702	-8.001073
703	-19.700596
704	22.870636
705	-18.595068
706	0.491428
707	25.936687
708	7.224351
709	15.202505
710	4.907170
711	9.373610
712	2.541277
713	12.192287
714	1.473134
715	22.033554
716	24.612663
717	18.360758
718	8.784478
719	23.160709
720	6.281641
721	-17.468071
722	-7.391621
723	10.973425
724	15.896716
725	11.584304
726	-3.126297
727	-7.770343
728	21.783998
729	17.653488
730	15.600996
731	1.584524
732	-0.156652
733	-3.219237
734	-19.393030
735	12.790352
736	2.837124
737	-16.579174
738	7.510336
739	10.790269
740	26.784510
741	11.727983
742	8.980111
743	26.886604
744	2.340111
745	5.706488
746	-4.753484
747	4.187057
748	14.680023
749	5.991164
750	31.739067
751	29.719687
752	17.671089
753	44.729828
754	4.011737
755	8.823664
756	45.622585
757	30.690155
758	9.482891
759	2.493124
760	-5.128558
761	-4.793185
762	8.476346
763	6.051520
764	31.688133
765	-12.082341
766	-10.378939
767	37.176426
768	66.491508
769	2.217994
770	7.280081
771	-16.296705
772	3.012385
773	14.838730
774	22.725988
775	34.955738
776	-7.065181
777	-1.839634
778	17.968145
779	60.494308
780	56.597790
781	11.708323
782	32.460491
783	21.383850
784	7.656686
785	-3.872611
786	21.588673
787	13.272277
788	20.032148
789	4.863644
790	-9.244034
791	19.303596
792	9.679461
793	1.078515
794	7.071719
795	1.882006
796	27.306955
797	2.606679
798	-15.562426
799	0.157858
800	9.112489
801	-24.066744
802	-7.289532
803	22.720661
804	16.016045
805	-21.021084
806	35.892887
807	19.492393
808	65.762596
809	18.904236
810	-6.904426
811	-1.476649
812	2.067874
813	-13.164458
814	-0.087914
815	14.618140
816	-24.239923
817	-7.766459
818	20.304094
819	1.401123
820	-1.849788
821	8.056631
822	21.828707
823	-14.254795
824	-15.608062
825	22.484526
826	-8.146787
827	29.797943
828	-6.560061
829	33.920002
830	29.223989
831	9.656978
832	22.454691
833	-7.125215
834	13.480509
835	14.301859
836	17.340004
837	-6.122707
838	-3.305195
839	18.383430
840	36.082104
841	-1.792824
842	0.241770
843	-10.211388
844	21.884068
845	-4.892769
846	16.158669
847	40.833172
848	-3.612834
849	45.686180
850	9.888002
851	11.964606
852	4.502748
853	-0.562031
854	-3.170352
855	12.557506
856	17.637493
857	-11.292952
858	22.713509
859	-12.620366
860	-3.297379
861	11.985746
862	15.974298
863	4.148175
864	-13.894486
865	11.982107
866	-15.388837
867	-7.142124
868	29.200520
869	16.585573
870	17.791847
871	27.194265
872	16.440266
873	7.110543
874	26.201033
875	-18.024620
876	-2.445959
877	8.905037
878	-30.636503
879	37.832634
880	7.879367
881	-4.881953
882	17.541355
883	-8.499037
884	12.028169
885	14.446998
886	6.286809
887	22.941065
888	31.144892
889	-7.762260
890	3.527628
891	1.344592
892	4.741507
893	26.826160
894	0.526967
895	20.152998
896	-8.278273
897	-7.714980
898	2.946169
899	12.215400
900	8.916107
901	36.223492
902	13.958674
903	19.148855
904	13.416588
905	19.167671
906	4.179497
907	23.962074
908	3.646617
909	5.752552
910	-4.966240
911	32.051430
912	-0.600629
913	-14.125484
914	-15.381858
915	2.159055
916	43.604824
917	-18.557718
918	37.550144
919	5.497939
920	-3.750468
921	-6.823524
922	29.765356
923	45.619671
924	3.371468
925	14.819883
926	-25.248283
927	32.004452
928	-7.224718
929	16.698418
930	22.328583
931	-12.894177
932	-30.378763
933	-2.121046
934	-16.141787
935	2.948080
936	2.742212
937	16.175097
938	13.694340
939	12.284260
940	0.690861
941	8.159913
942	-4.603850
943	2.317681
944	37.425072
945	-8.138629
946	15.280482
947	4.398937
948	5.664445
949	16.563135
950	26.025270
951	-2.925907
952	-15.897034
953	2.275133
954	9.844459
955	2.977329
956	9.081639
957	14.938802
958	18.387245
959	6.093778
960	-7.888301
961	-2.168971
962	37.996586
963	-8.179763
964	-7.684946
965	32.761295
966	27.608322
967	30.514065
968	8.554264
969	20.745972
970	24.316431
971	13.990287
972	14.231579
973	19.895197
974	14.635072
975	30.069359
976	40.119427
977	-2.617577
978	15.660969
979	0.219889
980	-6.960557
981	-12.391717
982	12.020575
983	11.214965
984	33.552444
985	30.543978
986	22.431599
987	28.004665
988	9.637417
989	5.743929
990	-8.197728
991	-6.580964
992	3.397032
993	17.367374
994	33.644989
995	32.364460
996	39.532139
997	1.639927
998	11.254386
999	-16.831367
1000	9.446846
1001	1.119893
