# Supplementary material for: Short-wavelength-sensitive 2 (Sws2) visual photopigment models combined with atomistic molecular simulations to predict spectral peaks of absorbance
Source: PLoS Comput Biol. 2020 Oct 21;16(10):e1008212. doi: 10.1371/journal.pcbi.1008212 (PMC7605715; doi:10.1371/journal.pcbi.1008212)
Supplement: S1 File — (ZIP) [file pcbi.1008212.s007.zip › S1_File/L-goodei-SWS2A-Angles/Torsion8-360.dat]

0	175.016312
1	179.322952
2 196.695
3 201.032
4 183.209
5 186.952
6 188.669
7	173.755020
8 189.691
9 190.688
10 182.265
11 182.017
12	179.708466
13 193.144
14 185.787
15 191.554
16 196.733
17 183.641
18 184.267
19 181.484
20	172.862610
21 185.793
22 189.591
23 181.85
24 186.969
25 183.354
26 187.317
27 188.978
28 190.991
29 184.691
30	179.857056
31 196.105
32 189.154
33 184.818
34 183.991
35	179.926498
36 183.299
37 189.152
38 182.929
39 180.551
40 193.213
41 184.46
42	177.873795
43 195.543
44 188.715
45 197.985
46 188.343
47	179.175461
48 196.818
49 202.072
50 180.1
51 192.887
52 196.159
53 186.855
54 192.756
55 194.693
56 187.226
57 194.338
58 194.602
59 186.703
60 192.151
61 202.345
62 199.556
63 196.771
64 182.981
65 184.04
66 190.182
67 182.291
68 197.045
69 195.292
70 192.493
71 181.463
72	179.856216
73 200.473
74	179.991913
75 190.251
76 189.326
77 191.82
78 188.334
79 186.23
80 194.378
81	178.914795
82 184.099
83 195.114
84 191.601
85 184.422
86 191.953
87	179.919327
88 187.128
89 193.721
90	178.171738
91	177.547592
92 193.252
93 185.8
94 185.505
95 183.302
96 197.842
97 196.522
98 185.817
99 188.608
100 197.687
101 184.91
102 181.889
103 187.923
104 189.413
105 192.703
106 190.197
107 188.375
108 188.132
109 189.953
110 184.503
111 196.407
112 184.254
113 189.812
114 187.134
115 186.248
116 189.732
117 194.616
118 183.343
119 187.852
120 189.589
121 189.323
122 191.726
123 185.146
124 192.835
125	179.298874
126 183.865
127 184.74
128 198.799
129 190.867
130 188.047
131 193.237
132 181.02
133 184.073
134 187.52
135 195.445
136 195.989
137 182.96
138 193.248
139 180.507
140 200.123
141 184.338
142 191.633
143 192.707
144 195.75
145 186.27
146 189.306
147	179.519775
148 185.687
149 195.508
150 187.017
151	179.526505
152 189.962
153 192.721
154 182.149
155 193.606
156	175.494141
157 186.357
158 186.639
159 192.456
160	175.182236
161	178.348755
162 188.608
163 183.742
164 183.41
165 184.394
166 193.573
167	179.536011
168 193.378
169	177.418900
170 195.059
171 198.132
172 180.118
173 195.587
174 180.44
175 190.982
176	176.688110
177 190.668
178 185.597
179 184.69
180	177.539688
181 184.771
182 199.485
183 185.41
184 183.646
185 188.767
186 191.106
187 187.144
188 185.983
189 187.102
190 186.659
191 188.956
192 183.114
193 185.591
194 192.295
195 184.654
196 189.177
197 183.33
198 192.001
199 185.7
200 192.692
201	175.311325
202 191.411
203 190.728
204 204.935
205 195.2
206 181.899
207 187.317
208	172.881210
209 185.458
210 189.347
211	176.590271
212	178.446686
213 183.596
214 180.541
215 186.234
216	175.881104
217 181.101
218 184.613
219	171.730621
220 192.768
221	178.344971
222 189.698
223	175.566742
224 180.951
225 183.659
226 181.942
227	177.782944
228 188.34
229 180.722
230 188.785
231	171.403137
232 189.582
233	174.980179
234	179.619125
235 180.01
236 188.584
237 180.932
238 183.622
239 184.054
240 195.362
241 186.078
242	177.783524
243	177.355286
244	175.181976
245 181.884
246	177.128082
247	169.038620
248	174.973694
249 183.098
250	169.597260
251	176.947632
252 188.228
253 185.32
254	177.229675
255 182.094
256 180.71
257	179.810562
258 188.097
259 187.604
260 186.262
261 190.624
262	173.353180
263 183.419
264 180.591
265 186.555
266	179.922409
267 184.981
268 182.829
269	174.781097
270 196.46
271 186.351
272 180.78
273	178.077103
274 197.731
275 187.981
276 184.343
277 188.037
278 194.404
279 182.354
280 192.724
281 186.153
282 181.864
283 186.834
284 185.46
285 192.464
286 189.149
287 183.737
288 188.861
289	177.297073
290 196.291
291 189.839
292	178.939301
293 186.226
294 188.978
295 192.519
296 180.971
297 185.227
298 185.182
299 182.42
300	176.718750
301 181.984
302	179.611969
303 185.926
304 196.722
305 185.92
306	175.249527
307 187.811
308 189.078
309 184.599
310	176.659973
311 187.222
312 180.226
313 189.739
314 194.648
315	179.875214
316 186.431
317	178.666656
318 181.172
319 186.211
320	174.958939
321 188.937
322 184.356
323 182.956
324	172.251175
325	166.327682
326	174.145111
327	176.080475
328	177.169083
329	170.849762
330 189.584
331 183.525
332	179.791794
333 181.01
334	175.695633
335 189.296
336 184.324
337 186.62
338	175.279114
339 180.552
340 192.089
341 184.379
342 192.558
343	177.409500
344 181.826
345	175.871124
346 189.162
347	179.586243
348 190.611
349	170.788589
350 188.004
351 191.392
352 190.66
353 189.151
354	177.452896
355	179.238708
356 186.195
357 186.527
358 184.707
359	178.313431
360 188.352
361	171.793884
362 191.291
363 185.032
364 185.46
365 180.242
366 191.199
367	169.133636
368 182.083
369	173.369431
370 186.133
371 186.206
372 191.481
373	176.435120
374	175.619812
375 182.056
376 183.179
377	176.771271
378 185.821
379	171.623566
380	178.717514
381	176.044861
382	178.588684
383	166.191544
384 184.238
385	169.262207
386 191.034
387 182.471
388	174.960037
389	178.379486
390 194.553
391 180.257
392	179.930435
393 194.95
394	171.030685
395	175.631256
396	176.102737
397	176.335510
398 180.804
399 183.392
400	175.063431
401 181.322
402 182.278
403 181.521
404 186.667
405 184.667
406 181.458
407 180.501
408	177.931549
409 187.894
410 185.87
411	176.877457
412	176.449814
413 183.797
414	171.138779
415 187.427
416 183.675
417	179.482910
418	171.168579
419 187.426
420 187.413
421	172.402618
422 187.806
423 183.767
424 182.63
425	176.456314
426 186.896
427	172.947144
428 185.267
429 184.806
430 191.207
431	176.655289
432 186.773
433 192.534
434 186.166
435	173.396317
436 180.06
437 183.367
438 182.414
439 182.75
440 189.973
441	174.115219
442 183.109
443 185.089
444 181.728
445 184.981
446 182.046
447 187.764
448 189.636
449	176.175446
450 183.841
451	166.667175
452 182.377
453 181.942
454 187
455 182.301
456 187.682
457	179.240417
458	174.990692
459 183.319
460 189.49
461 183.317
462 187.098
463 191.289
464 195.013
465 183.764
466 183.695
467 182.088
468 181.75
469 192.373
470 184.511
471	171.769150
472 191.019
473 187.927
474	179.700821
475 200.94
476	172.778412
477	178.940369
478 193.504
479	178.475662
480	174.573975
481	178.648926
482 187.32
483	179.120163
484 189.425
485 183.905
486 184.763
487 187.695
488 183.479
489	168.147339
490 185.718
491	161.951721
492 180.924
493	178.216949
494 187.413
495 195.227
496 189.563
497	174.685425
498 185.127
499 185.551
500 185.738
501 182.742
502 191.679
503 181.39
504	174.298599
505 182.966
506 183.349
507	174.669205
508 187.984
509	169.285019
510 191.16
511 187.726
512	174.831223
513 182.368
514 184.133
515 185.706
516	171.669510
517 181.512
518 183.153
519 187.989
520 182.762
521 183.736
522	170.154846
523	174.509644
524 186.845
525 187.092
526 183.661
527 185.576
528	177.480362
529 193.172
530	174.914886
531	159.024048
532 185.168
533 181.101
534 191.204
535 189.263
536	174.306946
537	162.181854
538	171.804977
539 188.404
540 182.549
541	178.305649
542	178.935745
543 180.234
544	176.178879
545	172.186813
546 185.849
547	178.961395
548	172.781342
549 183.828
550 185.776
551	165.828033
552 183.249
553 182.79
554	172.876678
555	174.193283
556	169.612885
557	173.128662
558	176.803543
559	178.932098
560	177.543533
561 186.189
562 186.073
563 181.253
564 189.648
565 183.632
566 183.437
567 189.228
568	167.856323
569	177.619797
570	169.304733
571 183.786
572	178.587555
573 181.741
574 182.177
575 181.53
576 186.5
577	178.364868
578	177.029388
579 190.458
580 184.183
581 183.45
582	173.569397
583	169.164413
584 191.216
585 180.591
586 189.281
587 184.677
588 180.368
589	176.499832
590	177.433746
591 193.398
592	162.179886
593	179.669479
594	176.326660
595 187.615
596	179.236893
597	174.502289
598	175.387115
599	176.047638
600	176.209579
601	177.681747
602	175.085297
603 184.666
604	164.272308
605	176.440247
606	177.003922
607	174.655258
608	175.295807
609 183.01
610	178.433884
611 183.206
612	176.100220
613	178.238617
614	175.257477
615	174.430481
616 183.09
617 182.437
618	173.847229
619	174.356277
620 186.131
621 183.02
622	178.312744
623	163.569962
624	173.428665
625	178.692261
626	177.523117
627	178.430038
628 190.306
629 180.67
630 185.707
631 186.754
632	174.514542
633 193.644
634 181.241
635 182.742
636 181.316
637 185.614
638 180.442
639 184.386
640 180.639
641 181.137
642 181.675
643	167.397629
644 183.577
645 195.545
646	174.661575
647	177.259323
648 181.813
649	179.792786
650	173.558411
651 181.561
652 183.544
653 181.033
654	178.946686
655	177.935791
656 183.765
657	178.315872
658	175.429214
659	177.633377
660	179.245422
661 185.287
662 196.566
663	175.426346
664 185.626
665	179.913071
666 189.62
667 180.099
668 182.689
669	175.720657
670	179.733963
671 186.28
672 180.854
673 182.668
674 193.506
675	179.549789
676 189.458
677	179.947327
678 197.51
679 187.759
680 188.979
681 185.672
682	179.669861
683 192.277
684 181.841
685 182.783
686	172.511856
687 180.588
688	178.845322
689 191.359
690 201.508
691 182.091
692 188.404
693	179.996490
694 184.479
695	172.345596
696 187.383
697 181.896
698 183.797
699	164.457703
700 182.095
701	179.629700
702 182.803
703	175.785278
704	178.889984
705 183.739
706	178.571564
707 197.079
708	170.656433
709 181.643
710	179.112427
711 191.249
712 188.111
713 182.316
714 189.754
715 185.82
716	178.203979
717	174.988556
718	179.277893
719 188.017
720 181.293
721 182.792
722 190.143
723	173.771164
724	172.704544
725	170.661285
726 191.108
727 182.418
728 182.183
729 190.456
730	174.569870
731 189.353
732 180.121
733 187.797
734	166.111404
735 185.154
736 189.726
737 181.116
738 186.794
739 181.605
740 191.659
741 182.829
742 187.491
743 181.24
744 185.843
745 188.11
746	178.074249
747	179.963882
748 190.007
749 192.217
750 184.927
751 190.626
752 194.323
753 180.916
754 186.699
755 194.243
756	178.082047
757 194.593
758 192.511
759 184.954
760	170.059967
761 189.927
762 185.517
763	179.117203
764	179.340408
765	173.410858
766 184.509
767	179.492142
768 181.186
769 187.414
770	179.030518
771	179.520554
772 188.689
773 187.039
774 188.745
775 184.481
776	167.470352
777 184.139
778	176.013504
779	172.347015
780	178.840790
781 191.965
782 183.399
783	172.449783
784 181.935
785	176.071060
786 183.052
787 181.992
788	178.155106
789	176.835190
790 188.093
791	177.633850
792 186.887
793	166.898773
794	175.911194
795 185.691
796 185.998
797 180.335
798	169.372482
799 180.039
800	166.215515
801	179.683014
802	179.294006
803 181.106
804 183.83
805	178.055313
806	175.463943
807	177.849564
808 187.13
809 183.394
810	172.068085
811 185.566
812	169.744263
813	178.024887
814	175.723526
815 191.743
816	171.962830
817 185.64
818 182.877
819 182.563
820	165.176117
821	176.128891
822 183.839
823 188.876
824	178.911819
825 186.042
826 184.045
827 193.189
828 184.252
829	177.676468
830	174.058487
831 183.367
832	173.392548
833 180.179
834 192.288
835	179.221893
836	174.609314
837 181.67
838	174.517395
839 185.291
840 181.432
841	177.747040
842	170.651657
843 182.905
844 185.184
845 187.26
846	176.769699
847	175.940918
848	174.191666
849 188.309
850 182.34
851	175.952484
852	175.630951
853 185.721
854	178.645401
855 182.563
856 181.318
857	178.206528
858 186.808
859 180.07
860 180.539
861 191.519
862	178.287094
863 185.546
864	176.344681
865	167.488068
866	171.787094
867 191.921
868	175.278214
869	173.440979
870	171.725891
871 190.715
872 186.409
873 187.673
874	172.317734
875 180.3
876	171.911652
877	175.716202
878 185.711
879 193.543
880	179.785461
881	178.201111
882	166.829788
883	164.077438
884	175.246719
885	176.890274
886 185.152
887 184.81
888 181.326
889	160.987808
890 189.447
891 182.163
892	171.802414
893	167.876251
894 188.54
895	168.251297
896	176.381424
897 185.679
898 181.668
899	179.462067
900	176.235916
901	170.311142
902 181.82
903	169.464005
904 183.601
905 180.582
906 186.174
907	177.467865
908 185.383
909 182.92
910 180.852
911 180.428
912 188.902
913	177.941406
914 185.373
915 189.834
916 182.499
917 188.114
918 189.757
919	177.489487
920 180.075
921	173.921936
922 185.02
923 180.85
924	179.829590
925	177.252930
926	179.887955
927	172.493668
928 191.541
929 188.62
930 185.994
931 183.985
932	176.651215
933	179.198807
934	169.030106
935 189.449
936	173.232910
937 183.774
938 184.29
939 182.027
940	178.868454
941	176.555328
942 181.264
943 184.945
944 184.615
945 181.175
946 183.924
947	177.105698
948	175.357407
949	161.856155
950	174.052917
951 184.672
952 183.117
953 181.338
954	172.399750
955	174.665298
956	173.760483
957 185.498
958 182.606
959 186.863
960 190.604
961	176.920715
962	175.803665
963	174.482468
964 183.714
965	176.829834
966	179.302124
967	170.326614
968 184.036
969	179.092636
970	172.079742
971 192.791
972	174.069443
973 183.835
974	175.492813
975 184.626
976 197.634
977	175.171112
978	168.290207
979 186.707
980 183.66
981	168.723785
982 182.523
983	170.825195
984 181.411
985 184.964
986 182.199
987 184.672
988	174.345810
989	176.657227
990	174.549072
991 180.009
992	170.766693
993 184.351
994	177.946869
995	177.311096
996 190.839
997	175.849899
998 180.157
999	173.462173
1000 184.85
1001 193.298
