# Supplementary material for: Short-wavelength-sensitive 2 (Sws2) visual photopigment models combined with atomistic molecular simulations to predict spectral peaks of absorbance
Source: PLoS Comput Biol. 2020 Oct 21;16(10):e1008212. doi: 10.1371/journal.pcbi.1008212 (PMC7605715; doi:10.1371/journal.pcbi.1008212)
Supplement: S1 File — (ZIP) [file pcbi.1008212.s007.zip › S1_File/L-goodei-SWS2A-Angles/Torsion10.dat]

0	160.243393
1	132.934113
2	132.848038
3	145.272293
4	148.650452
5	123.015358
6	129.127670
7	151.232330
8	120.557419
9	140.611664
10	143.071854
11	158.555817
12	146.639587
13	142.325943
14	168.135849
15	141.186813
16	-88.777672
17	-90.236008
18	-77.417526
19	-76.565933
20	-86.021095
21	-78.866577
22	-77.562057
23	-60.781292
24	-94.673943
25	-68.905342
26	-69.177826
27	-74.502892
28	-95.113670
29	-94.331848
30	-97.621696
31	-88.164749
32	-90.401352
33	-77.108749
34	-104.972801
35	-88.290817
36	-72.075325
37	-75.033356
38	-85.188698
39	-93.856964
40	-91.399727
41	-99.568665
42	-80.648392
43	-91.543083
44	-99.878555
45	-97.027054
46	-97.044914
47	-88.088173
48	-75.575455
49	-81.525681
50	-118.410019
51	-89.120499
52	-82.752312
53	-82.165031
54	-101.195961
55	-91.223244
56	-103.041389
57	-81.530022
58	-86.835144
59	-69.754745
60	-98.706024
61	-84.652817
62	-83.160942
63	-94.066727
64	-83.906441
65	-97.832451
66	-93.772766
67	-93.699257
68	-65.684753
69	125.541908
70	95.222313
71	167.225586
72	160.280945
73	129.887939
74	125.485710
75	156.702881
76	134.191177
77	133.528809
78	139.923615
79	112.495644
80	148.468063
81	95.555817
82	107.466080
83	157.726349
84	113.057037
85	146.432907
86	155.671906
87	139.717896
88	146.003586
89	134.180130
90	91.901817
91	147.345734
92	129.792618
93	144.708542
94	146.071960
95	162.511139
96	149.537354
97	153.375443
98	169.706192
99	-85.524162
100	-98.047867
101	-90.869850
102	-90.313118
103	129.323898
104	174.436050
105	140.055679
106	154.583923
107	120.156937
108	148.884918
109	141.866211
110	132.121597
111	139.080124
112	164.872742
113	94.135414
114	125.583115
115	118.959152
116	152.472244
117	152.097977
118	161.640366
119	144.316238
120	137.989166
121	142.196838
122	140.423706
123	127.113564
124	131.737808
125	130.887741
126	154.856079
127	137.810532
128	158.355957
129	133.317108
130	145.226761
131	144.925903
132	96.716423
133	138.100861
134	135.071198
135	146.047562
136	144.766983
137	147.949600
138	140.808456
139	120.000877
140	146.423126
141	117.118835
142	151.943176
143	144.117325
144	144.371643
145	109.268074
146	152.938248
147	146.209229
148	138.996689
149	156.893021
150	140.634644
151	135.326599
152	131.984833
153	154.658829
154	142.982681
155	146.959839
156	144.249008
157	136.901443
158	133.712128
159	145.885849
160	160.865799
161	137.608444
162	120.415154
163	169.392090
164	146.127579
165	151.726654
166	133.715240
167	138.123276
168	150.961090
169	155.665268
170	142.945419
171	153.412201
172	141.920334
173	131.988434
174	148.198151
175	143.414856
176	109.284912
177	127.076317
178	155.926575
179	137.282288
180	164.864975
181	145.812698
182	128.842834
183	144.350662
184	129.319275
185	136.072250
186	157.717346
187	118.934578
188	149.376755
189	126.415848
190	175.002762
191	109.594070
192	140.204529
193	105.674675
194	142.850876
195	138.326050
196	100.198685
197	137.196564
198	128.306061
199	137.749619
200	80.568382
201	137.090363
202	137.888245
203	144.793152
204	144.604889
205	128.383087
206	120.757462
207	145.712570
208	137.934738
209	155.017639
210	127.554916
211	140.734406
212	132.557892
213	149.800781
214	154.199783
215	129.188782
216	153.767792
217	162.191757
218	146.005112
219	154.470963
220	118.322083
221	133.153259
222	155.740494
223	161.045029
224	161.912415
225	157.809433
226	156.283127
227	-174.709183
228	108.041008
229	123.089546
230	97.964493
231	128.240036
232	145.103363
233	109.361565
234	128.237518
235	142.848145
236	149.441650
237	106.735748
238	122.140244
239	163.256149
240	117.036545
241	106.438820
242	132.389114
243	131.593414
244	100.415108
245	116.701797
246	164.961548
247	139.444077
248	144.660309
249	149.125824
250	121.226433
251	136.050476
252	119.239929
253	104.438065
254	89.160866
255	100.313858
256	98.298027
257	95.901955
258	101.623734
259	89.816818
260	91.146286
261	91.124207
262	79.690178
263	102.548141
264	89.643188
265	76.961914
266	96.537453
267	87.649178
268	162.553741
269	125.667709
270	110.758698
271	106.025688
272	110.728508
273	105.354286
274	149.466949
275	107.594261
276	92.774261
277	131.533234
278	114.586380
279	128.788620
280	149.630981
281	130.494904
282	118.614853
283	124.601173
284	162.064453
285	129.536423
286	139.901367
287	129.444702
288	127.020020
289	99.152008
290	100.051529
291	121.449783
292	129.381989
293	119.889549
294	100.320091
295	144.651459
296	124.706390
297	149.883286
298	111.336670
299	105.892159
300	127.756149
301	111.120956
302	146.724380
303	125.119270
304	127.594383
305	118.410454
306	128.284500
307	135.928299
308	138.660721
309	98.623413
310	132.537537
311	149.921005
312	154.409592
313	120.276985
314	144.468643
315	143.460007
316	124.615723
317	136.797485
318	128.424393
319	157.370773
320	137.799759
321	139.715515
322	120.064369
323	138.640869
324	123.222458
325	123.632698
326	138.988220
327	117.674530
328	148.469406
329	157.269073
330	148.115784
331	128.404404
332	137.298935
333	149.575409
334	126.066277
335	144.606964
336	104.944221
337	138.154694
338	141.875397
339	135.275314
340	102.158714
341	137.016159
342	148.627853
343	144.502121
344	124.188713
345	128.830505
346	137.025818
347	137.469467
348	149.132004
349	143.524948
350	132.930298
351	147.142609
352	155.776199
353	134.330139
354	116.535332
355	143.624481
356	126.853035
357	135.845398
358	132.771362
359	129.701157
360	155.640335
361	118.041870
362	134.229904
363	146.779495
364	145.059189
365	126.351715
366	145.802612
367	144.201950
368	128.612198
369	139.452591
370	117.958954
371	120.203598
372	130.666489
373	141.745850
374	104.663834
375	130.981018
376	150.182922
377	130.000397
378	139.457718
379	123.893555
380	125.954865
381	119.658287
382	145.027237
383	135.872971
384	113.888763
385	128.212006
386	106.933815
387	124.122200
388	150.912857
389	140.095978
390	113.260429
391	129.586624
392	127.851486
393	129.445618
394	123.453621
395	138.102280
396	105.961372
397	147.617706
398	117.088509
399	115.022583
400	132.486298
401	165.740021
402	132.649170
403	122.096107
404	136.061523
405	126.157036
406	153.742554
407	138.706711
408	126.875587
409	130.365280
410	116.339935
411	133.185394
412	156.242828
413	135.670273
414	154.228195
415	145.664062
416	137.142502
417	132.978836
418	131.545547
419	134.821915
420	142.611679
421	121.008904
422	133.233902
423	159.780655
424	141.358017
425	134.990875
426	145.916946
427	143.852356
428	114.351578
429	137.769760
430	147.014175
431	131.779724
432	115.853943
433	153.792923
434	143.324188
435	166.189560
436	150.412964
437	126.056267
438	139.521271
439	143.734589
440	144.315735
441	140.935043
442	138.060211
443	127.485321
444	153.479156
445	154.226364
446	133.412079
447	140.270721
448	144.300690
449	132.823273
450	138.784622
451	112.007095
452	148.683441
453	120.044922
454	141.373672
455	119.563721
456	120.310829
457	131.178772
458	165.026062
459	145.791504
460	116.805016
461	134.261902
462	121.317055
463	149.789688
464	94.890602
465	135.788422
466	114.162155
467	124.421539
468	133.419434
469	145.911728
470	136.932922
471	125.527870
472	142.889648
473	140.268448
474	175.945648
475	114.231766
476	124.387184
477	115.392998
478	162.519379
479	130.823547
480	145.777634
481	136.375214
482	156.475296
483	141.931763
484	151.216278
485	151.697418
486	158.299728
487	134.738342
488	145.359360
489	127.166283
490	157.599762
491	140.593597
492	168.397507
493	150.987625
494	113.267853
495	113.976944
496	130.810455
497	132.252579
498	125.003654
499	112.677734
500	131.765594
501	122.516167
502	128.412582
503	119.508507
504	151.820251
505	155.464783
506	145.601181
507	149.175522
508	146.600983
509	110.268288
510	125.799126
511	112.039856
512	149.588333
513	130.033051
514	148.863190
515	122.724800
516	136.698410
517	141.600616
518	99.542542
519	132.260513
520	159.451279
521	113.684196
522	117.958923
523	152.939529
524	87.069130
525	119.077904
526	127.442757
527	134.716324
528	157.994293
529	138.943146
530	144.973145
531	157.001160
532	112.615089
533	150.529388
534	105.209236
535	140.017059
536	144.390930
537	159.751221
538	126.490669
539	140.573212
540	140.765656
541	142.166306
542	157.929230
543	155.154953
544	110.302536
545	164.177124
546	137.766571
547	128.276291
548	124.633904
549	150.223633
550	172.119339
551	142.262100
552	142.068649
553	141.039536
554	151.668396
555	120.389595
556	136.819382
557	157.146072
558	138.630219
559	133.779190
560	138.738724
561	137.621109
562	153.800949
563	152.069016
564	141.118561
565	79.949677
566	145.406189
567	121.820457
568	118.627083
569	104.482315
570	128.845245
571	121.387474
572	162.824738
573	141.335724
574	118.033035
575	148.480408
576	134.279068
577	160.701859
578	155.359055
579	148.609299
580	133.544006
581	116.766151
582	122.207138
583	137.382904
584	143.041855
585	130.992188
586	138.118637
587	138.366623
588	113.494545
589	146.990143
590	130.706177
591	119.233490
592	136.615906
593	137.591583
594	166.097778
595	156.545853
596	156.027069
597	124.046387
598	118.988045
599	115.707420
600	114.980766
601	125.172783
602	138.886307
603	119.554253
604	140.851425
605	130.697342
606	108.566711
607	118.961365
608	152.006470
609	112.426773
610	129.608856
611	127.804260
612	121.044640
613	147.268661
614	125.682602
615	119.995377
616	-168.379608
617	119.706497
618	132.003677
619	144.905197
620	136.016434
621	97.628662
622	117.632889
623	114.743828
624	121.998856
625	100.805595
626	140.715149
627	119.106079
628	146.681534
629	139.166000
630	128.576675
631	146.636765
632	138.201202
633	109.129723
634	144.671570
635	140.169357
636	165.996078
637	130.548737
638	141.653000
639	124.611107
640	116.121483
641	136.801910
642	117.604904
643	142.765366
644	145.853653
645	131.005386
646	135.436050
647	118.814148
648	154.035095
649	130.234863
650	122.616608
651	133.370102
652	161.667130
653	118.222771
654	131.080826
655	128.628906
656	157.355652
657	142.247421
658	147.878342
659	145.621964
660	122.013725
661	140.212875
662	147.019989
663	131.746704
664	119.618156
665	123.146263
666	139.017487
667	145.610977
668	136.129349
669	130.369797
670	134.684616
671	155.773636
672	156.276733
673	117.554970
674	124.425117
675	125.725754
676	128.889359
677	134.467194
678	126.526344
679	125.460472
680	108.013603
681	131.200058
682	158.409760
683	113.309265
684	130.304947
685	154.021683
686	143.521957
687	147.025375
688	109.661766
689	129.474716
690	138.730392
691	111.666931
692	121.927086
693	152.976608
694	111.668640
695	138.867661
696	129.959869
697	151.889618
698	144.119339
699	143.576614
700	168.309677
701	118.147095
702	142.109116
703	148.744202
704	136.990311
705	154.344437
706	138.634644
707	89.394821
708	106.423172
709	104.142792
710	139.236526
711	111.017365
712	121.727455
713	112.733421
714	139.751053
715	128.644394
716	154.437088
717	135.114609
718	135.890884
719	119.241005
720	110.141953
721	154.750290
722	125.324669
723	130.750107
724	113.656174
725	137.667206
726	130.802048
727	148.840256
728	149.611923
729	131.873016
730	142.779724
731	134.274094
732	124.355484
733	129.593124
734	146.668427
735	111.269730
736	145.111877
737	153.076645
738	140.833282
739	120.193657
740	116.810921
741	126.368996
742	136.206146
743	143.676910
744	150.755096
745	133.132156
746	141.090652
747	118.809402
748	133.508026
749	159.173416
750	134.789017
751	122.934967
752	132.913208
753	153.301361
754	140.267731
755	131.666382
756	125.215057
757	147.509521
758	136.244125
759	135.496719
760	137.311401
761	124.998093
762	148.567688
763	142.708389
764	150.170013
765	152.178925
766	146.204041
767	145.625229
768	111.742012
769	128.252151
770	131.231171
771	141.683441
772	123.652679
773	115.085999
774	117.558800
775	162.374924
776	157.033356
777	135.134964
778	113.307983
779	125.457863
780	131.141968
781	154.473434
782	164.707657
783	142.419876
784	116.236160
785	135.755814
786	118.755394
787	121.213417
788	133.020142
789	120.601089
790	130.415375
791	166.568420
792	138.989639
793	130.426422
794	130.099304
795	147.258057
796	128.020676
797	135.025299
798	136.606018
799	124.242958
800	121.482140
801	151.834030
802	168.556290
803	103.942101
804	117.290413
805	141.835266
806	146.417603
807	160.127289
808	110.328560
809	145.497635
810	130.254852
811	140.747437
812	129.609863
813	165.464691
814	130.798813
815	163.124939
816	129.634796
817	144.889359
818	130.224289
819	130.630371
820	157.261383
821	138.627792
822	119.552162
823	142.021835
824	150.772629
825	127.504402
826	124.109268
827	131.588272
828	151.356186
829	117.848564
830	141.990906
831	137.438736
832	124.013916
833	115.848297
834	129.119186
835	129.391937
836	109.845688
837	158.596573
838	143.089050
839	129.459152
840	106.021652
841	147.940445
842	128.202011
843	145.510071
844	138.805573
845	125.084396
846	127.904900
847	109.033318
848	142.637802
849	103.005119
850	158.500275
851	162.516769
852	130.230057
853	117.190857
854	143.448593
855	122.630623
856	117.742226
857	148.501038
858	134.889740
859	151.869537
860	139.284927
861	101.818695
862	109.438156
863	149.521317
864	135.283829
865	140.899582
866	128.790695
867	113.847733
868	131.969147
869	121.059845
870	129.624680
871	119.046684
872	131.487244
873	122.180679
874	124.948654
875	130.757156
876	151.831177
877	132.539230
878	156.938934
879	117.123726
880	157.545929
881	154.855148
882	122.006004
883	154.995529
884	126.165794
885	109.132492
886	143.001572
887	110.844582
888	132.866089
889	147.804657
890	157.645676
891	122.257042
892	139.224655
893	143.567017
894	164.400238
895	143.475784
896	144.592361
897	177.420776
898	135.393082
899	163.720367
900	128.051483
901	108.455025
902	98.139084
903	116.514282
904	126.218018
905	116.979942
906	115.946037
907	126.701927
908	142.713608
909	130.843353
910	138.835709
911	120.938744
912	143.628052
913	139.634079
914	141.513702
915	137.844940
916	101.924591
917	161.213776
918	115.104370
919	153.458099
920	134.838348
921	171.476547
922	132.437668
923	118.216576
924	134.846115
925	109.206398
926	159.861664
927	138.415436
928	142.247787
929	98.937279
930	144.766922
931	156.985703
932	159.562607
933	154.394684
934	164.184372
935	132.531174
936	126.581657
937	157.664948
938	129.956238
939	112.126419
940	135.483353
941	138.779724
942	121.029160
943	133.055878
944	139.916122
945	109.268135
946	106.523895
947	138.819916
948	109.367348
949	144.443283
950	104.456024
951	131.431107
952	137.087326
953	118.336182
954	120.819572
955	126.940254
956	134.491013
957	125.511917
958	126.440681
959	129.761490
960	128.127365
961	132.851883
962	118.113029
963	124.747177
964	131.794098
965	144.410965
966	135.375137
967	109.634460
968	132.127060
969	130.539810
970	156.618958
971	135.136963
972	135.688965
973	116.032837
974	117.672508
975	115.209663
976	118.485954
977	153.790726
978	92.468727
979	140.240982
980	129.278564
981	146.557861
982	144.596420
983	126.065117
984	100.439201
985	148.720062
986	119.679420
987	129.138153
988	146.538925
989	137.520996
990	139.657944
991	144.754700
992	121.030273
993	121.605194
994	97.897125
995	119.425255
996	125.278427
997	123.316292
998	123.811836
999	145.980408
1000	114.674530
1001	138.172882
