# Supplementary material for: Short-wavelength-sensitive 2 (Sws2) visual photopigment models combined with atomistic molecular simulations to predict spectral peaks of absorbance
Source: PLoS Comput Biol. 2020 Oct 21;16(10):e1008212. doi: 10.1371/journal.pcbi.1008212 (PMC7605715; doi:10.1371/journal.pcbi.1008212)
Supplement: S1 File — (ZIP) [file pcbi.1008212.s007.zip › S1_File/L-goodei-SWS2A-Angles/Torsion13.dat]

0	136.411713
1	91.846710
2	108.422844
3	127.770973
4	128.776031
5	134.834991
6	133.400726
7	135.011230
8	133.969131
9	137.093521
10	141.081100
11	113.373833
12	152.381378
13	137.030136
14	131.864197
15	133.227554
16	126.913345
17	117.132965
18	110.961502
19	103.905884
20	116.009010
21	89.589966
22	94.850540
23	87.995148
24	98.308548
25	99.639366
26	96.811317
27	118.038239
28	95.845367
29	89.302612
30	129.593094
31	131.610931
32	145.221207
33	129.085587
34	130.034927
35	111.596771
36	104.631859
37	137.294266
38	124.127762
39	124.419838
40	117.885910
41	144.036453
42	123.255257
43	103.028603
44	135.447266
45	152.550034
46	131.096741
47	97.780533
48	130.644516
49	109.396645
50	138.797913
51	133.071457
52	131.874176
53	117.494987
54	121.089912
55	118.693321
56	130.923553
57	134.557861
58	124.449081
59	132.198532
60	114.223648
61	129.126022
62	123.684456
63	98.151802
64	101.432297
65	130.840714
66	139.222488
67	134.269852
68	90.908234
69	128.617340
70	144.007217
71	132.963974
72	116.765358
73	123.489464
74	126.877525
75	125.742226
76	143.221985
77	131.502472
78	125.487610
79	122.689705
80	114.047523
81	91.728859
82	123.661095
83	115.949028
84	131.466599
85	114.919556
86	116.999199
87	132.792328
88	121.901337
89	112.476067
90	118.846504
91	125.084305
92	126.826195
93	130.932266
94	110.085472
95	119.983063
96	115.524208
97	100.770027
98	118.888718
99	98.047150
100	122.368591
101	123.926079
102	123.765282
103	134.691772
104	130.742004
105	130.333038
106	126.394455
107	138.829208
108	122.388535
109	136.974197
110	136.991028
111	128.718491
112	123.396042
113	129.023331
114	121.665314
115	136.904526
116	138.533997
117	117.592133
118	130.577942
119	121.578217
120	116.379494
121	130.353699
122	127.725716
123	128.296371
124	135.311874
125	131.779449
126	128.982941
127	137.144913
128	104.311455
129	132.217758
130	139.875977
131	133.417389
132	131.313538
133	137.299591
134	127.478394
135	122.156075
136	124.355179
137	108.231110
138	139.802399
139	104.805153
140	142.431595
141	140.628616
142	134.154770
143	123.920906
144	112.374321
145	124.194221
146	127.711235
147	128.887680
148	129.020432
149	121.150620
150	131.049438
151	132.604233
152	124.970345
153	138.430573
154	136.975876
155	115.783539
156	140.451614
157	98.323952
158	103.755714
159	143.310898
160	105.640724
161	138.463303
162	136.240616
163	118.059113
164	129.239395
165	124.164108
166	124.900612
167	120.204910
168	138.807419
169	113.655548
170	141.926361
171	131.624573
172	122.491806
173	123.557167
174	129.500244
175	110.648979
176	124.724350
177	109.511322
178	95.818512
179	133.711624
180	123.944427
181	125.533508
182	122.439705
183	123.523346
184	134.769226
185	123.252556
186	111.392967
187	129.557358
188	121.501198
189	128.875244
190	128.299286
191	115.752716
192	138.746323
193	128.402100
194	128.781647
195	111.492737
196	125.269753
197	143.636353
198	152.262161
199	141.037674
200	150.608322
201	118.995064
202	119.807137
203	128.222229
204	121.500351
205	150.094833
206	131.029755
207	115.575867
208	119.535248
209	141.007935
210	137.348572
211	124.305473
212	115.573395
213	123.330757
214	109.168198
215	132.508148
216	130.807693
217	124.045349
218	135.661423
219	147.463867
220	122.539154
221	125.857765
222	121.424156
223	130.614578
224	131.155563
225	130.705994
226	116.124786
227	124.874603
228	123.357552
229	159.012634
230	136.489319
231	124.962395
232	136.086227
233	143.854645
234	123.811699
235	129.928391
236	125.856255
237	89.678383
238	144.189148
239	123.509232
240	115.670410
241	140.119446
242	135.399551
243	127.251045
244	135.235092
245	132.301239
246	134.561432
247	96.932350
248	129.833450
249	142.125381
250	141.767609
251	122.560043
252	139.002487
253	128.771057
254	111.812218
255	123.607094
256	108.439018
257	94.306801
258	106.744873
259	125.688873
260	115.692009
261	129.096161
262	107.594582
263	132.082657
264	117.751503
265	117.049500
266	107.799538
267	121.538200
268	122.569901
269	137.422943
270	91.919617
271	144.553024
272	129.466385
273	128.387650
274	126.570267
275	133.875305
276	137.623718
277	114.760429
278	135.311081
279	123.188805
280	135.065369
281	132.011887
282	130.329529
283	127.803719
284	115.843056
285	134.317261
286	119.603241
287	134.064560
288	123.667336
289	139.147675
290	112.255821
291	140.050003
292	134.799896
293	117.462891
294	120.564110
295	112.772865
296	132.440399
297	123.109329
298	131.796616
299	128.504440
300	117.620529
301	136.378830
302	128.406494
303	136.613373
304	143.015152
305	147.414597
306	141.878448
307	110.487785
308	122.738777
309	133.081985
310	126.034615
311	126.817970
312	131.969116
313	136.065506
314	131.988022
315	142.871780
316	147.145279
317	138.415237
318	135.707016
319	112.378967
320	141.868195
321	122.711456
322	120.122208
323	130.724289
324	137.572235
325	141.214249
326	124.774414
327	128.436203
328	137.596237
329	122.795082
330	141.938934
331	123.350487
332	140.773956
333	135.527908
334	153.782898
335	122.406609
336	140.427994
337	135.630539
338	119.526932
339	133.987000
340	129.161713
341	90.018936
342	127.082024
343	125.913063
344	91.107719
345	127.507820
346	134.963928
347	127.599411
348	141.654022
349	143.378845
350	131.320740
351	139.471817
352	126.244942
353	136.461624
354	149.193283
355	151.131439
356	127.733765
357	150.963303
358	137.713470
359	136.689896
360	143.323975
361	133.027283
362	93.721863
363	114.151665
364	130.059097
365	101.454369
366	139.807648
367	131.617920
368	147.490417
369	143.844345
370	131.381622
371	132.360138
372	92.468575
373	145.132523
374	121.618935
375	129.839661
376	120.233841
377	126.060654
378	137.103775
379	124.755402
380	124.488930
381	149.931030
382	123.162560
383	141.133224
384	141.318039
385	131.202682
386	141.180511
387	134.935089
388	126.764267
389	111.598106
390	128.235687
391	147.291351
392	133.186356
393	129.338837
394	152.248718
395	132.878235
396	145.371033
397	133.094879
398	101.234932
399	117.419312
400	132.028961
401	128.257568
402	101.082840
403	128.446854
404	107.380096
405	135.693466
406	137.766876
407	139.808517
408	108.905479
409	144.106094
410	129.297668
411	129.086304
412	138.061172
413	129.300522
414	119.303543
415	85.103233
416	128.354904
417	134.184418
418	101.240196
419	126.490227
420	137.296249
421	126.195534
422	144.736359
423	131.532074
424	135.980713
425	138.230331
426	139.336914
427	139.035583
428	145.478500
429	137.540634
430	113.086273
431	132.715378
432	153.992294
433	139.893845
434	129.525284
435	138.688629
436	131.445282
437	156.770004
438	132.371567
439	136.075500
440	138.101822
441	124.602989
442	141.570343
443	144.868301
444	111.922798
445	132.840591
446	145.307877
447	116.893318
448	108.450157
449	138.855499
450	137.643692
451	118.645073
452	117.589424
453	116.358162
454	118.170975
455	124.987480
456	125.443420
457	127.635681
458	136.302551
459	126.332481
460	121.671722
461	125.901741
462	127.725319
463	137.624771
464	131.987198
465	136.576248
466	128.609863
467	135.462036
468	136.886612
469	125.518318
470	125.512543
471	116.743874
472	139.352081
473	124.327721
474	153.233383
475	118.066483
476	123.674881
477	128.224319
478	119.048111
479	121.639183
480	125.697739
481	108.615631
482	132.033432
483	106.824791
484	126.120674
485	128.469955
486	142.213943
487	123.263481
488	141.914444
489	114.904312
490	136.229721
491	131.228180
492	126.674614
493	125.964226
494	118.723373
495	118.497795
496	130.683868
497	146.554977
498	148.505692
499	123.844269
500	119.834427
501	125.816376
502	128.704498
503	127.341980
504	137.695679
505	125.652107
506	141.248993
507	107.159317
508	138.687042
509	128.506302
510	95.750793
511	108.040863
512	129.295166
513	125.495491
514	128.980774
515	141.176376
516	135.703735
517	103.747047
518	144.377106
519	139.781326
520	129.741974
521	150.429184
522	117.991310
523	131.572189
524	127.625313
525	126.641640
526	128.753357
527	151.549820
528	117.544563
529	137.614212
530	139.734177
531	148.345337
532	122.119682
533	134.388718
534	138.911346
535	132.686707
536	111.931877
537	135.634933
538	131.708160
539	114.956055
540	121.470650
541	115.021339
542	107.044495
543	120.182533
544	130.390259
545	113.447304
546	99.653610
547	131.897720
548	122.354042
549	115.252663
550	129.268295
551	126.023903
552	133.373917
553	140.452316
554	128.794754
555	130.942719
556	134.211075
557	134.629211
558	140.744415
559	131.280151
560	98.830643
561	121.606285
562	147.379425
563	119.249214
564	123.934074
565	77.908569
566	138.734558
567	124.645180
568	133.714478
569	135.872009
570	137.181519
571	132.443695
572	132.220413
573	126.917198
574	152.773605
575	122.528236
576	130.859024
577	102.517250
578	144.311005
579	149.048584
580	77.486618
581	122.108429
582	104.830460
583	129.715485
584	129.742447
585	119.758118
586	141.503647
587	121.184685
588	142.769943
589	132.703918
590	124.020882
591	128.253311
592	123.440765
593	138.190048
594	117.547272
595	108.998604
596	131.482452
597	131.801559
598	125.606277
599	138.279709
600	134.277267
601	110.500336
602	102.952003
603	134.948746
604	140.637054
605	141.427963
606	142.807404
607	136.779556
608	138.214142
609	126.921448
610	142.711166
611	146.626099
612	140.910568
613	129.982239
614	90.247353
615	136.152878
616	112.065010
617	144.936874
618	120.524208
619	113.678535
620	120.470169
621	129.024033
622	93.333862
623	121.735077
624	129.232880
625	121.509888
626	124.030746
627	143.207443
628	138.903030
629	113.158707
630	139.078033
631	111.894287
632	143.773468
633	136.484848
634	125.948784
635	127.217850
636	120.121086
637	125.677315
638	141.443542
639	128.400299
640	118.879036
641	111.466522
642	128.515579
643	132.872086
644	106.088425
645	115.167969
646	115.702805
647	141.328568
648	128.543762
649	115.858177
650	130.808960
651	139.192902
652	125.639404
653	130.986374
654	135.325882
655	141.619766
656	128.300888
657	118.094978
658	124.504745
659	137.205368
660	139.059158
661	126.076180
662	118.539917
663	126.091415
664	131.974609
665	133.292465
666	120.202042
667	146.190399
668	125.537895
669	140.498260
670	121.553146
671	121.407898
672	98.570763
673	150.039139
674	133.647018
675	134.721451
676	125.865555
677	137.299698
678	149.100159
679	119.999252
680	112.693207
681	131.821976
682	113.702087
683	146.749390
684	129.047836
685	109.659355
686	123.208611
687	133.173569
688	138.504715
689	112.262825
690	131.016953
691	132.058044
692	126.849319
693	121.103027
694	128.175079
695	109.776260
696	126.157448
697	141.586624
698	128.855057
699	132.443176
700	140.425369
701	130.875168
702	132.938156
703	143.657242
704	108.368828
705	134.631210
706	129.456650
707	128.531570
708	144.110535
709	132.659744
710	146.997879
711	121.749519
712	137.679947
713	140.215347
714	128.234512
715	110.000313
716	114.728775
717	116.327370
718	130.463242
719	126.617096
720	133.221375
721	132.387100
722	133.985428
723	130.701080
724	128.626526
725	116.600410
726	134.949142
727	132.712051
728	103.237549
729	107.278206
730	113.230385
731	136.183792
732	120.756775
733	139.419693
734	146.156052
735	135.558258
736	130.469604
737	128.747742
738	122.722206
739	133.716751
740	132.610474
741	124.322884
742	124.024628
743	115.123466
744	140.061813
745	120.051994
746	130.865021
747	129.293976
748	129.683716
749	133.081802
750	116.634300
751	109.732002
752	125.494171
753	96.715500
754	127.847023
755	120.987907
756	106.414955
757	96.380280
758	133.188004
759	128.466324
760	132.439377
761	136.574371
762	111.712082
763	133.217911
764	121.731964
765	142.153763
766	132.754532
767	124.985306
768	102.559380
769	151.853302
770	133.529663
771	139.627045
772	135.928879
773	120.879089
774	120.208641
775	97.938919
776	143.208771
777	136.777222
778	148.771088
779	94.856461
780	89.963509
781	117.744377
782	98.046417
783	127.877876
784	134.286575
785	136.339432
786	110.102684
787	133.039368
788	125.699905
789	138.659210
790	134.316422
791	106.286636
792	123.532455
793	142.121582
794	137.681778
795	133.773376
796	118.246376
797	119.842171
798	145.122498
799	123.845795
800	138.094086
801	144.461182
802	127.120697
803	127.739250
804	116.007362
805	138.040390
806	100.449898
807	113.828369
808	90.147736
809	110.253014
810	141.321838
811	137.744110
812	132.268433
813	130.931046
814	122.904472
815	122.738525
816	152.749344
817	141.260483
818	135.703186
819	132.597717
820	114.815666
821	126.103889
822	115.891670
823	129.641525
824	137.061676
825	126.350784
826	135.787506
827	120.847069
828	112.924599
829	132.986526
830	123.312042
831	135.108414
832	131.790848
833	131.757141
834	121.960693
835	123.736732
836	134.402130
837	137.978226
838	123.984917
839	121.565102
840	118.968155
841	125.147041
842	147.233521
843	124.437881
844	126.912720
845	143.430450
846	119.938599
847	99.288742
848	141.542038
849	124.309265
850	119.169014
851	112.092377
852	141.881699
853	142.805679
854	126.861557
855	120.305313
856	137.232147
857	138.329758
858	104.474144
859	135.928314
860	127.153137
861	125.289429
862	130.341385
863	129.729172
864	141.692657
865	123.568016
866	137.580460
867	147.558746
868	130.454819
869	129.854156
870	124.351707
871	119.256630
872	114.380386
873	135.956421
874	109.403526
875	143.621811
876	138.619293
877	133.311890
878	147.808517
879	103.151474
880	140.230927
881	127.616203
882	126.339668
883	135.313766
884	128.630508
885	135.170685
886	132.958206
887	132.776978
888	113.170830
889	132.639893
890	134.904541
891	147.867554
892	135.436829
893	95.255096
894	117.185295
895	118.574379
896	131.074585
897	103.735794
898	122.224068
899	106.235695
900	140.063568
901	129.157166
902	139.519226
903	118.585693
904	127.795708
905	122.899117
906	134.569992
907	127.304794
908	135.433853
909	125.479988
910	128.552628
911	137.986588
912	132.699844
913	129.601715
914	137.966293
915	140.604294
916	125.007767
917	142.472702
918	127.995094
919	139.492966
920	115.759415
921	126.757744
922	123.666176
923	96.403595
924	119.175842
925	132.607758
926	142.722000
927	104.584183
928	131.404236
929	129.166122
930	119.217865
931	139.027527
932	132.883133
933	137.575241
934	127.185364
935	116.887215
936	141.481171
937	113.700249
938	129.020172
939	134.096695
940	143.513824
941	128.611649
942	132.684906
943	141.865097
944	122.752518
945	150.331802
946	134.202423
947	136.401825
948	125.091637
949	115.294838
950	130.506622
951	132.423996
952	142.969788
953	131.062271
954	145.491394
955	139.382126
956	138.440872
957	122.388359
958	117.894012
959	137.257187
960	140.750717
961	140.316620
962	116.808395
963	139.439102
964	134.204315
965	97.624832
966	101.579620
967	144.190170
968	127.863647
969	107.251320
970	94.471077
971	113.077316
972	120.888779
973	116.688591
974	113.178337
975	147.239792
976	120.220497
977	137.004623
978	141.497681
979	136.665390
980	134.756897
981	133.644577
982	108.311913
983	138.345230
984	130.707458
985	98.189056
986	139.625595
987	121.519638
988	123.390457
989	134.710876
990	131.896118
991	137.186005
992	126.911804
993	129.356689
994	118.838745
995	106.857346
996	105.369675
997	119.565155
998	130.875732
999	140.506195
1000	133.753494
1001	132.032349
