# Supplementary material for: Short-wavelength-sensitive 2 (Sws2) visual photopigment models combined with atomistic molecular simulations to predict spectral peaks of absorbance
Source: PLoS Comput Biol. 2020 Oct 21;16(10):e1008212. doi: 10.1371/journal.pcbi.1008212 (PMC7605715; doi:10.1371/journal.pcbi.1008212)
Supplement: S1 File — (ZIP) [file pcbi.1008212.s007.zip › S1_File/L-goodei-SWS2A-Angles/Torsion2.dat]

0	-1.179232
1	-2.880399
2	12.238568
3	-0.085975
4	3.723492
5	6.433937
6	-4.444005
7	-1.595007
8	7.099579
9	5.533427
10	-1.873214
11	2.310842
12	3.052652
13	-5.347846
14	2.033962
15	8.170558
16	-2.956993
17	8.397237
18	-7.976661
19	-1.707989
20	7.994486
21	-2.005435
22	11.131546
23	-3.783904
24	2.163453
25	-10.069670
26	7.113900
27	2.263912
28	-1.886416
29	-0.661928
30	7.536842
31	12.581095
32	4.429138
33	-0.736325
34	-2.019269
35	14.729131
36	-8.192677
37	-2.987749
38	3.357426
39	-8.704782
40	-12.751017
41	15.858873
42	-0.029333
43	8.249188
44	9.711921
45	-10.928753
46	-3.852036
47	-3.141643
48	5.741975
49	-7.889037
50	7.058555
51	7.446061
52	10.083909
53	3.640123
54	7.222495
55	5.336036
56	3.232895
57	-5.725901
58	-5.340159
59	3.738145
60	-5.430926
61	2.346534
62	8.462605
63	-4.100028
64	-7.817182
65	-4.228315
66	-2.687676
67	3.340322
68	2.300303
69	-11.112075
70	5.848333
71	-1.291457
72	-8.929755
73	-1.235566
74	-9.723748
75	-2.898213
76	-11.020734
77	3.263734
78	3.856642
79	0.231159
80	6.729678
81	4.413436
82	11.740075
83	-2.497131
84	9.503548
85	-4.085114
86	3.707930
87	-0.743864
88	10.976697
89	16.851530
90	-1.648556
91	10.116345
92	9.235194
93	2.001263
94	7.851822
95	1.357722
96	-3.259784
97	-0.036729
98	-15.752478
99	-4.104551
100	0.954551
101	11.120095
102	7.027683
103	17.870432
104	-4.596614
105	9.268095
106	-3.789803
107	3.733279
108	-1.955779
109	6.169335
110	-1.018468
111	3.369157
112	0.615471
113	11.364861
114	18.159801
115	-1.021076
116	19.089199
117	-1.053866
118	-7.401553
119	-0.939345
120	-1.415463
121	3.464535
122	-6.730431
123	8.511707
124	2.111107
125	19.983948
126	-2.406966
127	1.673229
128	5.184772
129	-6.080653
130	-9.177579
131	-19.709654
132	3.689725
133	-11.102123
134	-0.480346
135	-5.297398
136	3.641845
137	0.691438
138	-4.516636
139	0.823510
140	6.502796
141	8.929440
142	7.672606
143	13.753294
144	-6.249469
145	7.127167
146	-7.238282
147	-0.726840
148	1.813901
149	-0.785844
150	2.571516
151	-5.767788
152	0.879023
153	-2.163361
154	7.026956
155	3.580385
156	6.076293
157	6.672224
158	3.697837
159	-16.785244
160	3.192246
161	5.922861
162	17.902597
163	3.139762
164	3.588454
165	-9.447297
166	-8.928838
167	-7.022874
168	-6.292930
169	-3.880377
170	2.897790
171	-1.280113
172	-2.046896
173	-1.945110
174	-8.453045
175	7.523876
176	6.941840
177	4.289274
178	-6.906075
179	6.343327
180	-11.560935
181	-6.655769
182	-3.466639
183	-1.320899
184	-3.065384
185	6.318604
186	9.017714
187	12.929005
188	-8.082768
189	8.818328
190	-4.138301
191	2.314065
192	5.151958
193	0.603957
194	0.912559
195	-2.369425
196	-2.527750
197	17.994886
198	-11.217037
199	3.835681
200	-7.909466
201	2.534477
202	-2.558422
203	-5.074994
204	6.501603
205	12.196630
206	11.654781
207	-6.975501
208	5.293456
209	-5.232860
210	0.155445
211	8.353559
212	2.584401
213	-0.037607
214	-4.004941
215	-7.501574
216	-11.819916
217	-6.330253
218	3.034915
219	7.550911
220	1.253599
221	6.101341
222	3.031549
223	3.724679
224	-2.580828
225	-10.716447
226	-14.130998
227	-16.252279
228	3.977137
229	5.455972
230	-7.245314
231	-9.084773
232	2.984066
233	-0.839703
234	14.720687
235	-6.710081
236	1.327568
237	11.732706
238	3.757923
239	-4.595726
240	-4.670519
241	4.339056
242	-1.520723
243	5.778271
244	0.898565
245	-7.294355
246	-13.488109
247	10.633291
248	-0.796012
249	4.941320
250	0.844847
251	2.189630
252	-1.919854
253	-0.423919
254	3.712204
255	-13.994019
256	-6.921335
257	-11.961800
258	5.853032
259	-4.822823
260	1.614226
261	-6.107269
262	-10.327561
263	-5.335565
264	-2.300720
265	5.965883
266	-6.155529
267	-3.361493
268	-8.055517
269	1.032177
270	11.842877
271	9.701942
272	17.551592
273	5.919003
274	4.584386
275	3.956030
276	-4.693796
277	2.578150
278	-10.395798
279	-7.419806
280	-3.594123
281	7.156747
282	-2.493957
283	12.363079
284	-2.310886
285	0.789657
286	1.468739
287	-0.948126
288	0.423260
289	8.464783
290	3.653157
291	5.212448
292	-2.227354
293	8.117764
294	12.251525
295	-17.431616
296	3.497857
297	-5.793412
298	-3.733781
299	4.098505
300	3.890926
301	-12.895327
302	10.163482
303	1.858344
304	0.743799
305	7.287602
306	-4.836000
307	14.682920
308	11.708442
309	-12.930649
310	-5.648100
311	-6.646454
312	-0.028826
313	15.027055
314	-15.050334
315	-3.356169
316	3.986184
317	7.321789
318	2.423523
319	2.077892
320	-9.872694
321	-1.044626
322	-0.996191
323	0.473553
324	8.079811
325	3.502277
326	-1.790189
327	13.668190
328	3.210011
329	1.094111
330	-8.049714
331	9.572736
332	-14.809090
333	4.445691
334	9.140890
335	1.115181
336	8.490989
337	2.340353
338	11.495933
339	6.496671
340	-3.009232
341	-1.810739
342	-1.540515
343	-7.527212
344	-0.313065
345	2.067747
346	2.778259
347	-0.735434
348	0.119343
349	7.269738
350	-8.786319
351	-7.272188
352	-14.397184
353	-8.992013
354	1.879290
355	-6.929976
356	-0.115135
357	4.726370
358	-0.874801
359	-5.968238
360	-4.604528
361	-4.000816
362	3.742644
363	-2.807069
364	-9.434474
365	0.460002
366	-8.751377
367	-2.568188
368	4.753714
369	3.423498
370	1.552074
371	2.630294
372	1.248714
373	-0.198353
374	2.037832
375	4.639890
376	-12.909162
377	11.651890
378	3.791534
379	-8.583611
380	7.999680
381	-5.905613
382	-4.545681
383	1.881238
384	-5.730381
385	3.256599
386	-2.650902
387	-1.150598
388	-3.797487
389	-6.402976
390	-3.058284
391	4.152903
392	-1.376855
393	12.760878
394	8.773546
395	-0.599602
396	10.417902
397	-3.871355
398	3.279230
399	3.069895
400	6.580457
401	1.047551
402	-3.861757
403	0.657475
404	-6.568833
405	-5.367459
406	-7.776928
407	6.727870
408	13.690769
409	3.231229
410	-2.092678
411	16.012852
412	-0.891541
413	14.059256
414	-12.303044
415	7.218983
416	-5.669185
417	3.310166
418	-0.638243
419	-3.113252
420	-4.386932
421	-1.566479
422	9.214293
423	2.583672
424	4.711530
425	4.582623
426	11.358080
427	-4.385599
428	-3.012661
429	-0.368874
430	-13.217544
431	2.232799
432	17.556604
433	-24.397533
434	-13.791895
435	-8.415359
436	3.375636
437	-3.983666
438	2.548302
439	-5.660631
440	-6.521608
441	-3.949688
442	9.014232
443	8.633747
444	-0.706583
445	1.593389
446	-4.762573
447	5.193770
448	3.777649
449	10.439449
450	-8.598638
451	3.850107
452	-2.317742
453	9.184972
454	-1.283984
455	7.880881
456	5.894770
457	-4.329299
458	-12.345951
459	-6.958313
460	1.110214
461	1.503363
462	-1.633839
463	-2.129984
464	-1.975907
465	1.473677
466	9.688743
467	-1.165231
468	0.727082
469	-2.556865
470	-8.608428
471	-8.737280
472	2.474767
473	-5.904558
474	-0.425794
475	-0.680330
476	3.518633
477	8.629333
478	-5.029084
479	2.443027
480	-2.529252
481	4.291023
482	-1.668864
483	-8.224933
484	-8.530089
485	4.280625
486	-12.307438
487	7.619670
488	2.914943
489	5.433504
490	4.558847
491	13.109790
492	-6.120168
493	2.798617
494	10.983706
495	-5.886288
496	15.891204
497	8.749115
498	2.936093
499	2.430015
500	-5.930821
501	6.619857
502	5.879622
503	8.152344
504	-8.469796
505	-18.319889
506	-8.394690
507	-9.042931
508	-6.770583
509	-6.402044
510	11.217587
511	3.351357
512	-7.770278
513	5.654262
514	9.534534
515	3.170374
516	17.071945
517	-4.414572
518	-4.083650
519	3.598672
520	-7.014672
521	12.164823
522	15.083206
523	-1.608884
524	-0.633898
525	-14.165195
526	2.948414
527	8.989267
528	-3.952044
529	-1.284429
530	-0.513006
531	2.395641
532	-2.365917
533	0.683902
534	7.366345
535	-5.803106
536	13.521681
537	-3.177567
538	9.924744
539	-6.505654
540	0.681995
541	-12.594995
542	-1.431399
543	-9.837761
544	3.740001
545	1.439106
546	-0.818996
547	-0.037131
548	10.664055
549	6.411963
550	-14.053364
551	-6.697170
552	-1.798946
553	-3.341772
554	20.761337
555	-0.538886
556	1.018857
557	1.966735
558	-12.540666
559	13.570742
560	8.442153
561	5.334781
562	-8.263817
563	-1.489618
564	0.127830
565	-2.434351
566	-11.919103
567	-0.580214
568	-0.025812
569	11.771440
570	-0.459375
571	8.604957
572	14.142282
573	7.487753
574	4.069876
575	1.957887
576	2.870071
577	2.877928
578	2.897144
579	2.640148
580	4.434160
581	-6.874797
582	12.825962
583	0.917571
584	-5.556038
585	6.047784
586	7.601404
587	0.638355
588	2.021919
589	-1.749811
590	10.186066
591	-8.423516
592	4.572433
593	7.127710
594	-22.880125
595	-4.482065
596	-0.626050
597	-2.227838
598	-4.785655
599	24.296431
600	3.626667
601	13.535199
602	11.794107
603	2.431949
604	0.339907
605	-5.965308
606	6.676606
607	-3.037520
608	-4.158636
609	6.059611
610	-9.911465
611	-11.231420
612	5.418375
613	0.844752
614	5.812123
615	-8.289245
616	-1.119232
617	0.156069
618	17.890093
619	-5.677657
620	8.092498
621	8.439127
622	21.944824
623	8.853623
624	-5.182720
625	-0.315654
626	-5.186790
627	10.483428
628	-5.292628
629	7.612058
630	1.774043
631	-2.364393
632	-3.182689
633	-3.728979
634	1.889876
635	1.037862
636	3.260483
637	2.068883
638	-2.291076
639	7.667282
640	10.749934
641	-15.565843
642	-0.102899
643	-6.961489
644	-0.129827
645	-1.251485
646	15.096272
647	-3.375024
648	-3.511044
649	-1.656682
650	0.012412
651	-1.344134
652	-21.592150
653	17.248991
654	-1.198379
655	7.885493
656	-8.534387
657	2.278832
658	-8.648488
659	10.583558
660	-3.310213
661	-5.444329
662	0.680736
663	5.320969
664	5.571666
665	8.559021
666	4.566472
667	3.612323
668	-1.460410
669	-4.490482
670	2.327399
671	-0.977390
672	-4.536103
673	7.310866
674	7.343257
675	-2.157084
676	2.029873
677	-6.288288
678	18.490643
679	2.264855
680	14.159038
681	0.543111
682	-2.632095
683	0.696399
684	3.585514
685	-3.173203
686	1.467762
687	7.717980
688	18.479250
689	13.949010
690	-1.243796
691	7.589053
692	14.112333
693	-13.356530
694	10.508740
695	-8.810701
696	-3.997481
697	-1.153695
698	-9.982232
699	-1.656257
700	-16.423525
701	15.120829
702	1.057828
703	-7.202219
704	2.354869
705	4.827247
706	-7.969614
707	5.129827
708	2.128177
709	0.200278
710	-6.263831
711	12.383961
712	15.065217
713	12.307971
714	10.134494
715	2.965846
716	-5.966089
717	-1.014911
718	7.071076
719	-4.875615
720	-3.420532
721	5.690848
722	0.429897
723	-1.923269
724	3.071796
725	-2.711614
726	0.881798
727	3.093745
728	3.063904
729	9.191095
730	8.546270
731	0.639899
732	13.391899
733	4.319910
734	11.956542
735	7.282536
736	4.759446
737	-0.716058
738	11.516191
739	-17.398422
740	-5.401602
741	0.096578
742	5.602548
743	-8.990170
744	7.086399
745	5.134463
746	2.036639
747	14.716175
748	1.170236
749	-13.977386
750	-9.304722
751	4.717321
752	-8.223569
753	-2.553698
754	5.152433
755	-3.554818
756	3.675111
757	-3.981997
758	2.495628
759	0.777200
760	1.001955
761	2.056628
762	-6.222326
763	10.240810
764	3.273956
765	7.800063
766	-5.175528
767	-0.867367
768	6.103043
769	-4.185238
770	-10.476437
771	5.244472
772	1.729080
773	10.123446
774	5.911140
775	-8.803354
776	-3.182778
777	1.524834
778	6.226244
779	3.363194
780	-2.732016
781	-11.987329
782	-23.674124
783	5.555532
784	9.944529
785	6.468154
786	6.830148
787	2.101928
788	-2.224089
789	7.421107
790	10.952323
791	-1.909365
792	-1.380376
793	-8.267385
794	2.130600
795	-8.924817
796	-0.325176
797	-5.345368
798	-5.690832
799	1.430597
800	-6.190500
801	-1.221923
802	-10.170939
803	8.578667
804	1.299389
805	-0.819078
806	1.918476
807	-8.471189
808	15.469805
809	1.210715
810	4.744006
811	-6.156029
812	-1.131998
813	-14.604155
814	12.643368
815	-20.754807
816	3.350638
817	-4.652910
818	9.609535
819	5.118646
820	9.905856
821	-3.755571
822	-4.924562
823	0.178503
824	2.851585
825	-0.731500
826	10.380364
827	2.198688
828	-1.388757
829	2.648274
830	2.268163
831	5.243425
832	1.685719
833	9.042384
834	6.075562
835	4.483247
836	-0.031053
837	0.454324
838	4.074381
839	-0.432575
840	-0.681386
841	0.039989
842	2.655474
843	-15.819770
844	-2.154156
845	-2.257184
846	8.489396
847	0.508171
848	4.864881
849	1.395944
850	-2.717909
851	-8.443597
852	-6.026504
853	1.064900
854	-1.401357
855	-0.048933
856	0.391448
857	5.612824
858	7.579791
859	13.806500
860	5.865558
861	5.304037
862	0.195824
863	-14.209425
864	12.346312
865	2.421309
866	10.085107
867	0.901771
868	-2.480866
869	-1.084433
870	-8.594443
871	-11.961536
872	7.148248
873	5.161125
874	9.782249
875	10.715988
876	-10.917492
877	-6.299130
878	-4.604715
879	11.473590
880	1.084574
881	-8.660720
882	-4.262014
883	1.276111
884	2.344830
885	16.312017
886	-9.418520
887	17.851252
888	-4.258002
889	2.487977
890	7.078900
891	-4.508780
892	-5.637542
893	7.179170
894	-0.305324
895	2.397669
896	-18.429750
897	-5.070667
898	4.804569
899	5.526993
900	4.775573
901	-5.045866
902	10.782711
903	13.216938
904	-3.546937
905	0.815431
906	-4.886255
907	5.869023
908	1.292749
909	-6.301977
910	5.152746
911	11.328637
912	0.119430
913	11.516806
914	1.522686
915	-0.113422
916	-1.034427
917	4.042346
918	15.888950
919	2.240922
920	10.302673
921	2.073018
922	-3.690943
923	-5.591761
924	16.874958
925	-1.386596
926	-1.298897
927	-5.100377
928	2.548004
929	5.140606
930	-16.242626
931	-5.593129
932	-0.679010
933	-3.346652
934	3.207943
935	18.661577
936	2.901668
937	10.597856
938	7.145575
939	0.437682
940	-3.990969
941	6.345627
942	9.522132
943	-2.167788
944	-9.172400
945	13.692405
946	12.786891
947	12.180716
948	22.383871
949	3.732234
950	7.244778
951	1.269904
952	-4.441242
953	1.542488
954	1.593768
955	5.160925
956	7.679492
957	3.855622
958	1.515360
959	7.485089
960	5.523431
961	5.771293
962	1.358904
963	1.006510
964	5.590856
965	1.579609
966	0.299272
967	-10.503698
968	-0.096665
969	1.964454
970	4.806739
971	11.856968
972	-6.936490
973	11.536217
974	14.680963
975	7.976594
976	-5.413021
977	-2.633024
978	10.437414
979	-1.282533
980	3.624453
981	-2.804073
982	8.400114
983	4.904538
984	5.943604
985	3.139449
986	-4.935643
987	2.751567
988	-5.778034
989	6.977752
990	4.713398
991	-0.712979
992	-4.709418
993	6.735545
994	8.668688
995	0.132334
996	-0.168200
997	9.134867
998	0.432833
999	-6.793736
1000	-1.106513
1001	-3.128215
