# Supplementary material for: Short-wavelength-sensitive 2 (Sws2) visual photopigment models combined with atomistic molecular simulations to predict spectral peaks of absorbance
Source: PLoS Comput Biol. 2020 Oct 21;16(10):e1008212. doi: 10.1371/journal.pcbi.1008212 (PMC7605715; doi:10.1371/journal.pcbi.1008212)
Supplement: S1 File — (ZIP) [file pcbi.1008212.s007.zip › S1_File/L-goodei-SWS2A-Angles/Torsion4-360.dat]

0 182.848
1 190.131
2	164.286606
3 187.701
4 181.949
5 180.446
6 182.911
7	176.672272
8	164.871902
9 180.394
10 183.011
11	177.415543
12	179.858902
13 193.131
14	177.721344
15 190.812
16 185.6
17	154.144852
18	175.977051
19 186.913
20	173.398529
21	175.418716
22 187.299
23	173.317963
24	173.656921
25	172.497055
26	173.118607
27 183.459
28	171.848663
29	175.161530
30	167.232239
31 180.715
32	174.683304
33	177.365677
34	179.165558
35	172.139450
36 183.392
37	175.494781
38	172.548309
39 182.184
40	170.312958
41	174.016998
42	171.839066
43	177.228912
44	173.053223
45	166.245514
46	174.464462
47 192.749
48 183.933
49	174.794937
50 193.746
51	172.899582
52	172.901825
53	171.457458
54	157.272156
55	166.779068
56	158.160812
57 180.214
58	168.184677
59	162.216736
60	174.684097
61 193.281
62	174.044891
63 185.261
64	176.533096
65 183.221
66	180.000046
67 180.953
68	165.798721
69 184.111
70 181.382
71 182.42
72 191.832
73 184.942
74 193.605
75 182.049
76	171.630951
77 184.199
78	178.140717
79	160.480148
80	178.682419
81	168.368179
82 189.469
83	171.492981
84 188.003
85 191.795
86 193.184
87 193.227
88 190.514
89 185.59
90 181.372
91 195.616
92 185.218
93	176.343979
94 192.366
95 188.371
96	177.899063
97 184.76
98 183.053
99	169.626724
100	162.879974
101 184.492
102 186.726
103 181.832
104 191.278
105	165.354950
106 182.942
107 186.19
108 187.851
109 196.294
110 190.76
111 189.287
112 181.549
113	172.622314
114 190.124
115 184.82
116 184.438
117 189.938
118 195.883
119	179.103546
120 197.593
121 186.794
122 190.438
123	173.758606
124	178.525055
125 184.637
126 193.662
127	176.001953
128	176.075027
129 182.333
130 201.925
131	173.231903
132 186.121
133 188.675
134 184.602
135 186.201
136 199.195
137 189.832
138 186.095
139	165.552948
140 185.984
141 187.431
142	178.348053
143 194.854
144 186.757
145 186.853
146 180.473
147 187.727
148 182.926
149 196.291
150 200.937
151	169.064880
152 181.287
153 180.605
154 192.411
155 185.772
156 191.253
157	176.058502
158	170.151245
159	179.261780
160 198.077
161 180.3
162 187.619
163 195.372
164 181.334
165 187.71
166 183.418
167	179.471878
168 180.611
169 183.948
170 183.498
171 184.979
172	174.398743
173 189.932
174 189.676
175 187.749
176 191.064
177 184.531
178 192.296
179 186.197
180 187.887
181	179.612534
182 202.809
183 189.655
184 194.434
185	178.297684
186 184.898
187 190.897
188 189.878
189 183.361
190 189.432
191 184.268
192 186.186
193 191.625
194 188.574
195 184.433
196	172.666122
197 191.985
198 188.792
199	178.969955
200 192.446
201 189.609
202	174.456467
203 194.313
204	177.312210
205	164.722595
206 194.303
207 185.754
208 180.142
209	179.500519
210 194.644
211	172.030884
212 181.299
213	171.753296
214 180.007
215	179.525162
216 189.405
217 190.262
218	172.578125
219 181.025
220	178.848709
221 186.275
222 189.742
223 180.93
224 192.206
225 183.179
226 193.457
227 188.235
228 196.609
229 181.227
230 187.027
231	177.836472
232 189.782
233 188.903
234	179.052475
235	176.703918
236 196.319
237 190.428
238 187.087
239 188.301
240 199.711
241	175.282333
242 184.278
243 180.932
244 190.273
245	170.245270
246 181.01
247	179.177887
248	176.364029
249 189.687
250	170.066147
251 194.759
252	178.482193
253 199.829
254 202.92
255 184.291
256 195.724
257 201.334
258 204.057
259 193.612
260 196.393
261 180.553
262 193.766
263	179.827789
264 188.308
265 203.068
266 202.511
267 186.125
268 187.061
269 184.892
270 185.986
271	179.039932
272 184.484
273	175.619629
274	168.424011
275 195.659
276 187.05
277 185.868
278 189.584
279 186.119
280 187.199
281	175.809570
282 191.143
283 187.161
284 189.366
285 183.793
286	178.643707
287 186.959
288 181.186
289	174.791656
290 186.211
291 186.157
292 185.907
293 191.864
294	178.040573
295 182.765
296 181.133
297 193.946
298	176.752625
299 181.119
300 189.19
301 188.331
302 190.398
303 183.067
304 181.499
305 190.11
306	175.258759
307	166.751923
308 187.373
309	176.534653
310 190.245
311	177.149948
312	175.219299
313	174.342789
314 187.465
315 189.842
316 183.556
317 183.977
318	178.458710
319 184.608
320 183.443
321 190.872
322 193.31
323 185.149
324 187.069
325 192.206
326	165.224335
327	168.883911
328	179.424118
329	168.887421
330	179.435089
331 187.416
332 184.972
333 186.367
334	176.095215
335 190.298
336 184.526
337	177.143204
338 180.193
339 188.458
340 188.925
341	159.124878
342 180.54
343 190.704
344 187.941
345 190.636
346	168.784561
347 180.33
348 181.446
349	172.566559
350	171.789429
351	179.448380
352	179.222290
353 182.19
354	175.189529
355 183.279
356	166.943390
357	178.838974
358 185.195
359	170.500778
360	179.486755
361 186.79
362 189.285
363	178.438446
364 184.485
365	175.748077
366	177.048843
367 197.203
368	175.524841
369	179.064560
370	178.701157
371 188.709
372	165.794785
373	177.421005
374	174.045792
375 184.673
376 183.64
377	166.738800
378 192.362
379 181.33
380 180.049
381 188.978
382	168.504257
383 189.839
384 185.922
385 185.657
386	177.886795
387 187.224
388	176.938309
389 186.613
390 186.575
391 194.713
392	166.340652
393 181.684
394 192.781
395 184.415
396 185.255
397 192.858
398	177.023209
399 184.54
400 180.289
401 184.486
402 180.48
403 192.987
404 185.366
405 187.046
406 180.517
407	179.546692
408 182.629
409	177.408859
410 192.318
411 182.432
412 181.574
413	176.587479
414 185.907
415	153.937683
416	176.536072
417 189.767
418	168.610123
419 182.086
420 192.363
421 195.217
422	172.175018
423 180.667
424	178.829544
425 186.7
426	169.535568
427	163.984711
428	173.111649
429	170.560257
430 186.754
431	176.610352
432 181.839
433 187.48
434	172.290878
435	178.508041
436 183.062
437 182.669
438	167.554703
439 181.545
440 191.271
441 184.434
442 186.601
443	176.426514
444	157.081635
445 182.472
446	179.202362
447	170.942154
448	166.300323
449	172.556122
450 186.459
451 184.701
452	177.878998
453	169.578735
454	172.215546
455 180.161
456 189.922
457 180.701
458	177.434418
459	166.633972
460 181.045
461	176.078476
462 190.005
463 182.069
464 180.66
465 185.505
466 180.088
467 187.508
468	179.432526
469	167.100983
470	179.214035
471	177.853027
472 187.919
473	169.135773
474	174.387039
475 183.805
476	170.263565
477 182.478
478	177.228256
479 181.891
480	170.983917
481	178.845016
482 184.521
483 184.866
484	169.741974
485	179.561325
486 190.896
487 183.949
488	179.115326
489	177.252625
490	178.469254
491 183.062
492	175.258698
493 189.893
494 189.116
495 182.291
496	179.492783
497	177.199341
498	168.854462
499	175.723480
500 190.432
501	174.115051
502 180.782
503	179.428329
504 184.324
505 181.355
506 184.427
507	179.650314
508	171.033020
509 186.044
510	174.319412
511	171.367035
512 182.836
513	179.294373
514	171.195267
515 182.044
516	174.749390
517 183.664
518 184.925
519 181.818
520 185.8
521	173.231216
522	172.772202
523	174.914886
524	176.459259
525	170.797684
526 182.912
527	177.622971
528	173.488174
529 186.855
530	178.948212
531	179.933441
532 184.457
533 186.825
534	176.565170
535 200.361
536 186.885
537 189.836
538	174.697723
539 183.408
540 183.874
541 191.677
542 188.157
543 188.601
544	174.827881
545 182.095
546 180.671
547 183.674
548	163.563232
549	166.180511
550 181.996
551 182.761
552 184.151
553	177.578735
554	179.242416
555	178.579391
556 186.878
557	173.861206
558 189.747
559	177.244827
560	176.721786
561 180.319
562 189.554
563	178.355331
564	176.792084
565	173.528671
566 184.975
567 188.004
568 187.144
569 188.937
570 195.842
571 184.745
572 180.194
573 187.562
574	174.561722
575 182.021
576 190.414
577	172.448395
578 185.554
579 183.958
580 190.205
581	172.384262
582 186.656
583 188.189
584 187.883
585 182.725
586 182.538
587 184.258
588 186.889
589 184.932
590 180.558
591 198.161
592 186.136
593	177.190338
594	178.961395
595	179.917007
596 193.939
597 185.164
598	172.134491
599	171.204651
600 185.617
601 185.469
602 180.923
603 194.682
604	176.591782
605	178.830704
606 188.418
607 190.049
608 192.225
609 182.738
610 182.131
611 191.791
612	170.728821
613 184.455
614	173.214325
615 184.317
616 183.827
617 186.565
618 193.837
619 183.108
620	163.233353
621 188.984
622 180.71
623	175.962219
624 196.351
625	177.812500
626	167.255951
627 182.995
628 182.739
629 183.372
630 185.38
631	173.966644
632	174.797226
633 180.615
634 180.184
635 180.195
636	176.427338
637	167.244995
638 181.708
639 191.712
640	179.438400
641	179.524857
642 180.077
643 193.824
644 191.635
645 183.873
646 188.967
647 186.411
648	179.249954
649	170.025970
650 189.55
651 180.508
652 190.885
653	172.857101
654	170.653259
655 184.222
656 183.556
657 182.168
658 181.779
659 184.576
660 180.372
661 182.639
662 184.629
663 181.533
664 187.806
665 195.23
666 186.586
667	178.305664
668	179.039673
669	177.642395
670 191.522
671	174.241653
672 181.826
673	175.984955
674 187.517
675 188.041
676 188.797
677 194.405
678	179.165665
679 196.112
680 185.385
681	176.134079
682	175.678650
683 189.033
684	167.623093
685	168.822174
686 191.232
687 180.027
688	177.701279
689 193.507
690 194.329
691	177.200958
692 181.128
693 190.209
694 180.394
695 187.201
696	175.338760
697 188.974
698 186.581
699 181.857
700 184.441
701 183.732
702 185.999
703 180.464
704 183.8
705 190.117
706 180.293
707 196.509
708 188.107
709 183.165
710 192.84
711 182.814
712	173.156647
713 185.153
714	176.918884
715 183.245
716 186.42
717 186.284
718	179.327454
719 181.582
720 180.474
721 183.756
722	178.892044
723	178.973633
724 198.494
725 180.201
726	165.797195
727	178.252548
728 180.312
729 191.651
730	175.103210
731 192.67
732	174.566925
733 181.774
734 184.479
735	174.550186
736 181.744
737	173.794724
738	169.560013
739 186.159
740 180.485
741 184.762
742 190.886
743 188.619
744	168.902420
745 186.383
746	172.315430
747 186.947
748 192.725
749	159.860382
750 183.982
751	179.570831
752 196.38
753	173.082184
754 180.808
755 184.115
756	179.946777
757 181.93
758	175.387497
759 180.808
760 184.715
761 187.725
762	165.324905
763	170.183441
764	176.344391
765	178.832108
766 196.963
767	178.371933
768 188.477
769 190.488
770 180.028
771 192.601
772	178.992981
773	169.687454
774 182.93
775	175.662109
776	179.545410
777 180.746
778	175.226120
779 189.011
780 188.978
781 185.077
782 189.16
783	170.223160
784	179.592560
785 188.078
786 183.415
787	177.995605
788 189.407
789 183.181
790 188.487
791	179.607620
792 182.204
793 186.14
794 183.252
795	170.130920
796	173.128036
797 190.17
798 194.73
799 195.519
800 184.85
801 185.531
802	173.228607
803 181.197
804 183.739
805 197.184
806	174.959335
807	165.232498
808	161.220032
809	176.497696
810 192.813
811	174.988083
812 199.767
813 196.77
814	175.251419
815	175.214996
816 189.751
817 186.008
818 180.566
819 194.995
820 183.77
821	174.884003
822	178.732056
823	178.014633
824	173.376495
825 182.838
826 187.153
827	172.470230
828	177.251495
829	177.331238
830 181.041
831 188.004
832	179.167496
833 181.713
834 181.019
835	175.386139
836	169.928085
837	172.558929
838 180.974
839 197.611
840 185.7
841 190.885
842 199.747
843 200.11
844	173.936783
845 194.028
846	171.760284
847	179.556381
848 180.439
849 181.047
850	168.112473
851	173.224655
852	177.550217
853 196.294
854 180.617
855 187.357
856 180.103
857 190.744
858 184.026
859	170.926147
860 189.964
861	179.670517
862 183.336
863 197.753
864 182.258
865	171.310318
866 184.789
867 185.104
868	177.801666
869	174.602173
870	177.847229
871 195.114
872 181.386
873 182.263
874 182.55
875	176.207855
876	169.721222
877 195.453
878 192.254
879	170.031387
880	171.234695
881	177.336868
882 183.919
883	171.986115
884 181.117
885 182.847
886	173.696655
887	170.819489
888 181.602
889	165.516724
890	164.268417
891 184.063
892	172.290878
893 180.232
894 189.088
895 185.463
896 183.385
897 193.903
898	177.859207
899	164.440140
900	175.177551
901	177.511551
902 192.232
903 183.086
904	170.720963
905 187.942
906 185.247
907	169.862503
908 184.289
909 185.854
910 185.753
911 195.109
912 180.318
913 188.449
914 191.888
915 184.495
916	168.572006
917	173.269333
918	172.146057
919 186.824
920	175.542801
921	174.949463
922 181.941
923	179.350922
924	179.165070
925 191.537
926 183.295
927	169.330688
928 182.694
929	178.556076
930 187.111
931	176.420029
932 184.282
933 191.307
934 181.758
935 200.654
936	169.721695
937 190.711
938	176.553375
939 193.444
940	175.025223
941	170.111572
942	172.460083
943 187.622
944	168.285889
945	176.469559
946	172.565506
947	176.368149
948	172.937012
949 190.543
950	176.782547
951	174.045868
952	179.103653
953 187.855
954	178.184814
955 185.625
956 183.582
957 186.323
958 182.324
959	175.973129
960	176.570602
961	174.216965
962	178.749802
963 187.241
964	170.289490
965	173.240997
966 196.481
967 182.296
968	175.504440
969 187.022
970 182.572
971 183.067
972 185.821
973	179.087570
974 194.068
975	176.390533
976	169.981689
977 183.607
978 185.542
979	174.270416
980	175.592392
981 190.429
982	179.442337
983	160.114075
984	177.164307
985	168.527527
986	179.296494
987	168.569626
988 183.757
989	177.921341
990 181.851
991	168.576874
992 194.595
993 185.216
994	175.768433
995 187.713
996	169.267014
997 186.55
998 180.91
999 189.36
1000 194.111
1001 184.697
