# Supplementary material for: Short-wavelength-sensitive 2 (Sws2) visual photopigment models combined with atomistic molecular simulations to predict spectral peaks of absorbance
Source: PLoS Comput Biol. 2020 Oct 21;16(10):e1008212. doi: 10.1371/journal.pcbi.1008212 (PMC7605715; doi:10.1371/journal.pcbi.1008212)
Supplement: S1 File — (ZIP) [file pcbi.1008212.s007.zip › S1_File/L-goodei-SWS2A-Angles/Torsion15.dat]

0	3.159000
1	-1.578392
2	3.601670
3	5.475775
4	4.737808
5	0.462185
6	-0.248040
7	3.146628
8	1.079069
9	4.993855
10	6.438280
11	5.870870
12	14.849274
13	-2.267279
14	4.702706
15	15.858385
16	9.714146
17	7.279018
18	5.888884
19	-6.423285
20	6.573145
21	9.284549
22	-4.639181
23	3.419498
24	-6.436395
25	-9.454473
26	5.980304
27	-5.565059
28	-5.302664
29	-4.472131
30	7.162753
31	-5.719607
32	8.715803
33	14.522020
34	-5.733907
35	-5.341761
36	0.048542
37	-3.674819
38	7.272358
39	7.366427
40	-13.062357
41	-5.204658
42	4.418684
43	-11.427268
44	4.488263
45	-2.188269
46	-6.978453
47	3.574917
48	7.668360
49	4.926205
50	9.673624
51	0.080551
52	5.358881
53	-7.435145
54	-1.623278
55	13.534805
56	12.663461
57	6.634710
58	-0.557417
59	-1.564651
60	-1.076258
61	13.011045
62	-2.914326
63	-2.255831
64	-11.326559
65	-0.490921
66	-3.578986
67	7.659067
68	4.970951
69	-11.835540
70	16.997417
71	1.805603
72	2.013623
73	14.718754
74	1.556472
75	6.246351
76	10.018994
77	-2.600137
78	6.733676
79	-1.197905
80	4.187387
81	-8.395867
82	4.757181
83	-8.788246
84	-4.002903
85	-3.610971
86	12.672731
87	4.151354
88	7.047440
89	6.297420
90	-10.812819
91	4.891244
92	9.521421
93	-2.128448
94	4.241686
95	7.829902
96	-3.309797
97	-4.435736
98	8.961094
99	-16.819689
100	11.264576
101	-10.159860
102	16.624659
103	-2.062236
104	1.458183
105	4.807831
106	5.688030
107	2.705044
108	7.264512
109	2.738269
110	7.803287
111	0.618692
112	0.745788
113	6.428737
114	-11.584964
115	11.212988
116	4.010189
117	7.756067
118	6.937726
119	5.174713
120	10.607394
121	7.331626
122	-1.194580
123	-2.757920
124	3.497371
125	11.602636
126	14.541324
127	-7.363289
128	14.521446
129	-4.282120
130	11.096183
131	0.957653
132	5.278141
133	6.331003
134	-4.950646
135	9.457384
136	13.801850
137	0.258593
138	-3.402120
139	7.696733
140	6.616189
141	3.412179
142	3.998362
143	3.545471
144	4.457956
145	5.460454
146	-4.625412
147	9.905646
148	1.315010
149	-3.184779
150	-1.139156
151	-6.000369
152	8.357473
153	3.935981
154	5.847233
155	6.189242
156	7.503898
157	-3.532036
158	-1.852447
159	3.109340
160	-9.092584
161	10.321424
162	6.717377
163	7.148082
164	-0.105546
165	4.579684
166	1.093488
167	-1.195476
168	8.902224
169	3.300408
170	10.735486
171	5.469139
172	7.911864
173	-6.671343
174	-4.200726
175	0.745480
176	5.048410
177	13.510098
178	1.299641
179	6.248968
180	13.098903
181	2.433921
182	3.901881
183	13.178485
184	9.912871
185	13.189687
186	3.686186
187	13.215164
188	-1.365412
189	12.438005
190	7.135471
191	8.294295
192	6.800084
193	-5.556087
194	11.077170
195	-1.735069
196	0.578518
197	7.277962
198	13.692773
199	8.597980
200	-1.085476
201	-6.596010
202	-0.314166
203	-1.941275
204	8.565717
205	0.199824
206	7.169899
207	3.848234
208	7.403594
209	4.621538
210	18.854242
211	-5.018017
212	-10.915253
213	-5.840266
214	-5.088050
215	4.765697
216	4.342769
217	13.649938
218	-2.880198
219	-7.063503
220	-5.440926
221	1.095056
222	12.892999
223	2.322787
224	-0.823570
225	-2.601916
226	6.040800
227	4.280504
228	-1.265585
229	-2.889734
230	-2.755975
231	-1.635363
232	6.648799
233	-1.050207
234	2.459187
235	-6.653248
236	4.296912
237	-1.540089
238	3.134355
239	3.738648
240	-7.202971
241	3.910461
242	8.682548
243	16.431103
244	6.477049
245	4.167474
246	0.802508
247	-7.033886
248	-5.867718
249	5.152527
250	4.578353
251	-2.852462
252	11.579326
253	11.689348
254	7.534277
255	12.781403
256	0.066596
257	-7.851245
258	-4.694063
259	-0.877283
260	14.676937
261	8.289886
262	-1.698040
263	10.665878
264	1.472697
265	-3.454546
266	2.913545
267	0.544663
268	-12.605875
269	2.412940
270	-13.158840
271	11.445012
272	12.740335
273	5.455656
274	-2.189927
275	11.070956
276	-7.799371
277	-1.877876
278	4.701940
279	5.773221
280	10.890719
281	9.314950
282	10.152546
283	-0.968150
284	-12.617759
285	3.030626
286	6.623022
287	4.763141
288	8.580898
289	-4.546506
290	-13.642412
291	5.525737
292	5.449204
293	1.280998
294	3.587464
295	7.413744
296	-0.383374
297	2.904123
298	-1.213495
299	-4.126984
300	-4.232077
301	3.768975
302	0.933324
303	12.785185
304	0.866891
305	6.160365
306	1.200483
307	11.189579
308	0.309686
309	0.148553
310	3.266158
311	1.632432
312	7.086303
313	8.810763
314	11.322450
315	3.916950
316	8.388230
317	-13.662618
318	3.860538
319	2.782327
320	9.561506
321	-3.453743
322	6.015089
323	-0.170266
324	11.450950
325	-3.221911
326	15.622704
327	2.106308
328	1.005640
329	2.734249
330	-0.627756
331	16.858562
332	15.622247
333	8.347247
334	10.008761
335	-14.807080
336	-1.270829
337	2.791512
338	5.315957
339	-5.648917
340	-5.281950
341	-15.738949
342	0.787148
343	-6.571098
344	-9.979891
345	-17.722294
346	-2.168715
347	-5.238741
348	6.029452
349	12.955514
350	1.083865
351	0.403830
352	8.786201
353	0.870051
354	2.265055
355	8.334665
356	3.137196
357	6.453192
358	6.013941
359	14.918631
360	-1.735412
361	-4.480742
362	-3.948535
363	0.457901
364	3.119292
365	-1.261085
366	4.215204
367	3.998157
368	14.783989
369	-1.652826
370	-2.515739
371	-7.295807
372	-10.996363
373	-4.614772
374	-13.276464
375	11.538468
376	7.439308
377	20.767899
378	8.176534
379	5.538910
380	6.700855
381	3.074391
382	-7.168928
383	1.557809
384	7.262921
385	6.758649
386	5.578383
387	3.650561
388	6.644669
389	-0.514637
390	-1.464282
391	1.196100
392	-6.914723
393	0.634356
394	3.295803
395	7.847663
396	6.797852
397	12.233958
398	0.291685
399	-1.508198
400	11.506412
401	-3.216982
402	-1.590150
403	-1.667047
404	2.827589
405	2.260459
406	7.234174
407	11.547034
408	-8.967596
409	6.438076
410	4.923929
411	20.118683
412	4.060475
413	-8.774920
414	19.758490
415	-2.054933
416	2.366714
417	9.860631
418	2.749995
419	6.073963
420	10.798405
421	1.950659
422	-2.222946
423	-1.546155
424	3.438687
425	10.214504
426	1.348231
427	-1.366632
428	0.152764
429	3.291393
430	9.876402
431	3.059798
432	23.315350
433	7.054624
434	3.612019
435	18.150225
436	-0.500958
437	12.378442
438	7.281344
439	3.921673
440	1.130781
441	3.313482
442	3.461696
443	-2.340901
444	-12.115622
445	-2.178757
446	-2.112592
447	1.768591
448	-0.211771
449	-10.244262
450	7.042639
451	-3.435889
452	-2.413727
453	1.618357
454	7.631703
455	7.437835
456	1.473267
457	1.041365
458	7.767025
459	-8.991062
460	-2.497263
461	2.791027
462	1.597385
463	4.980881
464	-3.840642
465	5.849546
466	0.933290
467	-8.013739
468	11.729267
469	15.330713
470	5.117105
471	12.615577
472	-1.557875
473	4.355346
474	1.320638
475	-1.049541
476	3.365661
477	5.424175
478	1.674474
479	7.757439
480	7.317403
481	3.883856
482	7.167519
483	-6.283222
484	-3.487635
485	-0.914768
486	4.011117
487	1.190940
488	3.771059
489	4.536173
490	10.280438
491	4.098948
492	2.413383
493	-5.973250
494	3.821277
495	6.114408
496	6.852145
497	-3.828281
498	4.294894
499	6.371207
500	2.297271
501	-8.331855
502	-4.517257
503	5.229579
504	-2.997545
505	-4.538648
506	-2.932360
507	-7.626909
508	-1.413473
509	3.965402
510	-10.526429
511	-6.867453
512	8.631599
513	2.783024
514	-3.976665
515	9.743691
516	-11.360024
517	0.668341
518	8.776924
519	1.085704
520	8.470019
521	0.702680
522	4.789839
523	9.484294
524	-0.368632
525	-0.335931
526	6.815738
527	-2.923660
528	0.835936
529	3.926945
530	1.141814
531	10.042803
532	-1.659221
533	2.150480
534	-1.733203
535	6.887773
536	-6.268302
537	0.234948
538	-14.578617
539	-2.730582
540	-14.860470
541	-5.844487
542	-1.871332
543	3.470225
544	12.781556
545	-3.592847
546	-1.919228
547	-7.326439
548	4.107856
549	1.129417
550	-5.787501
551	-9.705976
552	8.776760
553	8.649979
554	-10.568200
555	-10.561921
556	2.335824
557	4.808931
558	-0.775102
559	9.377951
560	4.882220
561	-3.030818
562	1.249031
563	-4.681917
564	-3.801229
565	3.739391
566	-2.857560
567	-1.874625
568	9.209312
569	0.756807
570	14.099086
571	0.252168
572	10.037913
573	4.841323
574	8.181061
575	9.218073
576	1.206928
577	-0.267346
578	3.109306
579	-0.910354
580	-11.479187
581	-1.010825
582	-0.724059
583	-6.050291
584	4.505470
585	-4.359029
586	3.781935
587	-5.379809
588	14.710624
589	4.266189
590	-6.200796
591	10.491488
592	9.140109
593	5.900883
594	11.203391
595	6.966153
596	6.835298
597	-0.428076
598	6.205655
599	0.371536
600	2.563594
601	8.084541
602	0.789320
603	7.661492
604	4.751038
605	2.069625
606	6.673582
607	14.970799
608	10.548073
609	6.972940
610	0.030261
611	-1.273492
612	-2.277075
613	-5.983600
614	1.930311
615	3.313185
616	-10.687549
617	3.005853
618	-0.575705
619	4.432863
620	-2.007864
621	-4.238008
622	-13.707334
623	9.460264
624	-2.451986
625	1.712771
626	-3.723703
627	-2.399379
628	1.509819
629	0.921024
630	4.330096
631	-2.840219
632	-1.700145
633	-7.056129
634	-10.391853
635	-8.367757
636	12.530463
637	-1.408959
638	-2.129287
639	10.128949
640	9.790079
641	-0.356569
642	1.251942
643	10.462466
644	2.003867
645	-7.869927
646	-8.419919
647	-7.923561
648	3.599434
649	0.654066
650	6.732936
651	4.927628
652	-5.283951
653	5.988103
654	7.211908
655	6.933324
656	3.000704
657	-2.014652
658	6.518772
659	-0.810946
660	5.827341
661	-2.562690
662	13.998133
663	7.644100
664	5.427206
665	-1.298606
666	-6.286294
667	4.247639
668	2.248448
669	-10.794171
670	8.464092
671	8.763375
672	1.710533
673	-12.447136
674	12.761036
675	14.383603
676	6.396173
677	10.042686
678	9.633081
679	2.970477
680	-6.967666
681	9.549447
682	8.269349
683	3.478684
684	-12.016963
685	-8.069241
686	-2.804859
687	-5.622800
688	6.410012
689	0.683953
690	9.425636
691	7.774400
692	8.626231
693	-0.322567
694	-0.896480
695	4.832969
696	0.850914
697	5.455973
698	8.226597
699	17.905100
700	-8.781025
701	9.235740
702	6.324957
703	2.591607
704	0.521205
705	-0.523592
706	5.008544
707	-0.378849
708	9.911365
709	8.688068
710	16.883688
711	6.228024
712	2.816447
713	-0.349094
714	-7.728755
715	-2.937763
716	-5.835301
717	0.488308
718	9.423015
719	-5.985739
720	7.331928
721	-4.570136
722	10.246907
723	11.395361
724	10.569870
725	-0.431910
726	-2.189212
727	3.657677
728	10.170191
729	8.360712
730	0.138488
731	-4.454760
732	0.670822
733	-0.053841
734	2.222371
735	6.502110
736	0.423159
737	-0.731145
738	14.565706
739	2.788931
740	8.556047
741	18.801407
742	-5.788266
743	-12.376857
744	7.733851
745	5.904375
746	-2.359450
747	2.625579
748	-4.893128
749	17.529375
750	4.808127
751	-14.352319
752	-3.579429
753	8.312961
754	0.913565
755	-5.938875
756	2.343333
757	-13.131890
758	0.538614
759	5.276231
760	-16.584934
761	-16.445965
762	2.443694
763	-0.297707
764	-0.533031
765	4.910017
766	1.209353
767	5.624148
768	-5.344374
769	12.386781
770	3.426005
771	-4.524713
772	0.185747
773	-0.284916
774	0.491180
775	-4.034437
776	-4.503934
777	-7.943655
778	-11.573800
779	0.624476
780	-6.166098
781	-4.403697
782	-3.800722
783	0.235497
784	-5.234913
785	14.644118
786	9.636307
787	3.548088
788	1.234503
789	-9.403833
790	-3.965625
791	-11.143240
792	10.145358
793	3.412661
794	9.712905
795	6.851114
796	6.994551
797	-7.243533
798	5.970570
799	-4.014893
800	-1.195985
801	11.440889
802	2.189208
803	-3.969580
804	1.535680
805	7.321870
806	4.040554
807	-1.143722
808	-8.192654
809	-8.460810
810	7.352113
811	9.749284
812	6.735321
813	0.294322
814	-2.523535
815	-2.673328
816	5.015564
817	-3.790442
818	20.657141
819	13.835722
820	15.364637
821	6.077873
822	4.797786
823	8.920818
824	0.957475
825	6.364782
826	20.259773
827	-0.079249
828	-2.858501
829	1.604070
830	-3.767291
831	-7.113773
832	-12.238580
833	-6.639503
834	-2.841365
835	-8.833810
836	-1.356277
837	8.301567
838	12.106400
839	6.135269
840	-6.460867
841	2.525460
842	9.474629
843	-3.635357
844	1.296898
845	12.657473
846	3.502489
847	-1.615501
848	3.334497
849	-4.704963
850	10.885201
851	4.564756
852	6.414371
853	15.741239
854	9.705609
855	-11.271720
856	9.450984
857	15.362266
858	4.818558
859	-3.457942
860	4.763559
861	2.529406
862	5.912068
863	16.121841
864	5.470806
865	-4.122184
866	10.979554
867	13.094033
868	6.039415
869	5.911820
870	-1.645754
871	-2.228206
872	-8.597770
873	0.162184
874	2.362317
875	10.083631
876	10.097513
877	-3.434819
878	8.893552
879	-9.017159
880	13.570004
881	-4.070258
882	2.555941
883	8.939750
884	5.635309
885	-1.253380
886	7.258368
887	4.810917
888	12.558803
889	2.107765
890	5.191546
891	12.600177
892	-9.375228
893	1.767426
894	5.428205
895	-2.676983
896	6.403481
897	-2.913477
898	11.971857
899	-6.161710
900	-14.270456
901	3.071547
902	7.555080
903	11.846630
904	3.828446
905	17.068481
906	3.131345
907	5.682377
908	-3.302533
909	1.322568
910	-1.648969
911	2.269191
912	1.923046
913	-5.113513
914	11.290075
915	5.188888
916	2.814281
917	0.611188
918	15.588202
919	-0.294554
920	6.977903
921	5.052027
922	7.047505
923	9.780702
924	-5.124143
925	-8.232252
926	3.680284
927	1.673607
928	4.500736
929	3.619226
930	-1.614373
931	4.760203
932	4.220509
933	-5.149963
934	4.494242
935	7.110713
936	-3.213943
937	-5.200827
938	13.824574
939	-2.942289
940	-9.395704
941	8.940304
942	7.153238
943	16.879726
944	15.382560
945	0.236672
946	8.734027
947	-1.051341
948	4.764914
949	-1.456289
950	-2.323610
951	0.869761
952	-8.203582
953	8.211850
954	0.010946
955	8.764876
956	0.961486
957	-7.739470
958	-12.919235
959	1.611201
960	7.316854
961	-1.567282
962	5.310420
963	7.440419
964	-1.262344
965	-5.986077
966	-4.466797
967	-4.772121
968	-7.981005
969	0.960301
970	-14.026834
971	-0.537306
972	7.593948
973	4.522622
974	3.929697
975	3.970839
976	-7.168457
977	6.067009
978	-5.412971
979	-7.873709
980	1.123484
981	6.452917
982	7.179392
983	-3.339431
984	13.415853
985	-13.911981
986	3.738064
987	-1.791994
988	-1.588240
989	2.168466
990	19.069906
991	8.185899
992	-3.075822
993	-4.095747
994	-1.235390
995	7.614535
996	-3.030710
997	4.967040
998	-3.444018
999	13.767788
1000	4.999063
1001	5.546069
