# Supplementary material for: Short-wavelength-sensitive 2 (Sws2) visual photopigment models combined with atomistic molecular simulations to predict spectral peaks of absorbance
Source: PLoS Comput Biol. 2020 Oct 21;16(10):e1008212. doi: 10.1371/journal.pcbi.1008212 (PMC7605715; doi:10.1371/journal.pcbi.1008212)
Supplement: S1 File — (ZIP) [file pcbi.1008212.s007.zip › S1_File/L-goodei-SWS2A-Angles/Torsion11-360.dat]

0	173.684250
1 210.583
2 209.868
3	167.616455
4	161.208282
5	167.334946
6	171.212509
7	149.351791
8	161.457825
9	154.181549
10	163.071808
11	167.115051
12	141.459061
13	170.059128
14	142.292877
15	177.525360
16	56.195969
17	75.280602
18	54.830368
19	63.302864
20	79.882210
21	68.676331
22	71.879761
23	54.518124
24	60.828674
25	78.878616
26	68.130028
27	80.336571
28	101.314384
29	93.708725
30	80.688408
31	55.327435
32	41.096119
33	59.557911
34	57.033215
35	67.480789
36	64.766563
37	64.792656
38	66.133675
39	75.678108
40	62.422588
41	63.801563
42	59.716324
43	79.145660
44	52.053982
45	64.098434
46	69.443848
47	93.286835
48	43.458061
49	75.447159
50	81.037399
51	64.280090
52	58.021595
53	59.824478
54	74.029564
55	73.994263
56	81.266769
57	51.668118
58	56.703072
59	49.495010
60	75.857872
61	56.066479
62	68.662170
63	91.918076
64	67.999451
65	73.390137
66	68.721573
67	71.710083
68	66.578766
69 188.849
70 193.163
71	140.726196
72	158.427414
73	178.697708
74 180.987
75	172.905029
76	173.769135
77	171.133530
78	164.645416
79 212.875
80 184.122
81 264.801
82 195.636
83	176.557892
84	178.446228
85	166.394165
86	175.202240
87	161.876297
88 186.717
89 190.799
90 225.609
91	177.625504
92	168.305725
93	175.850540
94 180.378
95	175.031113
96 184.552
97 200.449
98	152.452759
99	85.019226
100	84.169205
101	55.526394
102	73.301353
103	168.972626
104	134.766571
105 184.518
106	157.410339
107	164.713760
108	174.642365
109	167.541306
110 182.349
111	177.737885
112	167.740891
113 217.421
114 185.674
115 182.264
116	173.814682
117	175.375076
118	162.872559
119 185.342
120 186.04
121	168.225464
122	156.465195
123 182.737
124 187.458
125 185.69
126	171.373947
127	176.918213
128 187.037
129	170.261642
130	138.475464
131	168.287094
132 222.677
133	162.223404
134	167.646194
135	178.320328
136	171.412399
137	170.071198
138	175.340149
139 231.286
140	166.295395
141	163.258453
142	175.899551
143	172.557449
144	176.007614
145 209.63
146	173.617615
147	165.321091
148	177.515442
149	165.728729
150	158.052002
151	174.576736
152 187.424
153	163.395920
154	164.138306
155	174.807419
156	177.990738
157 196.329
158 213.177
159	163.730133
160	165.728775
161	171.734665
162 188.023
163	170.074005
164	176.059799
165	172.068909
166	168.472198
167 187.101
168	159.844757
169 183.089
170	170.371719
171	167.709335
172	179.492996
173	177.386688
174	164.161713
175 195.06
176 205.663
177 201.821
178 200.133
179	172.588608
180	158.182144
181	175.518311
182	165.782150
183 182.752
184 180.54
185 194.414
186 187.095
187 189.303
188	160.310287
189 196.182
190	152.145538
191 227.012
192	152.003586
193 200.666
194	166.387894
195 191.746
196 231.142
197	159.642502
198	167.192627
199	169.014908
200 207.112
201 208.303
202 182.093
203	167.597382
204	162.418289
205 180.339
206	179.677124
207 188.216
208 191.224
209	173.219727
210 193.467
211 190.177
212 221.793
213 198.667
214 205.231
215 199.276
216	175.337418
217	161.441132
218 193.054
219	161.576630
220 204.402
221 186.588
222 187.236
223	168.175186
224	148.798843
225	158.780762
226	174.099701
227	153.959518
228 198.998
229	156.696930
230 213.4
231 186.886
232	179.691284
233 192.658
234 199.224
235 189.781
236 193.429
237 246.147
238 187.544
239 186.522
240 183.017
241 198.147
242	177.476501
243 186.518
244 199.246
245 185.425
246	166.819305
247 231.408
248	170.873047
249	150.773849
250 195.304
251 187.567
252 192.534
253 273.446
254 299.587
255 286.692
256 304.241
257 296.737
258 295.381
259 285.948
260 299.636
261 289.258
262 311.714
263 274.727
264 285.475
265 293.528
266 283.927
267 260.908
268 185.84
269 194.241
270 226.555
271 200.477
272 185.541
273 204.624
274 180.486
275 198.894
276 204.748
277 202.161
278 209.538
279 194.323
280	153.127747
281	175.424530
282 195.462
283 192.205
284	167.237778
285	179.720490
286 190.849
287 188.077
288 199.717
289 190.253
290 236.801
291 180.628
292 182.708
293 187.035
294 223.227
295 188.154
296 186.758
297	167.029175
298 191.139
299 199.18
300 180.898
301 199.319
302 183.224
303	177.078964
304	166.389450
305	168.102402
306	175.567017
307 205.492
308 183.087
309 213.013
310 196.629
311	173.664200
312	166.701187
313 185.355
314	178.112198
315	155.644058
316	176.572433
317	172.729233
318 201.982
319	176.849152
320 189.375
321 181.388
322 189.513
323 192.728
324 180.732
325	163.499435
326 204.12
327 195.159
328	169.216095
329 182.432
330	162.325500
331 196.602
332	179.140808
333	177.752975
334	171.507812
335 182.713
336 196.159
337 185.085
338 196.592
339 181.577
340 209.975
341 232.202
342 182.418
343 185.66
344 244.011
345 192.983
346 182.477
347 185.264
348	173.973236
349	176.022980
350 193.898
351	170.658798
352	178.172882
353 182.045
354 180.228
355	166.333267
356 190.134
357	166.300568
358 187.771
359 184.608
360	157.493073
361 191.653
362 229.178
363 188.605
364	176.862915
365 239.774
366	175.616211
367	169.000793
368	174.165939
369	163.656738
370 187.577
371 193.484
372 224.726
373	174.298355
374 206.479
375 187.423
376	179.467712
377 196.813
378	173.186752
379 196.999
380 203.676
381	177.551300
382 189.997
383	170.420319
384	175.123322
385 190.488
386 189.178
387 182.943
388 180.18
389 193.974
390 199.413
391	175.037674
392 192.254
393 185.723
394	168.075089
395	175.520920
396 181.111
397	166.475281
398 222.837
399 210.975
400 180.941
401	167.880676
402 214.679
403 195.799
404 190.888
405	179.953445
406	167.964722
407	175.214706
408 213.602
409	167.130539
410 190.298
411	178.104843
412	170.626633
413 196.893
414	170.879562
415 228.905
416 187.621
417 187.357
418 221.644
419 191.627
420	169.075699
421 182.714
422	172.583725
423	159.284286
424	178.738235
425	165.008530
426	175.691330
427	162.728622
428 185.233
429	171.508484
430 186.917
431 190.767
432 181.738
433	153.283600
434 193.008
435	166.526642
436	166.665573
437	164.540268
438 188.141
439	166.843445
440	167.783279
441 182.716
442 185.619
443	171.709061
444 203.512
445 186.842
446	178.474258
447 193.229
448 208.869
449	171.604996
450	175.126556
451 184.447
452 194.392
453 199.099
454 195.743
455 193.266
456 186.003
457 184.182
458	161.699280
459 196.465
460 197.165
461	178.597687
462 190.312
463	159.599304
464 210.704
465	175.626389
466 194.188
467 190.494
468 180.665
469 196.633
470 180.63
471 189.424
472	168.067703
473 189.441
474	127.991081
475 216.23
476 185.543
477 205.121
478 186.668
479 204.506
480 191.74
481 206.993
482	168.220413
483 208.281
484	174.402481
485	175.969452
486	163.634872
487 190.674
488	172.542892
489 201.369
490	165.534454
491	169.041641
492	176.259308
493	174.246628
494 205.138
495 190.527
496 192.812
497	170.115585
498	175.127472
499 198.549
500 187.938
501 196.187
502 182.801
503 203.248
504	155.627014
505	174.096573
506	164.901871
507 197.867
508 191.043
509 202.631
510 224.441
511 223.896
512 187.969
513 204.29
514 187.361
515 181.245
516	174.131714
517 204.62
518 193.218
519	165.279617
520	165.361145
521	178.292862
522 209.823
523 180.162
524 209.612
525 188.075
526 199.447
527	158.190063
528 193.45
529	171.995300
530	179.029724
531	168.079269
532 187.202
533	164.398727
534 196.643
535	170.138824
536 198.382
537	162.997086
538 198.665
539 193.208
540	177.251831
541 188.468
542 185.673
543 188.025
544 207.971
545 190.248
546 214.669
547 192.804
548 208.496
549 201.858
550	175.114960
551 183.686
552 181.139
553	172.084808
554	168.804291
555 186.034
556 182.458
557 191.518
558	163.212296
559 199.498
560 222.236
561 189.192
562 184.046
563 181.371
564 200.869
565 287.058
566	175.566269
567 184.629
568 191.468
569 182.954
570	177.434433
571 195.668
572	170.538361
573 188.699
574 184.784
575 190.237
576	174.143661
577 198.304
578	165.384674
579	174.282455
580 244.589
581 199.659
582 216.5
583 184.87
584	179.288956
585 193.343
586	174.373459
587 188.578
588 186.665
589	176.366196
590 182.728
591 184.524
592 189.387
593 192.956
594	174.763229
595 206.858
596	170.380066
597	168.021393
598 190.184
599 208.043
600 182.139
601 209.088
602 220.186
603 195.683
604	163.072632
605	168.882278
606 180.18
607 183.216
608	171.582138
609 194.324
610	176.313690
611	169.148849
612	179.598312
613	168.248840
614 241.154
615	176.297928
616	178.980026
617	179.204727
618 185.619
619 183.128
620 204.776
621 193.574
622 217.683
623 217.285
624 185.567
625 208.933
626 189.39
627 202.331
628	178.455139
629 196.526
630	172.857742
631 193.171
632	177.289917
633 197.753
634	176.591309
635 197.281
636 186.701
637 199.283
638	163.910385
639 188.489
640 213.639
641	177.797607
642 202.098
643 180.167
644 187.415
645 213.664
646 196.33
647 190.841
648 180.846
649 201.083
650	172.091507
651 182.449
652	167.676697
653 203.179
654 188.532
655 183.319
656	173.487289
657 186.863
658 198.722
659	174.599930
660	175.774094
661	173.137970
662 182.575
663 192.412
664 188.228
665 183.194
666 192.935
667	154.564331
668	175.796738
669	175.414047
670 205.377
671	169.313080
672 206.411
673	170.623886
674 191.493
675 203.202
676	172.665192
677 185.963
678	177.476364
679 207.032
680 206.037
681 194.261
682 189.453
683 184.19
684 202.002
685 187.359
686	171.168594
687	171.176956
688 190.273
689 188.264
690	178.560699
691 200.604
692 199.515
693 180.353
694 195.355
695 188.314
696 204.443
697	175.333221
698	170.601471
699 189.008
700	142.218597
701 193.294
702	163.298859
703	152.493439
704 195.437
705	171.066513
706	171.363770
707 206.903
708 193.796
709 200.883
710	175.500198
711 197.824
712 193.355
713 194.002
714 188.286
715 198.472
716 195.374
717 197.638
718 189.851
719 194.124
720 184.414
721	173.757828
722	172.232971
723 184.839
724 198.917
725 183.842
726	178.060623
727	172.221344
728 201.111
729 214.343
730 199.137
731	178.917496
732 187.439
733 180.361
734	163.312393
735 191.02
736 184.786
737	174.503616
738 190.401
739 180.853
740 204.515
741 195.636
742 196.882
743 193.72
744 189.766
745 185.075
746	175.016068
747 196.643
748 185.912
749 185.659
750 194.971
751 215.885
752 188.587
753 220.066
754 194.004
755 198.821
756 223.218
757 206.535
758 194.722
759 183.617
760	178.284836
761 184.562
762 184.84
763 193.669
764 205.654
765	172.070236
766	176.692368
767 213.097
768 247.94
769	175.551926
770 185.671
771	165.507538
772 188.163
773 200.649
774 200.985
775 206.303
776	178.782913
777 186.242
778 206.786
779 230.911
780 226.605
781 187.522
782 189.602
783 198.032
784 191.976
785 192.931
786 208.146
787 193.293
788 200.822
789 185.842
790 183.804
791 191.075
792 186.591
793	175.310211
794	177.866730
795	179.040054
796 206.295
797 182.159
798	162.323669
799 191.114
800	179.976517
801	166.136734
802	172.932861
803 204.167
804 200.181
805	162.762283
806 214.658
807 188.77
808 262.442
809 203.288
810	172.806137
811	179.008041
812	179.307251
813	162.601517
814 188.676
815	178.336182
816	157.098846
817	168.456192
818 189.192
819 180.435
820 186
821 186.174
822 202.416
823	168.258759
824	171.903046
825 202.31
826	177.928391
827 208
828 182.043
829 213.545
830 199.119
831 193.919
832 205.759
833	176.985336
834 195.648
835 193.375
836 196.519
837	171.009750
838	175.607498
839 199.349
840 212.569
841	177.036697
842	169.159027
843	166.622925
844 195.261
845	177.775620
846 198.718
847 220.412
848	170.379700
849 226.134
850 185.937
851 188.008
852 189.894
853	178.978394
854 180.842
855 193.195
856 201.657
857	175.560623
858 205.173
859	179.646576
860 184.173
861 192.595
862 196.884
863	179.247589
864	176.607819
865 193.415
866	171.899323
867	179.281876
868 203.036
869 185.265
870 183.458
871 194.563
872 205.496
873 188.934
874 211.779
875	172.225952
876	176.213318
877 181.869
878	149.935669
879 231.064
880 192.249
881	173.584305
882 201.829
883	169.596832
884 188.569
885 203.912
886	174.608200
887 214.979
888 212.302
889	170.418961
890 192.303
891	176.011032
892 186.025
893 220.097
894 186.943
895 199.284
896	155.141373
897	167.257355
898 190.06
899 193.304
900 188.173
901 202.944
902 206.962
903 202.209
904 192.657
905 198.156
906	173.641495
907 198.26
908 193.586
909 186.115
910	177.114090
911 211.811
912 183.259
913	169.814514
914	164.711349
915	174.448929
916 214.509
917	156.617676
918 222.466
919	176.424057
920 190.533
921	170.750031
922 197.609
923 215.81
924 196.942
925 191.803
926	151.173050
927 205.02
928 183.359
929 204.955
930 197.191
931	164.198532
932	159.479080
933	170.837814
934	167.119110
935 193.831
936	178.605240
937 192.416
938 194.151
939 191.892
940	171.525482
941 192.686
942 187.702
943	173.690506
944 201.712
945 182.154
946 194.328
947 193.404
948 202.803
949 192.535
950 202.091
951 181.157
952	165.117096
953	178.056442
954 186.492
955 183.947
956 190.504
957 199.312
958 196.661
959 188.202
960 180.375
961	171.370514
962 220.444
963	172.908615
964	176.679321
965 211.08
966 209.934
967 204.634
968 198.663
969 206.851
970 207.656
971 201.184
972 189.277
973 209.979
974 212.197
975 203.435
976 205.732
977	179.765015
978 204.632
979 189.228
980	166.961700
981	167.128967
982 190.789
983 195.462
984 217.486
985 218.282
986 193.566
987 206.269
988 184.828
989 186.795
990 191.938
991	170.946304
992 188.039
993 195.797
994 218.872
995 219.662
996 223.835
997 181.989
998 192.267
999	155.239670
1000 193.04
1001 183.4
