# Supplementary material for: Short-wavelength-sensitive 2 (Sws2) visual photopigment models combined with atomistic molecular simulations to predict spectral peaks of absorbance
Source: PLoS Comput Biol. 2020 Oct 21;16(10):e1008212. doi: 10.1371/journal.pcbi.1008212 (PMC7605715; doi:10.1371/journal.pcbi.1008212)
Supplement: S1 File — (ZIP) [file pcbi.1008212.s007.zip › S1_File/L-goodei-SWS2A-Angles/Torsion14.dat]

0	73.178627
1	58.662228
2	67.515915
3	66.332664
4	86.744370
5	69.957787
6	82.462097
7	76.685638
8	80.115852
9	82.858604
10	61.349594
11	69.103256
12	60.458733
13	78.321281
14	77.262489
15	67.625847
16	77.401863
17	66.737717
18	57.719955
19	63.869408
20	68.345161
21	62.081467
22	31.006538
23	32.743935
24	50.555927
25	35.379974
26	48.776882
27	50.558464
28	55.831238
29	51.189301
30	68.998177
31	71.597580
32	67.061417
33	63.296982
34	69.803085
35	68.342957
36	80.188904
37	68.022636
38	81.292198
39	78.179893
40	39.763348
41	70.199455
42	86.441719
43	40.969555
44	70.373070
45	77.639717
46	74.423943
47	46.983528
48	78.235558
49	74.909370
50	64.757141
51	71.335785
52	62.679485
53	75.723030
54	33.199982
55	81.534149
56	82.086884
57	81.540298
58	74.336914
59	76.633080
60	84.904892
61	68.116989
62	81.347160
63	78.944649
64	48.142529
65	73.510834
66	81.527016
67	65.144989
68	75.672752
69	46.068596
70	78.787102
71	80.982285
72	74.573463
73	76.281677
74	69.346306
75	76.018196
76	74.079964
77	77.213577
78	83.689377
79	61.756298
80	64.250381
81	60.357243
82	60.687550
83	78.228767
84	73.393593
85	64.261124
86	77.341278
87	76.090691
88	74.190582
89	74.078117
90	72.737267
91	56.093582
92	71.912621
93	72.696098
94	50.765755
95	78.235161
96	68.631744
97	75.994415
98	63.407318
99	51.600975
100	60.832737
101	54.861042
102	75.218483
103	78.097580
104	78.880157
105	66.431915
106	46.999153
107	76.315865
108	68.455841
109	73.196823
110	72.274239
111	75.547318
112	73.014420
113	67.344307
114	70.028984
115	68.389282
116	74.674858
117	73.212868
118	64.232956
119	65.756035
120	67.779572
121	68.178741
122	76.045647
123	75.824425
124	80.083527
125	63.558506
126	72.915985
127	87.466614
128	71.635468
129	81.035728
130	69.249268
131	79.329193
132	80.357628
133	69.643211
134	70.837135
135	62.601574
136	69.666710
137	73.507713
138	83.709450
139	76.049324
140	75.526833
141	80.284386
142	70.487411
143	71.980927
144	72.983002
145	71.658424
146	81.151817
147	72.375076
148	77.900841
149	73.651199
150	71.459831
151	57.108059
152	63.127254
153	69.425491
154	76.948586
155	69.321213
156	73.717079
157	43.472141
158	43.980133
159	71.799713
160	71.806763
161	61.745541
162	75.897293
163	74.381134
164	67.253410
165	81.400009
166	69.048874
167	73.000443
168	72.894653
169	70.540398
170	77.635948
171	60.705677
172	76.829788
173	74.994202
174	63.801418
175	43.699448
176	71.754242
177	61.641617
178	74.267563
179	78.925812
180	72.204239
181	63.439487
182	85.055916
183	61.330658
184	70.980202
185	59.927921
186	69.092583
187	65.660339
188	66.143738
189	65.239693
190	59.816250
191	74.188568
192	69.646324
193	74.411240
194	72.804909
195	78.580742
196	69.756584
197	64.544312
198	69.562881
199	76.118431
200	64.976196
201	39.532295
202	80.137131
203	81.704933
204	74.541733
205	70.120689
206	75.441818
207	76.246552
208	81.970924
209	71.918724
210	63.551025
211	70.196175
212	76.886719
213	75.136475
214	63.897884
215	66.265030
216	74.206535
217	70.544640
218	62.593678
219	74.978691
220	73.415169
221	70.213387
222	65.502266
223	77.281700
224	62.899521
225	73.838264
226	76.193779
227	68.542114
228	69.992950
229	87.701881
230	75.421181
231	72.159454
232	59.395966
233	69.637856
234	73.010506
235	70.629517
236	56.221172
237	50.162933
238	70.873810
239	61.497959
240	57.710514
241	70.784981
242	67.795815
243	68.296890
244	65.165283
245	67.253334
246	69.445465
247	41.231918
248	73.556190
249	71.403084
250	74.705750
251	76.419861
252	74.462936
253	73.454384
254	64.990440
255	76.655823
256	53.068958
257	49.003948
258	40.568859
259	74.858253
260	69.541069
261	77.284920
262	59.284115
263	79.530083
264	76.003082
265	75.159424
266	50.915565
267	46.293140
268	49.967770
269	56.709538
270	32.239433
271	78.755089
272	86.586273
273	69.217209
274	79.335571
275	71.074600
276	68.323273
277	78.476006
278	70.438011
279	42.947216
280	66.533195
281	75.314171
282	59.225731
283	74.889648
284	85.402954
285	64.314819
286	67.803802
287	68.254631
288	49.325336
289	77.747986
290	70.405205
291	61.108898
292	75.324814
293	68.237312
294	74.745743
295	71.141418
296	74.900574
297	71.246033
298	58.056477
299	77.769730
300	66.059608
301	66.742470
302	78.939476
303	71.696411
304	59.791332
305	79.072701
306	69.706635
307	70.353661
308	72.830521
309	79.426163
310	59.229706
311	71.911171
312	83.391991
313	70.300995
314	75.582664
315	56.325230
316	74.290085
317	53.754200
318	44.272018
319	57.887028
320	66.445549
321	80.082413
322	68.177925
323	65.036636
324	64.292839
325	67.599205
326	70.887589
327	72.371689
328	74.652527
329	72.358940
330	76.140785
331	67.835846
332	59.977211
333	67.795822
334	73.216255
335	77.339897
336	70.523331
337	72.236176
338	67.818771
339	43.148460
340	42.568436
341	33.174801
342	43.988720
343	41.171741
344	56.497147
345	51.200539
346	49.199867
347	49.632851
348	57.441391
349	71.178360
350	49.236332
351	61.073074
352	60.656704
353	64.233070
354	73.306473
355	61.337082
356	65.419762
357	63.680634
358	65.535431
359	66.011833
360	61.248829
361	39.320881
362	42.180450
363	45.266880
364	50.330379
365	40.464706
366	70.572792
367	62.476540
368	79.142532
369	64.466431
370	44.464546
371	31.754896
372	54.815102
373	40.598175
374	81.038925
375	64.183853
376	64.952759
377	65.673874
378	66.078072
379	64.266296
380	71.701202
381	60.943382
382	72.522125
383	59.987720
384	64.616814
385	77.098557
386	66.468185
387	73.658592
388	62.448570
389	66.736649
390	87.194748
391	66.613586
392	71.293243
393	62.146053
394	62.224426
395	71.753738
396	58.905403
397	69.348595
398	44.720646
399	53.477779
400	63.654236
401	52.508171
402	39.780193
403	46.167339
404	48.911438
405	76.762718
406	70.933449
407	65.390625
408	47.386929
409	73.891914
410	64.490112
411	71.113075
412	74.249458
413	43.491463
414	68.129074
415	76.021317
416	68.688942
417	69.299133
418	81.310936
419	64.677269
420	74.112793
421	75.090080
422	81.648567
423	71.875687
424	76.706512
425	72.999634
426	69.049377
427	76.080833
428	70.157097
429	71.439209
430	72.592522
431	74.588318
432	64.443298
433	63.952133
434	55.658978
435	63.780800
436	84.640099
437	76.562462
438	71.281670
439	69.946693
440	68.565315
441	64.254921
442	67.844032
443	89.964363
444	45.094299
445	63.393036
446	73.790085
447	76.587852
448	56.372284
449	78.959106
450	51.955318
451	89.037155
452	64.009613
453	61.794613
454	78.014023
455	69.439430
456	68.649490
457	72.618256
458	66.604851
459	81.165749
460	63.379124
461	89.401794
462	68.814323
463	72.045616
464	81.398758
465	65.091972
466	69.207100
467	79.325439
468	70.554146
469	71.157143
470	84.394951
471	66.364182
472	67.382027
473	75.212112
474	80.554794
475	71.005585
476	79.856064
477	63.424904
478	66.997383
479	75.017265
480	64.820404
481	61.343277
482	70.937775
483	48.870125
484	79.219009
485	79.229385
486	74.585754
487	73.085609
488	78.876961
489	74.966377
490	60.728237
491	72.337837
492	65.710396
493	66.658859
494	65.379471
495	55.403381
496	46.944393
497	78.057846
498	75.235710
499	66.308472
500	69.108574
501	77.690926
502	60.448833
503	54.493759
504	58.203777
505	49.223869
506	54.713379
507	55.090889
508	42.094131
509	51.284420
510	56.265186
511	46.898701
512	36.996521
513	47.254723
514	77.087669
515	62.967468
516	79.520699
517	75.301689
518	69.477654
519	70.925003
520	67.123238
521	71.694199
522	62.972038
523	73.443848
524	63.734558
525	70.892097
526	76.709076
527	67.099518
528	69.329231
529	70.286041
530	72.159119
531	61.217770
532	65.959419
533	75.556847
534	66.064590
535	39.446976
536	49.429482
537	68.488533
538	42.423775
539	34.213593
540	62.258911
541	44.005562
542	43.495689
543	44.416016
544	53.861065
545	40.870968
546	49.256023
547	47.983566
548	31.681795
549	49.516472
550	50.012600
551	50.251305
552	59.806679
553	69.359245
554	64.549629
555	79.756805
556	58.116386
557	67.012329
558	66.045807
559	52.577908
560	64.441696
561	44.531109
562	69.708954
563	63.970104
564	56.223396
565	50.992702
566	76.181213
567	77.179802
568	66.074081
569	74.368500
570	67.034225
571	69.361565
572	70.202461
573	69.334190
574	60.124374
575	72.796120
576	75.254555
577	67.075455
578	76.071175
579	67.051270
580	57.463673
581	49.926571
582	41.461636
583	50.966373
584	67.318253
585	73.224396
586	82.367500
587	68.269188
588	59.606892
589	73.180595
590	66.892265
591	73.587769
592	70.299492
593	66.122688
594	76.843765
595	55.129349
596	67.152756
597	76.228386
598	60.416355
599	66.294228
600	68.117722
601	76.043434
602	72.872452
603	72.991783
604	62.059879
605	75.841972
606	78.310577
607	65.527359
608	58.184654
609	74.276291
610	74.189865
611	57.879864
612	73.326912
613	58.885799
614	44.859650
615	45.895622
616	49.466763
617	71.938652
618	73.980820
619	76.758171
620	51.403099
621	72.036423
622	55.785816
623	70.176422
624	78.503548
625	71.288597
626	78.790894
627	71.588379
628	68.688354
629	70.926796
630	78.965965
631	57.396133
632	46.435516
633	73.693153
634	72.312325
635	72.226608
636	64.462517
637	81.272964
638	72.745392
639	63.470081
640	63.041958
641	82.638748
642	78.020424
643	70.046570
644	31.995584
645	41.880886
646	46.503876
647	58.330177
648	43.909492
649	68.259476
650	70.442673
651	73.524033
652	71.321640
653	67.224525
654	70.681282
655	69.155579
656	62.801971
657	76.209816
658	60.139263
659	68.320183
660	74.248215
661	79.285088
662	62.014984
663	61.709347
664	75.634430
665	76.273193
666	68.217789
667	64.802650
668	70.367699
669	64.738464
670	19.768816
671	79.832382
672	58.962605
673	65.528496
674	73.841949
675	63.007179
676	64.838486
677	63.412842
678	83.154778
679	71.446281
680	65.710289
681	80.402641
682	44.502094
683	35.874149
684	50.224556
685	44.455917
686	64.019669
687	71.315659
688	75.495255
689	66.276924
690	66.236992
691	70.949837
692	62.160690
693	62.575619
694	77.412460
695	61.307186
696	70.894890
697	72.563858
698	67.019165
699	66.065536
700	66.417908
701	63.121994
702	72.537354
703	70.008293
704	51.668850
705	70.036720
706	68.371216
707	63.725777
708	76.824036
709	69.120102
710	47.002071
711	74.267975
712	53.540806
713	48.387726
714	48.230579
715	34.111973
716	57.519318
717	46.109596
718	41.792503
719	84.697594
720	73.161743
721	63.817936
722	76.048340
723	59.941761
724	66.130539
725	61.241634
726	67.066734
727	67.442879
728	61.631836
729	54.562908
730	36.407661
731	45.823349
732	86.810768
733	72.242516
734	77.749695
735	69.175575
736	74.943863
737	82.382912
738	70.479813
739	69.314117
740	65.163788
741	64.678566
742	52.938164
743	46.414066
744	74.415627
745	67.607651
746	72.640297
747	77.134567
748	63.828152
749	66.526131
750	67.056366
751	51.417194
752	45.529396
753	43.093769
754	29.728996
755	55.738949
756	60.551327
757	39.992825
758	50.985008
759	52.097538
760	61.770088
761	41.720814
762	47.462181
763	59.927349
764	44.807259
765	61.373287
766	63.350594
767	63.163486
768	51.208679
769	62.389851
770	68.406364
771	58.251118
772	55.599438
773	72.222687
774	65.920479
775	41.377632
776	37.215130
777	44.086060
778	45.395184
779	41.193584
780	58.258141
781	51.071148
782	32.636002
783	40.896603
784	55.328403
785	62.581802
786	66.334511
787	62.393177
788	41.135674
789	47.286034
790	76.074814
791	64.462952
792	58.459698
793	79.189339
794	65.249535
795	68.011871
796	64.387138
797	50.742989
798	68.356110
799	60.494289
800	67.174759
801	52.229725
802	61.547047
803	65.012444
804	71.155289
805	63.297256
806	54.214466
807	34.664120
808	47.261475
809	49.433075
810	64.963478
811	68.762070
812	70.188042
813	71.002762
814	72.705345
815	59.622250
816	53.138741
817	76.879387
818	54.912880
819	73.229729
820	64.814110
821	59.388023
822	75.822853
823	79.161575
824	76.416405
825	64.644447
826	68.818871
827	57.683216
828	71.364815
829	68.690117
830	81.484756
831	86.272255
832	47.139389
833	55.259460
834	68.211021
835	61.587105
836	80.947914
837	78.479980
838	74.365639
839	65.536560
840	72.463295
841	65.686142
842	65.073196
843	82.384346
844	60.331608
845	71.825485
846	62.832733
847	72.454361
848	71.104546
849	68.602364
850	53.435703
851	82.637970
852	57.396496
853	75.329262
854	79.068268
855	69.608620
856	58.050766
857	63.883049
858	72.113754
859	75.209404
860	63.319870
861	66.799835
862	74.869858
863	74.501114
864	66.238197
865	75.246025
866	68.821930
867	66.025223
868	66.783806
869	70.607437
870	73.660088
871	44.020473
872	77.703468
873	64.745712
874	66.328239
875	75.947334
876	83.730927
877	55.397064
878	61.264488
879	60.630611
880	62.608139
881	63.427917
882	74.014725
883	66.846535
884	65.955650
885	74.567696
886	68.876511
887	58.895424
888	57.086582
889	74.806404
890	75.846283
891	59.186436
892	50.940510
893	49.347366
894	70.246117
895	72.613922
896	74.316895
897	73.199478
898	54.977112
899	49.782692
900	77.428207
901	54.800362
902	70.443329
903	65.268723
904	79.165764
905	70.228935
906	68.253754
907	57.273865
908	54.447044
909	71.979858
910	81.721664
911	74.420464
912	74.193329
913	59.383945
914	65.441322
915	72.837822
916	79.380135
917	79.210052
918	49.683205
919	56.458130
920	74.259956
921	68.882103
922	48.755604
923	72.545418
924	66.906250
925	77.965080
926	57.757740
927	74.862938
928	73.660477
929	74.137253
930	77.005135
931	61.266758
932	73.216919
933	73.599998
934	65.284821
935	70.739227
936	73.915642
937	51.295540
938	65.892227
939	74.484383
940	66.104576
941	69.382645
942	59.866917
943	58.064190
944	59.748745
945	62.965855
946	74.133545
947	80.425987
948	72.114510
949	62.955227
950	59.252411
951	64.840836
952	75.809814
953	83.279999
954	83.105103
955	74.988319
956	44.612644
957	51.266281
958	74.832634
959	70.809151
960	63.818665
961	76.582741
962	69.255196
963	78.957237
964	64.985664
965	40.715519
966	47.109455
967	41.267025
968	42.689461
969	54.152950
970	49.969566
971	36.095608
972	43.388397
973	37.720589
974	61.092205
975	67.970345
976	81.028244
977	59.860645
978	66.712288
979	72.228714
980	72.810272
981	69.613289
982	72.664261
983	61.371387
984	48.895393
985	53.060665
986	73.236130
987	39.394039
988	78.951126
989	79.213135
990	68.860947
991	77.234856
992	81.426704
993	71.796722
994	74.797485
995	37.691704
996	52.590649
997	70.794472
998	61.973553
999	64.317307
1000	63.327152
1001	64.333908
