# Supplementary material for: Short-wavelength-sensitive 2 (Sws2) visual photopigment models combined with atomistic molecular simulations to predict spectral peaks of absorbance
Source: PLoS Comput Biol. 2020 Oct 21;16(10):e1008212. doi: 10.1371/journal.pcbi.1008212 (PMC7605715; doi:10.1371/journal.pcbi.1008212)
Supplement: S1 File — (ZIP) [file pcbi.1008212.s007.zip › S1_File/L-goodei-SWS2A-Angles/Angle4.dat]

0	89.590935
1	86.972313
2	92.292419
3	97.808762
4	90.819321
5	96.458412
6	92.768730
7	95.382065
8	91.035088
9	92.130455
10	82.854584
11	94.441917
12	92.713768
13	91.692497
14	85.224503
15	99.141899
16	92.504623
17	97.874794
18	98.438759
19	97.902901
20	100.318008
21	97.704979
22	96.752838
23	93.967094
24	93.702454
25	89.415260
26	93.773277
27	100.177773
28	101.288986
29	95.529427
30	95.689857
31	98.149628
32	95.656479
33	88.067696
34	93.885246
35	97.388916
36	91.914711
37	93.337914
38	100.790016
39	104.775421
40	94.158279
41	99.129349
42	89.515991
43	95.773979
44	90.091057
45	90.939117
46	100.563080
47	100.075546
48	87.763107
49	94.701530
50	107.444176
51	90.371498
52	95.444870
53	96.794685
54	93.608627
55	98.709503
56	100.889961
57	88.127083
58	91.732048
59	90.425438
60	93.582596
61	98.376205
62	86.339920
63	96.167343
64	90.560654
65	97.589821
66	87.500542
67	86.107857
68	93.873985
69	81.217247
70	81.740852
71	85.128922
72	80.874237
73	83.986420
74	86.256966
75	79.927170
76	82.674141
77	81.200371
78	82.477501
79	83.892578
80	84.439240
81	90.924690
82	86.843597
83	81.742805
84	83.816452
85	85.045273
86	88.961609
87	80.171768
88	82.078484
89	81.570961
90	84.881844
91	86.650826
92	82.796539
93	87.052612
94	91.175247
95	92.155350
96	93.783195
97	88.460121
98	89.852356
99	87.975220
100	98.744019
101	90.994080
102	90.090462
103	82.399300
104	86.673340
105	86.728813
106	85.077217
107	87.701767
108	90.440208
109	82.444977
110	77.076019
111	88.306442
112	84.493568
113	90.426956
114	84.510735
115	83.190987
116	89.009521
117	81.016731
118	84.960892
119	91.959175
120	86.696953
121	85.554825
122	87.914841
123	85.324112
124	85.736679
125	89.973473
126	85.876205
127	82.246597
128	82.793823
129	91.051544
130	84.389175
131	85.419777
132	92.763603
133	86.568077
134	88.164810
135	88.468506
136	84.222481
137	82.212479
138	84.888054
139	86.391548
140	86.080231
141	82.002762
142	90.999046
143	88.277962
144	85.970512
145	87.150520
146	81.500107
147	78.770477
148	86.418785
149	84.902565
150	82.325409
151	86.329803
152	83.457191
153	83.561493
154	80.853165
155	86.290031
156	88.579453
157	86.628555
158	88.411385
159	83.660759
160	84.301521
161	86.184364
162	83.999016
163	83.782143
164	87.531937
165	87.510750
166	86.078072
167	85.371216
168	85.839371
169	82.743629
170	81.670006
171	89.948944
172	80.053413
173	87.400024
174	84.343132
175	88.807564
176	85.134773
177	84.113953
178	84.026268
179	88.163422
180	88.909500
181	85.882339
182	84.501053
183	79.905334
184	84.964348
185	87.371826
186	91.218697
187	82.640221
188	85.865677
189	87.498642
190	92.443405
191	83.564880
192	79.397758
193	87.034554
194	85.718346
195	89.513725
196	91.099922
197	82.707123
198	89.097145
199	83.775993
200	93.736610
201	87.702209
202	85.130371
203	87.110031
204	82.255310
205	90.151756
206	82.859200
207	83.730186
208	89.559418
209	90.666855
210	91.984016
211	85.875366
212	92.160744
213	80.838768
214	89.941864
215	92.873039
216	93.752312
217	93.745552
218	89.190048
219	90.016586
220	88.842834
221	89.283699
222	87.224266
223	90.594681
224	84.384537
225	79.901024
226	84.879936
227	84.629730
228	83.049934
229	74.017464
230	85.139580
231	86.000473
232	82.903152
233	82.641304
234	81.524406
235	89.985054
236	85.018158
237	83.632881
238	81.417641
239	75.491333
240	85.932686
241	89.381073
242	85.780235
243	80.575256
244	82.172554
245	84.904335
246	86.350960
247	85.367126
248	83.600563
249	85.458374
250	89.661621
251	79.896301
252	85.701309
253	98.448128
254	89.933899
255	93.123062
256	93.048653
257	90.394943
258	94.118492
259	83.210106
260	92.518532
261	92.219276
262	89.433952
263	93.950592
264	84.305931
265	92.124741
266	89.335350
267	83.345741
268	85.802711
269	81.675438
270	85.154671
271	86.784622
272	83.009903
273	83.160835
274	83.733612
275	80.790237
276	86.805695
277	86.921852
278	79.587807
279	77.857399
280	87.659538
281	82.780258
282	85.912003
283	85.773880
284	84.159660
285	89.011971
286	88.905525
287	92.043251
288	86.762070
289	82.100334
290	81.922783
291	82.675751
292	83.763649
293	82.345215
294	84.427895
295	86.872719
296	82.499092
297	85.845566
298	83.028198
299	88.245689
300	86.260292
301	83.983780
302	79.668671
303	85.481697
304	80.329643
305	80.995934
306	84.038086
307	83.191978
308	79.586761
309	89.266624
310	86.449356
311	85.736122
312	81.851318
313	81.318275
314	84.420753
315	87.815216
316	82.398148
317	81.004616
318	89.399345
319	91.273788
320	85.311577
321	85.452911
322	81.947296
323	88.474060
324	89.917564
325	88.677032
326	82.778511
327	86.705101
328	85.500572
329	88.596489
330	89.106476
331	91.430031
332	90.994514
333	90.649925
334	90.401375
335	86.644455
336	86.919273
337	93.534790
338	83.016685
339	84.381371
340	85.491066
341	84.814240
342	84.865280
343	89.781563
344	81.632195
345	83.011208
346	83.138954
347	83.847763
348	89.164734
349	85.702187
350	88.337334
351	86.740814
352	87.954674
353	86.491470
354	82.529144
355	89.382683
356	84.763611
357	88.866982
358	88.022667
359	88.235794
360	90.930252
361	87.762527
362	81.171555
363	82.625633
364	82.342056
365	88.656136
366	88.906677
367	91.094261
368	90.627861
369	89.521187
370	80.958580
371	83.511215
372	81.577972
373	77.995361
374	81.857254
375	86.169037
376	85.578827
377	86.433647
378	86.454964
379	82.987114
380	91.028893
381	92.123344
382	85.360931
383	89.819984
384	88.559799
385	89.926582
386	84.079117
387	84.722519
388	84.372246
389	90.487434
390	86.534714
391	83.586929
392	86.360596
393	87.506294
394	91.207710
395	80.436569
396	83.414360
397	85.491394
398	84.028320
399	77.048477
400	84.185242
401	86.324158
402	76.603844
403	81.160934
404	79.108307
405	82.320580
406	84.889519
407	88.286659
408	84.694565
409	84.478630
410	87.464401
411	89.342751
412	87.263779
413	83.072922
414	90.918404
415	81.239265
416	87.724564
417	82.885323
418	89.085289
419	85.075272
420	81.655258
421	82.572815
422	85.557762
423	86.649521
424	89.679268
425	91.147987
426	84.668549
427	84.984665
428	92.278275
429	91.409943
430	85.629280
431	81.133850
432	86.816765
433	88.930801
434	87.685204
435	87.394165
436	80.065819
437	87.239876
438	85.420479
439	86.369408
440	85.898582
441	87.191742
442	86.240372
443	85.405907
444	81.961067
445	88.318344
446	92.069893
447	81.128807
448	91.151573
449	77.918724
450	86.665260
451	78.763695
452	82.865242
453	86.144356
454	82.882767
455	85.558418
456	79.285294
457	85.486366
458	86.966415
459	83.597198
460	80.578232
461	83.254242
462	80.969017
463	82.685417
464	83.485909
465	76.769920
466	87.442451
467	87.270432
468	81.453400
469	79.736595
470	84.222870
471	88.972069
472	87.894691
473	87.909630
474	80.433479
475	84.614830
476	87.246773
477	81.490585
478	89.568947
479	87.285103
480	84.286293
481	87.582031
482	85.456764
483	80.871544
484	82.093887
485	84.665085
486	88.230980
487	90.289200
488	82.870422
489	81.562729
490	83.825523
491	85.375275
492	87.276733
493	84.936142
494	88.502525
495	81.607750
496	78.293243
497	82.510971
498	81.014374
499	82.514771
500	77.879570
501	82.269119
502	79.430008
503	86.078094
504	80.509605
505	79.035919
506	81.581024
507	84.366692
508	78.885765
509	83.395813
510	81.607162
511	80.077591
512	86.286949
513	82.759903
514	90.814575
515	80.418221
516	84.155029
517	91.750938
518	82.089470
519	87.397919
520	86.592712
521	89.844894
522	89.181351
523	79.916092
524	85.267601
525	87.348976
526	80.775108
527	87.237732
528	83.551399
529	78.584167
530	86.629807
531	83.150833
532	89.406357
533	83.218208
534	84.809555
535	73.528236
536	79.179955
537	82.834885
538	80.337982
539	75.839882
540	80.971611
541	85.271004
542	82.381721
543	84.146317
544	81.879181
545	79.878334
546	84.182152
547	82.691605
548	82.787308
549	82.989441
550	81.818222
551	82.300850
552	78.781464
553	94.363373
554	88.418526
555	84.927643
556	88.069199
557	90.163101
558	89.748543
559	91.170906
560	84.585663
561	87.218338
562	93.068398
563	89.550583
564	86.572388
565	84.374817
566	88.416939
567	84.008781
568	88.008095
569	83.528366
570	86.222923
571	85.037125
572	91.436119
573	90.228653
574	84.821564
575	84.041412
576	76.311966
577	86.189957
578	91.942810
579	88.616425
580	87.115570
581	82.891129
582	89.112343
583	84.886566
584	86.235229
585	93.820671
586	90.876854
587	91.691162
588	92.760635
589	88.699936
590	88.875221
591	80.909760
592	87.436348
593	89.540642
594	88.861168
595	94.650986
596	87.675201
597	80.286156
598	89.735306
599	80.597168
600	82.223099
601	84.072968
602	82.712311
603	82.680283
604	81.512398
605	84.880867
606	82.743484
607	86.495354
608	88.603256
609	83.176300
610	83.359505
611	82.277473
612	84.502136
613	76.850769
614	71.319489
615	81.081467
616	80.108910
617	85.315620
618	81.017570
619	78.741058
620	83.473495
621	79.180298
622	74.914223
623	86.267220
624	81.496933
625	81.041496
626	82.498199
627	80.327980
628	82.190369
629	86.993217
630	93.191757
631	83.146072
632	76.069168
633	89.823723
634	83.278320
635	84.816177
636	86.447533
637	78.508553
638	93.561348
639	82.766663
640	83.728249
641	77.618355
642	78.793694
643	84.130424
644	84.716072
645	82.138451
646	79.840073
647	79.315193
648	81.850075
649	88.949348
650	79.917580
651	89.465019
652	85.379845
653	88.285698
654	81.475693
655	81.678818
656	88.494171
657	84.105576
658	88.207626
659	88.110008
660	83.706055
661	83.204201
662	85.097824
663	86.193871
664	84.258598
665	81.957314
666	79.144814
667	84.093185
668	85.520897
669	82.131142
670	85.233948
671	85.871193
672	86.527901
673	84.120125
674	88.593491
675	80.979622
676	84.643661
677	83.289154
678	85.353142
679	85.763176
680	80.824097
681	86.726837
682	82.349586
683	85.238785
684	83.149101
685	81.178604
686	85.775436
687	84.767891
688	82.235809
689	80.399101
690	87.640717
691	91.485985
692	86.463799
693	88.210884
694	77.415871
695	85.109947
696	83.266899
697	82.903320
698	88.144547
699	82.545380
700	83.599838
701	85.853294
702	82.518135
703	87.259964
704	83.589401
705	86.893326
706	86.294662
707	82.047256
708	86.025925
709	85.559525
710	83.812622
711	84.209663
712	81.833977
713	82.669647
714	78.754128
715	77.689552
716	76.839050
717	77.982796
718	80.786964
719	83.775642
720	85.147133
721	89.527008
722	79.088493
723	86.287247
724	81.663971
725	81.488335
726	85.063217
727	81.951744
728	84.544350
729	87.463043
730	82.429855
731	79.429962
732	82.643524
733	85.270370
734	83.307884
735	85.019753
736	87.757530
737	90.261734
738	82.826668
739	87.972969
740	83.190781
741	86.323647
742	81.155914
743	80.170845
744	80.220932
745	83.141426
746	82.659225
747	77.664040
748	81.356880
749	84.961800
750	84.724770
751	82.625954
752	81.862396
753	82.787498
754	83.745605
755	86.163132
756	83.958534
757	86.869812
758	84.391335
759	80.363991
760	79.126999
761	82.619987
762	87.286446
763	80.602089
764	82.853638
765	85.860321
766	86.856361
767	84.474205
768	80.938507
769	87.181770
770	90.954834
771	88.101166
772	87.413406
773	87.682007
774	87.623192
775	85.681526
776	87.608955
777	81.325676
778	86.264168
779	85.550972
780	85.852638
781	82.815033
782	85.935501
783	84.267250
784	82.028091
785	91.546463
786	83.469231
787	88.704315
788	78.566910
789	80.915047
790	85.995850
791	90.494820
792	89.824005
793	82.940826
794	89.498253
795	83.003006
796	89.879257
797	80.780815
798	84.524818
799	87.184425
800	84.151688
801	84.216270
802	87.524429
803	83.053413
804	88.226936
805	86.304382
806	85.988091
807	80.101242
808	82.289040
809	86.120636
810	85.794785
811	85.889214
812	87.148216
813	83.007515
814	87.444122
815	88.003113
816	83.918602
817	86.382164
818	88.681824
819	91.887611
820	87.524033
821	90.457161
822	87.119522
823	87.831902
824	84.760101
825	81.466789
826	88.001595
827	89.887444
828	88.555374
829	90.802666
830	84.913307
831	87.749947
832	88.747780
833	75.336937
834	87.502121
835	88.571541
836	93.012375
837	89.303406
838	83.345604
839	89.448776
840	84.798668
841	87.603134
842	87.838066
843	85.100967
844	85.396858
845	84.623123
846	95.203072
847	93.943230
848	84.755768
849	89.266975
850	88.015717
851	89.139473
852	83.479004
853	83.900574
854	84.212914
855	84.065468
856	82.736771
857	86.010033
858	89.413223
859	84.255371
860	85.439247
861	85.518478
862	89.904686
863	91.219711
864	86.836456
865	85.606583
866	85.060204
867	85.146980
868	81.564095
869	83.210602
870	82.000748
871	81.519333
872	82.490395
873	82.528435
874	85.910904
875	82.584030
876	82.980957
877	95.577263
878	89.582535
879	84.828758
880	87.259933
881	84.275719
882	79.626602
883	87.021973
884	85.465698
885	82.933746
886	83.237854
887	84.585632
888	90.388374
889	85.077934
890	89.895920
891	87.905060
892	87.306023
893	79.276123
894	89.913063
895	85.500771
896	87.491005
897	88.779884
898	88.142403
899	82.947273
900	81.640015
901	88.390236
902	87.983627
903	85.432777
904	83.299873
905	86.163300
906	87.997765
907	85.597687
908	78.895897
909	88.503464
910	86.071121
911	84.909355
912	85.188339
913	82.892273
914	86.612778
915	86.171722
916	86.248657
917	87.788055
918	87.032410
919	85.342903
920	85.988441
921	81.353333
922	82.313660
923	87.719276
924	85.569420
925	81.514183
926	85.941025
927	86.218468
928	79.669609
929	82.584694
930	84.629295
931	83.656418
932	82.104874
933	84.209320
934	82.828728
935	81.764328
936	77.569878
937	81.790474
938	86.684349
939	83.803421
940	82.468910
941	92.279465
942	90.103615
943	86.442726
944	92.728676
945	85.219368
946	84.250824
947	94.294334
948	86.160164
949	89.759239
950	82.589096
951	80.808861
952	87.826897
953	82.419632
954	82.187157
955	82.685661
956	83.238190
957	82.237312
958	80.646362
959	82.773018
960	83.031532
961	78.468758
962	84.689743
963	78.813492
964	85.437813
965	80.806313
966	78.851273
967	80.485130
968	76.386139
969	78.379585
970	80.149025
971	72.630547
972	81.089874
973	85.128174
974	89.925888
975	78.996529
976	81.070801
977	83.601227
978	81.068878
979	87.824669
980	85.609520
981	88.224113
982	85.373215
983	89.422478
984	78.578316
985	81.900543
986	94.352058
987	88.410980
988	91.378555
989	76.542007
990	88.972710
991	85.633133
992	83.239861
993	82.568176
994	82.450798
995	81.144684
996	80.688797
997	83.431610
998	82.099609
999	79.367714
1000	84.258469
1001	89.424469
