# Supplementary material for: Short-wavelength-sensitive 2 (Sws2) visual photopigment models combined with atomistic molecular simulations to predict spectral peaks of absorbance
Source: PLoS Comput Biol. 2020 Oct 21;16(10):e1008212. doi: 10.1371/journal.pcbi.1008212 (PMC7605715; doi:10.1371/journal.pcbi.1008212)
Supplement: S1 File — (ZIP) [file pcbi.1008212.s007.zip › S1_File/L-goodei-SWS2A-Angles/Torsion6.dat]

0	-59.635277
1	-51.440838
2	-83.709991
3	-93.657570
4	-81.927948
5	-92.007126
6	-87.801941
7	-83.381294
8	-87.516579
9	-84.972595
10	-68.364334
11	-48.731899
12	-69.432602
13	-48.333282
14	-35.224865
15	-38.836010
16	-51.766380
17	-40.803013
18	-48.626564
19	-55.436069
20	-47.395016
21	-53.947521
22	-41.385960
23	-32.855991
24	-44.331043
25	-58.845528
26	-43.447544
27	-61.636379
28	-46.751740
29	-41.156872
30	-32.078640
31	-33.405254
32	-46.708073
33	-32.708027
34	-31.982433
35	-41.639179
36	-49.293930
37	-40.806030
38	-54.660069
39	-37.265537
40	-46.665939
41	-49.859570
42	-53.115376
43	-38.861580
44	-49.052975
45	-38.136959
46	-47.793415
47	-53.169044
48	-20.648901
49	-37.402760
50	-53.230686
51	-39.788830
52	-34.436855
53	-58.985718
54	-53.624931
55	-49.728264
56	-51.175690
57	-49.700706
58	-51.638771
59	-53.860603
60	-46.422989
61	-52.322159
62	-50.425541
63	-47.173065
64	-54.056770
65	-43.163429
66	-50.493229
67	-46.941833
68	-36.470512
69	-45.823044
70	-35.427174
71	-54.323238
72	-51.516407
73	-45.171040
74	-50.738277
75	-52.051369
76	-33.885246
77	-43.115170
78	-53.944977
79	-43.636898
80	-48.374325
81	-50.299290
82	-58.719662
83	-40.325684
84	-55.090302
85	-51.716385
86	-39.259129
87	-50.760117
88	-45.016201
89	-38.993721
90	-50.538338
91	-47.038162
92	-37.552368
93	-50.126186
94	-49.994553
95	-32.767231
96	-39.719181
97	-53.580788
98	-40.852749
99	-48.957657
100	-44.256611
101	-57.989262
102	-67.922379
103	-43.443279
104	-58.944969
105	-49.269238
106	-44.972992
107	-47.864780
108	-55.131798
109	-47.436123
110	-55.446171
111	-40.670181
112	-58.263489
113	-60.892994
114	-50.767849
115	-66.998253
116	-35.973183
117	-47.584915
118	-45.526947
119	-44.305828
120	-48.599903
121	-49.239700
122	-54.871021
123	-51.210518
124	-54.848606
125	-62.443256
126	-38.967976
127	-46.599247
128	-43.794083
129	-56.945721
130	-48.470741
131	-47.347900
132	-44.266037
133	-50.652328
134	-41.987953
135	-47.678036
136	-41.853043
137	-50.807953
138	-43.542717
139	-65.413834
140	-57.756897
141	-44.752743
142	-42.715298
143	-55.358837
144	-48.172562
145	-52.005352
146	-39.667835
147	-32.268135
148	-44.111877
149	-40.502335
150	-46.005501
151	-57.796814
152	-47.932575
153	-47.413666
154	-70.649918
155	-44.968964
156	-47.763763
157	-45.697472
158	-47.202435
159	-43.261890
160	-49.072746
161	-40.557312
162	-50.256863
163	-55.159130
164	-36.764664
165	-54.749844
166	-54.465443
167	-48.196545
168	-37.592422
169	-42.024815
170	-49.137428
171	-50.991264
172	-32.055527
173	-43.146431
174	-52.447338
175	-54.472183
176	-45.631828
177	-39.989689
178	-38.894810
179	-45.905090
180	-51.474400
181	-57.652328
182	-47.018078
183	-35.344536
184	-50.012531
185	-36.552998
186	-56.165043
187	-55.140083
188	-60.207558
189	-54.092190
190	-48.790600
191	-31.781172
192	-43.761040
193	-56.507160
194	-45.715477
195	-50.864578
196	-28.373880
197	-41.824665
198	-50.442165
199	-46.532394
200	-37.888309
201	-50.932549
202	-37.848324
203	-110.329063
204	-38.819405
205	-39.744152
206	-39.731304
207	-79.076546
208	-54.512432
209	-49.500957
210	-41.344028
211	-43.407467
212	-49.436848
213	-43.582211
214	-60.499493
215	-48.019203
216	-54.311703
217	-51.521965
218	-37.510651
219	-65.977844
220	-51.644608
221	-44.228405
222	-55.905834
223	-45.280567
224	-44.404270
225	-35.600628
226	-41.952827
227	-49.134895
228	-38.339855
229	-38.481476
230	-44.220448
231	-42.118584
232	-28.499907
233	-50.207268
234	-44.414005
235	-48.363232
236	-50.793682
237	-65.673027
238	-57.338760
239	-65.188362
240	-36.437767
241	-46.798256
242	-40.936726
243	-65.830742
244	-63.049820
245	-72.557182
246	-63.128284
247	-61.391380
248	-64.801788
249	-65.098152
250	-71.483528
251	-59.662445
252	-42.859970
253	-35.785400
254	-50.651314
255	-40.046062
256	-45.471493
257	-56.698078
258	-39.386539
259	-51.273533
260	-30.077089
261	-53.327961
262	-44.840984
263	-38.220684
264	-43.069286
265	-42.227985
266	-47.358742
267	-40.901218
268	-44.654228
269	-36.682793
270	-33.800755
271	-47.372078
272	-40.237755
273	-48.992012
274	-25.206987
275	-45.684025
276	-50.299431
277	-49.832268
278	-44.336823
279	-51.048592
280	-42.949066
281	-37.685940
282	-48.778282
283	-63.709541
284	-36.461128
285	-41.261997
286	-45.200634
287	-43.291874
288	-49.615421
289	-39.111435
290	-37.985443
291	-38.507812
292	-54.602814
293	-49.601822
294	-47.969219
295	-40.680931
296	-30.164167
297	-34.996410
298	-46.288830
299	-44.946613
300	-49.460239
301	-43.590473
302	-37.655453
303	-36.177841
304	-25.643457
305	-51.302979
306	-48.226665
307	-47.885269
308	-32.598503
309	-35.165760
310	-53.161552
311	-39.447315
312	-38.833591
313	-21.709879
314	-43.578732
315	-32.142868
316	-43.470379
317	-46.881477
318	-32.211212
319	-44.300907
320	-43.268116
321	-42.530167
322	-38.359085
323	-49.673195
324	-63.530209
325	-75.514389
326	-60.629894
327	-78.620232
328	-62.048985
329	-62.359493
330	-50.190968
331	-52.923428
332	-51.219738
333	-51.473568
334	-68.826965
335	-40.341423
336	-49.113136
337	-35.138882
338	-50.245861
339	-37.750122
340	-45.612885
341	-44.513180
342	-42.437382
343	-40.312668
344	-44.176674
345	-43.489594
346	-34.561069
347	-60.226032
348	-50.297890
349	-41.478466
350	-50.655655
351	-40.392952
352	-48.048267
353	-43.480030
354	-41.308643
355	-48.582439
356	-30.954868
357	-35.711548
358	-42.375507
359	-45.436489
360	-53.333088
361	-62.286987
362	-52.894394
363	-21.340048
364	-36.179947
365	-38.791992
366	-34.581398
367	-74.120247
368	-50.696014
369	-41.776733
370	-29.618204
371	-37.737553
372	-34.886902
373	-50.985950
374	-29.518478
375	-42.525734
376	-28.569754
377	-48.317871
378	-38.090328
379	-52.026543
380	-42.411350
381	-45.023010
382	-43.944740
383	-60.131531
384	-49.799702
385	-44.544312
386	-39.840191
387	-37.342049
388	-40.152828
389	-37.909363
390	-42.287685
391	-47.772366
392	-38.655018
393	-34.823891
394	-35.093422
395	-37.530556
396	-48.822716
397	-51.762112
398	-36.605305
399	-55.050892
400	-53.820011
401	-51.298531
402	-38.095757
403	-42.056351
404	-39.238407
405	-40.718933
406	-47.833199
407	-54.584164
408	-41.515270
409	-38.783779
410	-34.883453
411	-47.912384
412	-44.264172
413	-41.909687
414	-47.188202
415	-39.340073
416	-45.076759
417	-43.958080
418	-57.828289
419	-33.397541
420	-42.084015
421	-45.562187
422	-32.068153
423	-36.521107
424	-41.025093
425	-47.210079
426	-52.327782
427	-42.681377
428	-39.544941
429	-32.538467
430	-48.013176
431	-40.697430
432	-28.813931
433	-51.669907
434	-36.828968
435	-48.755840
436	-19.390461
437	-24.970926
438	-28.626221
439	-109.039154
440	-40.852787
441	-44.463894
442	-108.987480
443	-47.097511
444	-48.504597
445	-47.493374
446	-79.916023
447	-48.243309
448	-31.007345
449	-54.665653
450	-38.032719
451	-44.246677
452	-37.626442
453	-41.961010
454	-42.448208
455	-44.979847
456	-31.002577
457	-48.859642
458	-53.161049
459	-34.074989
460	-30.397852
461	-43.515923
462	-44.588795
463	-50.389706
464	-42.909119
465	-45.425308
466	-40.838417
467	-44.944221
468	-18.444460
469	-39.082596
470	-41.501366
471	-52.120998
472	-40.313118
473	-40.169212
474	-93.523483
475	-34.932125
476	-38.310905
477	-46.618858
478	-33.098736
479	-47.384129
480	-26.328215
481	-52.604870
482	-42.312618
483	-26.148376
484	-54.074100
485	-48.955307
486	-54.759624
487	-46.368954
488	-57.059853
489	-42.714367
490	-35.217449
491	-41.206951
492	-48.210575
493	-46.034554
494	-38.585407
495	-45.789677
496	-51.071865
497	-37.131664
498	-41.646832
499	-38.568295
500	-46.971489
501	-36.933731
502	-42.799629
503	-24.826944
504	-38.004124
505	-39.307034
506	-47.861626
507	-69.619148
508	-38.386734
509	-45.613937
510	-41.012550
511	-41.729641
512	-26.383471
513	-37.906666
514	-49.717789
515	-33.721252
516	-39.934467
517	-44.951752
518	-46.137444
519	-43.405476
520	-44.793140
521	-43.022465
522	-52.406425
523	-45.662605
524	-34.427422
525	-47.352547
526	-41.465729
527	-42.565315
528	-49.381508
529	-38.701393
530	-60.169754
531	-74.770218
532	-43.385220
533	-50.692410
534	-43.821796
535	-34.051983
536	-61.790176
537	-80.339401
538	-49.487297
539	-65.719429
540	-36.282799
541	-67.304062
542	-40.704998
543	-44.451019
544	-40.891872
545	-43.151707
546	-45.958107
547	-33.184311
548	-55.777714
549	-51.506413
550	-33.048641
551	-43.346889
552	-40.280884
553	-47.127644
554	-52.326687
555	-46.038418
556	-36.703850
557	-38.173061
558	-44.524597
559	-45.990585
560	-46.821140
561	-37.964275
562	-48.118961
563	-40.482018
564	-40.488682
565	-48.811665
566	-42.958572
567	-25.160053
568	-38.237022
569	-29.964098
570	-72.292816
571	-24.765900
572	-47.590950
573	-41.216759
574	-42.520443
575	-47.227196
576	-46.144161
577	-78.912178
578	-47.626049
579	-43.494389
580	-40.413025
581	-59.516819
582	-61.225319
583	-42.920826
584	-47.036381
585	-49.583492
586	-46.517807
587	-47.749706
588	-52.349045
589	-33.581177
590	-35.318604
591	-40.751137
592	-49.931374
593	-43.107067
594	-39.562698
595	-53.691624
596	-50.183472
597	-54.939980
598	-44.496952
599	-45.246078
600	-35.966068
601	-48.169971
602	-42.620335
603	-43.051876
604	-44.457794
605	-47.140640
606	-45.010902
607	-51.901318
608	-51.988861
609	-55.714916
610	-38.247452
611	-46.253929
612	-49.680305
613	-43.536179
614	-53.890396
615	-47.534832
616	-38.977695
617	-33.871037
618	-45.866421
619	-55.805038
620	-46.623688
621	-44.998531
622	-49.996639
623	-51.876831
624	-52.919800
625	-37.075752
626	-49.209980
627	-56.172249
628	-51.717148
629	-50.152184
630	-46.604893
631	-26.420977
632	-57.803024
633	-56.169762
634	-48.967209
635	-26.199923
636	-40.801716
637	-42.872440
638	-48.031063
639	-39.504234
640	-46.143913
641	-44.708786
642	-49.285858
643	-37.116753
644	-49.444519
645	-43.616753
646	-33.715733
647	-57.303444
648	-52.677692
649	-37.838783
650	-35.616768
651	-47.198654
652	-45.219860
653	-54.272366
654	-41.828659
655	-50.091831
656	-45.246304
657	-42.491173
658	-51.304276
659	-47.513596
660	-49.925976
661	-43.989033
662	-48.745350
663	-53.175072
664	-48.821335
665	-42.757275
666	-51.321148
667	-42.797222
668	-33.204506
669	-45.789978
670	-51.340668
671	-38.889927
672	-47.309200
673	-38.713982
674	-46.771355
675	-51.763412
676	-40.941952
677	-51.887867
678	-33.228992
679	-46.267864
680	-29.708202
681	-44.876431
682	-31.523809
683	-32.669823
684	-52.476398
685	-38.545101
686	-46.454384
687	-30.788187
688	-41.527275
689	-23.502043
690	-27.561880
691	-50.364342
692	-33.855198
693	-56.087425
694	-34.609310
695	-39.779217
696	-42.554066
697	-43.694920
698	-42.068851
699	-43.653076
700	-56.285042
701	-45.308567
702	-26.846155
703	-39.433140
704	-43.731190
705	-47.290936
706	-45.156471
707	-33.163933
708	-51.895985
709	-41.159058
710	-46.477371
711	-34.988705
712	-48.731510
713	-42.706711
714	-26.111267
715	-31.953436
716	-43.541828
717	-31.658922
718	-34.188511
719	-42.773460
720	-38.803711
721	-77.382050
722	-39.791195
723	-42.633358
724	-32.402718
725	-50.599899
726	-41.722549
727	-45.316509
728	-43.981037
729	-71.764145
730	-47.071148
731	-35.403355
732	-55.747280
733	-49.250412
734	-28.612759
735	-52.075203
736	-47.198048
737	-45.654552
738	-47.988956
739	-54.714172
740	-50.114491
741	-48.800922
742	-47.362476
743	-39.633682
744	-27.365614
745	-45.199741
746	-43.626743
747	-41.377453
748	-50.131893
749	-36.932838
750	-44.537361
751	-39.591103
752	-29.793489
753	-38.370827
754	-54.503727
755	-48.747063
756	-48.170330
757	-43.149078
758	-37.701088
759	-25.684593
760	-43.456726
761	-32.993214
762	-76.285545
763	-52.331860
764	-44.222267
765	-51.799282
766	-41.911182
767	-44.151001
768	-41.145653
769	-36.401424
770	-39.145210
771	-57.122070
772	-41.117115
773	-39.073654
774	-46.744301
775	-47.552349
776	-51.102329
777	-34.359451
778	-33.518890
779	-43.705570
780	-36.828629
781	-33.739876
782	-63.231255
783	-43.301849
784	-41.855606
785	-60.765797
786	-47.260899
787	-40.296803
788	-42.935646
789	-52.535187
790	-50.624329
791	-35.548595
792	-43.795391
793	-37.144604
794	-48.882488
795	-57.777336
796	-43.309547
797	-45.419502
798	-40.364815
799	-37.000355
800	-41.378021
801	-38.315327
802	-43.157108
803	-53.431290
804	-40.827324
805	-43.936230
806	-35.275017
807	-54.606106
808	-51.924480
809	-47.630161
810	-32.074543
811	-29.359762
812	-71.706108
813	-54.297142
814	-44.818695
815	-51.772083
816	-56.444454
817	-49.120758
818	-40.792145
819	-55.694977
820	-53.256538
821	-45.914253
822	-34.504711
823	-42.637650
824	-52.702717
825	-18.476345
826	-51.970406
827	-46.074100
828	-36.321732
829	-30.162235
830	-38.868797
831	-26.739460
832	-52.599174
833	-44.331234
834	-40.764225
835	-36.405159
836	-56.344189
837	-38.005196
838	-42.628445
839	-50.376801
840	-46.691147
841	-46.226772
842	-49.950344
843	-32.073795
844	-38.563450
845	-39.233650
846	-37.196232
847	-51.992943
848	-48.031353
849	-38.945202
850	-49.395405
851	-41.351353
852	-28.855145
853	-30.479860
854	-39.870743
855	-30.336954
856	-47.853348
857	-37.801704
858	-41.929222
859	-35.772781
860	-60.372963
861	-42.960716
862	-43.327175
863	-47.796616
864	-44.704613
865	-67.467201
866	-76.832672
867	-48.875031
868	-40.062355
869	-57.361137
870	-52.696468
871	-38.459820
872	-30.198820
873	-36.835369
874	-25.930759
875	-41.950821
876	-67.998329
877	-42.038628
878	-76.279152
879	-52.216469
880	-51.624619
881	-45.661827
882	-72.604485
883	-63.007336
884	-40.129425
885	-46.900154
886	-40.343864
887	-37.437515
888	-47.401222
889	-69.915718
890	-71.844978
891	-31.092016
892	-48.765804
893	-65.173897
894	-61.308891
895	-60.528194
896	-42.654636
897	-55.857311
898	-47.328407
899	-38.865742
900	-42.460983
901	-38.129856
902	-54.533924
903	-37.341202
904	-47.365372
905	-50.341022
906	-46.606880
907	-31.631908
908	-33.448750
909	-46.774975
910	-45.769318
911	-45.298008
912	-56.683643
913	-47.107441
914	-52.801262
915	-28.602493
916	-51.863869
917	-43.855988
918	-44.266220
919	-40.086494
920	-50.210377
921	-62.862331
922	-41.846046
923	-43.482430
924	-37.984833
925	-42.122425
926	-31.707573
927	-47.072357
928	-32.945187
929	-35.242702
930	-30.310116
931	-30.631367
932	-38.729130
933	-48.831718
934	-45.177761
935	-28.713593
936	-33.930771
937	-40.922131
938	-42.221424
939	-30.988394
940	-48.252693
941	-47.652882
942	-28.469713
943	-38.849495
944	-34.890476
945	-28.560825
946	-46.984718
947	-62.847534
948	-54.387920
949	-63.949253
950	-38.009628
951	-26.338011
952	-35.580872
953	-53.288834
954	-54.471222
955	-43.204037
956	-40.537762
957	-81.488029
958	-46.655445
959	-40.983433
960	-36.663525
961	-36.450359
962	-34.354591
963	-43.625153
964	-58.435753
965	-66.237625
966	-53.566898
967	-54.863625
968	-59.007404
969	-65.663361
970	-64.853767
971	-54.921989
972	-53.857773
973	-58.392624
974	-40.998154
975	-64.178207
976	-61.048504
977	-44.918415
978	-42.090286
979	-60.187428
980	-50.199028
981	-76.066727
982	-38.298771
983	-75.250946
984	-53.878120
985	-55.933140
986	-34.984867
987	-41.170525
988	-67.472015
989	-63.740128
990	-67.539665
991	-46.480122
992	-33.163902
993	-43.910442
994	-56.351154
995	-41.581123
996	-48.046684
997	-61.763012
998	-45.650215
999	-35.670376
1000	-38.640163
1001	-47.048775
