# Supplementary material for: Short-wavelength-sensitive 2 (Sws2) visual photopigment models combined with atomistic molecular simulations to predict spectral peaks of absorbance
Source: PLoS Comput Biol. 2020 Oct 21;16(10):e1008212. doi: 10.1371/journal.pcbi.1008212 (PMC7605715; doi:10.1371/journal.pcbi.1008212)
Supplement: S1 File — (ZIP) [file pcbi.1008212.s007.zip › S1_File/L-goodei-SWS2A-Angles/Angle1.dat]

0	124.601830
1	120.877304
2	117.948463
3	129.585388
4	129.528625
5	123.298454
6	125.318825
7	124.740501
8	129.337967
9	128.951065
10	131.998886
11	125.413040
12	130.879623
13	129.208969
14	125.279930
15	129.882675
16	127.886238
17	127.145927
18	123.172836
19	121.974983
20	124.810822
21	125.435959
22	123.792061
23	126.131599
24	122.415894
25	121.575294
26	123.452011
27	130.197098
28	125.745056
29	129.693573
30	123.798843
31	121.572464
32	125.144173
33	122.396912
34	127.637100
35	120.098808
36	117.326691
37	124.302193
38	127.871216
39	120.936447
40	128.321793
41	128.504593
42	127.847496
43	128.603943
44	126.376205
45	130.616364
46	122.254829
47	127.437546
48	127.367912
49	125.666382
50	123.279671
51	125.697067
52	126.701797
53	121.220543
54	119.812393
55	126.448441
56	127.868317
57	124.205719
58	129.535919
59	125.525742
60	119.304733
61	122.142853
62	125.641075
63	121.332886
64	127.082001
65	122.784401
66	127.885651
67	125.103416
68	132.133423
69	130.164062
70	130.550262
71	127.457359
72	126.417847
73	121.777397
74	124.551193
75	122.987968
76	127.577255
77	127.571671
78	130.222198
79	125.211929
80	128.208755
81	122.549103
82	121.974709
83	126.431992
84	130.612564
85	124.810822
86	126.324501
87	128.109650
88	126.180328
89	126.419151
90	121.871063
91	125.987228
92	125.945580
93	127.280853
94	122.285538
95	122.366653
96	129.516098
97	127.645546
98	123.142067
99	121.933395
100	123.090027
101	124.367416
102	121.403473
103	127.020798
104	126.432022
105	126.181519
106	128.144485
107	124.609344
108	126.593819
109	124.023994
110	130.030838
111	124.161995
112	120.701721
113	128.648712
114	130.313889
115	127.483078
116	126.776375
117	119.055252
118	126.649048
119	123.052139
120	122.582611
121	125.783371
122	116.855232
123	129.308578
124	125.792221
125	126.356880
126	126.472237
127	123.791855
128	123.514503
129	130.299881
130	129.150757
131	122.806396
132	123.926186
133	127.177933
134	128.584610
135	126.202225
136	127.540794
137	122.008110
138	131.367981
139	128.250351
140	124.209816
141	128.235245
142	120.087486
143	131.650085
144	124.125259
145	128.481323
146	125.580406
147	125.731476
148	124.818047
149	129.422501
150	134.555649
151	118.778572
152	119.961006
153	124.573570
154	126.500641
155	129.519638
156	125.788620
157	127.765862
158	125.961639
159	133.972504
160	123.900589
161	126.262604
162	120.328796
163	119.521027
164	127.615158
165	130.635788
166	126.089378
167	134.609192
168	128.662399
169	125.759712
170	128.144150
171	126.260063
172	126.646965
173	123.466286
174	125.711479
175	125.196465
176	127.010719
177	121.791962
178	124.551315
179	126.889549
180	127.558823
181	127.039940
182	129.123322
183	125.346252
184	121.910248
185	119.541359
186	123.732460
187	124.055405
188	127.226158
189	122.927780
190	132.304779
191	129.010834
192	127.730103
193	127.744553
194	121.833199
195	128.038757
196	127.396324
197	124.909805
198	135.873184
199	131.894119
200	132.036285
201	125.969070
202	129.505295
203	124.855392
204	125.470863
205	131.236816
206	129.570099
207	123.325172
208	124.574333
209	127.300934
210	122.963188
211	123.033157
212	126.782875
213	124.950676
214	122.439957
215	122.610214
216	129.828812
217	128.606140
218	120.708748
219	125.806786
220	126.597931
221	124.795006
222	123.999191
223	128.466644
224	120.749313
225	130.851593
226	121.499435
227	123.151070
228	119.628479
229	124.488831
230	131.908310
231	129.289413
232	125.569885
233	127.030022
234	127.553688
235	119.353294
236	128.679947
237	123.813545
238	124.656052
239	120.715210
240	127.580368
241	126.267540
242	119.521042
243	125.971123
244	124.500580
245	125.439240
246	128.242706
247	125.164597
248	125.494835
249	128.399307
250	127.707298
251	126.294159
252	128.883789
253	126.681801
254	117.657127
255	129.969788
256	125.871140
257	125.871033
258	123.350800
259	123.813423
260	125.437370
261	125.849762
262	121.159935
263	125.429527
264	126.029572
265	120.140503
266	124.942780
267	126.620468
268	128.329987
269	132.017105
270	121.249809
271	132.671509
272	124.076958
273	128.506210
274	129.365479
275	125.014359
276	126.143829
277	127.332489
278	123.060883
279	126.817467
280	126.950600
281	126.714302
282	123.781700
283	127.711128
284	123.406151
285	122.331490
286	130.071228
287	123.036285
288	127.314384
289	125.085999
290	120.747490
291	127.080643
292	126.928673
293	120.787018
294	126.174263
295	119.381668
296	131.749969
297	122.583237
298	129.068237
299	127.987846
300	127.698669
301	126.159576
302	122.580795
303	127.423561
304	126.750160
305	128.278625
306	120.117088
307	126.662292
308	124.784378
309	134.296646
310	123.215668
311	122.235741
312	124.251198
313	126.145226
314	129.533905
315	123.959412
316	127.602196
317	125.309464
318	131.255615
319	122.496162
320	129.444717
321	131.413574
322	122.464142
323	121.161751
324	130.202118
325	131.867157
326	125.738251
327	125.806252
328	126.994583
329	122.329674
330	130.700043
331	126.842339
332	127.156189
333	124.732811
334	127.470718
335	122.192947
336	127.118118
337	129.110901
338	120.387741
339	130.507126
340	127.879494
341	128.160217
342	123.031845
343	122.840950
344	123.114601
345	130.318298
346	128.125427
347	128.203339
348	124.455704
349	124.513474
350	122.271149
351	124.052017
352	127.675339
353	118.928673
354	129.171478
355	129.470261
356	117.746300
357	124.310471
358	125.507393
359	124.165886
360	128.928391
361	132.527664
362	127.449608
363	120.468361
364	133.974976
365	117.916290
366	127.452988
367	129.350357
368	125.598274
369	129.049957
370	123.883881
371	124.993774
372	124.668182
373	125.754662
374	125.658722
375	128.550262
376	126.419548
377	125.006767
378	127.352295
379	127.828568
380	127.735222
381	131.349472
382	125.319153
383	129.730469
384	125.211769
385	128.769775
386	130.923019
387	126.531303
388	130.530472
389	124.145111
390	130.495865
391	123.914780
392	123.060295
393	128.575638
394	129.308289
395	125.138138
396	128.764206
397	130.735138
398	125.430214
399	126.964325
400	128.612518
401	126.285774
402	121.981865
403	128.923019
404	131.586502
405	128.166412
406	125.285095
407	127.543457
408	121.568954
409	125.837357
410	125.071434
411	123.301064
412	125.560341
413	123.600769
414	121.446007
415	119.307205
416	125.951836
417	130.885925
418	125.967476
419	129.792511
420	127.629585
421	129.712601
422	122.440674
423	134.688919
424	123.446037
425	129.155167
426	126.592262
427	124.147324
428	130.108383
429	130.334351
430	128.906143
431	121.345398
432	129.435211
433	128.954605
434	124.174591
435	126.790756
436	125.817825
437	133.944229
438	124.417679
439	123.459976
440	129.978027
441	126.685547
442	125.195854
443	126.979408
444	120.646416
445	122.426811
446	129.117264
447	121.293884
448	123.360855
449	127.263832
450	121.352234
451	126.442101
452	122.277054
453	119.107109
454	123.058769
455	125.679565
456	121.165932
457	123.882477
458	126.020630
459	127.776146
460	123.838806
461	125.623779
462	125.042664
463	126.547287
464	124.976334
465	120.441658
466	124.607162
467	134.158661
468	128.872879
469	118.845520
470	120.188164
471	124.215462
472	126.872528
473	124.943588
474	123.864388
475	122.111610
476	125.959496
477	130.333679
478	127.088455
479	125.613739
480	118.832848
481	118.910233
482	126.300705
483	124.520226
484	122.802666
485	119.951057
486	123.113571
487	120.114174
488	126.125359
489	123.867493
490	124.250977
491	127.639465
492	129.017639
493	124.406746
494	126.967194
495	124.830490
496	121.915421
497	125.837730
498	126.707893
499	123.803246
500	129.052429
501	130.364304
502	125.665840
503	129.487625
504	126.930077
505	122.533638
506	123.916916
507	122.774513
508	124.019501
509	125.878273
510	123.565407
511	126.081596
512	123.837326
513	127.293388
514	123.420685
515	121.967674
516	124.845955
517	123.747047
518	133.792984
519	129.316559
520	125.817688
521	129.446152
522	124.064377
523	124.551025
524	120.706398
525	123.581207
526	126.238808
527	130.110474
528	127.514580
529	114.310188
530	128.426102
531	133.079468
532	119.559700
533	129.252411
534	124.023537
535	126.524544
536	122.354729
537	121.733711
538	128.063477
539	132.088333
540	124.095253
541	129.105118
542	126.040382
543	127.551506
544	131.427399
545	122.340134
546	127.519661
547	126.217911
548	121.771400
549	125.856331
550	124.364868
551	123.834419
552	126.387978
553	131.836746
554	124.699066
555	127.593903
556	131.314651
557	122.975647
558	131.821030
559	122.776588
560	120.440689
561	129.288727
562	125.175209
563	130.023315
564	125.679550
565	124.893738
566	125.321571
567	131.849747
568	133.483566
569	125.052254
570	125.133286
571	125.762283
572	127.194504
573	128.349777
574	125.678406
575	122.950417
576	120.874817
577	122.151009
578	131.140305
579	133.132980
580	124.551331
581	130.477188
582	121.628761
583	134.098679
584	127.680367
585	131.574066
586	125.997337
587	131.855911
588	127.869530
589	126.505417
590	124.209755
591	129.151016
592	122.807304
593	124.763420
594	123.966614
595	123.624611
596	126.547180
597	128.899490
598	128.311890
599	123.585953
600	123.499451
601	124.930870
602	124.460518
603	124.408852
604	130.562515
605	126.107246
606	129.281540
607	128.525604
608	129.505966
609	125.785683
610	128.920135
611	132.423035
612	132.605621
613	127.169258
614	119.835358
615	122.400719
616	133.938583
617	129.655914
618	127.964569
619	120.384941
620	119.998322
621	122.901657
622	124.297058
623	121.655273
624	121.407135
625	126.261719
626	126.237579
627	129.464127
628	127.653107
629	125.065918
630	125.342690
631	127.070717
632	126.805252
633	128.720566
634	124.078964
635	129.446640
636	122.428108
637	120.643105
638	126.169815
639	122.725548
640	124.968910
641	121.282730
642	121.617081
643	127.456688
644	123.618790
645	122.737434
646	116.689369
647	123.642082
648	127.361473
649	126.144592
650	127.764473
651	125.108452
652	128.342026
653	123.375511
654	131.686035
655	125.357399
656	122.836937
657	122.623932
658	124.067543
659	124.492546
660	125.230042
661	121.659492
662	118.524529
663	126.026962
664	126.863213
665	123.136398
666	117.623398
667	128.099899
668	129.160095
669	130.471024
670	122.534103
671	124.828033
672	120.559166
673	129.307266
674	121.609703
675	127.424683
676	127.462997
677	126.022209
678	127.607742
679	128.063004
680	125.641525
681	130.987167
682	123.348602
683	125.236656
684	126.144058
685	121.952209
686	124.661011
687	135.916946
688	125.818588
689	129.264557
690	127.788925
691	132.349075
692	127.557785
693	125.657631
694	124.805901
695	132.030807
696	125.315300
697	125.931366
698	125.247597
699	124.441376
700	129.546326
701	129.938873
702	131.329239
703	125.822479
704	126.490433
705	129.261566
706	127.855682
707	120.067993
708	126.779449
709	121.961678
710	128.106415
711	125.690575
712	128.971054
713	125.707870
714	124.929260
715	120.262924
716	129.400085
717	117.203232
718	126.948563
719	132.835724
720	120.655289
721	132.548370
722	125.494972
723	124.965813
724	125.081253
725	128.180710
726	126.674522
727	133.235809
728	125.034958
729	124.109184
730	126.026611
731	132.473862
732	124.582611
733	124.492004
734	122.623848
735	129.029907
736	125.132744
737	121.049309
738	123.015205
739	124.045052
740	125.579071
741	123.811317
742	126.450493
743	128.485046
744	122.650429
745	126.447121
746	121.046059
747	129.317047
748	124.689133
749	120.862518
750	126.577599
751	120.661850
752	127.941765
753	122.652634
754	125.013924
755	126.948875
756	128.975174
757	121.400330
758	123.144676
759	126.472801
760	124.980431
761	127.961479
762	125.577263
763	125.390923
764	127.659431
765	133.464600
766	124.999062
767	125.687531
768	126.611221
769	128.230835
770	121.085075
771	127.773994
772	126.039558
773	127.003952
774	129.248413
775	129.472092
776	135.572876
777	132.097519
778	127.848518
779	131.980911
780	124.863770
781	120.246613
782	127.133728
783	126.705475
784	120.710655
785	127.578415
786	119.812294
787	121.614891
788	126.486336
789	126.570305
790	128.615906
791	124.411255
792	122.765877
793	123.449440
794	125.914528
795	123.878006
796	125.059441
797	122.926247
798	128.440369
799	120.578491
800	137.192352
801	127.103691
802	119.518738
803	123.249565
804	126.842751
805	130.307709
806	124.360710
807	123.146561
808	122.119682
809	130.334473
810	126.773094
811	122.656143
812	128.124710
813	121.994492
814	127.148376
815	119.200897
816	130.548904
817	128.032425
818	130.847733
819	128.288422
820	129.319977
821	123.844048
822	121.881447
823	126.350960
824	125.376373
825	128.460815
826	131.136276
827	126.390892
828	125.347061
829	130.986115
830	129.264343
831	129.167557
832	124.044472
833	128.159668
834	123.586029
835	124.239738
836	125.429237
837	130.165909
838	124.339363
839	125.124229
840	126.908157
841	127.193573
842	137.360291
843	126.601234
844	126.017975
845	122.758995
846	123.560654
847	124.631477
848	119.606636
849	124.495705
850	129.976456
851	126.684547
852	122.552528
853	128.808655
854	128.811630
855	124.216858
856	123.278961
857	126.577461
858	122.528908
859	128.798264
860	125.163994
861	118.777069
862	128.378372
863	126.806328
864	124.016701
865	128.443329
866	126.570808
867	126.993134
868	120.642166
869	123.671631
870	128.739655
871	129.222885
872	125.310379
873	123.835770
874	126.593887
875	124.617516
876	129.091537
877	126.670380
878	122.909622
879	127.039223
880	127.700539
881	127.420776
882	121.175438
883	124.143951
884	127.682648
885	128.652298
886	125.935730
887	122.477097
888	118.583435
889	119.917442
890	130.730408
891	131.458206
892	127.233711
893	129.366684
894	125.025711
895	121.435478
896	132.687775
897	125.975700
898	122.691566
899	122.988731
900	122.836060
901	126.214905
902	131.183594
903	130.845657
904	127.198997
905	132.199448
906	126.224030
907	130.186356
908	125.698784
909	126.679291
910	126.132652
911	126.757645
912	128.562302
913	134.420013
914	125.313866
915	124.075439
916	126.589195
917	127.040390
918	125.049416
919	125.680031
920	122.131668
921	117.994034
922	123.362984
923	124.031647
924	131.984436
925	127.368698
926	130.386353
927	119.497467
928	124.323624
929	126.585045
930	123.902122
931	123.711189
932	124.256828
933	128.795609
934	124.665596
935	126.003418
936	123.071037
937	121.650330
938	118.413200
939	130.238037
940	123.140945
941	122.472168
942	118.840157
943	122.674622
944	127.670853
945	126.797585
946	131.365234
947	127.662468
948	127.603798
949	131.159195
950	124.096825
951	121.964104
952	127.701141
953	126.377876
954	130.190109
955	124.859589
956	127.013420
957	131.635788
958	127.861923
959	126.180984
960	129.871460
961	124.127937
962	124.814835
963	127.062241
964	127.428139
965	124.238655
966	128.438507
967	126.059753
968	129.970871
969	127.830872
970	130.847198
971	126.987236
972	122.775414
973	126.403107
974	125.479401
975	127.663025
976	125.181168
977	126.214287
978	125.314575
979	122.252953
980	127.394516
981	127.594673
982	123.305420
983	124.871185
984	124.919968
985	122.700745
986	120.977036
987	128.534760
988	122.007591
989	124.978424
990	123.565720
991	125.213051
992	130.326141
993	124.073479
994	128.779602
995	122.243721
996	124.640083
997	127.348648
998	128.117081
999	125.900963
1000	124.999229
1001	119.867569
