# Supplementary material for: Short-wavelength-sensitive 2 (Sws2) visual photopigment models combined with atomistic molecular simulations to predict spectral peaks of absorbance
Source: PLoS Comput Biol. 2020 Oct 21;16(10):e1008212. doi: 10.1371/journal.pcbi.1008212 (PMC7605715; doi:10.1371/journal.pcbi.1008212)
Supplement: S1 File — (ZIP) [file pcbi.1008212.s007.zip › S1_File/L-goodei-SWS2A-Angles/Torsion1.dat]

0	-52.447285
1	-87.255333
2	-69.548355
3	-57.764004
4	-56.322109
5	-54.255108
6	-58.039497
7	-53.129414
8	-46.169289
9	-45.831448
10	-59.698627
11	-77.862015
12	-48.109375
13	-49.669044
14	-60.005035
15	-55.919590
16	-56.034161
17	-74.426193
18	-78.641235
19	-74.551292
20	-74.885963
21	-93.239754
22	-77.092369
23	-90.498833
24	-73.976776
25	-73.458344
26	-83.112595
27	-62.490810
28	-80.654793
29	-92.258400
30	-60.253185
31	-68.416290
32	-46.955330
33	-63.199230
34	-51.593277
35	-67.673843
36	-75.830704
37	-51.175125
38	-68.479301
39	-64.255219
40	-53.825497
41	-41.621353
42	-61.879772
43	-73.706268
44	-54.780106
45	-38.313095
46	-53.663612
47	-81.447136
48	-59.876930
49	-79.211128
50	-59.052086
51	-50.750584
52	-65.008308
53	-58.474457
54	-60.642776
55	-67.273842
56	-63.281193
57	-55.887970
58	-57.711170
59	-48.053856
60	-64.864433
61	-61.941845
62	-60.590874
63	-78.974068
64	-75.333008
65	-56.866184
66	-53.391129
67	-61.959782
68	-82.065689
69	-50.800198
70	-55.612423
71	-51.653072
72	-71.687973
73	-71.636650
74	-60.616673
75	-62.973896
76	-47.707039
77	-49.006020
78	-56.279827
79	-69.712791
80	-72.363541
81	-88.097893
82	-67.195198
83	-62.326263
84	-52.008892
85	-68.341911
86	-70.795128
87	-54.456261
88	-63.712730
89	-78.493095
90	-59.634499
91	-64.735718
92	-62.098518
93	-56.846989
94	-75.067711
95	-68.571198
96	-64.843689
97	-87.282974
98	-76.030632
99	-68.007668
100	-66.987564
101	-55.320183
102	-78.981415
103	-46.994869
104	-56.102669
105	-62.560005
106	-55.549870
107	-47.992325
108	-70.956032
109	-51.532494
110	-56.188892
111	-62.848057
112	-70.941307
113	-61.030922
114	-67.574547
115	-61.497322
116	-53.575378
117	-82.739838
118	-63.552986
119	-70.342705
120	-79.091866
121	-66.987900
122	-54.109692
123	-53.050854
124	-60.156059
125	-62.975227
126	-68.340073
127	-44.023785
128	-83.613678
129	-43.321301
130	-53.951694
131	-56.531876
132	-54.276226
133	-54.445534
134	-49.255249
135	-76.990097
136	-70.058342
137	-69.710304
138	-42.033474
139	-82.756851
140	-47.437553
141	-50.440720
142	-61.966599
143	-62.483864
144	-70.135330
145	-66.092514
146	-58.920498
147	-68.130898
148	-57.626614
149	-58.092930
150	-57.928417
151	-55.714306
152	-56.145752
153	-47.709160
154	-54.348427
155	-75.010086
156	-50.284409
157	-76.493736
158	-77.993690
159	-47.093887
160	-69.513031
161	-58.957539
162	-58.256180
163	-72.925636
164	-61.101112
165	-66.537354
166	-66.338135
167	-59.535206
168	-45.904301
169	-71.133949
170	-49.446838
171	-59.795124
172	-70.872757
173	-60.060600
174	-55.204521
175	-71.975334
176	-68.357887
177	-86.739540
178	-85.547806
179	-62.169708
180	-71.171722
181	-67.300751
182	-67.935547
183	-74.788231
184	-54.111950
185	-71.168205
186	-73.895737
187	-74.082527
188	-70.511795
189	-66.418594
190	-62.306660
191	-79.108818
192	-61.239716
193	-56.742584
194	-65.480522
195	-69.026962
196	-68.404198
197	-54.751541
198	-36.739807
199	-47.436302
200	-44.653835
201	-60.750156
202	-69.564224
203	-54.639412
204	-65.979240
205	-36.563049
206	-61.596165
207	-73.366440
208	-67.593864
209	-45.163616
210	-65.124161
211	-62.157509
212	-63.710423
213	-55.244080
214	-72.714935
215	-52.180222
216	-55.520012
217	-65.661690
218	-46.109467
219	-36.672207
220	-62.191532
221	-56.837929
222	-73.407066
223	-56.708630
224	-48.886414
225	-46.988945
226	-62.444836
227	-64.190407
228	-64.628136
229	-23.704008
230	-51.007256
231	-62.996494
232	-58.315689
233	-45.197376
234	-58.015251
235	-51.083527
236	-62.102203
237	-82.824821
238	-46.293571
239	-71.151611
240	-64.103844
241	-46.552734
242	-64.754227
243	-71.190178
244	-59.682781
245	-58.188293
246	-52.705837
247	-74.623314
248	-62.954025
249	-48.314964
250	-55.979790
251	-67.323814
252	-54.097950
253	-64.543053
254	-76.853981
255	-56.054180
256	-64.172668
257	-77.817108
258	-72.732559
259	-61.021805
260	-75.039131
261	-69.146988
262	-65.951630
263	-52.639698
264	-70.616325
265	-59.730209
266	-76.623581
267	-57.849243
268	-56.036793
269	-46.182499
270	-79.431038
271	-45.744858
272	-55.829292
273	-58.496712
274	-51.725990
275	-60.525188
276	-41.689148
277	-70.741776
278	-62.499252
279	-58.668907
280	-56.081539
281	-54.525890
282	-66.289757
283	-59.946342
284	-61.464539
285	-55.071011
286	-63.615105
287	-63.302486
288	-69.353096
289	-44.951992
290	-70.016151
291	-57.400986
292	-53.562191
293	-66.520973
294	-65.306053
295	-70.753540
296	-52.515835
297	-65.149879
298	-59.079826
299	-53.970619
300	-63.910225
301	-56.091488
302	-57.612350
303	-61.087654
304	-49.937630
305	-44.537537
306	-42.241665
307	-78.407631
308	-57.741722
309	-49.527561
310	-63.519894
311	-57.445496
312	-53.998474
313	-51.763725
314	-55.144073
315	-56.769157
316	-44.795326
317	-44.683453
318	-49.599155
319	-67.392006
320	-57.589504
321	-53.514221
322	-70.869446
323	-62.040173
324	-56.732632
325	-42.447605
326	-70.871315
327	-53.306610
328	-47.840862
329	-68.393539
330	-48.735554
331	-68.515198
332	-60.638241
333	-48.605614
334	-35.936649
335	-55.182137
336	-50.300476
337	-53.010841
338	-71.135635
339	-44.455898
340	-48.271618
341	-85.374802
342	-50.553654
343	-60.000664
344	-74.394943
345	-55.693249
346	-55.593803
347	-53.130569
348	-48.861938
349	-51.988918
350	-59.540794
351	-53.855377
352	-69.936798
353	-64.186905
354	-38.767792
355	-50.628609
356	-66.710518
357	-40.163216
358	-52.121429
359	-54.960579
360	-48.838131
361	-48.651627
362	-84.044724
363	-68.960876
364	-52.587696
365	-81.498329
366	-53.626610
367	-57.992580
368	-53.708805
369	-48.866917
370	-53.348289
371	-54.970261
372	-80.154686
373	-35.674068
374	-51.363956
375	-59.919113
376	-61.020378
377	-72.496025
378	-57.201469
379	-67.645554
380	-62.231850
381	-38.296333
382	-63.938435
383	-47.690910
384	-44.181534
385	-58.145668
386	-43.528439
387	-53.426823
388	-60.385490
389	-69.294182
390	-56.720074
391	-44.304050
392	-52.649837
393	-53.950035
394	-34.620659
395	-55.148266
396	-47.059223
397	-59.051342
398	-82.306290
399	-64.891083
400	-55.952366
401	-50.774078
402	-74.153915
403	-51.694424
404	-64.411133
405	-48.374668
406	-57.172783
407	-55.230453
408	-70.723206
409	-46.684917
410	-56.193695
411	-69.636269
412	-54.774460
413	-49.409714
414	-68.878738
415	-83.733025
416	-58.220943
417	-57.034985
418	-70.826088
419	-62.710125
420	-55.475460
421	-52.065689
422	-43.793056
423	-50.771263
424	-54.452831
425	-51.721527
426	-49.478409
427	-52.595654
428	-48.923584
429	-49.425556
430	-75.104309
431	-56.065948
432	-49.443630
433	-49.940048
434	-65.935722
435	-62.585720
436	-57.071911
437	-38.052402
438	-61.894657
439	-46.910957
440	-54.411293
441	-61.170547
442	-46.722282
443	-36.595135
444	-66.746483
445	-53.456455
446	-29.338991
447	-73.707001
448	-77.448044
449	-52.137310
450	-60.694065
451	-64.034073
452	-70.147530
453	-65.850639
454	-69.459435
455	-68.262207
456	-65.137306
457	-61.929073
458	-50.110310
459	-48.167042
460	-69.572327
461	-60.608265
462	-60.896278
463	-55.200466
464	-48.560329
465	-62.578133
466	-60.061718
467	-41.105549
468	-64.217293
469	-67.800850
470	-69.217476
471	-69.575417
472	-50.183861
473	-64.436554
474	-36.047508
475	-67.791016
476	-66.573051
477	-66.784821
478	-59.728241
479	-69.616516
480	-63.656990
481	-84.369453
482	-59.418125
483	-71.791580
484	-59.334797
485	-56.532547
486	-50.767895
487	-56.496784
488	-46.520828
489	-62.902607
490	-57.601887
491	-57.447914
492	-59.668224
493	-60.256920
494	-71.231476
495	-59.880985
496	-58.586720
497	-49.418991
498	-51.000237
499	-68.321732
500	-60.870422
501	-53.004810
502	-55.481205
503	-58.580299
504	-44.611584
505	-53.875633
506	-39.536098
507	-62.042072
508	-53.755871
509	-68.331276
510	-74.186821
511	-73.402023
512	-63.729485
513	-56.199699
514	-53.553963
515	-61.159763
516	-48.892822
517	-84.180130
518	-49.168976
519	-49.186848
520	-55.685505
521	-37.474754
522	-79.528595
523	-61.684772
524	-59.596863
525	-54.519440
526	-67.191010
527	-37.845867
528	-68.968155
529	-59.778778
530	-46.686653
531	-47.652378
532	-66.026489
533	-57.731094
534	-46.166359
535	-60.569054
536	-63.168076
537	-59.574261
538	-46.025539
539	-59.725578
540	-52.336277
541	-64.176056
542	-68.464828
543	-62.315777
544	-54.665524
545	-65.736855
546	-79.473946
547	-50.663296
548	-58.193199
549	-68.513733
550	-48.128983
551	-52.245026
552	-57.837326
553	-53.350471
554	-50.509972
555	-44.493656
556	-51.546337
557	-60.242493
558	-44.482548
559	-61.882710
560	-87.095207
561	-56.960552
562	-46.288265
563	-65.135513
564	-51.691319
565	-86.210449
566	-56.194065
567	-53.770576
568	-62.355331
569	-46.601353
570	-60.441677
571	-60.050926
572	-59.236153
573	-67.420509
574	-39.835423
575	-69.864784
576	-56.751911
577	-76.053741
578	-42.028053
579	-41.030956
580	-95.184555
581	-64.581139
582	-73.735313
583	-59.183174
584	-51.626713
585	-62.135406
586	-45.577827
587	-58.461952
588	-55.998638
589	-61.249771
590	-54.369335
591	-68.265846
592	-65.906548
593	-63.889153
594	-73.600433
595	-74.595245
596	-60.055485
597	-46.552658
598	-66.821571
599	-51.915783
600	-57.378506
601	-77.993706
602	-82.374832
603	-48.863617
604	-41.635616
605	-51.260246
606	-48.893547
607	-59.171505
608	-60.789143
609	-56.956608
610	-39.413330
611	-49.423939
612	-45.942440
613	-49.277191
614	-81.253601
615	-53.317051
616	-62.314884
617	-39.210899
618	-59.911831
619	-74.528831
620	-66.938972
621	-53.443802
622	-72.565163
623	-75.604324
624	-57.890995
625	-71.493263
626	-64.711990
627	-45.947674
628	-57.498936
629	-60.127632
630	-46.837059
631	-55.352448
632	-41.616657
633	-43.028851
634	-58.272175
635	-55.444057
636	-77.383759
637	-55.244354
638	-44.401089
639	-68.715080
640	-78.029793
641	-71.633110
642	-61.173332
643	-62.925674
644	-78.925400
645	-68.704132
646	-65.611984
647	-36.878723
648	-62.477673
649	-74.872101
650	-63.536430
651	-56.044865
652	-60.491108
653	-66.718254
654	-53.995121
655	-51.699322
656	-69.863686
657	-62.571987
658	-70.037239
659	-59.683552
660	-50.860924
661	-54.608990
662	-71.397240
663	-63.779324
664	-57.070576
665	-54.639549
666	-66.967880
667	-55.090302
668	-57.555305
669	-40.976860
670	-71.413017
671	-66.836586
672	-85.177162
673	-38.636681
674	-67.514282
675	-62.737461
676	-67.903793
677	-61.002270
678	-50.640690
679	-64.424149
680	-66.897018
681	-58.527950
682	-70.768051
683	-43.224380
684	-53.606304
685	-68.526909
686	-57.433018
687	-41.690819
688	-59.164288
689	-69.416992
690	-58.461548
691	-51.824986
692	-67.825523
693	-60.994595
694	-54.105118
695	-76.592773
696	-61.709454
697	-52.363262
698	-59.421818
699	-65.762367
700	-39.120419
701	-59.340027
702	-60.050606
703	-48.633610
704	-74.951576
705	-59.296211
706	-61.584034
707	-59.407600
708	-54.947929
709	-57.442772
710	-54.404285
711	-67.090431
712	-51.655731
713	-46.275299
714	-47.429478
715	-64.145447
716	-67.275986
717	-69.006012
718	-66.807884
719	-56.912487
720	-57.922634
721	-52.022442
722	-55.321064
723	-67.987839
724	-69.518242
725	-70.773827
726	-50.181339
727	-51.993469
728	-85.921188
729	-72.639534
730	-81.502319
731	-45.023956
732	-62.155384
733	-52.481205
734	-40.959145
735	-57.477795
736	-49.939293
737	-57.616642
738	-73.346001
739	-45.797443
740	-60.632805
741	-72.594360
742	-59.034145
743	-60.766834
744	-54.601303
745	-76.442184
746	-53.444206
747	-53.013805
748	-60.153183
749	-62.443626
750	-66.767525
751	-59.470196
752	-60.001076
753	-83.896393
754	-60.346134
755	-64.116692
756	-73.641373
757	-79.790352
758	-51.659496
759	-61.914757
760	-46.897369
761	-35.922848
762	-69.350624
763	-53.683273
764	-56.712994
765	-47.697914
766	-59.740231
767	-73.318413
768	-78.351822
769	-45.227974
770	-64.363808
771	-54.833313
772	-53.827312
773	-63.416710
774	-57.975670
775	-80.485161
776	-47.557072
777	-42.056381
778	-35.457710
779	-79.546532
780	-88.028992
781	-61.560310
782	-83.369247
783	-60.620785
784	-50.215889
785	-64.068993
786	-75.792229
787	-54.452835
788	-64.823814
789	-38.574867
790	-52.336540
791	-72.717361
792	-64.387390
793	-50.472023
794	-56.584587
795	-57.018219
796	-63.188923
797	-58.609230
798	-50.619034
799	-63.085213
800	-48.397762
801	-52.792454
802	-60.290375
803	-62.961769
804	-62.492897
805	-54.922970
806	-81.897392
807	-66.965088
808	-86.169312
809	-62.798264
810	-51.719490
811	-57.778305
812	-61.136971
813	-51.794140
814	-58.434467
815	-59.943729
816	-42.854870
817	-41.220448
818	-67.970909
819	-60.672470
820	-77.507256
821	-68.682945
822	-71.654121
823	-59.661793
824	-47.884678
825	-67.961037
826	-60.080135
827	-64.913910
828	-65.182564
829	-57.456234
830	-61.303181
831	-49.309349
832	-41.505894
833	-44.509396
834	-59.313091
835	-52.050388
836	-48.701431
837	-57.973362
838	-67.890038
839	-69.037544
840	-63.348156
841	-58.720058
842	-45.691051
843	-55.036472
844	-55.256310
845	-49.003349
846	-64.224693
847	-76.550186
848	-53.304554
849	-58.901756
850	-74.831581
851	-68.750496
852	-51.983326
853	-51.239361
854	-64.661942
855	-54.174892
856	-64.899597
857	-63.492641
858	-76.804886
859	-50.382835
860	-67.321548
861	-60.442440
862	-57.596027
863	-61.888470
864	-48.723873
865	-62.208462
866	-49.131863
867	-49.435036
868	-62.683449
869	-62.726601
870	-65.435677
871	-63.205513
872	-63.372929
873	-60.886902
874	-83.892479
875	-47.906101
876	-49.420746
877	-49.799877
878	-53.457954
879	-69.396774
880	-59.905945
881	-61.051632
882	-63.607300
883	-61.724277
884	-62.540478
885	-53.220047
886	-52.097527
887	-59.265232
888	-83.324791
889	-53.343735
890	-53.117302
891	-49.554905
892	-43.322403
893	-77.472488
894	-70.646027
895	-69.867233
896	-55.794727
897	-76.049767
898	-71.538155
899	-66.781731
900	-42.122189
901	-63.010395
902	-60.086170
903	-70.442825
904	-59.782578
905	-73.730087
906	-52.349712
907	-53.327896
908	-41.373047
909	-53.599770
910	-49.281139
911	-55.869278
912	-52.452610
913	-45.325302
914	-59.856342
915	-48.333412
916	-66.609039
917	-42.021606
918	-72.391220
919	-60.719296
920	-65.782059
921	-67.914879
922	-67.984741
923	-92.463455
924	-63.782303
925	-50.596592
926	-44.807480
927	-80.058937
928	-57.806873
929	-66.521759
930	-68.238930
931	-47.683681
932	-60.376133
933	-52.746914
934	-60.186672
935	-67.130165
936	-50.344128
937	-66.118340
938	-67.049194
939	-46.240204
940	-43.022858
941	-62.288765
942	-62.183975
943	-63.099934
944	-75.265099
945	-33.538544
946	-57.196552
947	-44.941841
948	-65.739685
949	-72.636429
950	-54.679314
951	-56.352650
952	-44.622574
953	-55.211342
954	-42.869171
955	-55.882954
956	-46.724865
957	-56.682388
958	-59.996212
959	-57.080402
960	-49.187668
961	-48.189022
962	-77.008369
963	-53.986633
964	-56.377686
965	-85.650589
966	-78.026909
967	-41.702785
968	-51.604435
969	-60.421329
970	-74.062660
971	-69.664200
972	-68.153702
973	-70.175377
974	-79.504578
975	-52.032433
976	-60.492725
977	-57.793694
978	-44.079967
979	-48.772675
980	-49.118084
981	-59.049683
982	-79.012444
983	-52.316948
984	-68.654915
985	-78.561554
986	-53.703732
987	-57.531338
988	-57.173977
989	-56.326591
990	-67.703407
991	-54.744240
992	-54.642979
993	-60.434128
994	-65.129196
995	-78.741753
996	-66.759499
997	-76.430183
998	-50.803577
999	-49.485092
1000	-58.919964
1001	-62.378643
