# Supplementary material for: Short-wavelength-sensitive 2 (Sws2) visual photopigment models combined with atomistic molecular simulations to predict spectral peaks of absorbance
Source: PLoS Comput Biol. 2020 Oct 21;16(10):e1008212. doi: 10.1371/journal.pcbi.1008212 (PMC7605715; doi:10.1371/journal.pcbi.1008212)
Supplement: S1 File — (ZIP) [file pcbi.1008212.s007.zip › S1_File/L-goodei-SWS2A-Angles/Angle3.dat]

0	130.239822
1	112.677193
2	124.720947
3	136.202087
4	129.318298
5	131.729080
6	129.137543
7	131.085968
8	133.808731
9	132.997925
10	139.913757
11	132.839462
12	137.745697
13	130.627106
14	131.335526
15	136.852600
16	133.557159
17	136.411987
18	133.291656
19	129.306229
20	130.163818
21	134.563553
22	126.490883
23	126.421501
24	120.112823
25	120.001701
26	120.308098
27	124.290932
28	118.358643
29	122.177208
30	132.796494
31	130.481201
32	133.896545
33	131.110367
34	132.417435
35	125.302910
36	120.886627
37	129.725800
38	130.933884
39	124.535645
40	126.001396
41	134.464584
42	128.976654
43	122.949295
44	135.381912
45	136.980881
46	125.693130
47	121.406464
48	127.895157
49	133.494965
50	134.648376
51	131.961380
52	134.701965
53	125.197601
54	121.318573
55	132.413818
56	132.412994
57	129.488159
58	135.816559
59	130.264053
60	120.971642
61	133.948929
62	127.462219
63	124.304543
64	122.079124
65	127.831558
66	128.228241
67	131.226608
68	138.887558
69	129.787292
70	136.993866
71	129.290939
72	132.986267
73	129.631042
74	131.700928
75	126.697609
76	135.085831
77	132.077499
78	132.707123
79	134.815613
80	135.882904
81	131.198914
82	129.670441
83	127.988625
84	137.102829
85	132.608612
86	130.356384
87	132.018402
88	133.896698
89	131.879547
90	129.601883
91	133.786896
92	133.541336
93	133.403229
94	117.528488
95	127.979660
96	135.541306
97	130.383896
98	130.494431
99	112.398697
100	128.844574
101	117.960068
102	127.171295
103	132.549515
104	132.730240
105	135.106018
106	122.732994
107	130.552948
108	132.996841
109	128.505478
110	135.605347
111	130.656815
112	127.535141
113	137.272507
114	137.771454
115	135.006104
116	130.103867
117	125.080994
118	133.892380
119	131.428528
120	133.672211
121	134.847443
122	118.614647
123	135.571945
124	131.889038
125	135.508896
126	132.299896
127	125.391373
128	130.857239
129	134.121262
130	137.915085
131	127.904846
132	126.932236
133	131.388901
134	134.277878
135	136.600754
136	136.449249
137	127.373848
138	134.557724
139	134.356339
140	130.785736
141	132.551361
142	126.015831
143	137.064758
144	132.108185
145	133.880234
146	128.234787
147	134.006897
148	129.818451
149	133.104065
150	139.779419
151	129.014374
152	129.344742
153	133.039978
154	131.050644
155	135.660339
156	134.983231
157	123.844147
158	123.552689
159	141.314743
160	127.688835
161	137.246048
162	126.324348
163	125.546692
164	137.262634
165	135.622757
166	132.400040
167	141.178131
168	135.274307
169	128.967010
170	130.116821
171	134.633545
172	131.767792
173	129.389450
174	118.944191
175	124.038200
176	133.196121
177	134.732376
178	131.669052
179	133.118881
180	133.723862
181	135.414032
182	133.927185
183	136.063660
184	130.607376
185	129.530151
186	131.507996
187	133.902054
188	134.680939
189	132.813995
190	141.920609
191	136.025635
192	133.271591
193	131.406967
194	125.993401
195	128.046448
196	137.203476
197	136.264404
198	143.945023
199	138.377350
200	139.907776
201	125.580185
202	133.306808
203	130.710037
204	130.431976
205	136.833435
206	133.170914
207	129.935822
208	127.653519
209	135.866333
210	136.413971
211	129.840210
212	130.092590
213	127.715157
214	129.659378
215	128.964554
216	137.792496
217	137.623108
218	127.261108
219	128.939911
220	133.708984
221	127.128677
222	133.473007
223	135.688950
224	126.839920
225	134.863327
226	126.064064
227	129.021942
228	128.173325
229	125.904266
230	136.359421
231	134.499603
232	133.128708
233	134.563782
234	132.005020
235	127.551422
236	137.218658
237	119.153221
238	127.944374
239	130.528839
240	130.631882
241	131.904419
242	129.386551
243	134.872604
244	136.674347
245	131.662354
246	135.674973
247	118.170784
248	130.738327
249	133.933716
250	135.133820
251	130.877243
252	135.623016
253	134.769974
254	125.663834
255	134.108948
256	118.217857
257	118.191887
258	122.314743
259	127.703094
260	135.179474
261	130.515701
262	112.226921
263	132.774887
264	131.178406
265	124.721397
266	118.120773
267	121.627502
268	124.930695
269	124.564583
270	122.866127
271	137.286621
272	125.240059
273	133.710678
274	135.388428
275	130.987930
276	132.606400
277	132.405731
278	130.196915
279	123.275230
280	134.751617
281	131.275375
282	133.014404
283	132.581757
284	121.867569
285	131.164505
286	137.487900
287	129.934692
288	139.176605
289	130.198471
290	126.235001
291	136.760544
292	133.015091
293	128.037048
294	128.164551
295	127.536270
296	137.314575
297	127.530006
298	138.601227
299	130.150482
300	133.094482
301	136.969727
302	123.916054
303	137.765747
304	134.342468
305	130.598404
306	123.482285
307	132.268188
308	128.717178
309	136.306686
310	134.112442
311	125.365883
312	127.961128
313	132.293030
314	135.682938
315	135.516281
316	132.652313
317	116.745651
318	128.515762
319	133.620941
320	137.363724
321	131.361557
322	129.464828
323	129.862045
324	141.492554
325	137.835541
326	133.325012
327	128.501602
328	132.343048
329	127.351410
330	137.033737
331	136.018005
332	136.738068
333	131.125336
334	132.304352
335	126.042412
336	132.805710
337	136.086716
338	125.995628
339	127.428291
340	126.308517
341	125.424706
342	119.871681
343	120.084846
344	109.738258
345	123.403008
346	127.046852
347	124.316177
348	131.436264
349	128.413086
350	131.870468
351	132.296753
352	135.902649
353	125.583481
354	135.625244
355	136.239639
356	124.686989
357	132.055939
358	132.145126
359	132.187347
360	136.417404
361	131.152054
362	120.526108
363	116.696556
364	129.881866
365	116.589333
366	134.683823
367	139.958649
368	132.203384
369	134.139160
370	117.687767
371	127.986000
372	115.044876
373	123.090744
374	125.493935
375	138.748108
376	133.182587
377	134.669510
378	133.992279
379	136.424377
380	133.709518
381	139.328430
382	130.048950
383	135.663956
384	134.456436
385	133.802475
386	137.652023
387	133.624802
388	140.998779
389	129.412857
390	132.915070
391	131.022339
392	129.194473
393	135.651505
394	137.318756
395	127.747978
396	134.961044
397	137.734726
398	119.722328
399	120.383926
400	125.360191
401	121.566345
402	118.434799
403	126.247810
404	123.575951
405	133.344009
406	132.788376
407	137.145142
408	118.505081
409	131.781143
410	130.232498
411	129.747162
412	131.797089
413	119.994469
414	130.617722
415	121.234123
416	133.934052
417	137.499649
418	126.649963
419	137.223801
420	131.204147
421	134.596466
422	126.072983
423	136.665314
424	128.269073
425	136.465286
426	132.974747
427	127.261070
428	134.692688
429	137.570541
430	138.480804
431	127.906319
432	135.969833
433	138.030045
434	135.435074
435	139.123886
436	129.782486
437	138.741806
438	130.033325
439	129.381348
440	137.089981
441	134.467148
442	134.827225
443	129.657089
444	118.027130
445	130.763763
446	133.304733
447	124.074554
448	134.093018
449	132.316666
450	132.907013
451	126.678795
452	130.832260
453	127.606827
454	130.257278
455	132.166382
456	126.886520
457	130.494171
458	131.808502
459	129.171646
460	131.389221
461	125.531464
462	132.655273
463	131.628265
464	128.145096
465	128.990799
466	131.618515
467	137.815781
468	132.639191
469	123.363037
470	123.742088
471	132.162048
472	134.898895
473	130.378998
474	129.015121
475	127.753326
476	130.143005
477	137.477600
478	130.286606
479	131.720810
480	126.154869
481	127.520767
482	133.973999
483	118.842247
484	125.431152
485	122.998878
486	128.741165
487	124.169807
488	132.984085
489	128.702255
490	132.007187
491	133.485275
492	132.570038
493	131.210495
494	134.034576
495	118.296776
496	118.704681
497	132.695786
498	131.154846
499	132.520569
500	134.498398
501	131.725784
502	117.727463
503	126.116409
504	123.315910
505	118.909889
506	119.215408
507	116.711761
508	121.994133
509	122.752159
510	114.180038
511	118.761742
512	123.632957
513	125.551636
514	127.511032
515	130.817154
516	126.959152
517	129.731277
518	137.791290
519	138.193375
520	136.625870
521	136.171341
522	131.655182
523	130.471436
524	128.887451
525	128.738770
526	132.676529
527	134.108673
528	133.937775
529	121.580841
530	131.757629
531	139.932846
532	128.964813
533	131.682175
534	129.616440
535	129.017761
536	119.495728
537	131.448563
538	123.645943
539	132.003403
540	114.827339
541	127.011414
542	121.542099
543	127.352570
544	125.596184
545	119.112022
546	118.411507
547	125.850471
548	122.817665
549	118.781158
550	120.529182
551	119.689255
552	120.512093
553	136.964432
554	132.724167
555	128.590668
556	141.691788
557	130.396881
558	136.819046
559	132.932526
560	127.948486
561	129.363358
562	132.757019
563	134.778748
564	119.505089
565	116.879890
566	133.460068
567	132.738022
568	142.097519
569	130.933289
570	133.663239
571	132.823135
572	136.587631
573	138.187256
574	134.977661
575	128.667496
576	124.275688
577	128.982758
578	137.214035
579	137.775146
580	114.739250
581	126.611206
582	119.036346
583	132.454926
584	132.229340
585	137.039398
586	130.966187
587	136.923950
588	137.975708
589	132.572403
590	130.046371
591	138.466965
592	130.171463
593	132.991226
594	127.066002
595	131.951492
596	135.007812
597	131.458984
598	136.164520
599	134.748093
600	130.325195
601	129.805847
602	129.338608
603	130.148834
604	136.955460
605	130.574661
606	136.068878
607	136.747726
608	140.055206
609	131.588806
610	134.280106
611	138.642731
612	138.346344
613	119.109428
614	112.625710
615	119.309433
616	125.047348
617	136.074783
618	130.809692
619	122.528473
620	130.731720
621	130.483047
622	115.897446
623	129.879745
624	125.105042
625	135.892227
626	131.816269
627	134.443863
628	133.768524
629	129.789780
630	130.317108
631	119.693192
632	123.217819
633	133.071060
634	126.048508
635	136.001785
636	135.179108
637	127.136421
638	132.196335
639	131.008820
640	134.923431
641	123.370949
642	126.907761
643	136.453918
644	122.120697
645	120.224579
646	110.873634
647	117.870964
648	129.331726
649	132.875061
650	137.436966
651	133.073532
652	134.566208
653	135.515152
654	139.552353
655	135.692734
656	132.785416
657	125.432564
658	132.202713
659	132.050415
660	133.686554
661	124.214844
662	127.910912
663	138.050873
664	133.538147
665	125.867004
666	123.745789
667	137.119720
668	135.687607
669	135.295929
670	132.032608
671	129.764999
672	130.620895
673	136.178802
674	131.594971
675	136.930313
676	135.478104
677	133.005280
678	130.548157
679	133.706268
680	130.156616
681	132.632263
682	121.338501
683	123.702065
684	122.732216
685	118.764931
686	130.047363
687	140.543579
688	131.240341
689	137.723602
690	134.102600
691	137.020782
692	135.771042
693	133.058884
694	128.474747
695	140.476517
696	131.520355
697	131.919220
698	135.808243
699	136.149765
700	133.549561
701	138.785706
702	138.202103
703	132.183197
704	120.559082
705	135.368256
706	133.042343
707	126.321754
708	135.162811
709	130.298141
710	140.714874
711	131.481064
712	137.372192
713	123.851982
714	119.599617
715	120.592499
716	124.312302
717	114.154579
718	127.794823
719	134.439957
720	127.966919
721	139.054535
722	126.211723
723	133.625977
724	134.631836
725	136.186584
726	130.394638
727	138.947083
728	135.762619
729	115.214386
730	124.412079
731	129.267776
732	127.378685
733	132.211929
734	127.164330
735	134.296509
736	129.580566
737	122.763023
738	129.096939
739	130.170685
740	134.816071
741	130.103577
742	121.849823
743	121.859062
744	131.176895
745	135.182098
746	124.479240
747	132.067459
748	133.493271
749	130.763733
750	132.360077
751	114.101570
752	125.497597
753	122.373795
754	124.658401
755	122.107826
756	119.406006
757	120.187042
758	119.914833
759	122.773659
760	114.834053
761	125.885986
762	120.484398
763	117.479675
764	123.472404
765	142.667664
766	135.504700
767	135.143799
768	117.690392
769	134.885162
770	129.519867
771	134.869843
772	136.163528
773	133.688248
774	137.879272
775	123.890152
776	135.384293
777	129.142822
778	126.360893
779	127.278122
780	117.432945
781	112.973228
782	126.815826
783	127.082870
784	128.801086
785	139.232849
786	126.798424
787	128.194122
788	125.903313
789	121.843567
790	133.202469
791	133.031006
792	133.057465
793	127.750198
794	132.315125
795	132.450256
796	131.868820
797	121.001282
798	135.943466
799	126.513412
800	142.901917
801	136.841278
802	128.880539
803	129.301056
804	132.646713
805	136.502838
806	116.539650
807	124.466660
808	114.529282
809	123.688431
810	135.170135
811	129.511856
812	134.624115
813	124.494461
814	132.759918
815	130.581009
816	139.532913
817	133.788803
818	140.508362
819	137.245453
820	138.815796
821	133.667252
822	125.845497
823	132.009140
824	132.706818
825	136.960159
826	140.043762
827	134.984573
828	128.012924
829	137.679306
830	132.927063
831	132.768188
832	120.438980
833	121.126167
834	132.090515
835	128.552841
836	128.856308
837	135.648819
838	128.945999
839	134.761490
840	130.039978
841	134.270615
842	145.813065
843	128.472870
844	136.734314
845	128.963043
846	130.969360
847	128.536575
848	128.718262
849	130.451660
850	140.706573
851	129.456375
852	130.379593
853	134.310699
854	133.047852
855	129.023499
856	132.182068
857	136.511337
858	129.834564
859	131.041290
860	133.902390
861	123.640114
862	134.433716
863	134.521255
864	133.412674
865	131.311920
866	131.252808
867	136.798325
868	128.197693
869	130.276703
870	131.968582
871	125.064690
872	126.543106
873	129.505966
874	136.818695
875	130.559662
876	132.209213
877	135.402496
878	134.675964
879	118.937019
880	137.655731
881	133.821320
882	128.075256
883	132.475250
884	133.714294
885	134.140060
886	134.228378
887	132.831726
888	132.002869
889	125.807594
890	136.659119
891	137.012405
892	125.381508
893	120.794846
894	130.924271
895	124.817749
896	136.973938
897	130.591339
898	132.959854
899	116.989021
900	125.164787
901	138.720520
902	143.934784
903	141.247452
904	128.944351
905	140.356064
906	132.532745
907	139.256561
908	118.264961
909	131.166748
910	126.505173
911	133.077255
912	131.844009
913	138.083801
914	132.298172
915	126.730164
916	129.059753
917	132.136673
918	141.218765
919	133.082611
920	126.466690
921	123.789200
922	132.386383
923	131.801285
924	135.879669
925	131.087692
926	135.531525
927	124.689766
928	131.431396
929	135.237061
930	128.810440
931	132.211349
932	130.922653
933	133.272812
934	132.368134
935	132.550522
936	127.062752
937	117.903542
938	127.017097
939	133.881363
940	126.712044
941	128.038513
942	127.366188
943	136.009445
944	137.620132
945	129.275620
946	137.741272
947	132.036392
948	133.182816
949	140.546722
950	133.143677
951	129.937332
952	132.588913
953	130.015396
954	135.083618
955	131.289719
956	125.625229
957	124.830162
958	131.081421
959	133.149368
960	135.585907
961	128.889542
962	134.824020
963	127.983238
964	134.423279
965	119.023941
966	121.613579
967	128.064835
968	128.119186
969	121.688904
970	125.357643
971	128.951431
972	120.560875
973	127.473366
974	134.404175
975	135.243149
976	127.949799
977	134.428146
978	132.313858
979	129.240768
980	133.049042
981	136.399139
982	130.577393
983	134.184830
984	136.350540
985	115.530327
986	126.829514
987	126.274071
988	124.634674
989	128.855164
990	130.782349
991	131.411179
992	131.846115
993	130.687561
994	134.176804
995	119.752220
996	114.930618
997	126.401505
998	120.273865
999	133.941544
1000	134.946579
1001	129.206345
