# Supplementary material for: Short-wavelength-sensitive 2 (Sws2) visual photopigment models combined with atomistic molecular simulations to predict spectral peaks of absorbance
Source: PLoS Comput Biol. 2020 Oct 21;16(10):e1008212. doi: 10.1371/journal.pcbi.1008212 (PMC7605715; doi:10.1371/journal.pcbi.1008212)
Supplement: S1 File — (ZIP) [file pcbi.1008212.s007.zip › S1_File/L-goodei-SWS2A-Angles/Torsion5.dat]

0	161.727432
1	171.272400
2	159.057236
3	168.487076
4	167.149933
5	169.478333
6	157.987289
7	157.809296
8	163.954529
9	142.360916
10	-179.875931
11	-176.963806
12	159.824127
13	162.415695
14	166.508240
15	175.580734
16	-175.842148
17	159.889664
18	165.497833
19	164.447342
20	167.563370
21	155.107666
22	158.763123
23	-176.485367
24	164.125397
25	160.973724
26	161.914474
27	151.360535
28	166.317261
29	154.550293
30	166.499268
31	155.892181
32	165.490829
33	171.586121
34	164.349609
35	179.909302
36	171.694244
37	139.841415
38	138.672455
39	162.661758
40	159.232483
41	153.433014
42	169.216476
43	158.528793
44	147.728088
45	159.698334
46	175.466980
47	155.424789
48	164.591995
49	-176.086288
50	171.732529
51	-176.956085
52	179.833511
53	158.931702
54	172.841965
55	171.509781
56	165.819092
57	-165.045319
58	169.520676
59	-173.381378
60	157.339111
61	-172.407059
62	166.954102
63	171.896255
64	174.320343
65	-179.559235
66	165.505249
67	157.801529
68	164.775024
69	176.000519
70	171.444351
71	177.284286
72	169.288101
73	152.613541
74	152.258652
75	161.979996
76	164.934296
77	174.472198
78	158.084641
79	157.759171
80	162.349197
81	148.191284
82	172.826965
83	172.309235
84	169.522766
85	159.411377
86	171.114273
87	158.127060
88	179.535721
89	172.702881
90	-179.537872
91	148.520935
92	170.503250
93	159.473022
94	159.052933
95	166.337433
96	-175.687439
97	167.672226
98	149.155716
99	172.080185
100	165.374863
101	163.580719
102	170.836288
103	170.982590
104	153.277283
105	153.095566
106	137.901337
107	164.829163
108	135.344025
109	148.696259
110	159.009293
111	164.569168
112	150.673737
113	169.247864
114	173.893433
115	167.208313
116	165.248947
117	169.462448
118	163.170044
119	166.154678
120	160.344803
121	160.411591
122	168.126404
123	165.953339
124	159.607544
125	163.046951
126	164.353592
127	166.110077
128	162.470718
129	152.896683
130	156.830307
131	172.924927
132	172.545013
133	165.002792
134	-178.866608
135	172.596405
136	149.719131
137	160.541153
138	174.947891
139	165.285339
140	178.830276
141	140.671585
142	151.573212
143	169.221619
144	154.562042
145	158.810989
146	-174.676697
147	164.862671
148	156.942795
149	155.437881
150	172.943176
151	158.355591
152	169.504196
153	157.846832
154	160.348923
155	144.326630
156	164.794769
157	156.321732
158	164.048752
159	-178.751999
160	158.627533
161	162.495346
162	164.349014
163	173.152908
164	156.866516
165	162.928055
166	174.177841
167	173.390839
168	162.206161
169	165.994904
170	152.953064
171	161.270126
172	-167.964828
173	159.439056
174	-176.866821
175	168.771606
176	158.687927
177	170.030167
178	164.461060
179	162.797699
180	158.217102
181	169.600677
182	155.479584
183	142.137543
184	155.103973
185	144.620651
186	141.947815
187	147.411758
188	151.372925
189	163.211761
190	159.697540
191	163.872284
192	163.135956
193	173.039795
194	154.874725
195	141.977859
196	167.726807
197	148.060638
198	156.387589
199	159.973984
200	144.339920
201	151.698654
202	163.561050
203	151.518951
204	163.956223
205	141.686920
206	150.649979
207	157.548294
208	167.569534
209	153.259918
210	155.219330
211	148.281891
212	156.188583
213	150.939514
214	160.339081
215	143.410065
216	138.230286
217	146.001251
218	176.348694
219	166.937561
220	159.173935
221	152.068146
222	154.421768
223	163.760147
224	141.804596
225	163.872406
226	146.720871
227	132.951782
228	133.206345
229	151.577118
230	132.722900
231	176.432312
232	154.110062
233	148.624832
234	172.115616
235	161.990417
236	152.003891
237	151.693588
238	166.718765
239	137.824539
240	151.255661
241	120.649757
242	134.997101
243	153.469193
244	155.420868
245	144.876587
246	139.779251
247	153.703995
248	141.134201
249	145.970612
250	163.000946
251	145.364227
252	149.493729
253	145.797729
254	149.703323
255	166.153732
256	178.876083
257	162.192535
258	152.031036
259	139.633881
260	137.406158
261	144.821869
262	160.628036
263	158.933228
264	158.657242
265	130.986710
266	146.849655
267	128.523712
268	144.914032
269	166.510818
270	142.858078
271	149.227341
272	157.075882
273	171.639847
274	152.082886
275	150.999222
276	128.442322
277	155.185440
278	146.708450
279	164.663330
280	131.623688
281	150.722290
282	153.651703
283	164.060333
284	148.161346
285	157.535889
286	-179.344223
287	154.743225
288	155.573151
289	164.157730
290	133.526978
291	137.542496
292	146.722137
293	137.182175
294	150.380051
295	159.309830
296	173.165222
297	154.036026
298	148.870667
299	135.837189
300	168.907135
301	159.783447
302	141.550125
303	140.970032
304	163.119400
305	151.433868
306	137.379700
307	146.026062
308	162.764114
309	158.206268
310	134.003815
311	159.805588
312	151.581757
313	148.753403
314	161.248520
315	152.390930
316	157.287018
317	167.916031
318	151.659531
319	159.095276
320	161.022736
321	170.085632
322	163.336014
323	176.266281
324	169.100327
325	168.795502
326	-178.885452
327	176.891922
328	165.141373
329	154.353271
330	179.566071
331	-172.445602
332	176.755051
333	164.291824
334	164.730667
335	149.638260
336	169.800964
337	153.737152
338	158.620850
339	172.019104
340	172.622879
341	155.187485
342	152.735931
343	162.405823
344	169.458313
345	-178.730255
346	165.244202
347	150.298248
348	169.765717
349	161.920654
350	169.779037
351	156.607895
352	179.966629
353	157.869095
354	153.204437
355	158.484848
356	158.615356
357	170.640030
358	163.960571
359	168.904480
360	151.216553
361	171.061981
362	167.123489
363	179.974487
364	-176.306717
365	159.898636
366	174.047714
367	167.063995
368	165.684296
369	160.570282
370	164.809082
371	156.967010
372	-169.387741
373	146.960693
374	176.753723
375	148.447693
376	154.651703
377	152.790283
378	162.292328
379	175.732407
380	160.086853
381	158.847427
382	-172.548187
383	152.698471
384	171.184799
385	158.041946
386	176.638153
387	175.869644
388	-170.282242
389	169.758987
390	155.567154
391	175.940918
392	-174.096024
393	-172.851700
394	-179.732315
395	160.661972
396	179.037674
397	170.037521
398	147.189987
399	150.778809
400	176.950653
401	162.990143
402	-179.486511
403	158.787643
404	162.412903
405	175.255692
406	165.164124
407	-175.850174
408	157.423859
409	158.407639
410	-178.336288
411	162.535568
412	164.287125
413	166.673370
414	171.116013
415	179.222153
416	170.396271
417	157.668427
418	172.259766
419	165.236771
420	168.437393
421	159.902969
422	-176.732605
423	172.518478
424	166.388840
425	158.606400
426	174.278671
427	161.502655
428	163.771103
429	163.257843
430	176.473373
431	162.612717
432	161.613953
433	153.718170
434	179.668915
435	149.236099
436	157.439194
437	179.216690
438	167.969391
439	138.904297
440	170.160492
441	168.827560
442	161.977600
443	162.395905
444	149.732559
445	167.476288
446	159.939697
447	174.910873
448	174.577530
449	164.243225
450	-178.356537
451	165.338593
452	175.274399
453	147.762299
454	167.013046
455	168.692917
456	162.091873
457	-179.061783
458	144.347763
459	158.675354
460	156.064499
461	164.637192
462	-178.956879
463	179.264099
464	-178.293686
465	177.954987
466	175.474518
467	163.054031
468	-178.823822
469	173.630890
470	157.033768
471	143.974167
472	169.267242
473	172.690567
474	155.645935
475	168.829132
476	175.739960
477	165.327484
478	169.087189
479	175.710266
480	-179.798599
481	165.974945
482	171.128250
483	161.058395
484	148.274231
485	166.302628
486	171.571014
487	163.895248
488	174.078766
489	-177.939178
490	179.860992
491	162.918594
492	144.405121
493	155.003662
494	163.726273
495	155.512405
496	171.579865
497	155.606934
498	166.788879
499	167.763763
500	169.010864
501	174.722000
502	169.301468
503	175.968903
504	165.467026
505	150.321030
506	156.486877
507	171.139313
508	176.497360
509	162.290955
510	158.641907
511	161.186691
512	163.846771
513	168.404266
514	167.952911
515	162.048340
516	172.581665
517	166.589584
518	161.088379
519	164.725098
520	151.677429
521	156.904877
522	176.742325
523	161.877365
524	175.511826
525	169.937698
526	161.732117
527	162.760818
528	162.916641
529	176.901581
530	-173.379501
531	166.989288
532	162.379837
533	151.669601
534	176.240768
535	150.985229
536	167.079697
537	164.780655
538	158.984253
539	151.198456
540	-174.483047
541	167.910095
542	-171.509781
543	158.200974
544	161.031952
545	132.042587
546	154.520859
547	166.812546
548	161.753677
549	173.740036
550	161.673828
551	161.843460
552	160.101440
553	166.739380
554	-178.679764
555	148.231140
556	169.912003
557	162.074387
558	160.603409
559	165.235397
560	167.505997
561	173.273819
562	158.627045
563	162.447159
564	156.385208
565	167.408264
566	179.299515
567	159.807938
568	165.783905
569	172.224762
570	167.374695
571	160.170059
572	155.671280
573	157.347260
574	149.424850
575	174.204483
576	161.735870
577	159.680634
578	159.886307
579	156.499161
580	155.561676
581	-177.565048
582	-179.797974
583	152.487045
584	153.276855
585	149.087494
586	156.024002
587	170.690155
588	177.947723
589	163.796906
590	164.225784
591	160.781570
592	155.847839
593	158.958893
594	147.167358
595	164.371353
596	161.006683
597	157.576935
598	172.634232
599	137.259811
600	158.849091
601	150.349777
602	155.610596
603	144.163162
604	162.275085
605	157.993790
606	164.262207
607	144.433121
608	172.536057
609	-177.239685
610	154.608673
611	168.891693
612	161.657700
613	164.889862
614	179.325317
615	164.300903
616	148.082123
617	157.542252
618	166.789368
619	147.091354
620	163.246124
621	166.188065
622	156.232391
623	156.923889
624	163.679047
625	156.381668
626	163.850830
627	160.803970
628	168.765305
629	165.320221
630	154.881805
631	158.948624
632	166.437897
633	177.663986
634	152.778305
635	161.064896
636	167.324493
637	157.458191
638	158.881363
639	159.758820
640	-175.437225
641	150.774551
642	160.437500
643	172.514664
644	144.533646
645	143.454315
646	176.567780
647	157.602646
648	157.058105
649	166.361130
650	159.524963
651	148.123550
652	-174.622604
653	-169.370712
654	170.489334
655	-166.708237
656	169.104156
657	-173.393661
658	177.016113
659	175.634735
660	-173.195145
661	159.981842
662	153.928543
663	-177.312378
664	154.235443
665	165.726166
666	151.054794
667	164.876633
668	164.361420
669	175.693146
670	178.520508
671	165.900772
672	172.784714
673	165.671951
674	159.754303
675	176.650864
676	159.013763
677	155.301071
678	174.072205
679	161.792038
680	169.281250
681	175.230728
682	176.852798
683	177.197311
684	150.737030
685	174.915298
686	156.307999
687	172.973557
688	-175.959702
689	173.257568
690	158.896057
691	146.279007
692	-174.088333
693	-169.650986
694	173.930344
695	178.282547
696	179.418945
697	173.973785
698	163.861343
699	169.893860
700	173.297256
701	175.402161
702	171.408936
703	165.840256
704	156.679077
705	167.027618
706	168.805313
707	158.752930
708	156.111053
709	178.915604
710	-177.307510
711	160.026321
712	161.572113
713	173.744949
714	166.774948
715	175.327499
716	-177.477570
717	164.225159
718	149.412659
719	166.101181
720	-177.078506
721	144.738693
722	164.903549
723	171.081589
724	-177.205780
725	173.194397
726	161.193573
727	171.966812
728	158.917953
729	144.461258
730	161.015106
731	168.953964
732	161.083038
733	173.690598
734	161.385208
735	-170.584274
736	-174.126205
737	171.861984
738	150.861557
739	157.100235
740	162.708160
741	162.978104
742	173.173172
743	170.732498
744	165.005676
745	159.123703
746	159.176224
747	166.161423
748	164.570862
749	150.268509
750	169.772751
751	154.743820
752	162.144791
753	165.733856
754	179.437637
755	159.673447
756	169.659164
757	176.246780
758	155.390244
759	160.255463
760	172.615570
761	-179.369247
762	158.707764
763	156.005356
764	169.834335
765	155.373825
766	149.161804
767	175.250671
768	164.121658
769	152.579346
770	160.370743
771	153.380600
772	154.728546
773	168.679016
774	175.916763
775	161.534103
776	173.816589
777	155.821518
778	-178.841476
779	165.152863
780	153.984589
781	168.259796
782	126.507004
783	172.852737
784	156.401749
785	165.539658
786	148.736740
787	168.306183
788	152.304932
789	163.133148
790	156.432999
791	155.536850
792	156.870575
793	168.966400
794	157.202286
795	150.189056
796	158.464890
797	156.650879
798	152.111389
799	146.860336
800	149.348114
801	153.077286
802	175.527588
803	156.744186
804	170.396194
805	143.177902
806	156.816452
807	131.991379
808	147.493103
809	168.387695
810	177.693863
811	172.147049
812	155.217545
813	158.877609
814	167.910156
815	-170.739197
816	160.357208
817	148.229980
818	159.074509
819	152.174377
820	140.938065
821	168.490585
822	168.955124
823	151.124100
824	154.807205
825	169.034027
826	161.217072
827	146.801559
828	157.480286
829	135.287720
830	157.296097
831	156.227661
832	163.987488
833	169.503128
834	153.924042
835	159.766846
836	167.343933
837	170.853409
838	162.301651
839	158.444183
840	176.583054
841	147.101837
842	-172.860123
843	139.985519
844	166.833481
845	166.652008
846	151.643021
847	173.123795
848	156.188431
849	171.292953
850	155.820770
851	141.070358
852	151.693451
853	166.100876
854	149.059067
855	168.490128
856	169.312302
857	145.451996
858	164.609650
859	158.374969
860	151.441467
861	155.489517
862	153.709488
863	167.354675
864	156.051682
865	152.339798
866	156.116150
867	169.777542
868	150.839447
869	162.319885
870	154.911179
871	160.081284
872	163.212051
873	156.200836
874	176.723602
875	160.845200
876	170.618286
877	177.069763
878	156.799194
879	144.768143
880	150.383972
881	161.865601
882	167.473114
883	154.172302
884	169.683212
885	170.406204
886	161.397858
887	147.997070
888	157.833099
889	139.104507
890	162.500443
891	156.249557
892	147.023895
893	155.765488
894	158.528061
895	143.447906
896	-173.658707
897	165.789932
898	161.724075
899	165.439636
900	154.536331
901	162.260635
902	163.809708
903	153.243713
904	134.307663
905	165.668365
906	156.519501
907	164.248749
908	172.209930
909	136.967575
910	165.509262
911	140.452301
912	142.732620
913	163.040649
914	144.922546
915	156.928680
916	142.717239
917	157.046143
918	148.418610
919	157.919220
920	144.055862
921	158.536499
922	141.092102
923	159.317902
924	153.318451
925	160.521240
926	158.149841
927	143.581619
928	150.396790
929	166.254990
930	151.498764
931	145.760269
932	146.717575
933	153.531525
934	158.524750
935	156.657471
936	163.362625
937	155.083939
938	161.816284
939	171.166504
940	161.106995
941	167.334808
942	164.455597
943	171.506714
944	170.022812
945	167.158890
946	147.711136
947	160.013504
948	152.225906
949	165.671539
950	145.352493
951	149.909164
952	162.832779
953	165.022919
954	154.768326
955	-179.916199
956	138.695480
957	150.192169
958	158.458359
959	161.478699
960	150.689926
961	160.096359
962	-179.619141
963	159.024872
964	164.389648
965	155.579056
966	136.863449
967	160.228165
968	151.409866
969	128.459747
970	157.580139
971	158.733490
972	142.228882
973	164.783432
974	144.809937
975	143.213013
976	170.460770
977	143.612198
978	152.497299
979	175.920273
980	166.148849
981	138.529770
982	161.688354
983	160.784515
984	161.915848
985	156.001007
986	157.598022
987	159.202271
988	139.426666
989	160.802460
990	176.692032
991	164.771988
992	132.305954
993	-179.916016
994	170.270065
995	156.877472
996	159.781189
997	161.623352
998	167.155396
999	-178.035385
1000	160.954849
1001	154.785843
