# Supplementary material for: Short-wavelength-sensitive 2 (Sws2) visual photopigment models combined with atomistic molecular simulations to predict spectral peaks of absorbance
Source: PLoS Comput Biol. 2020 Oct 21;16(10):e1008212. doi: 10.1371/journal.pcbi.1008212 (PMC7605715; doi:10.1371/journal.pcbi.1008212)
Supplement: S1 File — (ZIP) [file pcbi.1008212.s007.zip › S1_File/L-goodei-SWS2A-Angles/Torsion11.dat]

0	173.684250
1	-149.416885
2	-150.131943
3	167.616455
4	161.208282
5	167.334946
6	171.212509
7	149.351791
8	161.457825
9	154.181549
10	163.071808
11	167.115051
12	141.459061
13	170.059128
14	142.292877
15	177.525360
16	56.195969
17	75.280602
18	54.830368
19	63.302864
20	79.882210
21	68.676331
22	71.879761
23	54.518124
24	60.828674
25	78.878616
26	68.130028
27	80.336571
28	101.314384
29	93.708725
30	80.688408
31	55.327435
32	41.096119
33	59.557911
34	57.033215
35	67.480789
36	64.766563
37	64.792656
38	66.133675
39	75.678108
40	62.422588
41	63.801563
42	59.716324
43	79.145660
44	52.053982
45	64.098434
46	69.443848
47	93.286835
48	43.458061
49	75.447159
50	81.037399
51	64.280090
52	58.021595
53	59.824478
54	74.029564
55	73.994263
56	81.266769
57	51.668118
58	56.703072
59	49.495010
60	75.857872
61	56.066479
62	68.662170
63	91.918076
64	67.999451
65	73.390137
66	68.721573
67	71.710083
68	66.578766
69	-171.150620
70	-166.836853
71	140.726196
72	158.427414
73	178.697708
74	-179.012756
75	172.905029
76	173.769135
77	171.133530
78	164.645416
79	-147.124619
80	-175.877823
81	-95.199303
82	-164.364441
83	176.557892
84	178.446228
85	166.394165
86	175.202240
87	161.876297
88	-173.283035
89	-169.201096
90	-134.390778
91	177.625504
92	168.305725
93	175.850540
94	-179.621780
95	175.031113
96	-175.448090
97	-159.551315
98	152.452759
99	85.019226
100	84.169205
101	55.526394
102	73.301353
103	168.972626
104	134.766571
105	-175.481689
106	157.410339
107	164.713760
108	174.642365
109	167.541306
110	-177.651291
111	177.737885
112	167.740891
113	-142.578735
114	-174.325790
115	-177.735977
116	173.814682
117	175.375076
118	162.872559
119	-174.658218
120	-173.960251
121	168.225464
122	156.465195
123	-177.263275
124	-172.541656
125	-174.309799
126	171.373947
127	176.918213
128	-172.963318
129	170.261642
130	138.475464
131	168.287094
132	-137.322540
133	162.223404
134	167.646194
135	178.320328
136	171.412399
137	170.071198
138	175.340149
139	-128.714096
140	166.295395
141	163.258453
142	175.899551
143	172.557449
144	176.007614
145	-150.370483
146	173.617615
147	165.321091
148	177.515442
149	165.728729
150	158.052002
151	174.576736
152	-172.576233
153	163.395920
154	164.138306
155	174.807419
156	177.990738
157	-163.670761
158	-146.823029
159	163.730133
160	165.728775
161	171.734665
162	-171.976990
163	170.074005
164	176.059799
165	172.068909
166	168.472198
167	-172.898651
168	159.844757
169	-176.910675
170	170.371719
171	167.709335
172	179.492996
173	177.386688
174	164.161713
175	-164.940170
176	-154.337021
177	-158.178864
178	-159.867065
179	172.588608
180	158.182144
181	175.518311
182	165.782150
183	-177.248367
184	-179.459900
185	-165.585770
186	-172.905334
187	-170.696609
188	160.310287
189	-163.818436
190	152.145538
191	-132.987717
192	152.003586
193	-159.333664
194	166.387894
195	-168.253754
196	-128.857941
197	159.642502
198	167.192627
199	169.014908
200	-152.888092
201	-151.697235
202	-177.907410
203	167.597382
204	162.418289
205	-179.661118
206	179.677124
207	-171.784225
208	-168.775955
209	173.219727
210	-166.532715
211	-169.822769
212	-138.207413
213	-161.332550
214	-154.769165
215	-160.724335
216	175.337418
217	161.441132
218	-166.946426
219	161.576630
220	-155.598114
221	-173.411636
222	-172.763580
223	168.175186
224	148.798843
225	158.780762
226	174.099701
227	153.959518
228	-161.001663
229	156.696930
230	-146.599976
231	-173.114258
232	179.691284
233	-167.341797
234	-160.776428
235	-170.219360
236	-166.570557
237	-113.852768
238	-172.456192
239	-173.477570
240	-176.982727
241	-161.853348
242	177.476501
243	-173.482376
244	-160.754425
245	-174.574951
246	166.819305
247	-128.592453
248	170.873047
249	150.773849
250	-164.695755
251	-172.433197
252	-167.465591
253	-86.554291
254	-60.412838
255	-73.308067
256	-55.759308
257	-63.263393
258	-64.619469
259	-74.052338
260	-60.363934
261	-70.741814
262	-48.285995
263	-85.273422
264	-74.524887
265	-66.472038
266	-76.073151
267	-99.092255
268	-174.159592
269	-165.759369
270	-133.445404
271	-159.522552
272	-174.459427
273	-155.375610
274	-179.513550
275	-161.105820
276	-155.252319
277	-157.838821
278	-150.461914
279	-165.677414
280	153.127747
281	175.424530
282	-164.538300
283	-167.795410
284	167.237778
285	179.720490
286	-169.150894
287	-171.923355
288	-160.282837
289	-169.746735
290	-123.199142
291	-179.371674
292	-177.291794
293	-172.964539
294	-136.772598
295	-171.846283
296	-173.241501
297	167.029175
298	-168.860947
299	-160.820221
300	-179.101807
301	-160.681274
302	-176.776169
303	177.078964
304	166.389450
305	168.102402
306	175.567017
307	-154.508163
308	-176.913361
309	-146.987183
310	-163.371201
311	173.664200
312	166.701187
313	-174.644547
314	178.112198
315	155.644058
316	176.572433
317	172.729233
318	-158.017868
319	176.849152
320	-170.625000
321	-178.611633
322	-170.487259
323	-167.271881
324	-179.268219
325	163.499435
326	-155.880173
327	-164.840515
328	169.216095
329	-177.567596
330	162.325500
331	-163.397736
332	179.140808
333	177.752975
334	171.507812
335	-177.287338
336	-163.840530
337	-174.915497
338	-163.407791
339	-178.423050
340	-150.024597
341	-127.797516
342	-177.582199
343	-174.339859
344	-115.989372
345	-167.016739
346	-177.523438
347	-174.735565
348	173.973236
349	176.022980
350	-166.102173
351	170.658798
352	178.172882
353	-177.954727
354	-179.771545
355	166.333267
356	-169.866119
357	166.300568
358	-172.229095
359	-175.392487
360	157.493073
361	-168.347229
362	-130.822235
363	-171.395233
364	176.862915
365	-120.225716
366	175.616211
367	169.000793
368	174.165939
369	163.656738
370	-172.422745
371	-166.516312
372	-135.273865
373	174.298355
374	-153.521225
375	-172.577484
376	179.467712
377	-163.187408
378	173.186752
379	-163.001144
380	-156.324203
381	177.551300
382	-170.002686
383	170.420319
384	175.123322
385	-169.512100
386	-170.821838
387	-177.057236
388	-179.820404
389	-166.025803
390	-160.586975
391	175.037674
392	-167.745987
393	-174.277069
394	168.075089
395	175.520920
396	-178.889435
397	166.475281
398	-137.163361
399	-149.024811
400	-179.059067
401	167.880676
402	-145.320999
403	-164.200638
404	-169.112457
405	179.953445
406	167.964722
407	175.214706
408	-146.398300
409	167.130539
410	-169.702408
411	178.104843
412	170.626633
413	-163.106812
414	170.879562
415	-131.094666
416	-172.378632
417	-172.642517
418	-138.355637
419	-168.372787
420	169.075699
421	-177.286057
422	172.583725
423	159.284286
424	178.738235
425	165.008530
426	175.691330
427	162.728622
428	-174.767181
429	171.508484
430	-173.082901
431	-169.233200
432	-178.261887
433	153.283600
434	-166.991684
435	166.526642
436	166.665573
437	164.540268
438	-171.858521
439	166.843445
440	167.783279
441	-177.283875
442	-174.380890
443	171.709061
444	-156.487610
445	-173.157867
446	178.474258
447	-166.771271
448	-151.131027
449	171.604996
450	175.126556
451	-175.552841
452	-165.608261
453	-160.900787
454	-164.256760
455	-166.734299
456	-173.997223
457	-175.817657
458	161.699280
459	-163.535385
460	-162.834778
461	178.597687
462	-169.688034
463	159.599304
464	-149.295731
465	175.626389
466	-165.811859
467	-169.505615
468	-179.334671
469	-163.366638
470	-179.369614
471	-170.575745
472	168.067703
473	-170.558990
474	127.991081
475	-143.769791
476	-174.456772
477	-154.878708
478	-173.332001
479	-155.494202
480	-168.259857
481	-153.007111
482	168.220413
483	-151.719116
484	174.402481
485	175.969452
486	163.634872
487	-169.325836
488	172.542892
489	-158.631256
490	165.534454
491	169.041641
492	176.259308
493	174.246628
494	-154.861984
495	-169.472946
496	-167.188004
497	170.115585
498	175.127472
499	-161.450790
500	-172.062012
501	-163.813354
502	-177.198853
503	-156.752380
504	155.627014
505	174.096573
506	164.901871
507	-162.132523
508	-168.957352
509	-157.369492
510	-135.559326
511	-136.104309
512	-172.030792
513	-155.709503
514	-172.638611
515	-178.755463
516	174.131714
517	-155.380127
518	-166.782074
519	165.279617
520	165.361145
521	178.292862
522	-150.177017
523	-179.837524
524	-150.388107
525	-171.924850
526	-160.552948
527	158.190063
528	-166.550064
529	171.995300
530	179.029724
531	168.079269
532	-172.797897
533	164.398727
534	-163.357239
535	170.138824
536	-161.617920
537	162.997086
538	-161.335464
539	-166.792358
540	177.251831
541	-171.532440
542	-174.326599
543	-171.975098
544	-152.028992
545	-169.751617
546	-145.330521
547	-167.195587
548	-151.504333
549	-158.142029
550	175.114960
551	-176.313858
552	-178.860840
553	172.084808
554	168.804291
555	-173.966034
556	-177.541519
557	-168.482483
558	163.212296
559	-160.501862
560	-137.763809
561	-170.808334
562	-175.953964
563	-178.629486
564	-159.130814
565	-72.942162
566	175.566269
567	-175.371048
568	-168.531693
569	-177.045563
570	177.434433
571	-164.332352
572	170.538361
573	-171.301437
574	-175.215576
575	-169.763168
576	174.143661
577	-161.695663
578	165.384674
579	174.282455
580	-115.410591
581	-160.341049
582	-143.499664
583	-175.129730
584	179.288956
585	-166.657043
586	174.373459
587	-171.422333
588	-173.334503
589	176.366196
590	-177.272018
591	-175.476105
592	-170.612747
593	-167.043808
594	174.763229
595	-153.142258
596	170.380066
597	168.021393
598	-169.815918
599	-151.957291
600	-177.861343
601	-150.912155
602	-139.813751
603	-164.317322
604	163.072632
605	168.882278
606	-179.820160
607	-176.784241
608	171.582138
609	-165.676376
610	176.313690
611	169.148849
612	179.598312
613	168.248840
614	-118.845917
615	176.297928
616	178.980026
617	179.204727
618	-174.380905
619	-176.872009
620	-155.224365
621	-166.425827
622	-142.317429
623	-142.714844
624	-174.432755
625	-151.067123
626	-170.610306
627	-157.669357
628	178.455139
629	-163.473709
630	172.857742
631	-166.829239
632	177.289917
633	-162.247375
634	176.591309
635	-162.718796
636	-173.298691
637	-160.717331
638	163.910385
639	-171.510712
640	-146.361481
641	177.797607
642	-157.902481
643	-179.833389
644	-172.585464
645	-146.335785
646	-163.669708
647	-169.159348
648	-179.154236
649	-158.916901
650	172.091507
651	-177.551300
652	167.676697
653	-156.821091
654	-171.468079
655	-176.681290
656	173.487289
657	-173.136688
658	-161.278351
659	174.599930
660	175.774094
661	173.137970
662	-177.424698
663	-167.587967
664	-171.771790
665	-176.805740
666	-167.065140
667	154.564331
668	175.796738
669	175.414047
670	-154.623413
671	169.313080
672	-153.588852
673	170.623886
674	-168.507370
675	-156.798203
676	172.665192
677	-174.037186
678	177.476364
679	-152.968124
680	-153.963318
681	-165.739151
682	-170.547379
683	-175.809677
684	-157.997910
685	-172.641098
686	171.168594
687	171.176956
688	-169.726639
689	-171.736435
690	178.560699
691	-159.396484
692	-160.485321
693	-179.646698
694	-164.644547
695	-171.685883
696	-155.556595
697	175.333221
698	170.601471
699	-170.991745
700	142.218597
701	-166.705765
702	163.298859
703	152.493439
704	-164.562683
705	171.066513
706	171.363770
707	-153.097473
708	-166.203705
709	-159.117081
710	175.500198
711	-162.176483
712	-166.644974
713	-165.998108
714	-171.714478
715	-161.527847
716	-164.625549
717	-162.362000
718	-170.148865
719	-165.875763
720	-175.586258
721	173.757828
722	172.232971
723	-175.161316
724	-161.082794
725	-176.157883
726	178.060623
727	172.221344
728	-158.889038
729	-145.656799
730	-160.863495
731	178.917496
732	-172.561478
733	-179.639038
734	163.312393
735	-168.980392
736	-175.214340
737	174.503616
738	-169.598587
739	-179.147247
740	-155.485489
741	-164.364182
742	-163.117569
743	-166.279587
744	-170.233780
745	-174.925461
746	175.016068
747	-163.357315
748	-174.088348
749	-174.340836
750	-165.029114
751	-144.115265
752	-171.413040
753	-139.934280
754	-165.995895
755	-161.179428
756	-136.781815
757	-153.464844
758	-165.277863
759	-176.382629
760	178.284836
761	-175.437805
762	-175.160187
763	-166.331329
764	-154.346039
765	172.070236
766	176.692368
767	-146.903015
768	-112.060371
769	175.551926
770	-174.328735
771	165.507538
772	-171.836945
773	-159.350555
774	-159.014725
775	-153.696915
776	178.782913
777	-173.758316
778	-153.214066
779	-129.089096
780	-133.394577
781	-172.477570
782	-170.397873
783	-161.968185
784	-168.024261
785	-167.069199
786	-151.854034
787	-166.706604
788	-159.178238
789	-174.157623
790	-176.196152
791	-168.924850
792	-173.409164
793	175.310211
794	177.866730
795	179.040054
796	-153.705093
797	-177.840515
798	162.323669
799	-168.886490
800	179.976517
801	166.136734
802	172.932861
803	-155.833145
804	-159.818756
805	162.762283
806	-145.341553
807	-171.230377
808	-97.557755
809	-156.711777
810	172.806137
811	179.008041
812	179.307251
813	162.601517
814	-171.324142
815	178.336182
816	157.098846
817	168.456192
818	-170.807770
819	-179.565018
820	-173.999619
821	-173.826035
822	-157.584213
823	168.258759
824	171.903046
825	-157.690353
826	177.928391
827	-152.000153
828	-177.956863
829	-146.455170
830	-160.881134
831	-166.081238
832	-154.241394
833	176.985336
834	-164.352158
835	-166.625229
836	-163.481293
837	171.009750
838	175.607498
839	-160.651398
840	-147.430923
841	177.036697
842	169.159027
843	166.622925
844	-164.738739
845	177.775620
846	-161.281982
847	-139.588242
848	170.379700
849	-133.866394
850	-174.063232
851	-171.992371
852	-170.106216
853	178.978394
854	-179.157898
855	-166.804581
856	-158.343399
857	175.560623
858	-154.827072
859	179.646576
860	-175.826950
861	-167.405273
862	-163.116058
863	179.247589
864	176.607819
865	-166.585266
866	171.899323
867	179.281876
868	-156.964081
869	-174.735397
870	-176.542343
871	-165.436615
872	-154.503571
873	-171.065826
874	-148.221420
875	172.225952
876	176.213318
877	-178.131470
878	149.935669
879	-128.936371
880	-167.751022
881	173.584305
882	-158.171371
883	169.596832
884	-171.430801
885	-156.087723
886	174.608200
887	-145.020630
888	-147.697693
889	170.418961
890	-167.696564
891	176.011032
892	-173.974655
893	-139.902832
894	-173.057327
895	-160.715912
896	155.141373
897	167.257355
898	-169.940308
899	-166.696487
900	-171.827408
901	-157.056366
902	-153.037643
903	-157.791183
904	-167.343292
905	-161.843857
906	173.641495
907	-161.740417
908	-166.413971
909	-173.885239
910	177.114090
911	-148.188873
912	-176.740845
913	169.814514
914	164.711349
915	174.448929
916	-145.490723
917	156.617676
918	-137.534012
919	176.424057
920	-169.467148
921	170.750031
922	-162.391006
923	-144.190125
924	-163.058167
925	-168.196793
926	151.173050
927	-154.980469
928	-176.640594
929	-155.045319
930	-162.809036
931	164.198532
932	159.479080
933	170.837814
934	167.119110
935	-166.169373
936	178.605240
937	-167.584320
938	-165.849167
939	-168.108093
940	171.525482
941	-167.313812
942	-172.297882
943	173.690506
944	-158.287598
945	-177.845825
946	-165.672150
947	-166.596191
948	-157.196716
949	-167.464798
950	-157.908951
951	-178.842850
952	165.117096
953	178.056442
954	-173.507690
955	-176.053131
956	-169.495773
957	-160.688477
958	-163.338760
959	-171.797928
960	-179.625107
961	171.370514
962	-139.555832
963	172.908615
964	176.679321
965	-148.919724
966	-150.066498
967	-155.366104
968	-161.337112
969	-153.148651
970	-152.344177
971	-158.816208
972	-170.722977
973	-150.021027
974	-147.803101
975	-156.565140
976	-154.267532
977	179.765015
978	-155.368408
979	-170.772263
980	166.961700
981	167.128967
982	-169.210831
983	-164.537781
984	-142.513565
985	-141.718445
986	-166.434326
987	-153.730820
988	-175.172256
989	-173.205353
990	-168.062424
991	170.946304
992	-171.960587
993	-164.202896
994	-141.127670
995	-140.338150
996	-136.164795
997	-178.010971
998	-167.732559
999	155.239670
1000	-166.960312
1001	-176.600357
