# Supplementary material for: Short-wavelength-sensitive 2 (Sws2) visual photopigment models combined with atomistic molecular simulations to predict spectral peaks of absorbance
Source: PLoS Comput Biol. 2020 Oct 21;16(10):e1008212. doi: 10.1371/journal.pcbi.1008212 (PMC7605715; doi:10.1371/journal.pcbi.1008212)
Supplement: S1 File — (ZIP) [file pcbi.1008212.s007.zip › S1_File/L-goodei-SWS2A-Angles/Torsion7.dat]

0	-61.261032
1	-55.171013
2	-74.068382
3	-70.779266
4	-61.208351
5	-68.491318
6	-77.587425
7	-62.717133
8	-78.825752
9	-76.823853
10	-61.938370
11	-55.939816
12	-57.577572
13	174.574692
14	-161.962662
15	-176.251511
16	-179.697983
17	-179.809570
18	-161.166092
19	-167.679688
20	-165.869034
21	-169.734970
22	-172.719833
23	-173.058701
24	-161.722336
25	-165.128143
26	-175.065140
27	-162.221756
28	-177.355743
29	-177.928467
30	-164.898346
31	179.822540
32	-178.565079
33	-176.208908
34	-173.959671
35	-168.225952
36	-160.004898
37	179.555771
38	-164.808411
39	-162.229156
40	-170.287430
41	-170.054672
42	-172.991791
43	-163.805389
44	-172.605499
45	-179.524628
46	-167.116760
47	-161.142227
48	-170.630463
49	-174.690018
50	-166.695419
51	-167.978226
52	-172.503433
53	-160.896378
54	-161.504745
55	-159.633469
56	-169.461517
57	-176.803146
58	-177.464264
59	-161.359100
60	-167.548035
61	-171.766556
62	-169.408035
63	-172.028259
64	-164.091110
65	-172.064072
66	176.672562
67	-165.124710
68	-165.316284
69	-175.805984
70	172.919159
71	-163.109177
72	-170.227982
73	-177.495682
74	-162.543167
75	-174.582275
76	-167.443573
77	-179.632065
78	-160.981171
79	-170.002579
80	-170.858795
81	-167.322906
82	-166.553909
83	-169.503967
84	179.392273
85	-173.075745
86	-178.094009
87	-146.943161
88	-179.856384
89	-164.158524
90	-175.741409
91	-164.970474
92	-170.953171
93	179.188370
94	-169.707748
95	-174.397842
96	179.595047
97	-173.082886
98	-174.368317
99	177.008667
100	-175.152878
101	-174.389862
102	-177.754807
103	-173.470139
104	178.753891
105	-176.916290
106	-169.353317
107	177.908081
108	-178.648514
109	-179.271729
110	-164.408768
111	-172.558136
112	-164.017197
113	175.408463
114	-163.449738
115	-173.554108
116	-162.235596
117	-173.468872
118	-172.909210
119	-168.446701
120	175.938675
121	-171.726135
122	-176.021515
123	-175.485107
124	-175.793121
125	-163.101074
126	-166.795456
127	-170.892136
128	-164.513367
129	-163.643753
130	-158.687668
131	-174.541443
132	-169.417236
133	-170.259186
134	-178.982986
135	-167.018845
136	-174.570145
137	-169.585587
138	-179.305847
139	-163.867523
140	-179.929489
141	-165.850281
142	-162.177948
143	-169.032303
144	-172.033096
145	-177.372772
146	175.657593
147	-177.067947
148	-167.901947
149	-168.469742
150	-172.999405
151	-169.315689
152	-170.622879
153	-170.425156
154	65.315834
155	-179.003998
156	-173.219818
157	-177.923050
158	-169.684982
159	-179.948761
160	-160.721039
161	-171.517792
162	-177.089676
163	-165.993088
164	-161.375534
165	-175.534561
166	-166.444077
167	-164.316940
168	-169.332108
169	-171.290955
170	-173.304489
171	-164.299255
172	178.859650
173	-168.506210
174	-172.806854
175	-162.165237
176	176.418076
177	179.863907
178	-173.585266
179	-166.677261
180	-160.842575
181	-177.754517
182	-161.161514
183	-174.182159
184	-174.539597
185	-171.970078
186	-175.309372
187	-160.472092
188	-178.821152
189	-165.343399
190	-173.856659
191	-173.580841
192	-161.026123
193	-175.913055
194	-169.373154
195	-170.788712
196	-163.702377
197	-174.983490
198	162.539642
199	-164.799133
200	-176.634872
201	-158.954163
202	-167.882111
203	165.808502
204	-165.893829
205	175.337280
206	173.788239
207	55.446987
208	-155.809769
209	-175.086899
210	-179.004913
211	-167.853500
212	-169.524002
213	-160.162415
214	-178.013336
215	-147.748657
216	-170.033249
217	-163.079636
218	-162.320648
219	50.035553
220	-174.214859
221	-160.260605
222	-167.485931
223	-165.151398
224	-162.764420
225	-163.961472
226	-170.859497
227	-162.842133
228	-175.325195
229	-176.954605
230	-169.378281
231	-173.698441
232	-166.100891
233	-159.098938
234	174.384872
235	-170.518005
236	176.287018
237	-175.059357
238	-164.525604
239	-151.911789
240	173.428238
241	-167.977570
242	-167.074341
243	61.643482
244	66.049202
245	61.803146
246	62.142811
247	59.590286
248	72.108307
249	65.431839
250	55.264450
251	37.475834
252	-166.338867
253	-165.049789
254	-172.546982
255	-168.634033
256	-173.078125
257	-170.511765
258	-178.467972
259	-163.999191
260	-170.480743
261	-167.377380
262	-169.967667
263	-168.332428
264	-176.946106
265	175.317032
266	-176.847748
267	-168.920349
268	-159.009460
269	-160.900085
270	-173.789719
271	-163.246124
272	-174.723404
273	-175.404617
274	-175.471252
275	174.183014
276	-159.329224
277	-158.344589
278	-179.809235
279	-171.510361
280	-178.415421
281	-169.947281
282	-172.235565
283	-172.973312
284	178.526306
285	-162.163162
286	-171.112885
287	-177.837479
288	173.803482
289	-179.985031
290	-169.919998
291	-179.743759
292	-176.168198
293	-175.948868
294	172.491196
295	-168.411041
296	-175.656769
297	176.425903
298	179.923950
299	-167.973068
300	-167.730194
301	176.878189
302	-173.114380
303	174.568802
304	-172.117233
305	-175.625641
306	-169.977585
307	-179.794983
308	-176.323395
309	176.756485
310	-164.662857
311	-171.181458
312	-165.170547
313	-171.012970
314	-174.080460
315	-166.762985
316	-172.514130
317	-165.588028
318	-167.277893
319	-172.622650
320	-178.416031
321	-164.554169
322	-169.259216
323	-167.792007
324	36.829033
325	66.405159
326	50.033894
327	73.649490
328	48.994938
329	58.031391
330	175.747772
331	-169.842865
332	-173.839386
333	-164.704468
334	-176.032257
335	-178.631531
336	-169.218781
337	-163.781265
338	-163.209824
339	-168.671341
340	-171.800034
341	-178.799103
342	-167.081421
343	177.204041
344	178.365921
345	-160.003799
346	-177.818604
347	-171.994705
348	-169.212128
349	-166.490433
350	-177.576141
351	-172.673401
352	-164.718796
353	-174.606201
354	-173.927048
355	-171.201874
356	178.497101
357	-172.876663
358	-166.896027
359	-165.254074
360	169.587540
361	70.182831
362	169.027710
363	169.358704
364	-164.909760
365	-161.968536
366	-174.184128
367	59.670341
368	-167.230545
369	-171.283066
370	-171.711044
371	-172.196762
372	-173.984756
373	175.728439
374	-166.578903
375	174.702942
376	175.231720
377	176.220444
378	-172.041611
379	-166.745193
380	-168.455811
381	-170.333694
382	-166.056656
383	-159.972290
384	-165.543457
385	177.939285
386	178.421997
387	179.643250
388	-168.232559
389	-172.103531
390	-175.010605
391	-166.908554
392	-168.712662
393	-167.993286
394	-171.822388
395	-177.979584
396	-169.809036
397	179.954086
398	-179.692001
399	-165.615097
400	-156.120773
401	-163.882980
402	-170.700165
403	-170.010101
404	-159.875229
405	-178.185974
406	-177.573563
407	-166.876984
408	-166.153397
409	178.410141
410	-174.979034
411	-178.247192
412	-179.047562
413	-172.324036
414	-167.120560
415	175.315872
416	-168.743683
417	-179.777267
418	-175.818054
419	-167.533997
420	-172.571533
421	177.080521
422	-168.727875
423	-176.793777
424	-167.682816
425	-170.814987
426	-173.094269
427	-166.366867
428	179.503983
429	177.056427
430	-173.247620
431	-177.925339
432	-174.247482
433	-171.768204
434	-169.405731
435	-176.360367
436	-167.099686
437	-171.473480
438	-171.841675
439	-170.927216
440	174.456100
441	-164.287079
442	170.210342
443	-172.158081
444	-177.215286
445	-171.135681
446	95.544327
447	-168.189377
448	-165.057907
449	-175.411530
450	-174.241058
451	-171.502319
452	-175.810242
453	178.923630
454	-171.025131
455	-156.420654
456	176.164291
457	-152.011902
458	-176.228256
459	-164.079102
460	-170.944260
461	-176.062881
462	-164.644287
463	175.433167
464	168.900726
465	-177.838257
466	-174.690033
467	-174.541183
468	-179.610413
469	176.060440
470	-156.386261
471	-169.174561
472	-167.038635
473	176.074753
474	175.250198
475	-179.123077
476	175.110092
477	-169.463181
478	-169.284393
479	-164.694916
480	-166.631470
481	177.386078
482	170.473038
483	-172.779800
484	-172.707733
485	179.991364
486	-166.264404
487	-159.358307
488	-177.978210
489	177.914932
490	179.732330
491	-173.318939
492	-171.308792
493	-175.848862
494	-166.449860
495	-172.560944
496	173.288193
497	-179.957001
498	-169.146301
499	174.652512
500	170.210373
501	-167.086334
502	175.295013
503	-176.946945
504	-166.946091
505	-172.823837
506	174.671478
507	81.788406
508	174.234695
509	-171.689880
510	166.170502
511	-174.386871
512	-171.343887
513	-171.808365
514	-172.782913
515	176.002243
516	-170.449509
517	-167.137863
518	-169.385666
519	-169.207199
520	-162.613617
521	-179.754959
522	-169.651443
523	-178.021667
524	176.619034
525	-178.449051
526	177.633896
527	-167.443573
528	-172.777847
529	179.744125
530	43.363659
531	67.887970
532	176.886673
533	-179.352310
534	-178.863434
535	-178.839905
536	72.338219
537	126.775024
538	-166.206970
539	-161.592056
540	-176.392670
541	175.620483
542	-178.766617
543	178.811279
544	178.141083
545	-161.916061
546	177.125076
547	-169.688675
548	-173.980270
549	177.535904
550	178.017410
551	-174.054108
552	-161.440063
553	-158.267944
554	-163.036728
555	177.248840
556	-174.531296
557	-169.506210
558	-169.273636
559	176.933746
560	176.997482
561	-177.526443
562	-168.529404
563	-174.823364
564	-163.084900
565	166.365189
566	-175.873093
567	-179.111465
568	-169.581711
569	-167.772675
570	116.640259
571	177.644547
572	-170.886490
573	176.134521
574	-170.813019
575	175.869980
576	175.287338
577	90.398193
578	-177.501984
579	-173.633896
580	177.448761
581	72.066360
582	51.367966
583	175.013962
584	179.656311
585	-161.889709
586	-176.060974
587	-177.435089
588	-179.935349
589	-171.705170
590	-172.448074
591	-176.863281
592	-177.384048
593	172.146957
594	-162.727982
595	-161.048859
596	-173.228912
597	-172.530914
598	172.243484
599	-172.233658
600	-171.863266
601	-167.885513
602	-175.901703
603	-169.077667
604	177.572296
605	-178.719421
606	-171.957443
607	167.386917
608	-174.532883
609	-177.164505
610	-178.472885
611	179.496811
612	-175.335052
613	169.426559
614	-167.575577
615	176.433014
616	176.257507
617	178.386490
618	-174.897110
619	-173.752319
620	-179.894669
621	-178.172241
622	177.198303
623	-175.000839
624	178.976288
625	-178.398254
626	-164.723404
627	165.064545
628	163.475464
629	-176.294205
630	174.835938
631	178.592789
632	62.604588
633	-169.851425
634	-149.541245
635	178.695496
636	179.841187
637	-172.376328
638	-171.195602
639	179.122009
640	179.518158
641	175.225784
642	-177.385635
643	-172.128662
644	-174.069611
645	157.485092
646	-165.811066
647	-169.102905
648	178.683701
649	177.460541
650	-174.211960
651	-164.994339
652	-170.736969
653	-164.909805
654	-172.881058
655	-175.197525
656	-163.388229
657	-158.129944
658	179.372177
659	-167.153595
660	-178.830475
661	168.243042
662	173.159805
663	-167.067383
664	-175.308609
665	174.913712
666	162.856277
667	-169.243561
668	-176.014267
669	-179.459625
670	167.439514
671	-177.199982
672	166.294922
673	169.311111
674	174.654343
675	-174.778748
676	179.164169
677	-175.641251
678	175.952164
679	-175.584198
680	176.801620
681	177.708511
682	169.667877
683	-171.683350
684	179.226349
685	-175.998230
686	-175.781326
687	-166.984451
688	163.307953
689	174.745590
690	-176.401382
691	-158.668274
692	-169.416443
693	68.406784
694	176.962112
695	-169.216599
696	-162.418106
697	-161.576172
698	177.129547
699	173.358841
700	-169.830704
701	-177.500443
702	173.547043
703	-172.619339
704	174.017960
705	-173.399124
706	-167.203308
707	-178.580307
708	-179.753006
709	172.495392
710	-172.150131
711	-168.790680
712	179.400131
713	-175.186783
714	-178.127151
715	172.714493
716	-171.665527
717	-177.725006
718	179.126007
719	177.726181
720	171.276367
721	163.682968
722	173.778732
723	-171.971725
724	-177.228790
725	-170.887299
726	-175.798737
727	175.456207
728	-169.330994
729	148.071945
730	-178.677017
731	175.310989
732	-177.894272
733	177.997742
734	-177.522064
735	177.810867
736	-175.771271
737	-174.419769
738	-173.799866
739	177.134583
740	-166.313400
741	174.649078
742	-175.838287
743	-172.479004
744	-178.296478
745	173.514145
746	-165.624481
747	-172.565903
748	176.447754
749	-168.114777
750	-174.064087
751	175.651764
752	178.272202
753	-158.974182
754	178.151245
755	177.050323
756	-178.877914
757	-175.693359
758	-174.019409
759	-172.966278
760	-179.529999
761	169.752136
762	141.946243
763	-165.307220
764	-158.049835
765	-169.408798
766	178.295380
767	-179.970932
768	174.715179
769	-170.283615
770	-171.060806
771	-168.486847
772	169.832809
773	-178.189728
774	176.240158
775	178.724899
776	178.435852
777	175.856461
778	176.870163
779	-173.796982
780	-166.688324
781	158.545700
782	-179.725586
783	-179.320831
784	-169.513489
785	179.831757
786	-163.130676
787	179.287704
788	165.896408
789	178.270615
790	167.800583
791	-179.741516
792	177.105133
793	-159.897949
794	-166.965271
795	179.783630
796	177.575623
797	173.275406
798	-171.434570
799	-167.306229
800	-170.120422
801	-175.591278
802	-166.320145
803	-172.052048
804	178.687256
805	-164.110306
806	-172.223755
807	179.016846
808	-172.716415
809	-178.624786
810	-179.258606
811	-174.972229
812	89.127739
813	-167.923309
814	176.847366
815	-174.117798
816	178.973877
817	-178.849579
818	-175.664993
819	-166.073715
820	-152.029800
821	-174.390167
822	-171.998535
823	-166.463776
824	-171.063873
825	175.507156
826	-172.565216
827	-168.064240
828	-158.417328
829	-167.471970
830	-170.197342
831	-175.385132
832	-179.587524
833	-179.969833
834	174.263382
835	-174.274658
836	-177.180984
837	-171.692368
838	-166.361191
839	-178.471542
840	-176.054916
841	-177.397263
842	-171.289536
843	-175.976486
844	176.165833
845	-172.553482
846	-175.327911
847	-162.817825
848	-167.103455
849	176.592300
850	-166.261093
851	-173.447052
852	-171.768341
853	-161.844528
854	-167.759247
855	169.916336
856	178.145615
857	-170.440948
858	-179.775330
859	-162.817169
860	-175.849640
861	179.962265
862	-166.364883
863	-167.607758
864	-163.953400
865	62.787376
866	76.459373
867	-173.244537
868	-167.664673
869	-172.258865
870	-162.624878
871	-177.173355
872	163.724411
873	-176.914886
874	-169.726456
875	-179.436203
876	83.915787
877	-179.560257
878	168.350296
879	179.169388
880	-171.538803
881	178.415985
882	77.696724
883	67.571106
884	-179.796921
885	-166.464478
886	-170.228836
887	178.672806
888	175.503937
889	73.187607
890	68.370674
891	-168.426392
892	-162.194031
893	87.551979
894	76.911781
895	69.138855
896	-174.521530
897	-170.376266
898	-167.969986
899	-171.568985
900	176.226440
901	-167.488220
902	-176.165268
903	-177.572739
904	-168.003006
905	177.804779
906	-154.251617
907	167.091812
908	171.921661
909	-166.707169
910	-165.990631
911	179.510788
912	-176.012466
913	-176.433563
914	-168.881271
915	-175.464279
916	-163.378296
917	179.500748
918	169.051437
919	-166.729797
920	-162.485260
921	70.440651
922	-174.156265
923	179.878693
924	-158.674301
925	179.506592
926	-161.335373
927	-169.008713
928	178.650513
929	179.918091
930	-167.930847
931	-176.021240
932	-174.677933
933	-174.140549
934	-163.506653
935	179.085129
936	-174.792755
937	-166.323257
938	-170.705139
939	177.805664
940	176.169724
941	-167.333603
942	-170.644043
943	177.335480
944	173.808289
945	-173.636047
946	-173.892517
947	174.972580
948	-172.936508
949	50.096458
950	-169.160233
951	176.304428
952	-179.427383
953	-169.458969
954	-172.640717
955	-179.151413
956	-165.938782
957	168.242996
958	174.398117
959	-168.721039
960	-173.451767
961	-168.510483
962	169.626373
963	-166.254822
964	173.533722
965	-153.173325
966	-162.504990
967	175.444534
968	178.842377
969	-164.792053
970	-177.588165
971	-165.998154
972	172.307693
973	174.402039
974	176.104965
975	-159.069580
976	-172.650635
977	-179.556793
978	-178.933640
979	54.803028
980	-167.020386
981	83.124428
982	179.689224
983	62.244751
984	-174.115631
985	165.709610
986	-160.859711
987	-165.466537
988	76.613495
989	60.604618
990	67.752853
991	175.757767
992	-171.263794
993	179.095169
994	65.212906
995	-174.423111
996	174.893433
997	84.688293
998	168.022598
999	-165.271500
1000	174.838409
1001	-175.175079
