# Supplementary material for: Short-wavelength-sensitive 2 (Sws2) visual photopigment models combined with atomistic molecular simulations to predict spectral peaks of absorbance
Source: PLoS Comput Biol. 2020 Oct 21;16(10):e1008212. doi: 10.1371/journal.pcbi.1008212 (PMC7605715; doi:10.1371/journal.pcbi.1008212)
Supplement: S1 File — (ZIP) [file pcbi.1008212.s007.zip › S1_File/L-goodei-SWS2A-Angles/Torsion8.dat]

0	175.016312
1	179.322952
2	-163.304504
3	-158.967514
4	-176.790833
5	-173.047867
6	-171.330704
7	173.755020
8	-170.309418
9	-169.312149
10	-177.734512
11	-177.983170
12	179.708466
13	-166.856445
14	-174.212921
15	-168.446365
16	-163.266586
17	-176.359192
18	-175.733078
19	-178.515884
20	172.862610
21	-174.206787
22	-170.409378
23	-178.150116
24	-173.030899
25	-176.646286
26	-172.682526
27	-171.021652
28	-169.008682
29	-175.308594
30	179.857056
31	-163.894867
32	-170.846237
33	-175.182159
34	-176.008743
35	179.926498
36	-176.700562
37	-170.847626
38	-177.071060
39	-179.449478
40	-166.786743
41	-175.540024
42	177.873795
43	-164.457153
44	-171.285446
45	-162.015244
46	-171.657379
47	179.175461
48	-163.182007
49	-157.928146
50	-179.899506
51	-167.112610
52	-163.841080
53	-173.144638
54	-167.243561
55	-165.307144
56	-172.774445
57	-165.662369
58	-165.397720
59	-173.297333
60	-167.849075
61	-157.655106
62	-160.444382
63	-163.228973
64	-177.018631
65	-175.959641
66	-169.818161
67	-177.709198
68	-162.954758
69	-164.707687
70	-167.506607
71	-178.536697
72	179.856216
73	-159.526917
74	179.991913
75	-169.748901
76	-170.673920
77	-168.180450
78	-171.665955
79	-173.769684
80	-165.621933
81	178.914795
82	-175.901184
83	-164.886139
84	-168.399277
85	-175.577637
86	-168.047211
87	179.919327
88	-172.871964
89	-166.278946
90	178.171738
91	177.547592
92	-166.747696
93	-174.200302
94	-174.495438
95	-176.698074
96	-162.158478
97	-163.477859
98	-174.183060
99	-171.391602
100	-162.313034
101	-175.090179
102	-178.110870
103	-172.077164
104	-170.586533
105	-167.297165
106	-169.803253
107	-171.624512
108	-171.868240
109	-170.046951
110	-175.497223
111	-163.592819
112	-175.745972
113	-170.188461
114	-172.866165
115	-173.751953
116	-170.268280
117	-165.383835
118	-176.656799
119	-172.148026
120	-170.411148
121	-170.676544
122	-168.273697
123	-174.854263
124	-167.164536
125	179.298874
126	-176.135147
127	-175.260483
128	-161.200714
129	-169.132843
130	-171.953003
131	-166.763229
132	-178.980392
133	-175.926956
134	-172.480270
135	-164.554642
136	-164.011169
137	-177.039520
138	-166.751633
139	-179.493347
140	-159.877213
141	-175.661942
142	-168.367325
143	-167.292984
144	-164.249817
145	-173.730331
146	-170.693817
147	179.519775
148	-174.313202
149	-164.491913
150	-172.983109
151	179.526505
152	-170.037659
153	-167.279495
154	-177.850540
155	-166.393829
156	175.494141
157	-173.643478
158	-173.361267
159	-167.544479
160	175.182236
161	178.348755
162	-171.391586
163	-176.257538
164	-176.590118
165	-175.605774
166	-166.427002
167	179.536011
168	-166.622238
169	177.418900
170	-164.941299
171	-161.867584
172	-179.881821
173	-164.412903
174	-179.560135
175	-169.018448
176	176.688110
177	-169.332275
178	-174.402725
179	-175.310226
180	177.539688
181	-175.229187
182	-160.514954
183	-174.589691
184	-176.353653
185	-171.233170
186	-168.893616
187	-172.855835
188	-174.017151
189	-172.898422
190	-173.340851
191	-171.043686
192	-176.886490
193	-174.408997
194	-167.705032
195	-175.346130
196	-170.822815
197	-176.670029
198	-167.998840
199	-174.299820
200	-167.308319
201	175.311325
202	-168.588791
203	-169.271881
204	-155.065063
205	-164.800385
206	-178.100510
207	-172.683105
208	172.881210
209	-174.541733
210	-170.653259
211	176.590271
212	178.446686
213	-176.403885
214	-179.459122
215	-173.766357
216	175.881104
217	-178.899033
218	-175.386932
219	171.730621
220	-167.232391
221	178.344971
222	-170.301880
223	175.566742
224	-179.049103
225	-176.341309
226	-178.057983
227	177.782944
228	-171.659790
229	-179.277817
230	-171.215256
231	171.403137
232	-170.418030
233	174.980179
234	179.619125
235	-179.990051
236	-171.416367
237	-179.067856
238	-176.377945
239	-175.946136
240	-164.637634
241	-173.922318
242	177.783524
243	177.355286
244	175.181976
245	-178.115860
246	177.128082
247	169.038620
248	174.973694
249	-176.901794
250	169.597260
251	176.947632
252	-171.771957
253	-174.679596
254	177.229675
255	-177.906143
256	-179.290192
257	179.810562
258	-171.903427
259	-172.396301
260	-173.738098
261	-169.376312
262	173.353180
263	-176.580688
264	-179.409348
265	-173.444885
266	179.922409
267	-175.018585
268	-177.171036
269	174.781097
270	-163.540039
271	-173.648636
272	-179.220230
273	178.077103
274	-162.269470
275	-172.018829
276	-175.657150
277	-171.963379
278	-165.595795
279	-177.646332
280	-167.276321
281	-173.846939
282	-178.136230
283	-173.165710
284	-174.540314
285	-167.536224
286	-170.850540
287	-176.263046
288	-171.139008
289	177.297073
290	-163.709381
291	-170.160690
292	178.939301
293	-173.773758
294	-171.022018
295	-167.480835
296	-179.028580
297	-174.773117
298	-174.818298
299	-177.580246
300	176.718750
301	-178.015900
302	179.611969
303	-174.073685
304	-163.277847
305	-174.080276
306	175.249527
307	-172.188629
308	-170.922440
309	-175.400558
310	176.659973
311	-172.777527
312	-179.773590
313	-170.261047
314	-165.351761
315	179.875214
316	-173.569046
317	178.666656
318	-178.827850
319	-173.788834
320	174.958939
321	-171.063309
322	-175.643860
323	-177.044220
324	172.251175
325	166.327682
326	174.145111
327	176.080475
328	177.169083
329	170.849762
330	-170.415771
331	-176.475250
332	179.791794
333	-178.990067
334	175.695633
335	-170.704300
336	-175.675873
337	-173.380356
338	175.279114
339	-179.447983
340	-167.910812
341	-175.621140
342	-167.441544
343	177.409500
344	-178.173981
345	175.871124
346	-170.837769
347	179.586243
348	-169.389389
349	170.788589
350	-171.995880
351	-168.608490
352	-169.340134
353	-170.849335
354	177.452896
355	179.238708
356	-173.804688
357	-173.472626
358	-175.292542
359	178.313431
360	-171.648468
361	171.793884
362	-168.709320
363	-174.968155
364	-174.539658
365	-179.758301
366	-168.800827
367	169.133636
368	-177.917191
369	173.369431
370	-173.866760
371	-173.793915
372	-168.518753
373	176.435120
374	175.619812
375	-177.944229
376	-176.820511
377	176.771271
378	-174.178680
379	171.623566
380	178.717514
381	176.044861
382	178.588684
383	166.191544
384	-175.761749
385	169.262207
386	-168.966049
387	-177.529358
388	174.960037
389	178.379486
390	-165.446686
391	-179.743393
392	179.930435
393	-165.049942
394	171.030685
395	175.631256
396	176.102737
397	176.335510
398	-179.195663
399	-176.608261
400	175.063431
401	-178.678116
402	-177.722412
403	-178.479004
404	-173.332962
405	-175.333252
406	-178.542145
407	-179.498917
408	177.931549
409	-172.105865
410	-174.129623
411	176.877457
412	176.449814
413	-176.202942
414	171.138779
415	-172.572937
416	-176.325287
417	179.482910
418	171.168579
419	-172.574173
420	-172.587265
421	172.402618
422	-172.194153
423	-176.233093
424	-177.369705
425	176.456314
426	-173.104340
427	172.947144
428	-174.733246
429	-175.194046
430	-168.792526
431	176.655289
432	-173.227280
433	-167.466080
434	-173.834061
435	173.396317
436	-179.939697
437	-176.633163
438	-177.586441
439	-177.250458
440	-170.026932
441	174.115219
442	-176.891266
443	-174.910889
444	-178.272110
445	-175.019058
446	-177.954269
447	-172.235809
448	-170.364166
449	176.175446
450	-176.158630
451	166.667175
452	-177.622849
453	-178.057785
454	-172.999893
455	-177.698914
456	-172.318161
457	179.240417
458	174.990692
459	-176.681107
460	-170.510178
461	-176.682617
462	-172.902130
463	-168.711166
464	-164.986725
465	-176.235855
466	-176.305054
467	-177.911758
468	-178.250214
469	-167.627060
470	-175.488678
471	171.769150
472	-168.980835
473	-172.072540
474	179.700821
475	-159.060196
476	172.778412
477	178.940369
478	-166.496078
479	178.475662
480	174.573975
481	178.648926
482	-172.680176
483	179.120163
484	-170.575302
485	-176.094833
486	-175.237122
487	-172.305435
488	-176.521225
489	168.147339
490	-174.281845
491	161.951721
492	-179.075867
493	178.216949
494	-172.586960
495	-164.772949
496	-170.437164
497	174.685425
498	-174.873413
499	-174.448730
500	-174.262207
501	-177.257629
502	-168.320557
503	-178.609802
504	174.298599
505	-177.034302
506	-176.650848
507	174.669205
508	-172.015656
509	169.285019
510	-168.840332
511	-172.273788
512	174.831223
513	-177.632080
514	-175.866699
515	-174.294357
516	171.669510
517	-178.487839
518	-176.846542
519	-172.010590
520	-177.237778
521	-176.264236
522	170.154846
523	174.509644
524	-173.155289
525	-172.908493
526	-176.338745
527	-174.423523
528	177.480362
529	-166.827972
530	174.914886
531	159.024048
532	-174.831894
533	-178.898804
534	-168.796066
535	-170.737305
536	174.306946
537	162.181854
538	171.804977
539	-171.596191
540	-177.450760
541	178.305649
542	178.935745
543	-179.766281
544	176.178879
545	172.186813
546	-174.151016
547	178.961395
548	172.781342
549	-176.171570
550	-174.224152
551	165.828033
552	-176.751389
553	-177.209503
554	172.876678
555	174.193283
556	169.612885
557	173.128662
558	176.803543
559	178.932098
560	177.543533
561	-173.810684
562	-173.927277
563	-178.747116
564	-170.352020
565	-176.368469
566	-176.562958
567	-170.771957
568	167.856323
569	177.619797
570	169.304733
571	-176.214417
572	178.587555
573	-178.259354
574	-177.822525
575	-178.469742
576	-173.499832
577	178.364868
578	177.029388
579	-169.542419
580	-175.817444
581	-176.550079
582	173.569397
583	169.164413
584	-168.784485
585	-179.409409
586	-170.718964
587	-175.323257
588	-179.632019
589	176.499832
590	177.433746
591	-166.601791
592	162.179886
593	179.669479
594	176.326660
595	-172.384552
596	179.236893
597	174.502289
598	175.387115
599	176.047638
600	176.209579
601	177.681747
602	175.085297
603	-175.334412
604	164.272308
605	176.440247
606	177.003922
607	174.655258
608	175.295807
609	-176.989517
610	178.433884
611	-176.794159
612	176.100220
613	178.238617
614	175.257477
615	174.430481
616	-176.910324
617	-177.562531
618	173.847229
619	174.356277
620	-173.869278
621	-176.980118
622	178.312744
623	163.569962
624	173.428665
625	178.692261
626	177.523117
627	178.430038
628	-169.693710
629	-179.330307
630	-174.293427
631	-173.245819
632	174.514542
633	-166.355545
634	-178.759293
635	-177.257629
636	-178.683884
637	-174.386078
638	-179.557693
639	-175.614471
640	-179.360641
641	-178.863205
642	-178.325211
643	167.397629
644	-176.423294
645	-164.454681
646	174.661575
647	177.259323
648	-178.186966
649	179.792786
650	173.558411
651	-178.439301
652	-176.455994
653	-178.966568
654	178.946686
655	177.935791
656	-176.234528
657	178.315872
658	175.429214
659	177.633377
660	179.245422
661	-174.713135
662	-163.434235
663	175.426346
664	-174.373871
665	179.913071
666	-170.380478
667	-179.900909
668	-177.311249
669	175.720657
670	179.733963
671	-173.719757
672	-179.145508
673	-177.331802
674	-166.493927
675	179.549789
676	-170.542023
677	179.947327
678	-162.490204
679	-172.240921
680	-171.021301
681	-174.328415
682	179.669861
683	-167.722504
684	-178.159241
685	-177.217117
686	172.511856
687	-179.412399
688	178.845322
689	-168.641037
690	-158.491806
691	-177.909058
692	-171.596252
693	179.996490
694	-175.521317
695	172.345596
696	-172.617294
697	-178.103973
698	-176.203369
699	164.457703
700	-177.905350
701	179.629700
702	-177.196533
703	175.785278
704	178.889984
705	-176.260712
706	178.571564
707	-162.920700
708	170.656433
709	-178.357193
710	179.112427
711	-168.750931
712	-171.888626
713	-177.683624
714	-170.246307
715	-174.180344
716	178.203979
717	174.988556
718	179.277893
719	-171.982971
720	-178.707474
721	-177.207916
722	-169.857300
723	173.771164
724	172.704544
725	170.661285
726	-168.891907
727	-177.582458
728	-177.816559
729	-169.543900
730	174.569870
731	-170.647385
732	-179.879089
733	-172.202515
734	166.111404
735	-174.845963
736	-170.273727
737	-178.883896
738	-173.206009
739	-178.394730
740	-168.341354
741	-177.170532
742	-172.509399
743	-178.759964
744	-174.157333
745	-171.890381
746	178.074249
747	179.963882
748	-169.992737
749	-167.783264
750	-175.073288
751	-169.374191
752	-165.677444
753	-179.084320
754	-173.300598
755	-165.756851
756	178.082047
757	-165.406860
758	-167.488663
759	-175.045883
760	170.059967
761	-170.073105
762	-174.483429
763	179.117203
764	179.340408
765	173.410858
766	-175.490753
767	179.492142
768	-178.814087
769	-172.586472
770	179.030518
771	179.520554
772	-171.310791
773	-172.960510
774	-171.255402
775	-175.519028
776	167.470352
777	-175.860550
778	176.013504
779	172.347015
780	178.840790
781	-168.035461
782	-176.601135
783	172.449783
784	-178.064758
785	176.071060
786	-176.947784
787	-178.007736
788	178.155106
789	176.835190
790	-171.906815
791	177.633850
792	-173.112640
793	166.898773
794	175.911194
795	-174.308899
796	-174.002090
797	-179.664780
798	169.372482
799	-179.961227
800	166.215515
801	179.683014
802	179.294006
803	-178.893845
804	-176.169724
805	178.055313
806	175.463943
807	177.849564
808	-172.869843
809	-176.605774
810	172.068085
811	-174.433502
812	169.744263
813	178.024887
814	175.723526
815	-168.256912
816	171.962830
817	-174.360168
818	-177.123184
819	-177.437225
820	165.176117
821	176.128891
822	-176.161255
823	-171.124008
824	178.911819
825	-173.958130
826	-175.954849
827	-166.810837
828	-175.748047
829	177.676468
830	174.058487
831	-176.633286
832	173.392548
833	-179.821106
834	-167.712234
835	179.221893
836	174.609314
837	-178.330185
838	174.517395
839	-174.709045
840	-178.567917
841	177.747040
842	170.651657
843	-177.094635
844	-174.816071
845	-172.740143
846	176.769699
847	175.940918
848	174.191666
849	-171.691208
850	-177.660004
851	175.952484
852	175.630951
853	-174.278854
854	178.645401
855	-177.436935
856	-178.682220
857	178.206528
858	-173.191910
859	-179.930466
860	-179.460892
861	-168.480667
862	178.287094
863	-174.453659
864	176.344681
865	167.488068
866	171.787094
867	-168.078781
868	175.278214
869	173.440979
870	171.725891
871	-169.285187
872	-173.590958
873	-172.326630
874	172.317734
875	-179.699936
876	171.911652
877	175.716202
878	-174.288589
879	-166.457214
880	179.785461
881	178.201111
882	166.829788
883	164.077438
884	175.246719
885	176.890274
886	-174.848038
887	-175.189804
888	-178.674332
889	160.987808
890	-170.553284
891	-177.836578
892	171.802414
893	167.876251
894	-171.459778
895	168.251297
896	176.381424
897	-174.321335
898	-178.331680
899	179.462067
900	176.235916
901	170.311142
902	-178.179733
903	169.464005
904	-176.399261
905	-179.418442
906	-173.825897
907	177.467865
908	-174.616791
909	-177.080368
910	-179.148117
911	-179.572159
912	-171.098312
913	177.941406
914	-174.626953
915	-170.166077
916	-177.501480
917	-171.885666
918	-170.242767
919	177.489487
920	-179.924942
921	173.921936
922	-174.979767
923	-179.150055
924	179.829590
925	177.252930
926	179.887955
927	172.493668
928	-168.459335
929	-171.380249
930	-174.006226
931	-176.015442
932	176.651215
933	179.198807
934	169.030106
935	-170.551132
936	173.232910
937	-176.226486
938	-175.710388
939	-177.972519
940	178.868454
941	176.555328
942	-178.735626
943	-175.054596
944	-175.384842
945	-178.824936
946	-176.076385
947	177.105698
948	175.357407
949	161.856155
950	174.052917
951	-175.327744
952	-176.883194
953	-178.661652
954	172.399750
955	174.665298
956	173.760483
957	-174.502289
958	-177.394165
959	-173.137131
960	-169.396133
961	176.920715
962	175.803665
963	174.482468
964	-176.286057
965	176.829834
966	179.302124
967	170.326614
968	-175.963516
969	179.092636
970	172.079742
971	-167.208755
972	174.069443
973	-176.165146
974	175.492813
975	-175.373688
976	-162.365540
977	175.171112
978	168.290207
979	-173.292953
980	-176.340485
981	168.723785
982	-177.477386
983	170.825195
984	-178.588852
985	-175.035767
986	-177.800842
987	-175.327606
988	174.345810
989	176.657227
990	174.549072
991	-179.990860
992	170.766693
993	-175.648926
994	177.946869
995	177.311096
996	-169.160797
997	175.849899
998	-179.842697
999	173.462173
1000	-175.149872
1001	-166.702057
