# Supplementary material for: Short-wavelength-sensitive 2 (Sws2) visual photopigment models combined with atomistic molecular simulations to predict spectral peaks of absorbance
Source: PLoS Comput Biol. 2020 Oct 21;16(10):e1008212. doi: 10.1371/journal.pcbi.1008212 (PMC7605715; doi:10.1371/journal.pcbi.1008212)
Supplement: S1 File — (ZIP) [file pcbi.1008212.s007.zip › S1_File/L-goodei-SWS2A-Angles/Torsion4.dat]

0	-177.151871
1	-169.868759
2	164.286606
3	-172.299484
4	-178.051208
5	-179.553848
6	-177.089432
7	176.672272
8	164.871902
9	-179.606018
10	-176.988770
11	177.415543
12	179.858902
13	-166.868607
14	177.721344
15	-169.188232
16	-174.400162
17	154.144852
18	175.977051
19	-173.086960
20	173.398529
21	175.418716
22	-172.701157
23	173.317963
24	173.656921
25	172.497055
26	173.118607
27	-176.541428
28	171.848663
29	175.161530
30	167.232239
31	-179.285065
32	174.683304
33	177.365677
34	179.165558
35	172.139450
36	-176.608322
37	175.494781
38	172.548309
39	-177.816376
40	170.312958
41	174.016998
42	171.839066
43	177.228912
44	173.053223
45	166.245514
46	174.464462
47	-167.251480
48	-176.067017
49	174.794937
50	-166.253616
51	172.899582
52	172.901825
53	171.457458
54	157.272156
55	166.779068
56	158.160812
57	-179.786194
58	168.184677
59	162.216736
60	174.684097
61	-166.718765
62	174.044891
63	-174.739304
64	176.533096
65	-176.778854
66	180.000046
67	-179.047180
68	165.798721
69	-175.889496
70	-178.618149
71	-177.580338
72	-168.168442
73	-175.057816
74	-166.395035
75	-177.951431
76	171.630951
77	-175.800583
78	178.140717
79	160.480148
80	178.682419
81	168.368179
82	-170.530792
83	171.492981
84	-171.997192
85	-168.205124
86	-166.816299
87	-166.772720
88	-169.486008
89	-174.409836
90	-178.628372
91	-164.383942
92	-174.782227
93	176.343979
94	-167.634018
95	-171.628525
96	177.899063
97	-175.240021
98	-176.946518
99	169.626724
100	162.879974
101	-175.508286
102	-173.274323
103	-178.168289
104	-168.722305
105	165.354950
106	-177.058243
107	-173.809708
108	-172.148987
109	-163.705994
110	-169.239883
111	-170.712631
112	-178.451096
113	172.622314
114	-169.875702
115	-175.180084
116	-175.562134
117	-170.061935
118	-164.116516
119	179.103546
120	-162.407333
121	-173.205826
122	-169.562439
123	173.758606
124	178.525055
125	-175.363297
126	-166.338150
127	176.001953
128	176.075027
129	-177.666946
130	-158.075226
131	173.231903
132	-173.879074
133	-171.325043
134	-175.397888
135	-173.799210
136	-160.804596
137	-170.168076
138	-173.904694
139	165.552948
140	-174.016403
141	-172.568893
142	178.348053
143	-165.146347
144	-173.242966
145	-173.146805
146	-179.527069
147	-172.272537
148	-177.074310
149	-163.709366
150	-159.063232
151	169.064880
152	-178.712967
153	-179.394577
154	-167.589142
155	-174.228256
156	-168.746506
157	176.058502
158	170.151245
159	179.261780
160	-161.922531
161	-179.699707
162	-172.381012
163	-164.627838
164	-178.665802
165	-172.289871
166	-176.582352
167	179.471878
168	-179.389114
169	-176.052200
170	-176.502319
171	-175.021286
172	174.398743
173	-170.067795
174	-170.323883
175	-172.251236
176	-168.935898
177	-175.469482
178	-167.703888
179	-173.803375
180	-172.113495
181	179.612534
182	-157.190613
183	-170.345123
184	-165.566284
185	178.297684
186	-175.102142
187	-169.103043
188	-170.121841
189	-176.639252
190	-170.568130
191	-175.731949
192	-173.813919
193	-168.375259
194	-171.425797
195	-175.566589
196	172.666122
197	-168.014740
198	-171.207703
199	178.969955
200	-167.553757
201	-170.391083
202	174.456467
203	-165.686874
204	177.312210
205	164.722595
206	-165.696671
207	-174.245728
208	-179.858368
209	179.500519
210	-165.355957
211	172.030884
212	-178.701492
213	171.753296
214	-179.992706
215	179.525162
216	-170.595245
217	-169.738251
218	172.578125
219	-178.974930
220	178.848709
221	-173.725449
222	-170.257584
223	-179.070068
224	-167.793945
225	-176.821442
226	-166.543243
227	-171.765488
228	-163.391052
229	-178.772964
230	-172.973358
231	177.836472
232	-170.217941
233	-171.097107
234	179.052475
235	176.703918
236	-163.680862
237	-169.572250
238	-172.912872
239	-171.699356
240	-160.289093
241	175.282333
242	-175.721893
243	-179.068390
244	-169.727158
245	170.245270
246	-178.989685
247	179.177887
248	176.364029
249	-170.312653
250	170.066147
251	-165.240692
252	178.482193
253	-160.171249
254	-157.079910
255	-175.708847
256	-164.275681
257	-158.666122
258	-155.942795
259	-166.388351
260	-163.607422
261	-179.446976
262	-166.234131
263	179.827789
264	-171.691818
265	-156.931503
266	-157.489151
267	-173.875000
268	-172.939117
269	-175.108154
270	-174.013733
271	179.039932
272	-175.515930
273	175.619629
274	168.424011
275	-164.340836
276	-172.949738
277	-174.132294
278	-170.415558
279	-173.880997
280	-172.800919
281	175.809570
282	-168.856506
283	-172.839417
284	-170.633591
285	-176.207047
286	178.643707
287	-173.041245
288	-178.813599
289	174.791656
290	-173.788834
291	-173.842941
292	-174.093338
293	-168.136292
294	178.040573
295	-177.234802
296	-178.866928
297	-166.053909
298	176.752625
299	-178.881439
300	-170.810242
301	-171.668579
302	-169.601501
303	-176.933197
304	-178.501053
305	-169.889618
306	175.258759
307	166.751923
308	-172.627441
309	176.534653
310	-169.754517
311	177.149948
312	175.219299
313	174.342789
314	-172.535248
315	-170.158493
316	-176.444382
317	-176.023102
318	178.458710
319	-175.392334
320	-176.557007
321	-169.127945
322	-166.689819
323	-174.851410
324	-172.931396
325	-167.794189
326	165.224335
327	168.883911
328	179.424118
329	168.887421
330	179.435089
331	-172.584167
332	-175.027817
333	-173.632828
334	176.095215
335	-169.702072
336	-175.473755
337	177.143204
338	-179.806854
339	-171.542343
340	-171.074951
341	159.124878
342	-179.459854
343	-169.295715
344	-172.058838
345	-169.363586
346	168.784561
347	-179.670227
348	-178.553864
349	172.566559
350	171.789429
351	179.448380
352	179.222290
353	-177.810135
354	175.189529
355	-176.721222
356	166.943390
357	178.838974
358	-174.804855
359	170.500778
360	179.486755
361	-173.210205
362	-170.715073
363	178.438446
364	-175.514633
365	175.748077
366	177.048843
367	-162.796921
368	175.524841
369	179.064560
370	178.701157
371	-171.290710
372	165.794785
373	177.421005
374	174.045792
375	-175.327118
376	-176.360092
377	166.738800
378	-167.638062
379	-178.669785
380	-179.951416
381	-171.021927
382	168.504257
383	-170.161072
384	-174.078369
385	-174.343445
386	177.886795
387	-172.775528
388	176.938309
389	-173.386993
390	-173.425003
391	-165.287354
392	166.340652
393	-178.316391
394	-167.218994
395	-175.584976
396	-174.744614
397	-167.142197
398	177.023209
399	-175.459717
400	-179.710678
401	-175.514435
402	-179.520157
403	-167.012619
404	-174.634262
405	-172.953873
406	-179.482635
407	179.546692
408	-177.371323
409	177.408859
410	-167.682129
411	-177.567749
412	-178.425934
413	176.587479
414	-174.092529
415	153.937683
416	176.536072
417	-170.233231
418	168.610123
419	-177.913757
420	-167.637161
421	-164.783279
422	172.175018
423	-179.333328
424	178.829544
425	-173.300430
426	169.535568
427	163.984711
428	173.111649
429	170.560257
430	-173.246185
431	176.610352
432	-178.160553
433	-172.519806
434	172.290878
435	178.508041
436	-176.937866
437	-177.331024
438	167.554703
439	-178.454865
440	-168.728531
441	-175.565689
442	-173.399338
443	176.426514
444	157.081635
445	-177.528091
446	179.202362
447	170.942154
448	166.300323
449	172.556122
450	-173.541138
451	-175.298630
452	177.878998
453	169.578735
454	172.215546
455	-179.838745
456	-170.078369
457	-179.298706
458	177.434418
459	166.633972
460	-178.955124
461	176.078476
462	-169.995346
463	-177.930573
464	-179.339508
465	-174.494995
466	-179.911774
467	-172.491913
468	179.432526
469	167.100983
470	179.214035
471	177.853027
472	-172.080917
473	169.135773
474	174.387039
475	-176.194992
476	170.263565
477	-177.521805
478	177.228256
479	-178.108505
480	170.983917
481	178.845016
482	-175.478638
483	-175.133560
484	169.741974
485	179.561325
486	-169.104416
487	-176.051361
488	179.115326
489	177.252625
490	178.469254
491	-176.937897
492	175.258698
493	-170.106766
494	-170.883636
495	-177.708893
496	179.492783
497	177.199341
498	168.854462
499	175.723480
500	-169.568390
501	174.115051
502	-179.218246
503	179.428329
504	-175.675827
505	-178.644501
506	-175.572922
507	179.650314
508	171.033020
509	-173.956024
510	174.319412
511	171.367035
512	-177.164124
513	179.294373
514	171.195267
515	-177.956268
516	174.749390
517	-176.336411
518	-175.074615
519	-178.181549
520	-174.200272
521	173.231216
522	172.772202
523	174.914886
524	176.459259
525	170.797684
526	-177.088058
527	177.622971
528	173.488174
529	-173.144501
530	178.948212
531	179.933441
532	-175.542542
533	-173.174942
534	176.565170
535	-159.638641
536	-173.115036
537	-170.163956
538	174.697723
539	-176.591507
540	-176.126221
541	-168.323471
542	-171.842789
543	-171.398788
544	174.827881
545	-177.905045
546	-179.328766
547	-176.326141
548	163.563232
549	166.180511
550	-178.003799
551	-177.238983
552	-175.849457
553	177.578735
554	179.242416
555	178.579391
556	-173.121948
557	173.861206
558	-170.252884
559	177.244827
560	176.721786
561	-179.680725
562	-170.446213
563	178.355331
564	176.792084
565	173.528671
566	-175.024811
567	-171.995667
568	-172.856293
569	-171.063400
570	-164.157867
571	-175.255386
572	-179.805878
573	-172.438248
574	174.561722
575	-177.979263
576	-169.585739
577	172.448395
578	-174.445999
579	-176.042358
580	-169.795212
581	172.384262
582	-173.344162
583	-171.810593
584	-172.117477
585	-177.274750
586	-177.461731
587	-175.742050
588	-173.110840
589	-175.067581
590	-179.442474
591	-161.839066
592	-173.863968
593	177.190338
594	178.961395
595	179.917007
596	-166.060913
597	-174.836426
598	172.134491
599	171.204651
600	-174.382996
601	-174.531174
602	-179.077454
603	-165.317505
604	176.591782
605	178.830704
606	-171.582443
607	-169.951187
608	-167.775055
609	-177.261581
610	-177.869370
611	-168.209167
612	170.728821
613	-175.545151
614	173.214325
615	-175.682541
616	-176.172592
617	-173.434555
618	-166.163330
619	-176.892288
620	163.233353
621	-171.015854
622	-179.290405
623	175.962219
624	-163.649078
625	177.812500
626	167.255951
627	-177.004532
628	-177.261414
629	-176.628128
630	-174.620438
631	173.966644
632	174.797226
633	-179.384552
634	-179.816284
635	-179.805328
636	176.427338
637	167.244995
638	-178.292313
639	-168.287811
640	179.438400
641	179.524857
642	-179.922852
643	-166.175827
644	-168.365158
645	-176.126923
646	-171.032730
647	-173.588531
648	179.249954
649	170.025970
650	-170.449661
651	-179.491714
652	-169.115326
653	172.857101
654	170.653259
655	-175.778198
656	-176.443558
657	-177.832184
658	-178.221054
659	-175.424408
660	-179.627869
661	-177.361053
662	-175.371155
663	-178.466888
664	-172.194244
665	-164.769943
666	-173.413971
667	178.305664
668	179.039673
669	177.642395
670	-168.477798
671	174.241653
672	-178.174240
673	175.984955
674	-172.483047
675	-171.959488
676	-171.202698
677	-165.594757
678	179.165665
679	-163.887665
680	-174.615112
681	176.134079
682	175.678650
683	-170.966507
684	167.623093
685	168.822174
686	-168.767975
687	-179.972794
688	177.701279
689	-166.493439
690	-165.670776
691	177.200958
692	-178.871658
693	-169.791367
694	-179.605759
695	-172.798523
696	175.338760
697	-171.025894
698	-173.418701
699	-178.142670
700	-175.558807
701	-176.267975
702	-174.000626
703	-179.536133
704	-176.200378
705	-169.882584
706	-179.706512
707	-163.490616
708	-171.893265
709	-176.835190
710	-167.160202
711	-177.186371
712	173.156647
713	-174.847076
714	176.918884
715	-176.755386
716	-173.579803
717	-173.716034
718	179.327454
719	-178.418442
720	-179.525528
721	-176.244263
722	178.892044
723	178.973633
724	-161.505798
725	-179.798676
726	165.797195
727	178.252548
728	-179.688309
729	-168.348801
730	175.103210
731	-167.330383
732	174.566925
733	-178.225632
734	-175.521439
735	174.550186
736	-178.255569
737	173.794724
738	169.560013
739	-173.841080
740	-179.515030
741	-175.237869
742	-169.114349
743	-171.380737
744	168.902420
745	-173.617249
746	172.315430
747	-173.052994
748	-167.274811
749	159.860382
750	-176.017609
751	179.570831
752	-163.619949
753	173.082184
754	-179.191727
755	-175.885147
756	179.946777
757	-178.070236
758	175.387497
759	-179.192123
760	-175.285248
761	-172.274551
762	165.324905
763	170.183441
764	176.344391
765	178.832108
766	-163.036957
767	178.371933
768	-171.522522
769	-169.512054
770	-179.972305
771	-167.399353
772	178.992981
773	169.687454
774	-177.070236
775	175.662109
776	179.545410
777	-179.254028
778	175.226120
779	-170.988525
780	-171.022049
781	-174.923218
782	-170.839630
783	170.223160
784	179.592560
785	-171.922180
786	-176.585297
787	177.995605
788	-170.593216
789	-176.818695
790	-171.513000
791	179.607620
792	-177.795609
793	-173.859665
794	-176.747574
795	170.130920
796	173.128036
797	-169.829575
798	-165.269531
799	-164.481186
800	-175.149628
801	-174.468735
802	173.228607
803	-178.802567
804	-176.260635
805	-162.816284
806	174.959335
807	165.232498
808	161.220032
809	176.497696
810	-167.187073
811	174.988083
812	-160.232697
813	-163.229660
814	175.251419
815	175.214996
816	-170.249283
817	-173.991592
818	-179.433701
819	-165.004623
820	-176.230148
821	174.884003
822	178.732056
823	178.014633
824	173.376495
825	-177.161713
826	-172.846909
827	172.470230
828	177.251495
829	177.331238
830	-178.959198
831	-171.995544
832	179.167496
833	-178.287231
834	-178.980804
835	175.386139
836	169.928085
837	172.558929
838	-179.025848
839	-162.389023
840	-174.300034
841	-169.114838
842	-160.252625
843	-159.890106
844	173.936783
845	-165.972275
846	171.760284
847	179.556381
848	-179.560806
849	-178.953247
850	168.112473
851	173.224655
852	177.550217
853	-163.705597
854	-179.383224
855	-172.642990
856	-179.897125
857	-169.256500
858	-175.973831
859	170.926147
860	-170.035614
861	179.670517
862	-176.664246
863	-162.247086
864	-177.741653
865	171.310318
866	-175.210846
867	-174.895828
868	177.801666
869	174.602173
870	177.847229
871	-164.886368
872	-178.613815
873	-177.736847
874	-177.449524
875	176.207855
876	169.721222
877	-164.546722
878	-167.746048
879	170.031387
880	171.234695
881	177.336868
882	-176.081360
883	171.986115
884	-178.882874
885	-177.153336
886	173.696655
887	170.819489
888	-178.397583
889	165.516724
890	164.268417
891	-175.936844
892	172.290878
893	-179.767532
894	-170.912003
895	-174.536713
896	-176.615295
897	-166.097198
898	177.859207
899	164.440140
900	175.177551
901	177.511551
902	-167.767746
903	-176.914352
904	170.720963
905	-172.058258
906	-174.753387
907	169.862503
908	-175.710876
909	-174.145767
910	-174.247467
911	-164.891403
912	-179.681549
913	-171.550598
914	-168.111511
915	-175.504776
916	168.572006
917	173.269333
918	172.146057
919	-173.176239
920	175.542801
921	174.949463
922	-178.058594
923	179.350922
924	179.165070
925	-168.463150
926	-176.704956
927	169.330688
928	-177.305786
929	178.556076
930	-172.889282
931	176.420029
932	-175.717545
933	-168.693359
934	-178.242355
935	-159.345657
936	169.721695
937	-169.288513
938	176.553375
939	-166.556381
940	175.025223
941	170.111572
942	172.460083
943	-172.378479
944	168.285889
945	176.469559
946	172.565506
947	176.368149
948	172.937012
949	-169.457062
950	176.782547
951	174.045868
952	179.103653
953	-172.144882
954	178.184814
955	-174.375000
956	-176.418350
957	-173.676697
958	-177.676361
959	175.973129
960	176.570602
961	174.216965
962	178.749802
963	-172.759247
964	170.289490
965	173.240997
966	-163.518738
967	-177.703613
968	175.504440
969	-172.978027
970	-177.428253
971	-176.932648
972	-174.179016
973	179.087570
974	-165.932281
975	176.390533
976	169.981689
977	-176.392563
978	-174.457916
979	174.270416
980	175.592392
981	-169.571152
982	179.442337
983	160.114075
984	177.164307
985	168.527527
986	179.296494
987	168.569626
988	-176.242691
989	177.921341
990	-178.148987
991	168.576874
992	-165.405167
993	-174.784042
994	175.768433
995	-172.287491
996	169.267014
997	-173.449875
998	-179.089783
999	-170.639542
1000	-165.889267
1001	-175.302505
