# Supplementary material for: Short-wavelength-sensitive 2 (Sws2) visual photopigment models combined with atomistic molecular simulations to predict spectral peaks of absorbance
Source: PLoS Comput Biol. 2020 Oct 21;16(10):e1008212. doi: 10.1371/journal.pcbi.1008212 (PMC7605715; doi:10.1371/journal.pcbi.1008212)
Supplement: S1 File — (ZIP) [file pcbi.1008212.s007.zip › S1_File/P-olivaceus-SWS2A-Angles/Torsion3.dat]

0	-0.420959
1	-3.951559
2	-8.038926
3	-3.270141
4	3.044456
5	7.666134
6	6.729452
7	-4.940344
8	2.334528
9	0.638360
10	4.600780
11	12.265327
12	-1.793339
13	6.288509
14	-12.780237
15	4.834705
16	-4.329976
17	12.255574
18	3.117188
19	7.100815
20	-1.124971
21	-1.334611
22	-4.224244
23	4.814206
24	3.233527
25	-10.274720
26	-2.977596
27	10.198762
28	-4.087804
29	4.271624
30	-0.260082
31	6.204859
32	1.189075
33	15.279031
34	10.399365
35	10.240325
36	-3.454389
37	8.959797
38	1.256415
39	-5.387300
40	2.870266
41	9.961594
42	0.183550
43	-4.383077
44	-9.622041
45	2.744578
46	6.602495
47	-1.743798
48	8.956087
49	3.785184
50	11.637730
51	-3.343841
52	5.114365
53	3.662662
54	0.567004
55	0.681755
56	1.482285
57	-8.143214
58	-7.400190
59	2.771806
60	-2.636840
61	10.264908
62	9.217479
63	2.755937
64	3.024461
65	-5.345919
66	3.084192
67	9.886290
68	-2.560618
69	-3.333205
70	0.997715
71	-0.085665
72	5.557895
73	0.872646
74	0.384547
75	5.900766
76	4.550424
77	3.237157
78	-2.531017
79	-16.130970
80	0.330315
81	-15.826731
82	5.004676
83	14.449409
84	-3.844878
85	-11.623725
86	5.459937
87	-2.623120
88	5.191504
89	22.796846
90	8.206973
91	-7.458595
92	-1.616680
93	10.751552
94	5.185774
95	-4.722779
96	1.798081
97	-8.903920
98	3.771844
99	9.428610
100	0.159695
101	5.073906
102	4.481059
103	1.677946
104	19.326303
105	-3.973215
106	-2.305800
107	-1.785224
108	-0.692004
109	9.988092
110	-1.373558
111	-6.853435
112	1.394312
113	1.613918
114	11.178837
115	10.419358
116	0.158733
117	6.714769
118	-8.072182
119	-2.027513
120	2.911994
121	15.149245
122	9.343372
123	4.864701
124	0.802283
125	7.674795
126	-6.966440
127	4.237468
128	3.419429
129	2.984880
130	-11.201202
131	-3.926777
132	-0.808011
133	4.354057
134	2.317147
135	-7.290251
136	3.781939
137	-2.281562
138	0.779708
139	8.111525
140	2.105803
141	-2.869971
142	-0.269379
143	-2.731214
144	4.198699
145	-9.420382
146	11.259880
147	0.480798
148	-7.705770
149	7.176247
150	10.451009
151	-1.476889
152	-8.611226
153	5.769333
154	11.066596
155	4.765388
156	-2.802421
157	-4.704463
158	-8.643161
159	11.788222
160	-6.865093
161	-4.077146
162	-10.488385
163	-0.428152
164	7.547089
165	9.862598
166	-3.511293
167	10.773539
168	-4.052973
169	10.959623
170	4.627554
171	-0.760539
172	6.425507
173	10.009754
174	4.377180
175	-1.654818
176	-13.479236
177	1.015766
178	-0.590567
179	4.230674
180	1.122115
181	11.446109
182	-2.750583
183	0.815264
184	8.018383
185	2.526595
186	8.395617
187	12.411172
188	-0.611711
189	7.122318
190	0.272495
191	5.532931
192	2.818395
193	11.161546
194	18.510328
195	-0.108923
196	14.665013
197	0.373768
198	7.248799
199	-3.178844
200	6.735013
201	-6.810902
202	-6.573269
203	3.402375
204	12.182657
205	6.679708
206	4.736028
207	7.115625
208	3.523273
209	4.503336
210	-1.747046
211	4.447788
212	1.830397
213	-6.678959
214	7.927929
215	18.301710
216	-6.490314
217	-12.056101
218	16.127268
219	-2.630678
220	-7.352151
221	6.559958
222	-3.258729
223	-4.553795
224	-0.874006
225	8.453176
226	-5.920671
227	10.519717
228	-1.829502
229	-19.939692
230	-5.388746
231	0.743513
232	-7.934317
233	-1.780202
234	-6.157472
235	5.544026
236	3.799554
237	-1.786479
238	-13.534048
239	10.199621
240	-5.700676
241	18.196280
242	0.174245
243	-1.979290
244	1.468897
245	0.005940
246	10.819643
247	1.670626
248	-2.360554
249	-0.843900
250	-3.957612
251	-2.079012
252	1.227829
253	-4.731971
254	16.516968
255	9.838706
256	1.589661
257	-0.099734
258	5.505313
259	10.958607
260	15.682821
261	10.509423
262	-3.978003
263	-10.633347
264	12.177578
265	3.211150
266	4.923811
267	6.786745
268	-2.170161
269	15.133202
270	2.519124
271	-0.505314
272	-0.799761
273	-4.043991
274	6.618188
275	-5.875361
276	5.135464
277	1.336132
278	7.137883
279	0.989497
280	11.020852
281	-9.636694
282	0.593189
283	2.914237
284	2.941009
285	2.203585
286	0.335775
287	-2.362278
288	2.174780
289	3.306542
290	0.096831
291	-5.140569
292	3.495886
293	12.658688
294	3.563510
295	8.603784
296	2.150673
297	-0.523056
298	-14.271652
299	-2.791744
300	6.136528
301	-3.116410
302	-6.790197
303	2.168483
304	-12.208936
305	-4.163354
306	4.069927
307	-5.606576
308	2.564410
309	-6.744207
310	-5.324634
311	8.945967
312	4.208532
313	0.807673
314	15.201570
315	-1.716464
316	6.943375
317	2.525002
318	-0.414094
319	-1.353765
320	-6.598625
321	-7.193739
322	1.299981
323	-7.761747
324	6.994277
325	-1.862737
326	-7.107439
327	1.753929
328	6.634721
329	5.681830
330	-9.167974
331	-1.633175
332	-6.225414
333	6.225593
334	-2.848802
335	10.635722
336	16.102264
337	1.644197
338	-0.443753
339	1.122461
340	-4.516407
341	6.939631
342	3.444974
343	7.176900
344	0.132469
345	3.311918
346	5.980891
347	11.009631
348	12.460215
349	-9.927638
350	0.270782
351	-12.132147
352	10.391354
353	4.865209
354	-12.084896
355	-6.357600
356	0.264359
357	5.090169
358	-1.524467
359	-13.012698
360	-4.435750
361	6.547791
362	-5.753007
363	12.863009
364	1.856413
365	-10.063403
366	0.930096
367	-11.771838
368	0.570283
369	4.642225
370	-3.416471
371	-7.861064
372	2.495791
373	-0.699944
374	9.392344
375	2.849523
376	-4.158368
377	-1.856383
378	4.374104
379	8.447074
380	-4.306841
381	1.410165
382	-10.602818
383	5.211045
384	7.153219
385	-9.523754
386	-6.126050
387	-9.775355
388	4.898262
389	-5.920987
390	2.075629
391	1.726151
392	-4.133708
393	-4.793431
394	2.062405
395	1.591473
396	-4.478909
397	2.559741
398	-0.841512
399	11.628763
400	-9.471250
401	4.363875
402	-0.999024
403	6.600635
404	7.811290
405	4.135977
406	-3.918471
407	1.172865
408	-6.264693
409	1.358078
410	9.939167
411	-0.441901
412	-2.657540
413	-8.348393
414	-4.816037
415	6.851822
416	-12.276583
417	4.448833
418	8.753627
419	-0.821951
420	7.838859
421	-3.802692
422	-2.437946
423	6.161544
424	12.558225
425	-1.441427
426	17.364902
427	1.443704
428	-1.002886
429	-4.601273
430	-6.188019
431	-13.842602
432	-2.039390
433	-18.759794
434	10.240712
435	1.442833
436	1.661361
437	-2.157359
438	15.992584
439	3.683976
440	-3.069124
441	-10.043320
442	2.049464
443	3.039286
444	-1.581756
445	8.519987
446	-4.979818
447	-13.336255
448	3.367119
449	6.078345
450	-4.981941
451	10.832212
452	-1.271819
453	1.405393
454	7.784584
455	0.884130
456	1.590447
457	5.158072
458	-6.502798
459	-1.001550
460	15.510155
461	8.009386
462	-0.777292
463	-10.012915
464	-4.633782
465	-2.681170
466	21.178885
467	17.220089
468	1.163796
469	-2.966296
470	-2.391019
471	8.749606
472	3.971516
473	-3.294859
474	-5.318304
475	-1.333868
476	8.481750
477	2.958932
478	-0.738638
479	3.517039
480	7.647731
481	-5.514798
482	-9.331543
483	3.817993
484	-4.146398
485	-12.346150
486	-4.154868
487	-7.944357
488	6.090526
489	-6.793777
490	4.300108
491	-7.630644
492	1.882798
493	-0.878553
494	8.912280
495	6.994112
496	-1.022159
497	3.659173
498	3.716017
499	-8.992554
500	14.345704
501	-0.264645
502	-5.569068
503	2.939448
504	7.522412
505	8.189037
506	-1.151612
507	-0.992496
508	-1.394512
509	-2.544809
510	11.493637
511	6.419507
512	3.092001
513	-9.937403
514	9.879203
515	5.406758
516	-11.919783
517	-9.570031
518	-7.035979
519	7.642723
520	5.962971
521	11.705733
522	-5.537408
523	11.054420
524	2.963456
525	-12.120761
526	3.773546
527	0.225621
528	-4.589891
529	7.833348
530	-1.730500
531	-20.410162
532	-0.532602
533	-0.683607
534	0.955890
535	0.601524
536	5.168389
537	-4.094545
538	-2.114584
539	-10.883774
540	-12.492336
541	1.828533
542	0.967514
543	-6.516274
544	-14.097060
545	6.138194
546	1.839555
547	1.052343
548	-2.707108
549	11.643615
550	0.661328
551	-2.060100
552	-2.469728
553	-4.142812
554	8.495848
555	1.050210
556	0.889932
557	-4.013288
558	-0.273792
559	10.030158
560	6.585412
561	-4.832671
562	4.303294
563	3.509786
564	5.048146
565	6.306884
566	12.781185
567	-12.850101
568	6.156064
569	12.410751
570	2.520964
571	12.590714
572	-2.183982
573	7.504161
574	6.592300
575	-2.754623
576	11.078096
577	-1.167393
578	-7.049682
579	-2.193933
580	7.175604
581	-7.330904
582	7.037879
583	4.265631
584	-4.866616
585	5.695526
586	2.354568
587	6.606909
588	4.062599
589	0.197563
590	5.157023
591	15.800726
592	3.304313
593	5.502815
594	3.823907
595	-20.726721
596	12.358948
597	-13.478088
598	-0.710716
599	6.731427
600	-8.590139
601	2.875186
602	-0.692375
603	-11.842406
604	12.028588
605	2.388185
606	4.132197
607	1.387462
608	-5.559785
609	8.461584
610	21.399872
611	0.522702
612	-3.579675
613	4.897656
614	-14.727535
615	3.144320
616	-5.284744
617	-3.563721
618	-9.578284
619	-1.858610
620	3.497329
621	5.585327
622	-2.606660
623	-6.397883
624	2.010082
625	2.722092
626	-0.730129
627	5.230909
628	-9.596965
629	6.243098
630	-10.185574
631	1.983493
632	2.735262
633	-7.688497
634	-10.575538
635	0.267044
636	2.379800
637	-5.643947
638	-4.325130
639	3.257032
640	-3.173301
641	11.880749
642	4.471152
643	1.824550
644	0.538328
645	6.859247
646	-0.002571
647	2.684478
648	-1.288148
649	2.928522
650	10.042266
651	12.292707
652	15.459207
653	6.806911
654	-4.270610
655	-0.442525
656	-7.695104
657	-0.235918
658	7.076270
659	-9.377510
660	-8.291906
661	-7.652747
662	3.072089
663	-6.701732
664	5.699548
665	8.540625
666	-3.561187
667	3.551943
668	5.998358
669	12.863100
670	-9.426179
671	0.701520
672	-4.382324
673	11.882420
674	-3.774961
675	5.637932
676	-11.415130
677	10.485037
678	-2.890610
679	-3.085607
680	4.025225
681	-3.833506
682	-5.209381
683	7.491669
684	-1.630965
685	0.282573
686	-3.654931
687	-4.926206
688	0.929086
689	8.620603
690	-6.295877
691	4.092570
692	3.705431
693	4.989190
694	-1.620194
695	19.432692
696	-7.605592
697	2.821456
698	-1.162685
699	2.656312
700	3.718077
701	8.379567
702	1.430806
703	-5.003492
704	8.435690
705	-6.034418
706	11.226642
707	3.913313
708	-1.703041
709	12.341750
710	8.060899
711	4.987396
712	12.137097
713	1.171334
714	-5.276663
715	-9.769121
716	3.966450
717	14.744697
718	3.811212
719	-13.917833
720	-13.205286
721	-6.382071
722	8.005950
723	3.171695
724	-6.107604
725	4.758321
726	1.986221
727	-3.164355
728	3.184358
729	2.597852
730	12.907155
731	0.432448
732	7.317228
733	2.133561
734	-6.422420
735	-3.057993
736	-3.602441
737	0.856543
738	4.411453
739	11.216159
740	13.912600
741	-4.891512
742	2.282621
743	11.382485
744	-5.443168
745	-5.924312
746	-1.629330
747	1.937992
748	-3.237956
749	-6.061849
750	-8.057248
751	4.657348
752	-3.319586
753	10.849373
754	13.263999
755	-1.435298
756	-2.571886
757	0.697435
758	-0.428615
759	-6.738233
760	1.308794
761	-4.111804
762	13.727748
763	-1.972655
764	-4.316170
765	12.039183
766	1.314913
767	14.854671
768	11.264505
769	-2.025311
770	18.552813
771	1.892749
772	-5.332770
773	5.815338
774	-3.329775
775	3.836824
776	10.043299
777	-0.208256
778	3.187782
779	11.942981
780	15.822614
781	3.080052
782	-0.042575
783	-2.165359
784	5.430418
785	-1.669853
786	2.202492
787	5.396024
788	9.584165
789	-1.077276
790	-2.759495
791	6.153458
792	9.670932
793	0.668178
794	7.156577
795	-1.655575
796	7.607692
797	1.399172
798	-10.169549
799	-7.845279
800	-1.080514
801	11.913774
802	9.238073
803	3.343374
804	10.750355
805	-1.448136
806	2.092629
807	7.893019
808	7.672662
809	5.488517
810	10.996089
811	-6.029228
812	8.627965
813	4.537852
814	-8.925209
815	6.384477
816	-4.555164
817	21.772816
818	8.650383
819	4.017967
820	5.971074
821	-2.567605
822	9.925492
823	1.944439
824	-7.476358
825	1.343785
826	-1.802958
827	-1.124435
828	-6.290852
829	-8.284419
830	-5.711691
831	2.519788
832	16.539585
833	11.123058
834	-0.256305
835	2.301882
836	5.663991
837	11.487219
838	1.102645
839	8.709070
840	-4.213463
841	2.557388
842	5.254062
843	4.156006
844	-1.214897
845	5.929923
846	-12.951530
847	-3.169667
848	-1.021078
849	1.189802
850	1.626510
851	22.556786
852	-4.991104
853	0.046643
854	-0.465609
855	5.631197
856	-10.933132
857	1.583376
858	-0.490387
859	13.641475
860	8.829194
861	1.013531
862	3.506710
863	9.464231
864	1.375407
865	7.458961
866	1.456580
867	7.642330
868	-6.863260
869	6.973582
870	8.544379
871	17.895830
872	5.510722
873	-10.863249
874	-1.936725
875	-7.690426
876	2.904842
877	-4.779202
878	-2.410021
879	4.601322
880	10.477385
881	20.017815
882	-5.902009
883	-10.667157
884	1.008745
885	-11.441394
886	6.820847
887	-4.318656
888	5.712507
889	2.244075
890	-2.717407
891	-6.461000
892	-14.882065
893	-6.977929
894	8.489768
895	7.415878
896	15.067881
897	7.765425
898	7.290600
899	-5.683307
900	-3.102123
901	4.140723
902	0.898954
903	10.382287
904	-1.268642
905	11.991383
906	-3.795613
907	-1.021650
908	-0.857620
909	-1.274254
910	3.110498
911	-4.271597
912	9.107629
913	4.750161
914	6.541212
915	2.439838
916	14.315780
917	-2.110161
918	4.854299
919	-4.435417
920	0.302798
921	-0.144638
922	-4.052540
923	6.053356
924	3.458707
925	15.774861
926	-1.018616
927	3.283201
928	0.437393
929	-3.201651
930	4.923138
931	-6.336590
932	7.041999
933	-5.731130
934	-2.315838
935	-2.552398
936	10.416622
937	-1.642684
938	0.074016
939	9.773327
940	-2.388542
941	11.373672
942	3.179874
943	2.731321
944	-5.468938
945	6.726921
946	-10.535691
947	6.784933
948	-8.133112
949	-0.497902
950	6.999655
951	2.895214
952	10.247671
953	-2.831684
954	6.072038
955	3.645114
956	10.537233
957	22.522337
958	3.966320
959	-1.840626
960	-5.886196
961	8.422169
962	-9.418661
963	-11.166867
964	8.841517
965	-2.055928
966	4.602321
967	-3.522567
968	-6.679593
969	18.396351
970	-1.930756
971	3.136931
972	-7.386388
973	-5.436906
974	15.427175
975	-3.354247
976	-10.250288
977	2.543503
978	2.636867
979	-12.111216
980	-6.758208
981	3.856598
982	-3.762115
983	-0.758998
984	-2.719031
985	0.660278
986	-7.544734
987	8.021391
988	1.677235
989	6.105051
990	-0.806021
991	-4.016448
992	6.154993
993	-2.531399
994	3.348879
995	12.365101
996	-4.374656
997	-1.968579
998	5.685804
999	6.217964
1000	6.087606
1001	8.372501
