# Supplementary material for: Short-wavelength-sensitive 2 (Sws2) visual photopigment models combined with atomistic molecular simulations to predict spectral peaks of absorbance
Source: PLoS Comput Biol. 2020 Oct 21;16(10):e1008212. doi: 10.1371/journal.pcbi.1008212 (PMC7605715; doi:10.1371/journal.pcbi.1008212)
Supplement: S1 File — (ZIP) [file pcbi.1008212.s007.zip › S1_File/P-olivaceus-SWS2A-Angles/Torsion14.dat]

0	73.014534
1	48.217609
2	60.937119
3	79.501129
4	86.043060
5	77.683022
6	68.678482
7	78.708237
8	73.654488
9	79.503204
10	69.150261
11	70.994736
12	81.436226
13	65.393936
14	75.944290
15	64.604927
16	79.828102
17	59.716370
18	69.055122
19	73.906265
20	80.125137
21	68.483940
22	70.014915
23	70.899231
24	79.542297
25	72.162163
26	69.725830
27	73.715553
28	84.859673
29	85.782715
30	79.269630
31	69.464752
32	76.190056
33	36.200493
34	73.661652
35	71.201843
36	72.524895
37	75.359322
38	62.826267
39	64.557060
40	70.460388
41	74.434349
42	63.534576
43	67.406609
44	74.059021
45	81.456467
46	42.593071
47	49.605934
48	44.130497
49	70.861183
50	75.551323
51	58.254696
52	63.418171
53	66.332283
54	71.455826
55	64.372238
56	63.705318
57	71.281395
58	68.576668
59	66.005814
60	71.004578
61	71.660088
62	63.339760
63	67.430939
64	71.694183
65	70.967224
66	72.628609
67	65.937424
68	68.801979
69	61.968765
70	74.059196
71	57.317398
72	57.769588
73	66.587303
74	77.020111
75	68.092682
76	72.679085
77	70.044106
78	76.845963
79	61.568775
80	59.728699
81	78.355072
82	41.291111
83	61.292767
84	67.256882
85	63.256161
86	70.569611
87	67.223305
88	71.938408
89	73.065102
90	71.653030
91	71.664375
92	70.540192
93	42.849304
94	44.617916
95	44.270500
96	74.833244
97	77.223991
98	53.740238
99	42.533394
100	72.409134
101	60.604488
102	47.189976
103	51.997200
104	54.431786
105	67.529556
106	75.344994
107	75.633934
108	84.448196
109	82.114212
110	71.487328
111	77.479713
112	73.095589
113	62.713993
114	53.498085
115	81.433441
116	76.599823
117	76.579521
118	81.524849
119	70.277954
120	71.897202
121	76.847069
122	75.214867
123	82.771393
124	66.348145
125	68.977310
126	69.000664
127	79.760185
128	75.749794
129	67.913078
130	78.994911
131	67.030258
132	78.176682
133	77.283783
134	83.302017
135	75.654282
136	70.606216
137	76.360977
138	77.575851
139	69.915459
140	75.703804
141	74.451302
142	77.297836
143	60.459667
144	77.289169
145	51.347252
146	69.041977
147	42.941986
148	49.180817
149	49.047066
150	77.630493
151	78.009163
152	72.853340
153	74.722740
154	70.316116
155	77.754890
156	56.954391
157	75.931557
158	72.760368
159	72.344261
160	73.204124
161	69.820389
162	32.622246
163	54.019089
164	52.780563
165	72.688698
166	70.904953
167	73.620773
168	78.090408
169	67.855217
170	71.357521
171	75.825691
172	76.272636
173	72.946846
174	76.916412
175	68.399269
176	74.038872
177	71.826172
178	50.586487
179	64.458839
180	58.847740
181	49.163601
182	63.317875
183	53.611561
184	73.114891
185	64.833344
186	59.842655
187	58.418007
188	46.716846
189	58.041382
190	66.164307
191	70.826637
192	75.402527
193	73.182213
194	71.016495
195	78.117508
196	66.409126
197	68.429192
198	85.110077
199	73.999321
200	76.488907
201	65.084053
202	75.785782
203	76.982063
204	75.365585
205	79.477264
206	42.248829
207	56.648727
208	74.001442
209	72.692070
210	73.294884
211	57.446056
212	81.819046
213	75.779388
214	77.968918
215	70.717255
216	66.315109
217	71.465332
218	66.079781
219	76.608025
220	77.542610
221	72.556145
222	65.427559
223	68.306328
224	66.660378
225	65.311127
226	67.310486
227	73.187645
228	73.360291
229	77.745529
230	66.564995
231	78.964516
232	83.426811
233	78.882263
234	76.407936
235	77.465721
236	71.392311
237	76.806259
238	64.873306
239	27.163273
240	75.333878
241	82.514160
242	73.800110
243	78.121132
244	63.371891
245	51.837566
246	77.576378
247	74.888634
248	74.330772
249	74.227043
250	79.335663
251	66.979912
252	70.304718
253	61.199432
254	83.765274
255	69.307709
256	72.625710
257	68.020180
258	84.372337
259	86.121346
260	79.598885
261	80.450272
262	69.777016
263	71.641312
264	73.690598
265	70.646294
266	73.930305
267	73.933586
268	71.794388
269	71.599548
270	74.941353
271	67.314163
272	70.117264
273	75.420044
274	86.125259
275	71.870689
276	76.517357
277	76.277901
278	71.103310
279	74.497292
280	71.039200
281	67.649841
282	76.907646
283	75.417366
284	41.784939
285	71.562477
286	79.073830
287	77.580681
288	67.207695
289	70.491089
290	71.696838
291	70.848198
292	66.951164
293	50.002758
294	73.560509
295	62.424496
296	76.335320
297	73.083847
298	72.596718
299	79.143288
300	71.562813
301	67.547981
302	81.288841
303	53.355038
304	64.399384
305	77.007835
306	41.104427
307	80.293037
308	70.337448
309	72.714134
310	69.373077
311	72.161224
312	76.673813
313	44.266041
314	66.610001
315	86.930611
316	78.630928
317	64.114311
318	75.572052
319	71.693840
320	76.585876
321	46.406509
322	84.215172
323	78.723419
324	80.073166
325	54.354900
326	68.152382
327	81.386223
328	70.817513
329	73.113228
330	85.626122
331	82.990410
332	65.915092
333	75.113365
334	83.310577
335	73.318817
336	77.790390
337	72.349228
338	82.253815
339	78.046852
340	75.347748
341	80.572670
342	88.908775
343	74.821526
344	78.927368
345	91.424263
346	67.162682
347	52.679115
348	56.761448
349	42.256962
350	68.748108
351	64.943466
352	41.990028
353	46.237328
354	62.234219
355	76.327782
356	69.034897
357	71.980057
358	74.546280
359	81.873215
360	61.863888
361	67.555122
362	74.319481
363	51.755085
364	51.042706
365	52.484577
366	53.628128
367	51.064529
368	49.933022
369	45.976444
370	80.784012
371	68.805328
372	62.786774
373	67.666336
374	80.346565
375	54.782684
376	42.314926
377	44.553303
378	62.795509
379	53.923420
380	48.388691
381	74.276321
382	69.917648
383	76.905312
384	78.536591
385	73.637657
386	71.073433
387	75.403786
388	72.467514
389	70.957001
390	78.584625
391	79.461151
392	71.076431
393	78.986374
394	55.534519
395	65.634872
396	71.503746
397	70.055290
398	67.121376
399	62.919765
400	74.794182
401	72.646797
402	64.010277
403	71.525658
404	65.904205
405	61.271477
406	70.561699
407	74.984276
408	75.039703
409	75.325272
410	57.329132
411	62.756809
412	59.620358
413	81.385246
414	64.049294
415	71.305031
416	37.925514
417	62.678421
418	65.751999
419	89.349213
420	91.148125
421	79.537056
422	69.363319
423	35.464752
424	74.648849
425	47.746689
426	86.202026
427	92.145363
428	70.944038
429	56.206509
430	35.279655
431	54.818165
432	82.060081
433	91.103386
434	69.562851
435	80.050957
436	79.705574
437	73.894089
438	65.524017
439	72.884712
440	60.417572
441	73.022827
442	63.152874
443	71.623001
444	74.217552
445	63.519245
446	28.443243
447	66.272552
448	80.740707
449	75.344322
450	86.314682
451	37.339237
452	52.100536
453	73.180542
454	80.470505
455	40.280396
456	82.311745
457	76.140121
458	62.954865
459	69.175240
460	54.024059
461	69.302170
462	67.834755
463	84.092552
464	65.481384
465	50.708057
466	70.868538
467	66.532791
468	79.623886
469	73.174744
470	61.810249
471	79.014862
472	70.962578
473	51.284508
474	63.639977
475	79.949173
476	61.569496
477	64.467377
478	75.468338
479	66.668823
480	69.599396
481	43.517921
482	55.873280
483	57.732018
484	49.190819
485	67.642532
486	43.509838
487	37.841862
488	81.495827
489	80.758713
490	58.798927
491	75.822800
492	88.314087
493	72.568428
494	73.695396
495	72.017525
496	74.193336
497	57.725624
498	74.499969
499	77.763634
500	86.565498
501	71.785851
502	46.263519
503	73.653893
504	82.396568
505	71.440453
506	73.317184
507	59.609081
508	72.794357
509	73.908936
510	40.402554
511	35.455811
512	78.011787
513	69.596786
514	74.780586
515	85.721397
516	70.127266
517	61.770744
518	75.690086
519	77.862251
520	68.835266
521	63.794762
522	73.814194
523	83.703163
524	77.919876
525	84.854424
526	75.958572
527	71.232162
528	59.317719
529	44.056000
530	71.468346
531	72.863388
532	85.149063
533	76.359711
534	61.019867
535	84.279945
536	58.388145
537	51.398235
538	42.768005
539	88.447258
540	69.163185
541	80.312904
542	69.838425
543	75.727806
544	77.727699
545	70.373726
546	80.253227
547	84.837013
548	63.035839
549	74.852806
550	65.080681
551	60.524593
552	51.924225
553	78.960808
554	58.143665
555	79.178413
556	73.952194
557	78.870735
558	82.017960
559	80.459824
560	71.084717
561	69.861717
562	75.627167
563	81.974144
564	76.240166
565	61.355427
566	42.517632
567	60.852005
568	71.765160
569	76.763466
570	56.841393
571	74.323532
572	59.953243
573	70.526100
574	67.866074
575	67.419815
576	65.187149
577	63.491035
578	43.646999
579	72.519691
580	60.665966
581	64.174065
582	75.412514
583	74.517853
584	76.310516
585	86.262085
586	62.106358
587	73.675659
588	70.087112
589	71.308014
590	66.055206
591	84.800552
592	72.983269
593	63.582207
594	66.487595
595	77.548637
596	64.385910
597	64.546410
598	72.950432
599	73.736198
600	50.639339
601	40.528156
602	37.395683
603	84.359055
604	69.680374
605	74.238266
606	74.970367
607	79.195801
608	73.693504
609	81.465889
610	76.008545
611	73.701561
612	69.548477
613	66.469749
614	57.646385
615	63.111980
616	38.407669
617	52.069588
618	78.368317
619	70.567001
620	37.671963
621	46.568726
622	47.374683
623	73.203331
624	69.973801
625	74.118011
626	70.275208
627	47.859402
628	70.455681
629	78.608047
630	69.749863
631	75.012329
632	70.241570
633	34.901806
634	54.364906
635	79.845863
636	66.663689
637	65.287704
638	53.162289
639	64.760750
640	61.873142
641	75.765289
642	50.155121
643	81.471558
644	65.115791
645	69.113831
646	70.821365
647	75.737541
648	65.653450
649	61.698322
650	75.816673
651	57.653454
652	75.406952
653	66.116714
654	64.158951
655	66.695633
656	76.993958
657	72.191788
658	52.934338
659	89.033852
660	66.038673
661	73.256462
662	78.108696
663	86.557388
664	70.354080
665	49.054264
666	48.355766
667	83.712059
668	70.498138
669	77.525040
670	69.066086
671	67.577774
672	76.980583
673	66.977341
674	74.551407
675	64.817032
676	64.032112
677	68.480499
678	62.837494
679	66.301880
680	35.643665
681	79.599274
682	65.756180
683	77.370598
684	79.010971
685	68.523193
686	41.225231
687	77.869873
688	82.215797
689	47.391994
690	74.739738
691	72.801567
692	55.161804
693	45.372589
694	35.880680
695	76.183281
696	68.862404
697	76.492027
698	67.645966
699	60.824898
700	70.568054
701	67.319313
702	42.753513
703	63.716827
704	72.624832
705	73.756134
706	67.321785
707	67.198357
708	76.758545
709	81.015419
710	66.719734
711	34.084442
712	44.685246
713	46.607742
714	38.403812
715	45.835411
716	57.307724
717	59.259239
718	76.712608
719	67.390991
720	63.898014
721	70.540924
722	72.178894
723	65.964241
724	78.603569
725	77.063805
726	73.586540
727	73.650017
728	72.070312
729	67.440727
730	75.306198
731	72.542381
732	41.218010
733	68.535187
734	62.125610
735	77.352379
736	78.241631
737	74.640900
738	68.863319
739	69.147667
740	68.395660
741	79.910294
742	70.659271
743	80.810661
744	64.193367
745	70.729813
746	73.582504
747	67.794388
748	73.127998
749	65.967850
750	75.565247
751	69.299408
752	72.410294
753	38.188999
754	68.054337
755	79.270721
756	67.101524
757	65.468559
758	58.379730
759	68.348824
760	43.932438
761	36.822414
762	73.332512
763	71.741318
764	72.163841
765	67.199646
766	79.029961
767	75.276207
768	64.670677
769	77.674194
770	33.757835
771	70.678375
772	79.278984
773	62.743744
774	74.916100
775	50.067825
776	75.939247
777	73.915199
778	69.845428
779	78.408165
780	69.924118
781	74.229195
782	84.866585
783	68.113861
784	78.068649
785	68.627052
786	79.019867
787	74.210190
788	72.413841
789	69.365929
790	60.655571
791	33.851532
792	73.256241
793	71.509926
794	73.478020
795	63.479801
796	62.324871
797	79.141373
798	76.418564
799	74.307373
800	82.804970
801	75.967560
802	81.177841
803	66.396400
804	33.515850
805	79.828857
806	71.789047
807	74.757317
808	69.312897
809	66.494560
810	85.043846
811	75.008751
812	72.882027
813	70.453873
814	74.018669
815	76.600510
816	78.071701
817	68.465843
818	69.867722
819	76.930565
820	76.310165
821	68.834076
822	76.574272
823	85.305298
824	79.562187
825	69.720314
826	66.711334
827	72.535767
828	81.924141
829	85.356743
830	41.416557
831	82.425041
832	82.265259
833	73.713379
834	63.211449
835	79.712929
836	69.831032
837	66.856750
838	69.366898
839	74.723587
840	76.399147
841	82.307014
842	68.429268
843	83.336594
844	76.233345
845	78.130913
846	81.715103
847	87.011353
848	84.202026
849	80.221451
850	73.576370
851	82.854538
852	73.549828
853	88.178780
854	82.200752
855	74.020271
856	82.527855
857	71.651253
858	65.603294
859	65.417458
860	74.144455
861	96.321281
862	83.156372
863	73.896523
864	69.825157
865	78.476089
866	81.584671
867	81.273926
868	61.674915
869	64.972137
870	80.251968
871	76.471558
872	72.964447
873	73.681686
874	84.351952
875	67.390984
876	73.430107
877	64.535477
878	68.967667
879	64.945503
880	82.618431
881	75.128990
882	74.649239
883	70.214714
884	64.444595
885	69.966469
886	74.262657
887	71.938431
888	89.748474
889	75.821457
890	74.474838
891	74.162613
892	68.580559
893	74.109650
894	73.999725
895	63.737434
896	82.596916
897	68.915047
898	84.908287
899	62.794582
900	58.813084
901	80.599358
902	74.132553
903	88.818939
904	71.902985
905	57.014164
906	76.833588
907	86.003525
908	78.706009
909	87.065216
910	46.531265
911	70.356590
912	66.647766
913	80.772598
914	71.521797
915	79.602028
916	72.941338
917	81.393867
918	88.857933
919	77.854721
920	77.220116
921	82.146866
922	64.146362
923	60.338131
924	75.094063
925	79.051994
926	72.063141
927	72.139954
928	65.392654
929	87.564209
930	90.043045
931	81.666344
932	68.844170
933	82.271423
934	80.491776
935	71.991669
936	80.150688
937	83.067497
938	78.415199
939	51.218227
940	48.235268
941	66.744423
942	39.705460
943	82.176025
944	68.241104
945	93.618256
946	63.880707
947	84.707352
948	73.162857
949	78.542168
950	78.087044
951	66.407127
952	69.096283
953	83.458557
954	75.904175
955	74.526703
956	35.340645
957	87.306793
958	78.582390
959	71.488190
960	42.674679
961	75.936478
962	74.598389
963	72.622589
964	70.981827
965	88.421097
966	77.809067
967	79.641510
968	74.512451
969	71.200035
970	82.616699
971	65.173912
972	78.706902
973	69.982277
974	76.237686
975	72.780121
976	70.533730
977	67.249405
978	68.725578
979	82.566666
980	82.700356
981	60.246346
982	76.769371
983	64.813095
984	80.243774
985	67.957008
986	90.917091
987	78.276108
988	82.620430
989	73.113556
990	65.163757
991	75.250336
992	71.100662
993	58.421280
994	62.904015
995	80.690277
996	74.911705
997	70.363762
998	71.706131
999	72.554459
1000	67.650726
1001	74.599449
