# Supplementary material for: Short-wavelength-sensitive 2 (Sws2) visual photopigment models combined with atomistic molecular simulations to predict spectral peaks of absorbance
Source: PLoS Comput Biol. 2020 Oct 21;16(10):e1008212. doi: 10.1371/journal.pcbi.1008212 (PMC7605715; doi:10.1371/journal.pcbi.1008212)
Supplement: S1 File — (ZIP) [file pcbi.1008212.s007.zip › S1_File/P-olivaceus-SWS2A-Angles/Torsion2.dat]

0	3.787102
1	-1.957523
2	4.479472
3	-0.706620
4	-7.950438
5	-3.807941
6	-0.963907
7	-3.026329
8	9.118652
9	-6.253974
10	0.814245
11	5.409338
12	-10.280979
13	-6.684375
14	13.196150
15	-2.809753
16	4.288394
17	0.378453
18	5.657750
19	-15.030923
20	-6.264165
21	-4.860667
22	3.234108
23	8.707438
24	4.694010
25	-6.306399
26	-8.581431
27	-5.927569
28	-0.528337
29	0.272988
30	-0.280794
31	-4.364985
32	3.816939
33	9.220325
34	-7.434229
35	-14.732563
36	6.330417
37	0.866786
38	16.449495
39	3.096868
40	4.154747
41	6.665352
42	-3.079592
43	-7.237042
44	-3.214921
45	-2.158213
46	0.369686
47	-6.551033
48	-2.552980
49	-3.931488
50	12.408206
51	-1.192358
52	4.528843
53	-13.057231
54	2.387528
55	-7.187474
56	-3.450063
57	-5.307688
58	-2.834182
59	6.148583
60	-3.665215
61	-9.482165
62	-6.541523
63	-11.734241
64	9.493746
65	5.710835
66	-11.515162
67	-0.832594
68	6.156896
69	-0.546457
70	-3.612475
71	6.138218
72	1.192048
73	1.121519
74	10.472947
75	-1.144982
76	3.776228
77	-4.485881
78	-0.730675
79	8.840515
80	1.893542
81	7.140842
82	11.636148
83	5.366586
84	0.064582
85	0.778754
86	20.183512
87	3.737737
88	10.222425
89	-3.802566
90	-6.655315
91	-26.418810
92	2.573199
93	-2.478711
94	-9.347795
95	-21.157598
96	0.092884
97	-0.650064
98	-9.690632
99	-25.358252
100	-4.039677
101	0.272337
102	1.315802
103	-3.578321
104	-8.274787
105	0.490683
106	-8.503826
107	10.462683
108	-4.395009
109	-3.546816
110	-11.356833
111	8.356360
112	-1.606804
113	3.221550
114	11.604769
115	-5.788019
116	-10.433212
117	11.438686
118	6.576076
119	-3.312082
120	0.341021
121	-12.109858
122	15.136434
123	-1.652255
124	18.710098
125	5.205508
126	12.033384
127	-0.229336
128	-14.526844
129	5.934273
130	11.048212
131	20.980387
132	2.096694
133	8.376925
134	5.941447
135	-3.724901
136	-2.331874
137	8.698756
138	-4.603022
139	-11.473523
140	2.200248
141	6.549326
142	-5.957770
143	-4.889972
144	3.652812
145	10.607813
146	3.803155
147	11.192440
148	-5.751719
149	4.387032
150	5.726343
151	-6.745109
152	-4.331995
153	-2.799877
154	-4.608245
155	-0.345537
156	-8.166358
157	2.770700
158	4.390270
159	10.258620
160	5.321568
161	-4.985188
162	-1.141731
163	-2.800444
164	6.457859
165	1.167880
166	-3.355858
167	9.533932
168	3.385944
169	9.941742
170	-7.638032
171	7.916182
172	-6.667786
173	-4.910351
174	-0.788055
175	5.546093
176	-3.673919
177	7.255381
178	-8.441299
179	0.018855
180	-9.564286
181	0.767407
182	7.195839
183	-6.146622
184	4.141007
185	-6.301938
186	7.088784
187	-0.912867
188	9.308520
189	2.091833
190	8.057750
191	11.275743
192	6.882102
193	1.734302
194	19.148340
195	8.759904
196	14.728292
197	-3.652133
198	-1.604903
199	6.626940
200	11.420920
201	5.299994
202	15.355908
203	-7.741746
204	15.249415
205	-4.407481
206	2.102463
207	-3.292266
208	-6.509006
209	-9.534258
210	2.354174
211	-7.654742
212	-1.651403
213	-0.508526
214	5.086750
215	0.049295
216	-4.291397
217	7.863818
218	2.882311
219	4.660029
220	4.887473
221	-6.754515
222	9.024221
223	8.072968
224	-4.990391
225	-2.793963
226	-8.408978
227	6.693662
228	1.621161
229	0.910645
230	4.094453
231	3.521593
232	-2.789424
233	13.070882
234	-2.110255
235	-3.087821
236	-4.503509
237	18.262913
238	-14.144358
239	13.474128
240	9.792901
241	-5.299054
242	2.982364
243	-9.605227
244	9.101945
245	3.925875
246	-6.077565
247	-2.318640
248	-6.089979
249	-5.206872
250	11.230819
251	-8.908450
252	6.814772
253	-3.856924
254	9.315460
255	0.345289
256	6.718709
257	0.231153
258	9.185074
259	9.476048
260	-5.942623
261	5.798816
262	7.776757
263	-2.296876
264	7.208620
265	-9.624222
266	-7.333173
267	5.596166
268	-10.816878
269	0.247897
270	2.852666
271	2.901559
272	-2.647946
273	-1.788791
274	13.252003
275	3.653008
276	-13.959850
277	2.412681
278	8.106541
279	12.741716
280	8.276621
281	-17.020260
282	-5.598537
283	8.393549
284	-3.731704
285	-7.868886
286	3.782560
287	0.079829
288	-0.951175
289	9.427099
290	1.057669
291	-6.423288
292	8.786688
293	5.495672
294	5.412490
295	8.027827
296	-8.906633
297	-7.348881
298	-1.207101
299	1.990702
300	-12.098289
301	8.189651
302	4.180303
303	2.165179
304	6.061947
305	-0.825289
306	2.693600
307	8.134583
308	-10.199363
309	-5.342271
310	6.777027
311	-1.626499
312	-6.557757
313	3.862875
314	8.782086
315	7.817463
316	-5.754869
317	-3.147205
318	-9.124084
319	4.865198
320	-0.870560
321	-0.691387
322	0.132003
323	6.688912
324	-7.022974
325	6.734632
326	-6.844796
327	1.093006
328	-0.821906
329	-2.088843
330	0.994624
331	11.940221
332	0.604629
333	6.148601
334	4.810175
335	-11.744933
336	-6.024873
337	-7.663150
338	15.126616
339	-12.832446
340	-7.040303
341	-8.961997
342	4.184738
343	5.940651
344	-2.883374
345	15.896064
346	4.083611
347	-13.861552
348	-3.304961
349	1.199230
350	6.445949
351	-1.819309
352	-2.495995
353	12.270043
354	-11.150023
355	5.321682
356	-9.940325
357	0.684805
358	13.378359
359	10.321809
360	6.083049
361	-2.322716
362	4.037880
363	-0.292283
364	12.090583
365	10.637074
366	6.002250
367	-14.172700
368	9.052796
369	3.593558
370	26.858276
371	-2.483305
372	10.036409
373	-10.848818
374	3.056658
375	1.346763
376	0.275279
377	2.918200
378	4.909817
379	3.943271
380	5.048903
381	0.067561
382	13.856499
383	14.209080
384	7.084871
385	3.983339
386	-11.406570
387	-1.685799
388	-6.658231
389	-9.368797
390	9.291375
391	7.203553
392	-4.199411
393	4.425622
394	9.722759
395	-11.247982
396	4.826180
397	1.773536
398	12.885750
399	-10.801022
400	0.359808
401	-7.487330
402	-6.155287
403	16.193165
404	-3.631574
405	-3.325034
406	-2.937387
407	-0.739409
408	15.802817
409	2.329352
410	-0.038463
411	-5.184376
412	-2.501504
413	-3.004950
414	1.841822
415	5.581384
416	2.592700
417	-0.316777
418	-9.698400
419	10.266792
420	4.546255
421	0.499703
422	-3.282597
423	-7.198229
424	3.905416
425	8.019966
426	3.585161
427	8.165009
428	1.202542
429	3.230015
430	-4.196501
431	11.104106
432	5.831154
433	-3.894148
434	-4.682356
435	8.600579
436	-19.418524
437	7.897704
438	6.108575
439	-13.404336
440	7.225669
441	-8.788297
442	3.474472
443	0.917638
444	4.637066
445	13.384239
446	10.305867
447	-13.595774
448	-5.452912
449	-18.288866
450	10.557163
451	-0.988278
452	8.825629
453	-7.201103
454	-4.120147
455	-16.945452
456	14.285013
457	-5.290719
458	9.819903
459	-2.288009
460	2.052863
461	1.993398
462	-1.955757
463	-10.804081
464	0.374054
465	0.785936
466	4.915211
467	8.765636
468	9.285922
469	-0.405633
470	-7.707472
471	0.958754
472	-4.083072
473	-11.394521
474	-7.112645
475	-9.644795
476	-5.416992
477	-9.847992
478	-9.554470
479	0.628602
480	0.375701
481	3.161846
482	0.716918
483	-10.329249
484	1.779292
485	4.602504
486	2.716620
487	4.657487
488	4.385538
489	0.937277
490	-0.018795
491	-7.722488
492	-2.679054
493	-8.713246
494	2.714654
495	3.430688
496	-12.322504
497	-11.513148
498	9.464508
499	8.894382
500	6.311559
501	-2.323356
502	0.266753
503	-5.735058
504	8.518537
505	-7.944355
506	4.165734
507	-5.881768
508	-0.257311
509	-7.344141
510	-13.984394
511	7.828606
512	-1.582348
513	-4.271125
514	-24.873295
515	-1.356968
516	5.440802
517	13.927387
518	-4.352166
519	7.649392
520	0.980251
521	-0.203691
522	-6.845669
523	-1.837183
524	-13.286958
525	0.158876
526	5.246259
527	-4.959581
528	-8.073380
529	10.932849
530	1.199886
531	1.564577
532	7.529360
533	1.266951
534	-0.379163
535	4.889400
536	-2.654759
537	-19.018394
538	-5.392516
539	2.045840
540	0.863411
541	-13.039190
542	-0.453859
543	5.483475
544	-1.646485
545	-2.588697
546	-11.386969
547	-3.933198
548	0.746674
549	2.434683
550	-6.610537
551	3.388420
552	5.701324
553	0.898695
554	-1.581734
555	-2.479501
556	-16.571630
557	10.881969
558	-4.787616
559	5.429842
560	-3.279227
561	-5.099629
562	2.854363
563	0.811442
564	-5.858481
565	-15.346536
566	1.192893
567	12.350975
568	-3.928311
569	-0.774468
570	2.501267
571	4.941172
572	1.396096
573	7.394681
574	-4.848594
575	1.797594
576	17.221924
577	-9.940722
578	13.799736
579	5.412740
580	6.077346
581	-5.950796
582	-6.965919
583	-1.213243
584	-2.356255
585	-1.110567
586	-3.852751
587	11.219462
588	1.465923
589	11.747552
590	4.084656
591	7.971583
592	-5.014487
593	0.863210
594	2.286828
595	0.943435
596	-3.626090
597	-3.218472
598	9.232416
599	-8.098760
600	-2.569315
601	-3.359475
602	-7.434780
603	1.840966
604	-17.061920
605	-2.989369
606	9.674407
607	-10.351462
608	-9.719325
609	8.007677
610	-3.744924
611	-8.529245
612	-12.351484
613	-6.513211
614	14.230019
615	-3.998193
616	2.848545
617	6.996586
618	5.166359
619	-4.462418
620	2.000488
621	3.860512
622	10.271758
623	-2.771590
624	-5.093176
625	-14.258759
626	0.305525
627	-6.822132
628	3.142339
629	-13.641730
630	2.676553
631	16.434456
632	-4.442667
633	-0.874317
634	12.880493
635	3.718255
636	-4.582385
637	-1.834842
638	-15.221975
639	6.233454
640	-17.053589
641	-2.951778
642	0.584467
643	1.968663
644	2.042378
645	7.331980
646	6.400435
647	-12.301151
648	-9.136326
649	-9.646437
650	-8.895963
651	-2.363522
652	3.564943
653	-2.661361
654	0.421415
655	9.442561
656	-2.547801
657	-12.426108
658	9.239533
659	-0.860510
660	9.522257
661	11.512797
662	5.038012
663	7.742868
664	-2.507103
665	-6.252397
666	10.516864
667	-4.031857
668	15.217751
669	13.245788
670	-7.989041
671	-1.424107
672	8.774651
673	-1.133681
674	0.433833
675	3.262256
676	0.878344
677	1.550197
678	-12.104118
679	-10.807646
680	-2.082417
681	0.533582
682	-14.016809
683	15.949254
684	8.953858
685	-11.189784
686	8.524963
687	-1.048573
688	1.371990
689	-3.114608
690	-12.293614
691	1.717770
692	-8.098875
693	5.252846
694	18.184090
695	3.529046
696	9.683549
697	0.827775
698	-0.342306
699	-2.829859
700	7.984697
701	2.179829
702	3.741782
703	0.127779
704	7.322668
705	9.126051
706	-2.575116
707	-4.754665
708	8.472638
709	-8.057604
710	-6.621358
711	-2.894125
712	12.671427
713	2.586522
714	-2.529899
715	-4.495907
716	-13.855521
717	-12.082012
718	-0.298907
719	-0.778362
720	-2.151647
721	17.239304
722	-4.127291
723	8.230778
724	-4.243895
725	2.123240
726	4.256129
727	9.801460
728	0.876725
729	0.174139
730	-9.314419
731	-0.479724
732	0.753489
733	-9.612170
734	1.664096
735	4.672199
736	5.807793
737	1.834129
738	4.259354
739	4.757720
740	-12.991464
741	-11.430037
742	-7.069734
743	1.843733
744	-8.704007
745	-6.090308
746	6.142390
747	-0.837966
748	-9.856693
749	-3.566123
750	-4.509057
751	-1.456605
752	7.677882
753	2.325330
754	-3.431687
755	-11.875154
756	4.492389
757	-0.115715
758	8.513670
759	3.478485
760	4.803553
761	-6.178741
762	5.084504
763	2.927988
764	-3.047661
765	-8.465631
766	-7.905077
767	-9.041766
768	3.358078
769	-6.456262
770	-10.139491
771	18.976158
772	-12.361327
773	7.283925
774	-0.563609
775	8.978756
776	3.587258
777	16.951111
778	0.008166
779	7.143332
780	-6.749007
781	-1.697349
782	-6.911858
783	-5.292371
784	4.587883
785	0.071312
786	1.274327
787	5.932852
788	-4.223311
789	-5.835004
790	0.116064
791	-1.327008
792	-11.363986
793	-10.932698
794	-1.850713
795	2.237846
796	1.916157
797	11.740336
798	-3.026215
799	-7.621399
800	0.760250
801	-10.632971
802	0.492640
803	5.110444
804	20.145142
805	-0.006708
806	4.808702
807	-0.406970
808	9.298893
809	-11.621041
810	-3.116132
811	-1.528096
812	-2.893085
813	5.520624
814	-1.158736
815	-7.417344
816	-1.357725
817	-1.614809
818	-15.795490
819	9.370290
820	-4.058599
821	-1.947893
822	0.570546
823	2.273973
824	9.010420
825	-10.689449
826	-6.517866
827	3.579867
828	3.797301
829	-1.356826
830	-3.033754
831	-7.967295
832	5.447703
833	5.956446
834	-11.593863
835	3.380323
836	1.339288
837	-4.298550
838	2.992563
839	-0.713365
840	-4.975456
841	9.148252
842	-3.626033
843	-5.921496
844	-3.250157
845	1.581546
846	11.934604
847	1.374590
848	3.570871
849	-3.054632
850	1.713551
851	7.446117
852	-8.160983
853	-5.072826
854	14.459468
855	6.501825
856	3.336236
857	2.016266
858	-0.846468
859	16.383190
860	-4.935382
861	-2.814245
862	2.333867
863	-4.106619
864	-6.230849
865	3.776171
866	3.063829
867	-9.107847
868	-0.751836
869	-9.337697
870	14.154350
871	1.033528
872	-1.296729
873	22.941608
874	-3.923885
875	-6.692472
876	4.506078
877	-8.824230
878	18.678434
879	1.006255
880	-1.962031
881	5.087753
882	3.214526
883	-0.490823
884	-0.194527
885	2.014985
886	-0.575852
887	-0.264354
888	-7.082532
889	-12.957478
890	-12.649209
891	-3.744748
892	9.101054
893	6.775342
894	0.337603
895	0.330640
896	4.789866
897	1.002337
898	6.073221
899	-2.354693
900	-3.306044
901	6.756566
902	-0.489432
903	-0.290575
904	9.924387
905	5.384320
906	1.967200
907	-5.578902
908	4.656329
909	5.555467
910	-14.932334
911	15.564188
912	5.569036
913	2.834035
914	-14.871808
915	7.035373
916	-5.876904
917	8.586052
918	5.770867
919	0.848454
920	11.137218
921	0.363803
922	0.021722
923	-7.544432
924	-14.516274
925	7.643921
926	1.568196
927	1.287673
928	-0.356171
929	-18.086246
930	-8.797308
931	9.102551
932	-13.002112
933	-7.248791
934	16.424143
935	-1.199256
936	-4.993721
937	-3.060935
938	-3.011216
939	-5.327707
940	18.239033
941	-1.816727
942	-13.446056
943	-6.957139
944	0.174391
945	-5.308400
946	1.205117
947	7.097455
948	7.349568
949	-2.912981
950	0.199439
951	-3.248625
952	-2.254173
953	-1.895187
954	0.228436
955	14.467220
956	0.222521
957	17.646679
958	8.738968
959	-4.215086
960	3.011433
961	-4.277943
962	-7.229923
963	9.774131
964	3.550936
965	-5.980418
966	-2.995036
967	-8.369810
968	-0.415041
969	3.856396
970	2.678371
971	2.807276
972	4.005283
973	-5.085278
974	-14.784648
975	21.664476
976	8.781119
977	-1.491046
978	-6.215604
979	12.989963
980	10.384104
981	0.047261
982	4.289152
983	-2.153216
984	-7.865688
985	-7.003158
986	7.416057
987	-15.124631
988	-5.120971
989	4.147969
990	13.798988
991	10.231901
992	-8.941995
993	-9.692953
994	-17.422525
995	0.653054
996	-9.054097
997	0.827942
998	-2.172274
999	1.032444
1000	9.219220
1001	5.207442
