# Supplementary material for: Short-wavelength-sensitive 2 (Sws2) visual photopigment models combined with atomistic molecular simulations to predict spectral peaks of absorbance
Source: PLoS Comput Biol. 2020 Oct 21;16(10):e1008212. doi: 10.1371/journal.pcbi.1008212 (PMC7605715; doi:10.1371/journal.pcbi.1008212)
Supplement: S1 File — (ZIP) [file pcbi.1008212.s007.zip › S1_File/P-olivaceus-SWS2A-Angles/Torsion4-360.dat]

0 186.833
1 183.649
2 190.229
3 188.757
4 180.135
5 187.812
6 187.823
7 186.37
8 190.342
9 198.838
10 187.225
11 198.298
12 185.408
13	175.731461
14 188.463
15 196.06
16 188.522
17	175.066071
18 192.606
19 181.457
20 184.367
21 195.433
22 186.33
23 192.311
24	175.986588
25 180.508
26 187.011
27	177.672485
28 184.373
29	172.642807
30 190.117
31 185.003
32	175.942535
33 182.386
34 190.308
35	176.455032
36 183.789
37 185.314
38	170.821625
39 185.555
40 189.662
41 194.17
42 194.928
43 186.817
44 180.371
45 189.329
46 185.724
47 194.594
48 196.777
49 196.001
50 189.509
51 185.448
52 199.626
53 188.576
54 189.668
55 195.414
56	166.424515
57 195.609
58 189.278
59 191.846
60 186.198
61	177.669113
62 186.787
63 191.003
64 189.606
65	179.080673
66 189.114
67 186.169
68 186.24
69	173.255753
70 189.145
71	177.350098
72	175.934784
73 184.391
74	178.096970
75 187.531
76 199.322
77 190.999
78 197.344
79 181.734
80 181.572
81	179.916595
82	177.811676
83 186.721
84 187.78
85 190.482
86 186.121
87 194.13
88 183.512
89 186.073
90 181.489
91 189.956
92	175.973175
93 182.62
94 188.669
95 180.726
96 189.664
97 180.594
98 188.009
99	175.210434
100 201.313
101 188.234
102	177.119400
103	170.411514
104	166.341873
105 213.624
106 199.679
107	176.852585
108 191.777
109 186.624
110 182.453
111 182.729
112 204.818
113 188.108
114	175.052551
115 182.586
116 187.835
117	171.676529
118	172.614700
119 197.637
120 185.946
121 191.825
122 192.147
123 194.742
124	179.803406
125 192.937
126 182.426
127 182.178
128	178.970535
129 192.549
130 182.673
131 187.565
132 191.885
133 191.866
134 203.393
135 187.837
136 186.657
137	170.717972
138	179.010666
139	174.094452
140	174.559601
141	177.395599
142 190.379
143	178.100098
144 183.12
145 184.604
146 193.009
147	160.259628
148	169.222214
149 180.044
150	174.582306
151 184.623
152	168.665726
153 188.412
154	179.803467
155 193.11
156 198.827
157	175.206345
158 181.08
159 189.268
160 189.725
161 194.652
162 187.06
163 181.117
164	160.713287
165 181.73
166 185.18
167 193.452
168 187.889
169 191.61
170	176.271255
171 185.69
172	171.218704
173 184.998
174 199.716
175 184.569
176 181.924
177 187.637
178	179.582153
179	177.769897
180 187.754
181 189.66
182 195.842
183 185.529
184 180.371
185 181.46
186 190.346
187 183.878
188	162.184631
189 185.21
190 188.61
191 180.423
192	177.361847
193 182.386
194	173.233047
195 184.528
196	176.638657
197 187.667
198	179.925369
199	176.354691
200	151.048141
201 204.828
202 190.988
203	179.366425
204 181.369
205 193.191
206 184.19
207 181.212
208 180.227
209 191.067
210 183.306
211	172.721161
212 194.275
213 191.684
214 189.752
215 182.082
216	177.597717
217	178.566513
218 191.157
219	172.412094
220 181.477
221	178.943008
222 190.997
223 188.066
224 189.078
225	175.990829
226 185.972
227 194.205
228 185.014
229 185.489
230	175.929535
231 184.452
232 180.77
233 184.055
234 194.595
235	174.004944
236	175.560379
237 182.413
238	173.505341
239 190.022
240 181.987
241 192.342
242 190.777
243 185.228
244 196.541
245 186.551
246	175.903442
247 183.243
248 181.02
249 195.717
250 188.143
251 191.218
252 186.113
253 184.87
254	179.381927
255 188.503
256 193.333
257 187.268
258 195.497
259 186.246
260 199.515
261 188.97
262	173.604172
263 190.385
264 195.801
265	178.241501
266	172.787720
267 183.337
268	173.995911
269 187.065
270 192.44
271 182.654
272 180.725
273 181.28
274 187.859
275 185.92
276 190.703
277	176.038589
278	178.282578
279	172.112518
280 183.134
281 183.167
282 180.89
283	167.475006
284	169.407700
285	176.407883
286 187.095
287	176.710617
288 196.842
289	177.149918
290	174.125351
291 182.325
292	176.583481
293	172.185089
294	173.329926
295 186.453
296 189.634
297	175.369644
298 189.265
299 198.712
300 192.112
301 191.648
302 188.645
303 180.097
304	179.012543
305 192.47
306 184.688
307 182.133
308 191.826
309	177.701141
310 190.253
311 188.062
312 191.61
313 185.983
314 190.387
315	161.712753
316	178.744797
317 196.271
318 194.409
319 185.613
320 184.737
321	168.965302
322	174.413208
323	173.907394
324 187.641
325	177.192154
326 181.535
327	167.364243
328 181.575
329	172.712357
330	179.196472
331	174.632217
332 181.948
333 183.854
334 190.154
335 180.829
336	179.331009
337 181.492
338 183.714
339 190.615
340 195.842
341 192.682
342 188.107
343 188.006
344 181.887
345 191.208
346	179.960281
347 183.583
348 184.476
349 182.82
350 189.06
351 188.316
352 194.86
353	178.772736
354 186.879
355 185.576
356	173.118225
357 189.016
358 184.112
359	174.177292
360 183.545
361	172.837219
362 187.544
363 181.307
364 192.952
365	179.578217
366 186.145
367 187.054
368	171.962067
369	177.712662
370	176.636093
371	175.916595
372 187.917
373 189.92
374	176.476654
375	175.889023
376 184.486
377	173.158035
378 188.211
379 187.785
380 189.556
381 193.472
382	176.833282
383 180.06
384 181.501
385 183.188
386 185.589
387	173.732666
388	177.516998
389 185.255
390 195.809
391 180.709
392 181.98
393	168.257599
394	171.779419
395	178.769012
396	178.835785
397	170.195969
398	169.828522
399	177.109467
400	169.457428
401 211.991
402 183.267
403	176.813797
404	161.056213
405 196.891
406	175.111130
407 185.525
408 187.96
409 185.225
410 194.427
411 182.228
412 189.844
413	178.699860
414 184.68
415 181.091
416	174.415344
417 187.013
418 184.684
419 181.291
420 195.247
421 184.775
422	165.714981
423 181.546
424	179.247406
425 194.638
426 182.618
427	179.018387
428 187.364
429 191.728
430	167.409348
431	179.984695
432	171.612366
433 205.069
434 189.526
435 185.063
436 189.208
437 190.002
438 188.405
439 186.21
440 180.182
441 184.505
442 186.898
443	168.020966
444	177.062653
445	171.040085
446	170.792618
447 191.306
448	179.345001
449 187.442
450	178.979065
451 184.292
452	171.997406
453 181.212
454	171.834412
455	172.861664
456 184.156
457 185.914
458 185.05
459 192.363
460	178.429535
461 183.565
462 185.522
463 193.053
464	179.690308
465	178.952347
466 184.071
467 180.554
468 180.172
469 189.897
470 186.385
471	177.149460
472 185.489
473 183.96
474 189.906
475 202.29
476 187.069
477	175.579865
478 186.936
479 182.625
480 196.155
481	168.370712
482 186.457
483	167.997086
484	164.754822
485 181.724
486	167.236328
487	167.751068
488 180.058
489 193.533
490 192.712
491 184.486
492 190.357
493 191.208
494 185.225
495 188.894
496	174.783600
497 190.718
498 187.132
499	176.068939
500	163.079193
501 184.341
502 182.745
503 189.44
504	179.255005
505 186.338
506	179.289291
507 184.935
508 192.56
509 185.356
510	176.758057
511 180.094
512 184.977
513	174.024811
514	175.136307
515 190.995
516 192.675
517 187.419
518 191.785
519	179.641312
520 192.264
521 191.424
522	176.647354
523 188.11
524 197.327
525 182.817
526 191.301
527	179.414917
528 182.538
529 183.321
530 180.518
531 194.429
532	179.998474
533 189.023
534 190.437
535 196.233
536	175.424515
537 204.933
538 182.359
539	169.231125
540 186.454
541 184.738
542 184.875
543 189.419
544 193.433
545 180.132
546 188.036
547 193.211
548 191.226
549 182.212
550 188.612
551 192.038
552 191.018
553	178.172379
554	172.445038
555 182.697
556	167.606842
557	174.806808
558 194.456
559 186.29
560	177.149612
561 190.064
562	179.742294
563 183.807
564 186.93
565 187.27
566	179.011002
567 191.142
568 187.536
569	171.095428
570 187.321
571	175.997284
572	178.072342
573 180.235
574	167.609146
575 188.781
576 184.258
577	177.070099
578 181.752
579 187.803
580 186.193
581 188.395
582	171.258789
583	174.461411
584	178.864685
585 191.016
586	170.966644
587 183.877
588	175.618164
589	178.917801
590 183.405
591 192.687
592 189.667
593	177.026718
594 191.331
595	178.810471
596	177.271591
597 184.007
598 189.171
599	178.089935
600	178.340134
601	171.445679
602 188.465
603 184.323
604	179.554611
605 186.544
606 190.149
607	177.211319
608 180.142
609	178.701630
610 195.669
611	171.341431
612	178.457489
613	173.710831
614 191.911
615	178.788971
616	174.541016
617 188.543
618	178.110733
619	166.426498
620 180.062
621	158.385422
622 191.32
623 188.121
624 190.166
625 181.122
626	174.337479
627 193.825
628 185.921
629 192.672
630 181.273
631 181.471
632 180.174
633	173.806183
634	176.979126
635 180.226
636	172.017151
637	178.650543
638	178.559067
639	174.173553
640	178.782761
641 180.858
642 186.595
643	175.375290
644 184.335
645	179.218918
646 181.294
647	174.228943
648	175.595764
649	179.551498
650	171.489395
651 182.752
652 187.12
653	178.868088
654 186.914
655	173.813644
656 190.249
657	179.856659
658 186.255
659	178.516083
660 186.598
661	164.165237
662	179.977982
663 183.059
664 186.796
665 184.244
666	174.952850
667	173.867096
668 187.568
669 188.878
670 187.159
671	178.070526
672 190.353
673	177.318970
674 189.051
675	177.856964
676 193.111
677 183.148
678	175.353470
679 194.471
680 186.765
681 189.309
682 182.719
683	169.213120
684	174.164536
685	169.817215
686	179.442154
687	167.232437
688	172.036880
689 180.352
690	179.820740
691 198.697
692	162.616852
693	171.249390
694	150.632919
695 192.344
696	176.627502
697	175.044159
698 186.955
699	179.872482
700 191.499
701	178.498871
702 187.433
703	178.952240
704 188.122
705	175.199539
706 188.396
707 185.681
708	178.789032
709	175.204178
710	162.127487
711	173.386749
712 181.347
713	173.329208
714	164.651367
715 183.362
716	177.047028
717	173.010559
718	168.223923
719 192.286
720	177.153687
721	174.360962
722 181.593
723 186.256
724 181.033
725 180.298
726 183.21
727 186.158
728 181.255
729 183.747
730 183.988
731 187.799
732	172.747131
733 186.317
734	177.659546
735 186.514
736 186.074
737 191.707
738 185.54
739	175.823425
740 180.68
741 180.017
742 188.302
743 188.684
744 189.528
745	177.280304
746	170.613052
747 189.794
748 192.732
749	177.620285
750 185.008
751 187.793
752	177.358810
753	172.509048
754	174.105072
755	179.335373
756	178.090378
757 187.055
758 188.369
759 180.186
760	170.883957
761	177.127899
762	175.489746
763 184.918
764	174.012527
765 195.569
766 185.113
767	178.002655
768 190.552
769 185.626
770 195.789
771 182.715
772 193.719
773 183.409
774 190.982
775	174.643860
776 192.727
777 180.15
778 193.149
779	175.931229
780	178.193451
781 181.487
782	169.856659
783	179.378830
784 185.166
785	168.674133
786 184.952
787 182.072
788	179.627594
789	178.617325
790 183.959
791	177.691391
792 185.089
793 186.289
794 186.678
795 196.014
796 185.692
797 183.708
798 185.982
799 192.125
800	178.206711
801 183.816
802 194.135
803 185.776
804	178.237915
805 195.971
806 209.755
807 184.677
808 185.229
809 194.91
810 196.278
811	178.818100
812 180.331
813	173.432648
814 190.909
815 189.292
816 192.697
817 190.866
818 185.68
819	178.168793
820 187.249
821 180.885
822 180.482
823 193.188
824 182.342
825 197.442
826 185.93
827 184.775
828	176.022705
829 183.208
830	175.996811
831 199.448
832	169.202469
833 183.702
834 193.128
835	179.078018
836	179.269516
837 186.608
838 184.233
839	170.627716
840 184.634
841 196.197
842 197.81
843 203.172
844 187.734
845 196.21
846 190.016
847 193.052
848	171.459305
849 190.28
850	177.730927
851	178.314697
852 194.828
853	171.736359
854	179.214142
855 183.263
856 193.556
857	178.283737
858 182.944
859 181.616
860 190.221
861 181.302
862	178.864578
863 183.486
864 193.794
865 192.469
866 185.639
867 181.247
868	174.163528
869 187.394
870	177.543686
871	172.925430
872 202.214
873	166.553497
874 185.248
875 188.414
876 185.954
877 185.903
878 186.271
879 182.533
880	177.503052
881 182.65
882	173.494598
883	175.714401
884 194.398
885 182.736
886	171.673279
887 189.084
888 183.05
889 183.884
890 192.452
891 188
892 190.16
893	175.688858
894 181.865
895 180.867
896 183.636
897	179.073654
898 183.097
899 186.905
900 186.155
901	175.409714
902	178.145645
903 185.59
904 180.175
905 180.78
906 191.217
907 183.741
908 188.774
909	170.466827
910 183.614
911	172.064636
912 188.462
913 193.129
914 193.047
915 192.532
916 193.715
917 189.102
918 193.299
919 186.018
920 187.559
921 181.98
922	178.274826
923	175.809265
924 180.444
925	175.021027
926	174.269821
927 193.021
928 192.401
929	177.939484
930 180.492
931 182.522
932 182.129
933 189.176
934 192.215
935	179.240112
936 197.829
937 182.263
938	173.501724
939	176.308212
940 192.279
941 185.31
942	176.747421
943 182.683
944 181.912
945 181.125
946 182.964
947 187.838
948 187.716
949	175.326797
950 187.536
951 180.522
952	175.252777
953 185.854
954 187.76
955 191.43
956 186.005
957 196.546
958 182.591
959	173.487762
960	179.883163
961	175.082977
962 208.194
963 192.666
964 180.799
965 189.455
966 183.507
967 186.228
968 180.184
969	169.552811
970 183.994
971 187.774
972 186.3
973 189.367
974 195.857
975	179.430115
976	171.252899
977 185.73
978	179.583267
979 187.01
980	178.457916
981	176.605316
982	173.210800
983 184.684
984 186.515
985 195.157
986	177.349365
987	179.080795
988 186.369
989 183.927
990 185.606
991 181.296
992	169.292282
993 187.775
994 187.495
995 188.051
996	175.490555
997 189.376
998 191.073
999 190.439
1000 188.45
1001 190.037
