# Supplementary material for: Short-wavelength-sensitive 2 (Sws2) visual photopigment models combined with atomistic molecular simulations to predict spectral peaks of absorbance
Source: PLoS Comput Biol. 2020 Oct 21;16(10):e1008212. doi: 10.1371/journal.pcbi.1008212 (PMC7605715; doi:10.1371/journal.pcbi.1008212)
Supplement: S1 File — (ZIP) [file pcbi.1008212.s007.zip › S1_File/P-olivaceus-SWS2A-Angles/Torsion15.dat]

0	3.314676
1	-2.727469
2	4.329540
3	-0.850695
4	-2.296380
5	-4.640714
6	-1.618872
7	-5.607388
8	-3.538585
9	7.552749
10	9.296433
11	10.042540
12	-7.953922
13	3.977293
14	7.271895
15	10.021883
16	-1.572798
17	0.171055
18	5.730410
19	-0.147973
20	-5.397798
21	6.256471
22	2.669068
23	12.165537
24	-3.367103
25	-3.442984
26	-1.869530
27	-4.101406
28	-9.252236
29	-10.899896
30	1.106553
31	3.448611
32	-0.655533
33	-2.371994
34	16.385761
35	3.273065
36	1.590316
37	7.684193
38	3.413606
39	-1.345342
40	2.917243
41	6.635923
42	-1.626110
43	11.684942
44	-8.834418
45	2.435342
46	-5.889627
47	-0.868675
48	5.638898
49	7.633777
50	0.843393
51	-2.735447
52	0.220131
53	7.143247
54	-3.668447
55	10.321338
56	8.653477
57	2.464953
58	1.316823
59	-4.456818
60	6.857448
61	-0.141583
62	12.999460
63	4.592995
64	4.756046
65	8.577212
66	5.104509
67	6.236289
68	-4.244783
69	-0.864026
70	-5.404708
71	9.648338
72	6.888105
73	8.179720
74	6.238521
75	-0.079573
76	1.037827
77	4.431962
78	-2.317281
79	10.154664
80	-6.183977
81	1.965965
82	-8.050310
83	15.676062
84	-0.875096
85	-0.095336
86	0.825097
87	1.107548
88	2.092398
89	8.048145
90	3.707510
91	-1.322424
92	-4.935048
93	-1.435616
94	-2.118102
95	-2.500793
96	-0.411251
97	0.566774
98	-7.083943
99	-10.619596
100	-4.714633
101	-2.499022
102	-1.303307
103	-8.192588
104	-5.060649
105	9.672578
106	7.704570
107	1.976878
108	-0.698937
109	-1.152439
110	0.521039
111	5.290936
112	10.112150
113	2.220879
114	18.198690
115	6.810109
116	3.943993
117	6.426486
118	5.720273
119	-1.576085
120	1.068452
121	9.129851
122	12.296443
123	3.827976
124	4.244468
125	6.491245
126	6.272755
127	1.348910
128	4.116243
129	10.247364
130	-4.152541
131	8.348144
132	0.353264
133	-8.991214
134	-0.087784
135	-5.689503
136	9.789031
137	0.456729
138	7.600757
139	13.222108
140	5.036121
141	-3.542746
142	-2.320163
143	1.317823
144	5.271353
145	1.431296
146	3.362198
147	-0.092531
148	-16.596231
149	-2.560289
150	6.988214
151	3.597442
152	3.724211
153	7.304389
154	-1.487481
155	2.076090
156	-0.486258
157	-1.270831
158	-0.185405
159	-5.609272
160	2.131861
161	-0.920891
162	-1.512616
163	-6.189830
164	1.370726
165	4.900573
166	5.841516
167	5.023301
168	-6.743776
169	2.494513
170	6.874316
171	0.351976
172	6.747837
173	4.965264
174	-4.070803
175	-3.174278
176	8.093873
177	5.547472
178	-1.411278
179	15.971083
180	0.754939
181	2.730146
182	-0.816092
183	-10.782056
184	-5.352491
185	-3.530968
186	-0.213609
187	-12.552415
188	-6.134404
189	11.097119
190	10.498220
191	2.558928
192	-0.100522
193	3.536124
194	2.265959
195	1.854579
196	6.075999
197	-4.216303
198	3.801524
199	-2.904546
200	7.301405
201	-0.645663
202	9.682109
203	-6.227887
204	3.869514
205	4.547661
206	0.107758
207	-3.491676
208	5.116155
209	13.111149
210	2.323804
211	-5.359965
212	2.509905
213	0.610437
214	3.587080
215	11.941084
216	10.671471
217	12.021035
218	-2.280465
219	4.194592
220	-0.169531
221	15.780276
222	6.991266
223	6.334689
224	2.447373
225	16.587244
226	1.145308
227	7.060479
228	1.289964
229	-6.009335
230	6.963272
231	2.799948
232	2.183686
233	-3.549238
234	3.996071
235	-5.693748
236	2.465339
237	2.497480
238	-5.330231
239	5.979098
240	-6.281270
241	-2.373089
242	3.608764
243	4.010015
244	8.426991
245	6.692832
246	11.373145
247	7.884707
248	0.902310
249	-1.544853
250	6.451766
251	5.807130
252	-0.665355
253	-8.808620
254	-10.732013
255	7.772560
256	-10.176815
257	9.329243
258	-20.304625
259	3.546621
260	9.635263
261	-1.020517
262	4.031043
263	-2.216005
264	8.508830
265	1.090120
266	0.143561
267	-1.293805
268	-2.587016
269	-1.658333
270	10.083414
271	19.966682
272	8.065111
273	-4.622929
274	-5.570858
275	-2.040776
276	2.623093
277	-2.741276
278	5.502797
279	-1.521828
280	16.580750
281	7.195357
282	6.312479
283	12.380774
284	-3.313616
285	4.254576
286	-12.661610
287	6.178060
288	2.467286
289	5.837073
290	4.515190
291	9.504068
292	-3.702082
293	-7.358346
294	-3.758452
295	-3.008757
296	-1.996248
297	1.478120
298	-2.000935
299	1.714388
300	12.557139
301	2.773670
302	-0.304730
303	-14.261221
304	6.175090
305	0.591171
306	-1.276561
307	-0.810909
308	9.267059
309	-0.142278
310	5.028144
311	1.165758
312	7.033234
313	1.074296
314	2.722687
315	-5.952875
316	-1.538173
317	9.100593
318	11.418674
319	1.273092
320	16.292841
321	2.068216
322	10.997138
323	3.530820
324	-5.364416
325	0.506975
326	-7.554953
327	-8.536645
328	16.243795
329	-0.807159
330	-2.789458
331	0.159979
332	8.915269
333	2.987492
334	-1.340481
335	9.811789
336	2.524223
337	-7.812872
338	4.105929
339	12.625518
340	-3.163360
341	0.593904
342	0.625668
343	-2.496274
344	2.763346
345	5.308253
346	1.612534
347	-4.066446
348	-9.658541
349	-5.376107
350	-0.129405
351	8.257380
352	5.439029
353	-1.346294
354	-9.303557
355	0.719373
356	3.234192
357	6.438825
358	12.677274
359	-5.169413
360	0.081498
361	8.271532
362	-10.567608
363	-10.015200
364	4.093201
365	-7.061551
366	-2.705957
367	-1.939417
368	3.683613
369	-0.245598
370	2.895397
371	4.644666
372	-2.212788
373	8.354940
374	0.176809
375	-3.306149
376	2.341532
377	0.806268
378	-0.589414
379	1.959571
380	-11.947741
381	4.443514
382	5.170793
383	6.316497
384	-1.245307
385	10.217613
386	-3.163567
387	-5.320447
388	0.725345
389	11.935081
390	-10.536919
391	-5.074020
392	13.840670
393	7.949618
394	-1.032589
395	-0.635380
396	5.071608
397	5.846137
398	3.224465
399	8.215642
400	3.277800
401	2.744478
402	17.585493
403	2.020249
404	5.168595
405	17.033756
406	-0.388430
407	1.435621
408	-8.496859
409	-9.023908
410	4.502364
411	14.101921
412	3.340060
413	-6.401000
414	4.049675
415	6.727376
416	3.951336
417	1.569071
418	-6.060990
419	-3.300099
420	-0.048688
421	-0.412472
422	16.009178
423	0.017627
424	8.372657
425	-7.616646
426	-4.489267
427	4.488926
428	8.075130
429	-13.262527
430	-0.560785
431	1.060709
432	0.452299
433	-9.624939
434	-0.252353
435	-13.253296
436	-3.914861
437	2.752653
438	-1.614206
439	-2.136019
440	9.335175
441	-4.486442
442	0.894415
443	-7.784450
444	0.274483
445	4.951517
446	1.885429
447	5.012067
448	3.122244
449	-3.925357
450	-2.213149
451	8.134032
452	-4.098761
453	-0.370498
454	7.333623
455	-4.611005
456	-10.116823
457	2.440603
458	11.141791
459	-1.385461
460	4.029614
461	-1.322943
462	7.685686
463	6.412777
464	-4.752558
465	-15.314491
466	3.350525
467	11.411764
468	-2.026491
469	10.279195
470	1.913692
471	6.590555
472	1.636105
473	4.167214
474	8.181839
475	6.302071
476	-2.116182
477	4.225616
478	-5.412493
479	4.430710
480	1.190252
481	8.364690
482	4.778292
483	-5.081206
484	0.652997
485	9.915008
486	-10.862300
487	5.485289
488	1.394000
489	2.540478
490	-2.924713
491	2.482595
492	-0.964725
493	-7.566422
494	-7.211329
495	-0.227374
496	-6.857185
497	6.297663
498	-0.470071
499	-8.573390
500	-6.790417
501	1.988084
502	-9.364453
503	4.523349
504	-0.401193
505	4.087065
506	9.941668
507	-2.760976
508	-0.906536
509	11.125931
510	-8.127137
511	3.872791
512	-7.070171
513	-2.293814
514	4.538280
515	10.754840
516	9.592783
517	7.669463
518	2.279952
519	-0.444324
520	2.070812
521	-3.048619
522	6.186218
523	-12.325480
524	12.686024
525	0.121976
526	-2.872451
527	6.439885
528	-1.622110
529	-3.587093
530	1.680684
531	-0.424061
532	1.995157
533	-6.679574
534	5.802956
535	-4.492770
536	4.116247
537	-5.081457
538	-4.247378
539	6.663002
540	0.882317
541	-3.131933
542	8.549472
543	-1.742741
544	15.668616
545	8.871495
546	6.654635
547	-10.363181
548	10.527267
549	6.654637
550	4.027591
551	22.489870
552	-12.722678
553	8.090644
554	-4.230009
555	-2.937365
556	-17.170465
557	0.944697
558	1.208066
559	13.772012
560	10.226469
561	6.479395
562	3.487518
563	-4.274600
564	0.785583
565	10.001296
566	0.983551
567	3.787574
568	2.770867
569	-2.280925
570	-6.037197
571	-4.277217
572	13.683890
573	17.516300
574	4.706704
575	5.383255
576	6.183606
577	6.461838
578	-0.511708
579	-1.364886
580	3.561898
581	6.153198
582	-16.992542
583	-6.368043
584	-6.057414
585	-1.756650
586	12.249828
587	10.084105
588	6.706008
589	4.211086
590	-12.785476
591	-1.567766
592	10.313908
593	-0.701132
594	1.378320
595	3.331467
596	5.021469
597	5.322908
598	2.752074
599	6.351270
600	-9.126295
601	-0.272774
602	5.295712
603	-7.818741
604	-2.973617
605	6.367949
606	-0.696638
607	-1.586820
608	-1.306115
609	2.263953
610	-2.677043
611	1.758689
612	-6.143392
613	10.944077
614	8.837660
615	-14.701817
616	4.492845
617	-5.911622
618	-5.699151
619	7.205271
620	-6.964623
621	1.340093
622	-3.172888
623	1.286403
624	6.236854
625	11.357203
626	1.968525
627	3.876857
628	8.234949
629	-1.659179
630	-12.522215
631	-12.227020
632	8.816444
633	2.827702
634	-12.084661
635	-12.987881
636	-11.718374
637	0.945841
638	-1.848135
639	-13.076510
640	6.370516
641	14.494402
642	-9.310344
643	0.395274
644	-5.507487
645	-0.739714
646	3.800735
647	12.829621
648	9.587261
649	-8.035758
650	3.142134
651	-0.888429
652	6.422707
653	11.632942
654	5.471921
655	10.237554
656	-5.056457
657	0.743069
658	-1.929711
659	0.405712
660	0.493880
661	10.693504
662	-0.060009
663	-4.867007
664	9.928066
665	-5.773619
666	-5.912614
667	9.199581
668	-0.127102
669	-8.353439
670	-2.291072
671	9.109651
672	4.440335
673	7.928255
674	3.442547
675	7.174491
676	2.741054
677	7.033495
678	5.396887
679	15.951108
680	2.937878
681	-1.986386
682	12.904401
683	9.415008
684	4.162228
685	-0.934393
686	1.984351
687	14.617521
688	-12.140686
689	-0.323200
690	-2.381683
691	9.386719
692	8.307880
693	-2.131801
694	-1.162206
695	10.857243
696	-2.609201
697	8.359149
698	9.040233
699	-3.209638
700	3.705727
701	0.052671
702	-1.137301
703	7.962072
704	9.921445
705	5.090279
706	-1.489154
707	11.998930
708	-3.831285
709	-1.711789
710	18.723656
711	0.264013
712	-13.077405
713	-10.736925
714	-2.499739
715	1.860395
716	1.682005
717	-6.780968
718	8.232108
719	3.669658
720	7.650211
721	2.748282
722	12.330618
723	3.769496
724	5.872079
725	1.181464
726	2.338472
727	2.714568
728	-11.968760
729	3.401103
730	0.985358
731	0.778552
732	-2.810695
733	-2.600073
734	4.888246
735	4.126094
736	-2.265863
737	0.022379
738	7.735859
739	6.709632
740	9.622387
741	-2.200443
742	6.589921
743	3.447744
744	14.725880
745	5.522967
746	2.889825
747	5.281990
748	8.609319
749	5.820214
750	2.953131
751	-5.479352
752	11.703471
753	0.256551
754	-3.702223
755	1.299185
756	-0.008100
757	6.836783
758	6.835065
759	1.049654
760	4.392567
761	-2.534927
762	4.017835
763	14.996094
764	10.591569
765	-0.154427
766	5.548587
767	-0.707720
768	4.951888
769	4.898701
770	-7.965300
771	-4.560492
772	6.940619
773	-5.082044
774	0.182799
775	-23.025892
776	13.892194
777	-2.898827
778	7.958983
779	16.553732
780	-10.265941
781	4.797263
782	-4.175843
783	7.346607
784	7.888952
785	-1.786501
786	-8.718152
787	1.143545
788	3.967063
789	15.956372
790	-0.848409
791	0.845268
792	0.137998
793	5.449386
794	1.595519
795	9.999487
796	4.679401
797	7.892555
798	-1.692365
799	7.327360
800	-8.732293
801	5.026693
802	-5.368935
803	2.439567
804	16.428650
805	9.345234
806	12.804772
807	19.653471
808	4.996252
809	-2.017184
810	4.199004
811	6.616916
812	1.281586
813	-1.090682
814	-8.045917
815	1.226622
816	9.094866
817	3.423916
818	0.032651
819	-0.914245
820	5.263755
821	1.892345
822	-8.416207
823	6.874699
824	2.285742
825	0.856040
826	9.210514
827	18.127550
828	1.272874
829	-1.471640
830	-4.444751
831	-1.483674
832	-5.356400
833	10.270510
834	4.105454
835	4.386961
836	9.464799
837	14.674014
838	5.759353
839	0.961181
840	-2.882512
841	1.334897
842	-1.375129
843	4.767396
844	-0.312025
845	3.779361
846	-4.244248
847	7.902490
848	4.121617
849	5.604174
850	-3.535065
851	1.502934
852	-2.022556
853	14.882403
854	-0.949469
855	4.332153
856	-4.490103
857	2.143366
858	7.493835
859	7.944048
860	14.615410
861	6.931235
862	-5.667824
863	-3.397773
864	7.423618
865	9.204066
866	1.255027
867	5.500084
868	9.140502
869	11.671777
870	3.327952
871	0.915842
872	5.168668
873	5.635589
874	9.828220
875	10.612764
876	2.283931
877	-4.713980
878	8.163154
879	5.711233
880	-4.112860
881	6.962296
882	1.513047
883	12.521123
884	13.321182
885	-0.842741
886	7.348239
887	4.612323
888	-0.147395
889	-6.565945
890	-0.273236
891	0.403561
892	7.904058
893	4.212164
894	9.962769
895	12.073465
896	-1.539747
897	6.522769
898	2.201032
899	2.491399
900	-3.089823
901	1.399436
902	-5.799105
903	-11.876888
904	5.675096
905	6.170460
906	-2.064020
907	9.534527
908	11.626429
909	-5.091847
910	4.635686
911	16.507067
912	8.017963
913	-1.179882
914	-4.193203
915	-0.459126
916	-5.431859
917	-8.322196
918	0.655364
919	4.506493
920	11.984404
921	10.364868
922	6.685179
923	13.204589
924	-0.576641
925	2.515036
926	-0.274542
927	10.245888
928	0.130830
929	-4.983220
930	-5.140488
931	4.799468
932	-4.176206
933	-9.193737
934	11.987681
935	3.417003
936	-0.156229
937	4.913856
938	-1.693680
939	-1.077521
940	9.031017
941	10.934495
942	-3.170673
943	-2.498599
944	0.321890
945	-6.998576
946	5.407705
947	-0.200292
948	0.947404
949	7.437471
950	16.755388
951	15.439831
952	2.086443
953	10.955308
954	4.908148
955	2.672715
956	-0.252074
957	4.433745
958	0.535179
959	4.141513
960	-10.745751
961	7.894435
962	3.557643
963	-1.479631
964	4.895110
965	-4.689027
966	6.502369
967	8.788328
968	4.516428
969	8.710473
970	-2.029701
971	3.535336
972	10.518908
973	7.690898
974	-1.222440
975	-6.585634
976	5.143024
977	2.568613
978	-1.105885
979	3.904729
980	5.280867
981	0.220432
982	0.403191
983	3.210100
984	-6.793202
985	-1.067425
986	1.132602
987	4.740132
988	8.142612
989	1.960780
990	12.683273
991	2.100989
992	5.963744
993	15.719211
994	7.175113
995	8.128487
996	12.329749
997	-8.706614
998	13.736602
999	7.033794
1000	8.293767
1001	1.765361
