# Supplementary material for: Short-wavelength-sensitive 2 (Sws2) visual photopigment models combined with atomistic molecular simulations to predict spectral peaks of absorbance
Source: PLoS Comput Biol. 2020 Oct 21;16(10):e1008212. doi: 10.1371/journal.pcbi.1008212 (PMC7605715; doi:10.1371/journal.pcbi.1008212)
Supplement: S1 File — (ZIP) [file pcbi.1008212.s007.zip › S1_File/P-olivaceus-SWS2A-Angles/Torsion13.dat]

0	137.627197
1	153.237900
2	126.817139
3	123.536568
4	134.951950
5	139.654907
6	132.599426
7	117.405228
8	139.012772
9	120.632317
10	129.671616
11	108.369698
12	98.986794
13	131.255386
14	129.230392
15	137.853638
16	120.747665
17	138.707260
18	136.992065
19	126.074463
20	129.889587
21	123.607086
22	121.988693
23	137.280594
24	123.892799
25	121.634125
26	132.104858
27	120.937912
28	115.671455
29	131.255722
30	129.711945
31	140.646149
32	134.838348
33	117.940811
34	131.226639
35	125.865715
36	138.513031
37	144.110458
38	134.405441
39	133.391327
40	148.506088
41	135.642166
42	129.176086
43	135.206223
44	132.672516
45	139.893265
46	139.908310
47	119.117813
48	118.655838
49	139.452133
50	141.550247
51	156.346313
52	121.123871
53	141.704269
54	136.095947
55	112.741379
56	127.231293
57	137.028824
58	130.226990
59	114.715866
60	140.936020
61	132.050095
62	150.354538
63	133.887863
64	130.338379
65	135.846710
66	128.463196
67	133.968796
68	128.318008
69	148.430695
70	129.600830
71	123.975342
72	118.876381
73	131.806656
74	127.868164
75	140.628998
76	113.329865
77	124.097229
78	123.752892
79	151.035385
80	143.667801
81	136.481476
82	125.872414
83	133.869766
84	145.509109
85	121.940437
86	136.874146
87	115.924622
88	135.343643
89	126.763794
90	126.758972
91	132.672516
92	65.967384
93	113.787949
94	101.851181
95	125.443260
96	127.504921
97	142.743729
98	125.637123
99	138.031387
100	124.502113
101	128.160828
102	108.315994
103	82.703987
104	122.352638
105	130.514938
106	124.488556
107	141.022736
108	138.668762
109	133.127472
110	127.155678
111	120.872070
112	114.939499
113	139.680313
114	116.217674
115	129.372177
116	121.225861
117	106.071892
118	132.645523
119	142.936111
120	129.783432
121	127.910812
122	135.265579
123	125.260948
124	137.216812
125	120.516487
126	107.261101
127	131.206482
128	130.252716
129	126.823792
130	105.453468
131	141.006210
132	141.576279
133	107.497711
134	122.935959
135	124.522263
136	126.109184
137	111.017021
138	127.415993
139	113.296455
140	125.213531
141	145.888931
142	107.687592
143	130.431763
144	144.416290
145	132.914993
146	125.329559
147	108.557968
148	130.698151
149	108.849586
150	124.058052
151	135.663574
152	107.416260
153	121.255859
154	110.570503
155	118.615540
156	117.871071
157	128.043076
158	128.860764
159	107.831635
160	133.726822
161	118.316856
162	121.899017
163	100.870811
164	97.573387
165	149.288147
166	133.835938
167	128.163422
168	134.292297
169	141.070709
170	105.015823
171	144.012665
172	125.191208
173	132.406418
174	128.117386
175	129.977692
176	120.491570
177	133.327423
178	115.442574
179	137.356293
180	132.965347
181	132.672638
182	126.107109
183	134.508179
184	132.885864
185	138.641296
186	111.776939
187	121.492493
188	88.270569
189	135.091644
190	125.200104
191	114.543808
192	141.668289
193	114.923065
194	118.198059
195	119.669548
196	105.668228
197	125.758034
198	121.766472
199	121.360794
200	84.067268
201	132.785965
202	131.176910
203	123.210014
204	127.193672
205	134.349228
206	92.396378
207	105.391655
208	121.330772
209	123.194305
210	115.133873
211	120.424210
212	114.104652
213	128.382401
214	140.620590
215	136.378906
216	141.155975
217	128.099274
218	130.128326
219	109.724312
220	134.061462
221	143.574066
222	141.449478
223	144.483932
224	129.887573
225	116.090050
226	150.049377
227	135.086044
228	106.006737
229	130.466080
230	128.839325
231	145.124023
232	119.062599
233	115.435181
234	147.757034
235	136.795807
236	115.662231
237	149.312668
238	131.969513
239	110.663490
240	123.870895
241	129.875946
242	127.040825
243	118.161087
244	110.839859
245	130.409515
246	127.867073
247	145.116516
248	117.263039
249	125.550423
250	141.352829
251	127.752602
252	127.875404
253	113.432213
254	126.563232
255	128.990753
256	131.262955
257	116.902115
258	130.125244
259	110.608864
260	137.199768
261	121.151550
262	136.730331
263	138.613831
264	123.049683
265	108.975266
266	116.909424
267	131.811813
268	122.317368
269	128.829376
270	132.875168
271	133.485809
272	129.900925
273	135.818390
274	105.524307
275	134.385727
276	133.591400
277	141.567215
278	123.543655
279	127.348061
280	124.639862
281	138.934296
282	140.172012
283	98.345245
284	115.430855
285	118.155388
286	113.516205
287	148.367645
288	119.708641
289	125.108398
290	132.287552
291	130.240585
292	96.258286
293	84.989349
294	135.732437
295	115.588478
296	129.402176
297	140.605728
298	125.241272
299	119.715263
300	123.570023
301	124.055061
302	116.418945
303	104.004913
304	124.105988
305	118.400879
306	114.567253
307	135.168839
308	136.422195
309	129.631088
310	135.378845
311	136.455154
312	123.906326
313	123.683372
314	129.259613
315	106.069023
316	116.131065
317	135.326004
318	128.526978
319	121.624527
320	132.385941
321	124.727318
322	133.233154
323	152.215576
324	138.878815
325	133.652405
326	136.786255
327	135.653320
328	126.212830
329	118.026505
330	134.907272
331	122.649750
332	127.175217
333	117.868889
334	129.098053
335	148.474014
336	136.050934
337	128.811752
338	140.957382
339	127.313377
340	117.092949
341	126.873825
342	126.002113
343	125.920387
344	104.946877
345	131.142014
346	121.932419
347	104.294250
348	114.933311
349	113.192612
350	117.935425
351	128.542007
352	96.919594
353	119.770035
354	136.717148
355	116.468468
356	125.783730
357	130.301254
358	118.535187
359	139.744949
360	128.583084
361	124.170097
362	126.618294
363	120.470764
364	122.066994
365	126.084984
366	139.059647
367	124.349182
368	110.271660
369	121.788750
370	130.015778
371	114.226944
372	137.266235
373	142.460388
374	131.551590
375	127.062012
376	137.018265
377	104.342110
378	128.369781
379	127.179802
380	111.033058
381	140.122192
382	128.556900
383	131.070984
384	126.329216
385	135.833389
386	128.400116
387	112.785454
388	98.745743
389	139.719376
390	128.336121
391	126.654648
392	133.443649
393	135.806046
394	118.703812
395	93.323097
396	129.558258
397	133.256714
398	136.838959
399	143.131149
400	129.029160
401	121.339531
402	135.113770
403	128.952332
404	115.642570
405	111.052551
406	130.843491
407	132.658737
408	122.202972
409	131.415146
410	121.953400
411	123.711342
412	127.037148
413	115.565231
414	130.497452
415	133.584549
416	92.945816
417	127.017319
418	124.662376
419	126.175659
420	134.341904
421	127.494530
422	105.837158
423	106.717575
424	125.395866
425	114.280342
426	130.224091
427	120.545685
428	143.350418
429	113.885986
430	128.266602
431	130.182816
432	115.583359
433	125.120956
434	129.619949
435	124.691933
436	125.229401
437	118.333504
438	137.507919
439	129.287720
440	127.641678
441	118.357002
442	130.817291
443	125.121155
444	133.056885
445	107.530426
446	92.926277
447	130.115891
448	136.233292
449	124.098213
450	127.511292
451	133.071213
452	79.339272
453	131.229523
454	128.491821
455	123.395798
456	117.848328
457	127.392212
458	137.547989
459	136.014801
460	147.404022
461	122.897278
462	138.032715
463	132.188354
464	126.236816
465	137.885498
466	138.744186
467	135.552261
468	113.988129
469	137.612671
470	141.017822
471	129.216385
472	137.087753
473	94.622498
474	126.243866
475	135.156906
476	131.182236
477	148.497299
478	125.267746
479	131.893478
480	126.676392
481	120.856865
482	121.124855
483	106.697220
484	119.889343
485	132.737213
486	124.740555
487	127.460320
488	112.987366
489	124.177895
490	135.795410
491	109.724762
492	122.367691
493	129.938278
494	114.076698
495	121.993408
496	118.667145
497	128.946823
498	136.715546
499	130.834015
500	138.368546
501	120.895767
502	131.436447
503	124.179169
504	131.406631
505	122.689323
506	131.323685
507	136.177811
508	122.948555
509	134.957870
510	111.406441
511	122.295441
512	125.317703
513	113.872833
514	133.034653
515	134.861893
516	142.865784
517	101.860756
518	125.212753
519	107.378471
520	128.152908
521	119.050552
522	139.852478
523	119.539406
524	106.349983
525	125.600845
526	141.522842
527	138.590302
528	127.126419
529	116.266441
530	135.275711
531	126.105347
532	129.668884
533	127.901840
534	149.112549
535	117.584312
536	123.357300
537	124.290154
538	118.227692
539	139.439377
540	128.952164
541	133.747696
542	124.446037
543	129.511871
544	141.569000
545	141.260117
546	134.612457
547	125.410744
548	124.040375
549	136.667435
550	92.997124
551	127.569237
552	108.923668
553	120.404037
554	94.761719
555	116.895828
556	131.765488
557	125.087852
558	134.098602
559	125.709335
560	136.033707
561	122.746452
562	127.903465
563	123.639679
564	118.265694
565	123.435471
566	130.311920
567	135.129913
568	125.894745
569	129.321609
570	130.239838
571	137.961304
572	131.741455
573	139.961044
574	133.376678
575	139.957169
576	136.007462
577	139.370682
578	120.730354
579	129.320801
580	131.041779
581	128.029602
582	120.475906
583	87.163712
584	117.154762
585	138.267685
586	123.945297
587	91.754494
588	126.493546
589	130.783997
590	129.630829
591	134.407745
592	114.265945
593	121.775803
594	131.426224
595	114.414291
596	112.272751
597	137.465607
598	131.457443
599	119.893196
600	130.168594
601	119.370026
602	136.767471
603	122.348267
604	102.390465
605	131.403275
606	135.068573
607	129.113052
608	123.322144
609	128.836716
610	112.947472
611	118.786827
612	133.435974
613	127.514336
614	142.301163
615	113.864601
616	97.319778
617	99.889198
618	143.535812
619	104.622223
620	101.261665
621	116.505844
622	118.236435
623	119.360985
624	129.680038
625	134.355164
626	132.069107
627	130.693329
628	142.994751
629	118.081223
630	108.849174
631	140.300430
632	147.497726
633	103.287689
634	106.713043
635	131.927887
636	130.547134
637	147.959808
638	126.299889
639	92.429016
640	130.596710
641	129.379868
642	88.180183
643	147.467102
644	121.445999
645	134.112671
646	129.979370
647	126.808540
648	128.579666
649	103.514069
650	120.706627
651	134.651215
652	138.056549
653	134.611694
654	143.880875
655	132.356277
656	127.505318
657	129.275421
658	116.351982
659	119.798981
660	113.819725
661	110.168083
662	115.131866
663	122.811722
664	138.403748
665	134.411560
666	104.122231
667	139.021973
668	122.814796
669	116.034912
670	114.841736
671	137.253876
672	148.207230
673	116.522041
674	143.647980
675	130.673203
676	127.065048
677	125.759689
678	135.358292
679	141.476288
680	125.775711
681	128.591171
682	124.478355
683	97.491852
684	126.909866
685	122.126091
686	133.879547
687	133.643631
688	134.908295
689	128.332809
690	134.969498
691	131.489243
692	126.719917
693	102.580360
694	84.227295
695	128.461456
696	113.301926
697	134.141022
698	129.665085
699	132.917694
700	121.567467
701	130.032715
702	126.156670
703	126.039139
704	103.358109
705	145.750992
706	132.940399
707	131.486740
708	120.419594
709	92.965645
710	125.067284
711	93.908615
712	110.496040
713	93.563034
714	121.652954
715	128.157440
716	98.580200
717	105.176826
718	115.725777
719	144.946487
720	134.861893
721	120.559082
722	126.259735
723	118.128998
724	136.621582
725	135.021408
726	108.342010
727	128.690628
728	125.601898
729	144.350571
730	124.164780
731	137.249527
732	101.716522
733	137.337677
734	119.773270
735	121.787971
736	131.377090
737	131.544693
738	133.241135
739	128.259018
740	136.471939
741	116.036537
742	145.267929
743	140.650848
744	132.516678
745	136.734406
746	119.434776
747	152.778641
748	121.818230
749	124.644234
750	127.434677
751	130.751190
752	133.286148
753	99.287834
754	131.682144
755	128.931686
756	127.211647
757	102.626991
758	131.396637
759	144.797150
760	112.656219
761	126.776550
762	134.858353
763	132.097794
764	133.045013
765	137.547958
766	152.490173
767	139.818619
768	137.930634
769	118.915680
770	116.136398
771	143.877930
772	131.233932
773	124.683014
774	126.415314
775	104.686195
776	122.163414
777	129.241806
778	111.290306
779	134.180450
780	128.833328
781	118.506187
782	131.450775
783	140.189362
784	132.966980
785	138.556503
786	141.310547
787	114.391937
788	119.809700
789	142.086761
790	140.221603
791	113.404373
792	125.162918
793	127.567390
794	143.509949
795	128.990372
796	145.916367
797	113.496140
798	146.834854
799	127.418327
800	101.247398
801	120.225281
802	124.727768
803	129.804108
804	116.827011
805	119.333076
806	123.121498
807	133.125671
808	115.281296
809	130.915878
810	120.069481
811	134.115585
812	126.234299
813	133.592773
814	125.704132
815	116.247482
816	127.324715
817	126.818314
818	127.627060
819	138.725204
820	133.536499
821	134.679321
822	129.462372
823	122.385384
824	114.138451
825	137.942154
826	144.079208
827	137.921539
828	134.227722
829	125.086662
830	99.076157
831	125.018730
832	137.486771
833	125.009270
834	148.690613
835	131.095795
836	128.325989
837	131.946426
838	129.408600
839	119.577553
840	131.950455
841	122.824127
842	122.069130
843	148.147461
844	122.043869
845	120.708908
846	118.481873
847	122.533417
848	133.655853
849	113.839790
850	114.365196
851	133.852707
852	126.472076
853	153.459122
854	126.585701
855	129.050705
856	122.615242
857	113.818001
858	134.855606
859	142.945206
860	135.778122
861	133.346069
862	119.169670
863	118.600334
864	135.256409
865	120.712280
866	129.125931
867	122.216110
868	132.613617
869	107.889435
870	112.351440
871	124.693260
872	127.935799
873	131.486374
874	140.119781
875	119.461472
876	127.084305
877	142.157516
878	134.810501
879	132.317856
880	119.804466
881	128.863678
882	143.826218
883	141.838394
884	135.726334
885	145.007050
886	140.205673
887	138.347443
888	130.455063
889	99.535400
890	131.572037
891	135.032974
892	139.602478
893	113.035248
894	147.616837
895	118.108467
896	105.156509
897	138.873901
898	133.131012
899	135.021591
900	118.768257
901	141.453445
902	138.365234
903	127.660019
904	114.923668
905	136.469131
906	128.520874
907	131.628357
908	120.276451
909	135.941772
910	111.169189
911	145.328552
912	126.608238
913	124.112122
914	145.720230
915	108.948219
916	131.104294
917	141.627075
918	124.790054
919	142.279358
920	132.001846
921	130.641403
922	130.025040
923	145.723572
924	118.546402
925	121.729164
926	132.421249
927	140.812897
928	146.424667
929	95.147316
930	126.767342
931	118.795242
932	133.162811
933	111.323540
934	124.772720
935	137.321762
936	134.992020
937	135.387634
938	119.153076
939	120.821922
940	131.862579
941	100.224121
942	127.834618
943	124.449562
944	120.530914
945	118.347206
946	128.942520
947	136.796005
948	115.141632
949	119.263763
950	146.224716
951	133.757019
952	131.537338
953	127.644379
954	136.643753
955	126.154686
956	114.860054
957	136.316055
958	119.141708
959	138.164841
960	118.955406
961	135.444061
962	125.959221
963	139.170319
964	122.124741
965	138.339172
966	120.993851
967	121.878693
968	120.414169
969	140.412567
970	109.434532
971	138.730850
972	142.221817
973	116.958572
974	138.854385
975	125.831909
976	142.667313
977	139.290085
978	125.317596
979	124.882050
980	130.210052
981	130.124405
982	140.788208
983	142.189255
984	134.985535
985	135.884613
986	139.551788
987	102.483849
988	128.895706
989	121.610634
990	128.619995
991	131.164062
992	119.859848
993	143.263565
994	133.475784
995	130.273453
996	141.697586
997	122.760071
998	123.449539
999	127.830917
1000	141.376144
1001	134.383179
