# Supplementary material for: Short-wavelength-sensitive 2 (Sws2) visual photopigment models combined with atomistic molecular simulations to predict spectral peaks of absorbance
Source: PLoS Comput Biol. 2020 Oct 21;16(10):e1008212. doi: 10.1371/journal.pcbi.1008212 (PMC7605715; doi:10.1371/journal.pcbi.1008212)
Supplement: S1 File — (ZIP) [file pcbi.1008212.s007.zip › S1_File/P-olivaceus-SWS2A-Angles/Torsion11-360.dat]

0	163.076202
1	147.514816
2	170.469177
3	178.589462
4	179.969437
5	159.693436
6	162.680954
7	169.261230
8	165.131393
9	173.311554
10	179.826065
11 183.541
12 187.491
13	172.610992
14 189.307
15	179.711075
16	178.054642
17	169.227570
18	178.434341
19	173.559296
20	170.414581
21	159.284073
22 183.399
23	160.667465
24 192.166
25 185.618
26	179.211243
27 185.964
28 198.648
29	172.489990
30	165.996521
31	158.681580
32 195.472
33 210.867
34	160.093719
35	171.073044
36 186.721
37	176.343887
38 188.469
39	171.352280
40	169.312866
41 180.073
42	159.845444
43	160.835968
44	174.345062
45	169.592194
46 186.048
47	162.080093
48 181.968
49	161.104034
50	171.404404
51	163.943100
52 194.591
53	141.926193
54	173.128922
55 184.405
56	177.999207
57	169.298386
58	172.225266
59 188.153
60	166.543350
61	171.099976
62	169.725449
63	176.818405
64 184.589
65	174.661469
66	158.869751
67	177.714005
68 181.288
69	163.107651
70	153.452957
71 195.372
72 180.359
73	162.563049
74 180.938
75	155.798355
76	173.733414
77	179.501205
78	171.199936
79	173.510376
80	174.179825
81 186.911
82 199.441
83 185.113
84	147.251984
85 188.63
86	176.028656
87 180.238
88	170.586716
89	178.502869
90	159.554550
91	145.368317
92 239.15
93 191.162
94 188.627
95 182.133
96	173.432816
97	154.474121
98	168.988022
99	162.344437
100	171.791412
101	174.822311
102 216.139
103 216.819
104 184.825
105	175.323975
106	174.077377
107	158.802902
108	159.824707
109	175.794739
110	171.652283
111 200.473
112	166.394943
113	174.932587
114 222.392
115	169.677872
116	173.941650
117 207.623
118	177.618149
119	166.087280
120	170.283447
121	164.192703
122 192.255
123	179.791016
124 181.138
125	176.920349
126 195.948
127 190.641
128 182.072
129 187.221
130 239.245
131	170.670349
132	168.638031
133 211.035
134 189.39
135	158.617844
136 186.119
137 208.504
138	171.711487
139 185.786
140 196.217
141	165.924622
142 207.809
143 196.247
144	178.819260
145	171.484375
146 188.432
147 207.784
148 184.521
149 199.629
150 203.4
151 180.444
152 224.694
153 186.89
154 186.107
155	178.767715
156	172.146347
157 186.417
158	178.924973
159 203.713
160 181.665
161 196.712
162 182.178
163 198.839
164 212.622
165	159.210815
166 189.803
167 195.406
168	168.121521
169	169.324692
170 200.883
171	166.790680
172	164.757263
173	162.717148
174	177.422195
175	173.749954
176	162.841629
177 186.471
178	178.323715
179 185.235
180	168.328888
181 186.45
182 200.578
183 188.713
184	171.533646
185	164.074356
186 186.404
187 182.369
188 231.681
189	168.847061
190	178.783768
191 197.85
192 201.601
193	179.460175
194 237.329
195 190.295
196 241.34
197 188.715
198 214.798
199 197.239
200 235.256
201	174.943970
202 181.728
203	174.896454
204 193.371
205	169.816681
206 192.514
207 187.724
208	174.646790
209	174.262787
210 204.888
211 190.724
212 203.081
213 184.241
214	179.972794
215	178.521408
216	169.146072
217 190.961
218 197.639
219 207.552
220 197.936
221	147.872711
222	175.095184
223	174.958984
224	167.463776
225	179.829758
226	161.277954
227	170.010788
228 193.878
229	177.922653
230	177.429108
231	178.878693
232 196.607
233 197.115
234	155.917511
235	172.143723
236	176.469162
237 182.155
238	157.417938
239 213.933
240	178.315826
241	157.337296
242	171.126923
243 186.092
244 208.025
245 205.259
246 186.713
247	149.785416
248 195.878
249	170.418289
250 183.112
251	177.869904
252 200.876
253 190.097
254 184.231
255 186.657
256	178.816513
257 186.325
258 195.429
259 198.224
260	164.253525
261	178.432938
262 186.385
263 188.626
264 184.213
265 193.697
266 185.395
267 184.19
268	177.557556
269	172.959610
270	175.938309
271 186.332
272 200.189
273	171.210358
274 204.117
275 186.997
276	172.619690
277	179.183044
278 186.495
279 190.469
280 189.83
281	173.436844
282	167.081604
283 224.935
284 192.062
285	179.105698
286 185.523
287	162.577881
288 195.407
289 194.202
290	178.036789
291	177.544128
292 214.104
293 232.207
294 184.759
295 199.662
296 187.722
297	169.833145
298	177.662872
299 184.89
300	172.836349
301 187.437
302 188.155
303 205.654
304	178.663483
305	178.999969
306 190.135
307 180.304
308	170.866730
309	175.549164
310 182.767
311 189.756
312 188.436
313	177.497299
314	174.571396
315 230.169
316	179.134399
317	166.330322
318	155.622314
319 192.35
320	173.141525
321 190.728
322 196.462
323	174.546295
324	153.252762
325	178.155853
326	170.612488
327 195.413
328 186.249
329 202.24
330 180.743
331 180.04
332 185.889
333	168.581543
334	177.944321
335	171.204620
336	170.730423
337 191.551
338	177.823059
339 188.368
340 188.051
341 181.246
342 193.927
343 185.302
344 192.482
345 182.574
346	177.919952
347 193.324
348 192.782
349 194.095
350 196.606
351 181.927
352 203.737
353 198.133
354	173.052750
355 196.524
356 188.083
357 181.5
358 197.464
359	177.940781
360 199.543
361	177.208801
362	166.836044
363 195.84
364 197.664
365 183.924
366	178.462402
367 186.189
368 196.292
369 210.407
370 218.994
371 213.107
372	172.154205
373	177.202667
374	171.017761
375 192.273
376 192.148
377 216.389
378	166.401962
379 189.537
380 208.756
381	169.255585
382 202.418
383 185.641
384 198.178
385	173.891861
386	164.669006
387 202.974
388 205.45
389	158.577576
390 186.292
391 188.103
392 203.67
393 188.378
394 194.423
395 201.677
396 185.798
397	174.121490
398 202.764
399 186.237
400 187.917
401	169.654251
402	178.888123
403 196.406
404 200.994
405 186.947
406	168.596451
407	169.792542
408 205.242
409	173.395859
410	176.573212
411	178.637833
412 192.588
413 194.734
414	169.790802
415 188.465
416 220.805
417	176.238876
418 188.478
419 209.999
420 187.109
421	167.296234
422 197.342
423 200.393
424 183.493
425	172.595261
426 185.461
427 186.81
428	161.985382
429 188.157
430 194.073
431 186.411
432 196.808
433	178.365204
434 187.836
435 197.153
436	160.979233
437	175.034149
438	167.804703
439	170.089264
440	178.464996
441 203.907
442	171.157883
443 181.334
444 190.97
445 232.995
446 222.443
447	168.817078
448	169.543457
449	175.661789
450 185.498
451 182.774
452 229.834
453 196.203
454	157.616531
455	175.524979
456 190.047
457 185.469
458	177.590027
459	171.655136
460	167.040878
461 181.555
462	179.452866
463	157.332840
464 185.13
465 198.684
466	169.712616
467 196.646
468 199.515
469	170.161316
470	168.414871
471 192.943
472	168.237244
473 208.369
474 182.328
475	162.170395
476	160.839340
477	160.123444
478	177.057602
479	177.226486
480	173.022324
481 214.309
482 204.208
483 191.982
484 192.984
485 189.984
486	174.676117
487 205.455
488 209.955
489	176.846130
490	163.237427
491 189.768
492 181.293
493	167.598480
494 184.092
495 182.712
496 180.161
497	177.928680
498 193.559
499	173.421478
500	179.802490
501	176.642273
502	178.138016
503	166.434280
504 182.127
505	175.109619
506	179.988312
507 185.383
508 185.081
509	177.620880
510 197.792
511 185.611
512 180.842
513	173.895767
514	178.761887
515	177.312775
516	167.570435
517 202.158
518 182.149
519 187.293
520	178.622528
521 201.05
522	172.132370
523	178.966751
524 199.459
525 187.111
526	166.800415
527	176.411530
528 180.07
529 206.526
530 182.821
531	170.516907
532	173.251434
533 183.764
534 195.028
535 195.985
536	173.897461
537	165.373337
538 184.123
539	174.058853
540	179.143234
541	164.367615
542	179.223587
543 204.48
544	165.823761
545	168.327362
546	173.117615
547	173.163376
548	176.566177
549	176.674316
550 189.163
551 187.044
552 197.52
553 203.686
554 208.509
555 193.953
556	169.981720
557 191.47
558	164.871216
559	170.679749
560	172.361221
561 181.093
562 189.156
563 192.628
564 182.459
565	177.162766
566 196.002
567	165.649933
568	168.352371
569 182.535
570	170.756699
571 187.118
572 189.141
573	177.973618
574 195.701
575 196.99
576 184.66
577 187.629
578 210.605
579 186.471
580	169.736237
581	165.422714
582 194.765
583 230.102
584 196.68
585	171.505829
586 191.76
587 206.091
588	178.360428
589 192.803
590	165.682266
591	162.473114
592 190.392
593 199.48
594	160.125748
595 185.354
596 193.211
597	150.160324
598 180.85
599 181.77
600 193.453
601 209.404
602	170.926697
603	165.245041
604 188.371
605 181.541
606	179.410965
607 190.566
608 181.636
609	174.892334
610 194.766
611 184.721
612	159.327011
613	172.342850
614	178.533249
615 194.311
616 214.929
617 221.936
618	162.536346
619 200.932
620 207.51
621 212.461
622 210.199
623 184.166
624	162.954758
625	173.970108
626 186.695
627	165.332535
628	165.277847
629 186.848
630 213.102
631 199.566
632	175.320312
633 211.653
634 233.375
635	178.380005
636	176.952866
637	169.928268
638	168.142715
639 211.942
640 188.518
641 198.629
642 233.011
643	169.119446
644	177.774948
645	179.932617
646 194.367
647	174.383347
648 180.637
649 211.76
650	175.393967
651	169.872360
652	172.317886
653 198.101
654 182.905
655 181.134
656 207.973
657 186.322
658 204.887
659 187.115
660 201.979
661 207.425
662 185.511
663 196.805
664	164.175049
665 180.791
666 227.352
667	172.338577
668 205.186
669 189.117
670 182.992
671	165.129257
672	169.159134
673 185.212
674	177.143539
675 199.072
676 194.51
677 185.849
678 185.461
679	154.613632
680	175.073563
681 188.049
682	177.057785
683 220.834
684 198.633
685 192.864
686 188.389
687 198.718
688	179.566040
689 193.66
690 182.158
691	173.984314
692 198.695
693 227.644
694 259.772
695	177.595901
696 209.74
697	166.975021
698 184.861
699	179.933884
700 183.495
701 182.093
702 182.344
703	174.051392
704 227.823
705	175.001785
706	161.805161
707	152.228912
708 205.984
709 197.076
710 189.845
711 244.314
712 206.746
713 196.312
714 217.598
715	177.265854
716 197.785
717 189.041
718 200.793
719	162.342316
720 188.614
721 212.542
722 180.042
723 188.327
724 185.347
725 180.564
726 208.156
727 187.098
728	169.435638
729	167.495361
730 180.049
731	171.430054
732 221.738
733	175.309601
734 195.592
735 192.297
736 183.423
737 185.073
738 184.632
739 183.418
740	163.511703
741 188.011
742	160.741547
743 181.376
744	154.147400
745	175.306900
746 197.394
747	176.981613
748	178.725708
749	175.739319
750 190.148
751 184.274
752 189.884
753 218.569
754 195.765
755	159.268097
756 184.966
757 194.545
758 199.096
759	156.033691
760 192.838
761 187.371
762 184.147
763	169.954727
764	176.016037
765	170.900040
766	159.968338
767	175.731491
768 187.786
769 182.45
770 192.62
771 186.879
772	147.930878
773 201.661
774 181.397
775 204.263
776 184.834
777 190.302
778 180.766
779 200.146
780	178.979507
781 187.643
782	174.827042
783	168.133774
784 183.468
785	179.834442
786	170.956711
787 192.607
788 182.985
789	178.216675
790	177.482635
791 193.917
792	179.491348
793	173.584274
794	175.832809
795	179.696335
796 201.801
797 195.51
798	158.892899
799	169.401779
800 202.238
801 190.824
802 192.675
803	175.090347
804 210.162
805 185.608
806	166.425339
807 182.987
808 199.718
809 180.704
810 187.145
811	179.622238
812 181.074
813	179.907654
814 187.005
815	178.325592
816 192.194
817 187.606
818	179.065079
819 193.786
820 195.943
821 187.343
822 187.044
823 189.556
824 222.745
825	153.190567
826	179.737854
827	167.340057
828 183.064
829	178.984955
830 203.9
831	174.313721
832 187.369
833 183.909
834	164.574585
835 187.754
836 185.19
837	170.022202
838 185.052
839 196.441
840	160.792099
841 189.036
842 190.777
843	174.099014
844	178.186295
845 188.253
846	174.583710
847 181.714
848 207.932
849	178.864120
850 213.483
851 198.947
852 190.051
853 192.184
854 202.201
855 199.82
856 182.297
857 191.611
858 183.84
859 187.923
860	170.007462
861 195.435
862 184.812
863 190.501
864	162.846176
865	177.532516
866 187.672
867	166.335434
868 190.217
869	176.005783
870 193.921
871 187.119
872	170.482529
873 188.583
874	176.731995
875	178.963821
876	166.269409
877	171.608200
878	178.258987
879	177.886337
880 193.402
881 188.011
882	169.728775
883	160.111435
884	175.277191
885	174.557602
886	158.522705
887	165.213196
888	177.978119
889 187.022
890	172.891998
891	168.179840
892	174.877838
893 201.698
894	144.394867
895 192.16
896 202.495
897 195.126
898 180.851
899	176.384796
900 190.137
901	176.387970
902	173.401535
903	168.071030
904 184.467
905 195.686
906 181.296
907	168.732742
908	179.283630
909 184.188
910 194.752
911	164.616104
912 184.574
913	176.275665
914	141.739334
915 200.969
916	171.963562
917	179.447830
918	168.087372
919	173.196503
920 187.093
921	163.177460
922	173.148941
923	177.928940
924 191.601
925 198.605
926 185.456
927	156.903046
928	170.274414
929 196.214
930 182.712
931 199.009
932 181.124
933 187.654
934 199.834
935 186.141
936	158.470642
937	173.695740
938	175.286942
939 205.058
940 192.543
941 186.86
942 191.127
943 187.141
944	176.927521
945 192.143
946	170.730591
947	174.701309
948 188.32
949	175.550797
950	177.915237
951 194.934
952 186.352
953 199.834
954	162.027420
955 196.676
956 188.171
957 202.233
958	178.973694
959 181.69
960 208.967
961	175.764603
962	154.284149
963	166.418350
964 185.04
965	155.982819
966 183.872
967	173.419495
968 189.602
969 196.337
970 217.239
971	165.743805
972 186.577
973 199.426
974	166.439072
975 192.969
976	175.333267
977	168.959045
978	179.584091
979 205.226
980	174.285980
981 192.98
982 182.526
983	162.229401
984	160.909714
985	170.760590
986 189.751
987 205.133
988 185.427
989 185.034
990 181.741
991	174.017090
992 189.721
993	155.194534
994	168.571320
995	173.042831
996	169.662338
997	171.539352
998 187.718
999	175.113815
1000	168.270401
1001 182.806
