# Supplementary material for: Short-wavelength-sensitive 2 (Sws2) visual photopigment models combined with atomistic molecular simulations to predict spectral peaks of absorbance
Source: PLoS Comput Biol. 2020 Oct 21;16(10):e1008212. doi: 10.1371/journal.pcbi.1008212 (PMC7605715; doi:10.1371/journal.pcbi.1008212)
Supplement: S1 File — (ZIP) [file pcbi.1008212.s007.zip › S1_File/P-olivaceus-SWS2A-Angles/Torsion8-360.dat]

0	171.161179
1	174.513611
2 181.071
3	173.276047
4	176.389633
5	174.494415
6	175.173172
7	175.885117
8 187.25
9	172.053452
10	179.200180
11	175.426270
12	168.051208
13	163.605362
14	167.817566
15	169.887131
16 191.919
17 181.207
18	177.133301
19	171.688797
20	172.611206
21	176.991653
22 182.922
23	179.078064
24 184.524
25 181.644
26	167.264847
27	177.197891
28	171.337967
29	169.142532
30 182.092
31 183.455
32	179.123581
33	170.908096
34 182.707
35	169.977020
36 180.402
37 185.259
38 186.543
39 187.058
40 181.045
41	177.559723
42	168.090942
43 182.621
44 184.552
45	175.796844
46 180.224
47 185.813
48	171.510468
49 185.405
50	168.591644
51	179.983414
52	175.070312
53 182.763
54	164.306564
55	175.294662
56 183.111
57 188.681
58	175.695633
59 193.157
60	168.173157
61	177.114883
62 185.253
63 184.974
64	177.285446
65	174.431320
66	179.602783
67 183.279
68	179.635040
69	177.788712
70	176.515320
71 181.479
72 182.23
73	177.377228
74	174.520691
75	175.354782
76	179.386703
77	175.978394
78	175.877029
79 184.739
80 181.007
81	171.401917
82	172.425552
83 180.194
84	175.132538
85	175.389038
86	167.253098
87 184.228
88 185.233
89	173.810379
90 189.346
91 181.891
92	171.082397
93	169.010986
94 184.865
95 189.066
96	179.845230
97 186.414
98	168.599640
99	177.689255
100 195.256
101	173.562057
102 188.218
103 194.524
104	179.029190
105 190.043
106	170.265671
107	172.095673
108	178.572983
109	178.991379
110	178.154861
111 187.726
112	175.089920
113 190.715
114 183.597
115 180.723
116	177.459503
117	171.174469
118	170.753159
119	176.257294
120 188.816
121 181.062
122 183.134
123	171.093857
124	175.000153
125 184.75
126 184.987
127	175.602478
128	177.636322
129	175.364380
130 181.608
131 180.662
132	177.389801
133	167.783569
134	166.074310
135	172.872055
136 185.117
137 193.547
138 191.911
139 185.201
140	169.227798
141	174.519455
142	175.337585
143	166.993546
144	169.916626
145 190.87
146	179.950241
147 181.626
148 180.991
149 180.594
150 182.212
151 180.204
152 182.292
153	168.934280
154 183.36
155 188.579
156	179.239471
157 182.738
158	177.386856
159 181.016
160	178.536636
161	178.227890
162	175.971268
163	167.743500
164	178.499680
165 182.701
166 185.337
167	158.472458
168 182.124
169	172.958359
170 181.331
171	167.551086
172 180.501
173 180.373
174 187.771
175 182.712
176 196.322
177	163.662659
178 180.405
179	179.303040
180 185.607
181 181.207
182	175.847229
183	179.310440
184	177.709869
185 180.435
186	177.127777
187 192.857
188 181.013
189	178.025192
190	170.770477
191	170.479996
192 184.181
193 187.254
194	177.126526
195	171.531525
196	176.588379
197 182.09
198	173.997787
199 181.74
200	176.759567
201 182.697
202 181.602
203 180.396
204 185.018
205 181.517
206 181.419
207 185.974
208 181.048
209 180.689
210 189.314
211 183.976
212 184.661
213	178.123764
214	176.426758
215	176.038544
216	174.395157
217	173.803955
218	174.382477
219 184.153
220 182.285
221	166.642609
222 180.268
223	177.666290
224	169.562302
225	179.846069
226	177.156769
227 180.31
228 187.83
229 180.958
230 187.99
231	177.195709
232	173.475830
233 184.686
234 188.379
235 184.201
236	173.777985
237 189.126
238	179.467087
239 190.625
240 184.271
241	178.890091
242 181.972
243	176.145569
244	175.860931
245 181.192
246 187.814
247 194.073
248	179.339325
249 189.125
250	169.895721
251 182.038
252 182.189
253	177.107315
254	179.438202
255	176.098038
256 180.028
257	174.151062
258	171.445389
259 191.098
260	179.515244
261 183.432
262 186.269
263 190.826
264 186.056
265 183.271
266 189.088
267 183.24
268 182.67
269	175.794922
270 181.438
271 184.722
272 196.122
273 187.565
274	170.579056
275 184.471
276 183.81
277 186.556
278 190.233
279 186.778
280	177.939835
281 186.91
282	172.485138
283	172.527008
284 181.635
285	179.329376
286 182.029
287 184.766
288	176.782562
289	177.022049
290	166.894775
291 195.344
292	170.719620
293 185.115
294	171.267181
295	172.034653
296	175.160446
297 183.903
298	171.245193
299	169.038925
300	178.738556
301	177.630875
302 182.754
303	176.962540
304	175.345139
305	169.724625
306	177.815582
307	176.311417
308	173.592789
309	177.233963
310	175.804291
311	172.631119
312 185.078
313	174.956253
314	163.118790
315 184.999
316	177.740005
317	177.362976
318	168.763489
319	175.051102
320	177.551254
321 181.065
322	178.256332
323	177.016953
324	168.258118
325	176.562988
326 186.156
327	173.192688
328	176.814484
329	174.032333
330 185.035
331 184.646
332 194.97
333 186.453
334 182.4
335	178.534805
336 184.054
337 182.633
338	178.030533
339 186.617
340 185.978
341	177.361038
342 191.748
343	179.529907
344	177.597610
345	178.455185
346 180.12
347	165.510117
348 183.198
349 181.096
350 184.687
351	174.776398
352	170.660995
353	175.284332
354	173.696594
355 184.15
356	178.496323
357	175.540878
358	179.755554
359	171.416290
360	177.437180
361	178.067413
362	173.490250
363	173.891754
364	171.172684
365	172.748459
366 180.899
367 183.323
368 181.308
369 182.238
370	177.532257
371	168.306656
372 185.806
373	174.703201
374	176.983643
375	174.992569
376	174.333679
377 180.195
378	174.817810
379	177.167801
380	179.706085
381 181.119
382 182.783
383	173.447830
384	170.997330
385 180.231
386	172.502701
387 194.675
388	166.866089
389 189.436
390 180.725
391	174.156387
392	174.862869
393	176.339569
394	175.176788
395	178.870529
396 183.161
397	175.349411
398 197.459
399 182.814
400	175.761597
401 184.926
402 188.295
403	175.223450
404	172.894562
405	169.176056
406 190.798
407 184.556
408 181.229
409	160.886795
410 181.836
411	177.550415
412	174.295151
413	174.212921
414	172.983429
415	174.568924
416	176.430725
417	169.034134
418	171.804718
419	160.746201
420	175.353439
421	179.357513
422 189.592
423	167.904602
424 183.232
425 184.648
426	155.920074
427	167.055191
428 183.514
429 191.117
430	172.982941
431	172.517380
432 183.328
433 185.583
434	175.610168
435	171.840149
436 190.505
437	169.517807
438	161.715195
439	169.952423
440	170.589615
441	177.188568
442	169.498138
443	176.644806
444 182.681
445 182.849
446 182.201
447 180.495
448 180.068
449	172.913788
450 184.377
451	175.580231
452 180.211
453	175.954727
454 185.983
455	171.532898
456 180.366
457 180.984
458 182.849
459	172.308060
460	175.717834
461	174.232330
462 184.691
463 184.147
464	179.985580
465	173.908752
466 183.264
467	167.901016
468 183.468
469 189.203
470	176.207581
471 180.218
472 182.017
473 188.113
474 186.661
475 185.022
476	169.396332
477 182.667
478	173.135025
479 180.073
480	175.712189
481 185.236
482	177.507751
483	176.050583
484 184.223
485	173.360596
486	168.799927
487 180.364
488 185.004
489 187.104
490	174.013214
491	175.898560
492 183.593
493 185.096
494 189.004
495 180.078
496	178.282715
497	173.358780
498	174.050034
499 181.888
500	165.231186
501 180.645
502 180.521
503	174.161987
504 184.353
505	177.268127
506	179.543335
507	177.756821
508	177.397980
509 182.73
510	178.298737
511 181.069
512	178.925125
513	175.043564
514	178.774246
515 185.177
516	163.660645
517 186.429
518 184.493
519	176.111542
520 181.029
521	178.989670
522	175.814407
523	179.622299
524 193.096
525	173.477951
526 181.508
527 187.47
528	177.974579
529 188.63
530	177.935806
531 192.713
532	177.806931
533 181.567
534 180.416
535	178.541214
536 187.357
537 188.081
538 186.969
539	170.835678
540	177.458328
541 192.694
542 183.337
543 193.207
544 190.784
545 181.815
546 181.47
547	172.233521
548 183.778
549	162.824478
550	172.900818
551 180.048
552	172.498611
553 191.867
554 192.629
555	177.822983
556	176.399918
557 184.689
558 182.581
559 186.267
560 183.541
561	172.824554
562 185.035
563	177.396667
564 180.5
565 188.538
566 185.387
567	164.622299
568	179.708755
569	177.138809
570	171.478912
571 185.812
572	176.978745
573 184.397
574	179.301422
575 183.642
576	173.890411
577	169.921478
578 182.036
579 182.068
580 180.884
581	179.724365
582 188.078
583 180.564
584 191.043
585	179.250885
586	176.917786
587	175.508469
588	177.771606
589 183.02
590	174.789047
591 183.198
592 185.708
593	179.168442
594	164.774750
595	177.091721
596	169.676239
597	176.477783
598	179.774902
599 186.826
600	174.785583
601	177.355011
602 184.01
603	178.151733
604	176.255020
605	170.293503
606 185.83
607	178.140549
608 182.264
609	178.069656
610	178.567841
611	175.386566
612	172.461639
613 183.574
614	173.419250
615	171.825562
616	179.976990
617 180.931
618 186.826
619	179.572876
620 182.518
621 188.611
622	177.590530
623 185.463
624 181.025
625 180.304
626 180.44
627	174.971283
628 180.908
629	179.404327
630 187.092
631	177.436935
632	176.700409
633 181.41
634	172.577408
635 187.094
636 182.648
637	175.302689
638 189.207
639 183.818
640	179.130249
641	176.157135
642 181.273
643 185.828
644	178.626053
645 186.053
646	178.297653
647 187.205
648	177.354523
649 187.05
650	177.982544
651 186.249
652	174.724152
653	178.942902
654 180.164
655 187.1
656	179.750336
657	173.464920
658	173.073563
659	171.345703
660 180.413
661 182.511
662	175.720276
663 181.931
664 181.337
665	169.659988
666	172.463654
667	179.557510
668	178.321213
669	169.884476
670	179.377640
671 180.241
672	176.577438
673 195.018
674 183.911
675	175.009567
676 184.352
677	175.700302
678	171.497299
679	177.359283
680 185.791
681	175.703415
682 182.648
683	178.720093
684	179.515854
685 181.153
686 181.235
687 180.969
688 186.493
689	178.177277
690	175.401428
691	179.489655
692	179.040802
693 184.813
694	177.723770
695	177.063599
696 181.366
697	177.570450
698	175.838898
699	174.040558
700	177.495361
701	176.421463
702 181.891
703 183.408
704 182.107
705 183.593
706	179.567871
707	179.073685
708	176.143768
709 186.905
710	174.696335
711	161.991135
712	174.494247
713 181.268
714	178.476501
715	174.686768
716	176.957260
717	177.191071
718	178.977020
719	174.337204
720	175.366348
721	168.779053
722	173.385788
723 180.22
724 182.875
725	166.608002
726	172.755646
727 187.24
728	175.486404
729 181.658
730 185.641
731	177.476105
732	176.539124
733 186.263
734 191.526
735	172.083710
736 180.056
737	172.992096
738 187.713
739	176.289139
740 181.113
741 187.728
742	175.450241
743	178.913040
744 183.116
745	171.241241
746 183.945
747 181.591
748 182.25
749 183.917
750 184.355
751	176.812973
752	175.753296
753	179.863678
754	170.267105
755 182.648
756 182.388
757	177.506088
758	175.527359
759 182.675
760 185.623
761 182.802
762 195.897
763	171.237961
764	178.636490
765 181.899
766	170.874039
767	178.925812
768	170.715851
769 180.646
770 181.172
771	177.480759
772 183.358
773	179.037750
774 183.131
775	179.963104
776	163.532913
777	174.942245
778	175.973587
779 180.715
780 180.106
781 181.043
782 190.011
783 181.534
784	175.140228
785 183.381
786 180.77
787	174.230743
788 186.645
789 186.755
790 184.104
791	175.552338
792	174.135452
793 181.314
794 181.54
795	176.455261
796	173.816238
797	168.724976
798	176.141449
799	175.361145
800 181.09
801	171.315933
802	179.337997
803 181.337
804	164.662155
805	172.106903
806 184.614
807	167.037552
808	171.057831
809	174.628159
810	178.072403
811 184.326
812	166.512787
813	175.674164
814 180.035
815 187.372
816 182.708
817 181.467
818	177.978638
819	178.657913
820	170.903534
821	176.998688
822 185.532
823	179.366623
824 183.906
825	176.955612
826 203.238
827	175.882584
828	173.573898
829	170.886520
830 193.121
831 181.587
832 181.545
833	174.931839
834	179.286102
835 181.908
836	177.356171
837 182.713
838 184.182
839	178.780350
840	175.151764
841	169.521973
842	176.624176
843 182.638
844	173.477188
845	172.889114
846	174.891357
847 180.136
848	167.961380
849	179.613144
850 186.797
851 180.641
852 189.928
853 182.458
854	177.638596
855	171.899231
856	170.470520
857 184.837
858	177.423370
859	179.656372
860	173.926544
861 188.593
862 181.663
863 184.022
864	179.837021
865 180.548
866 183.837
867 188.599
868 192.605
869 190.669
870 187.366
871 186.589
872	174.054581
873 184.216
874 188.241
875	175.238052
876 180.02
877 182.521
878	171.606155
879	178.027283
880	178.907196
881 182.416
882 186.917
883	161.801636
884 180.599
885 182.641
886 184.559
887 181.313
888 183.433
889	178.355316
890 188.146
891 187.873
892	175.239395
893	171.981674
894	175.143646
895	173.066727
896	176.214737
897 182.219
898	174.661575
899	179.232742
900	178.576233
901 183.779
902	174.160492
903	176.102310
904 182.681
905 188.397
906	172.759125
907 182.014
908	179.677124
909	177.610870
910	171.464935
911 180.477
912 187.239
913	174.937256
914	164.363785
915	173.150269
916 181.806
917	175.459091
918	179.061752
919	177.773376
920	178.006958
921 187.418
922	178.734436
923	176.018982
924	177.850845
925	173.870117
926 183.082
927 189.782
928 184.118
929 196.091
930	178.007523
931 182.086
932	170.957932
933	177.531052
934 189.574
935 194.795
936	177.289047
937	175.243469
938 183.676
939	174.360535
940 180.798
941	172.640823
942	179.462997
943 181.331
944 188.26
945	175.316025
946 180.097
947 184.353
948 182.498
949	172.574661
950 180.464
951	179.792297
952	178.695297
953	179.965881
954 181.849
955 180.839
956	179.345261
957	165.377106
958	178.136734
959	177.635269
960	177.614090
961 186.023
962	179.203491
963 189.218
964	168.319901
965	176.744156
966	174.927719
967 181.382
968	177.414688
969	178.191223
970	176.480682
971 183.454
972 182.73
973	174.629395
974	179.351715
975	165.815231
976 180.667
977 180.18
978	172.742813
979 186.463
980	176.576797
981	172.374557
982	178.997559
983	171.967316
984	173.145264
985 187.636
986 184.09
987 185.99
988	174.622971
989 189.054
990	176.531662
991	170.074005
992 180.732
993 185.774
994	172.930573
995	173.213196
996	179.584839
997	178.483917
998	175.191696
999	173.970261
1000	160.409988
1001 188.502
