# Supplementary material for: Short-wavelength-sensitive 2 (Sws2) visual photopigment models combined with atomistic molecular simulations to predict spectral peaks of absorbance
Source: PLoS Comput Biol. 2020 Oct 21;16(10):e1008212. doi: 10.1371/journal.pcbi.1008212 (PMC7605715; doi:10.1371/journal.pcbi.1008212)
Supplement: S1 File — (ZIP) [file pcbi.1008212.s007.zip › S1_File/P-olivaceus-SWS2A-Angles/Torsion9.dat]

0	-32.461159
1	-59.289082
2	-62.855835
3	-61.404739
4	-35.139866
5	-68.204269
6	-73.411705
7	-68.461334
8	-76.870064
9	-56.675354
10	-60.234077
11	-43.712860
12	-63.218662
13	-41.408508
14	-70.941101
15	-85.430367
16	-46.383419
17	-75.889076
18	-52.129204
19	-43.568958
20	-58.844845
21	-59.891144
22	-48.586987
23	-68.179634
24	-61.863171
25	-46.157494
26	-55.364647
27	-63.330227
28	-31.322651
29	-39.516235
30	-53.284889
31	-48.796387
32	-53.366810
33	-60.197422
34	-43.848614
35	-43.654663
36	-67.068176
37	-53.865433
38	-40.043694
39	-44.765923
40	-55.845169
41	-51.962734
42	-63.301743
43	-49.042725
44	-48.002762
45	-40.743843
46	-45.611256
47	-34.099739
48	-46.732418
49	-49.954971
50	-62.269386
51	-54.291264
52	-43.976730
53	-43.534985
54	-25.543083
55	-59.275879
56	-26.991467
57	-39.523067
58	-33.085873
59	-35.397064
60	-28.466467
61	-44.674767
62	-57.604710
63	-67.370163
64	-42.406628
65	-57.729885
66	-54.700020
67	-29.372398
68	-25.433813
69	-25.378647
70	-63.221893
71	-48.392075
72	-48.247196
73	-46.032269
74	-43.574501
75	-71.125099
76	-72.989067
77	-57.293892
78	-38.702862
79	-37.084873
80	-52.870899
81	-44.346615
82	-58.869114
83	-58.413685
84	-60.041733
85	-21.474520
86	-54.862938
87	-48.032909
88	-29.945564
89	-37.455780
90	-47.680420
91	-28.057707
92	-33.610710
93	-54.560635
94	-47.630726
95	-42.079285
96	-72.916458
97	-46.208286
98	-52.570866
99	-51.015030
100	-48.740810
101	-52.847633
102	-26.698950
103	-29.574699
104	-40.955715
105	-26.617222
106	-52.912579
107	-62.102692
108	-66.754990
109	-49.576324
110	-38.517532
111	-47.666695
112	-39.522263
113	-53.020580
114	-55.257385
115	-51.107914
116	-65.268684
117	-48.621468
118	-42.978271
119	-39.010235
120	-18.058683
121	-24.770716
122	-34.647190
123	-45.610802
124	-44.256676
125	-50.957687
126	-41.798248
127	-49.287178
128	-60.430756
129	-67.730492
130	-48.935429
131	-65.405075
132	-52.318989
133	-42.568806
134	-49.335899
135	-55.980843
136	-58.249279
137	-41.762028
138	-53.515102
139	-70.244957
140	-36.216866
141	-56.868935
142	-59.334366
143	-50.853794
144	-50.844479
145	-51.235840
146	-62.884815
147	-40.918709
148	-24.375736
149	-36.457413
150	-50.897694
151	-30.691637
152	-59.623104
153	-38.554070
154	-47.544582
155	-27.049267
156	-51.927151
157	-38.799095
158	-44.914051
159	-46.720768
160	-64.786835
161	-48.330517
162	-26.444954
163	-52.219471
164	-44.568443
165	-48.479298
166	-56.072048
167	-36.572582
168	-57.360653
169	-48.647831
170	-38.208797
171	-44.271263
172	-32.397655
173	-47.011147
174	-36.075775
175	-37.270432
176	-57.979733
177	-37.211895
178	-39.540783
179	-44.002899
180	-35.308693
181	-45.113350
182	-72.693672
183	-33.411846
184	-65.840401
185	-66.163277
186	-50.768967
187	-36.158180
188	-39.660080
189	-37.156059
190	-82.078239
191	-72.820419
192	-51.783867
193	-45.248417
194	-54.890381
195	-52.598518
196	-62.094357
197	-33.616203
198	-43.251400
199	-31.776571
200	-41.040623
201	-46.353622
202	-78.908676
203	-40.216038
204	-56.248844
205	-47.887657
206	-61.677422
207	-20.245667
208	-56.636017
209	-48.599934
210	-43.608253
211	-43.916668
212	-56.946972
213	-22.421314
214	-63.293480
215	-61.367413
216	-59.823647
217	-39.626820
218	-57.715302
219	-32.620960
220	-37.996624
221	-73.148094
222	-63.257069
223	-47.555893
224	-41.310940
225	-64.803596
226	-48.333778
227	-59.065815
228	-43.521149
229	-62.359852
230	-41.245487
231	-41.615856
232	-55.611462
233	-50.425705
234	-65.798569
235	-54.376389
236	-49.374641
237	-51.681606
238	-71.518661
239	-66.711105
240	-40.059898
241	-49.649529
242	-35.802315
243	-61.526558
244	-49.847080
245	-50.826641
246	-60.553535
247	-48.319695
248	-39.714165
249	-44.251568
250	-71.948921
251	-44.406143
252	-41.440529
253	-43.656647
254	-68.315910
255	-45.042393
256	-36.278038
257	-45.510422
258	-71.131096
259	-67.326813
260	-52.723915
261	-39.268204
262	-50.525528
263	-47.571415
264	-63.452942
265	-49.926872
266	-42.850380
267	-61.373806
268	-31.807669
269	-66.555161
270	-42.960995
271	-79.946556
272	-48.667404
273	-61.859406
274	-68.882370
275	-53.735260
276	-58.512112
277	-46.799122
278	-60.901539
279	-50.677372
280	-64.122070
281	-54.971222
282	-69.223053
283	-46.064541
284	-47.240387
285	-52.204048
286	-39.990681
287	-75.389847
288	-48.899269
289	-70.651924
290	-51.550301
291	-45.158279
292	-54.463280
293	-65.414093
294	-60.929817
295	-38.500595
296	-44.418934
297	-57.194725
298	-39.850605
299	-37.386223
300	-25.945478
301	-31.148327
302	-42.897369
303	-39.333820
304	-57.732677
305	-59.619179
306	-65.404884
307	-54.463226
308	-57.949387
309	-65.474792
310	-55.515404
311	-62.621964
312	-43.741459
313	-34.190578
314	-65.604744
315	-60.797760
316	-51.873650
317	-59.218342
318	-37.765472
319	-58.157276
320	-73.349503
321	-63.332684
322	-44.291100
323	-49.704624
324	-52.700268
325	-37.940922
326	-24.478291
327	-49.370972
328	-53.268299
329	-43.887684
330	-37.819046
331	-36.087910
332	-46.150482
333	-45.060005
334	-51.707615
335	-42.038437
336	-65.703293
337	-31.644007
338	-44.872868
339	-45.878838
340	-43.010632
341	-56.528900
342	-42.898224
343	-57.002960
344	-54.196915
345	-49.523735
346	-56.884418
347	-41.239975
348	-47.655560
349	-53.959122
350	-49.597610
351	-55.406860
352	-66.426102
353	-42.387318
354	-51.804955
355	-43.680523
356	-75.989235
357	-56.185482
358	-65.238434
359	-54.484047
360	-59.401062
361	-72.419907
362	-44.666607
363	-60.366741
364	-70.921120
365	-48.571579
366	-54.700836
367	-37.758636
368	-52.088337
369	-55.435257
370	-58.439556
371	-73.314819
372	-64.837669
373	-47.356308
374	-62.612980
375	-45.845383
376	-71.414673
377	-31.170774
378	-46.200039
379	-52.540611
380	-63.680233
381	-63.303944
382	-58.128372
383	-61.592407
384	-79.990547
385	-62.238503
386	-55.074448
387	-60.643837
388	-67.566254
389	-63.346886
390	-68.583191
391	-46.274296
392	-70.107803
393	-47.739605
394	-65.740097
395	-57.372257
396	-57.115498
397	-71.139297
398	-71.935730
399	-58.028282
400	-54.029190
401	-55.627342
402	-57.311146
403	-68.251564
404	-65.358154
405	-51.958466
406	-35.102245
407	-68.170326
408	-69.137070
409	-50.412304
410	-50.470871
411	-50.540451
412	-57.839249
413	-63.367641
414	-54.691460
415	-59.379013
416	-53.467472
417	-69.380791
418	-74.080994
419	-41.469692
420	-67.900032
421	-48.538113
422	-66.437584
423	-60.479221
424	-60.473015
425	-31.967947
426	-38.749557
427	-48.505455
428	-50.928482
429	-53.064201
430	-34.351036
431	-49.741104
432	-23.593424
433	-52.159470
434	-24.462662
435	-38.110130
436	-63.797348
437	-60.785160
438	-53.659943
439	-40.843040
440	-70.045364
441	-52.084045
442	-45.966801
443	-56.506271
444	-45.878845
445	-41.022346
446	-59.004692
447	-31.957306
448	-37.094582
449	-73.661461
450	-55.928612
451	-54.810211
452	-52.664890
453	-35.911949
454	-40.535915
455	-13.653323
456	-63.417011
457	-71.429504
458	-50.901382
459	-69.328903
460	-50.175938
461	-61.694824
462	-56.457302
463	-54.104290
464	-34.753891
465	-55.802444
466	-53.195400
467	-47.791122
468	-41.772079
469	-65.373672
470	-58.625999
471	-45.367500
472	-60.425644
473	-36.082584
474	-50.711830
475	-75.441719
476	-21.802616
477	-41.050453
478	-44.736790
479	-39.635437
480	-54.186474
481	-64.423111
482	-53.142223
483	-36.232628
484	-59.565800
485	-75.405922
486	-72.927719
487	-72.023422
488	-59.570698
489	-48.837902
490	-70.452995
491	-53.453102
492	-38.457085
493	-47.537518
494	-64.341919
495	-77.132828
496	-53.223503
497	-49.285801
498	-54.496880
499	-40.150299
500	-40.955257
501	-36.682877
502	-39.821953
503	-29.670994
504	-65.442566
505	-50.696095
506	-50.996460
507	-63.291451
508	-35.178947
509	-47.084023
510	-45.499802
511	-25.807556
512	-72.764954
513	-58.533264
514	-65.421455
515	-69.237213
516	-51.829422
517	-33.508854
518	-51.825977
519	-66.379990
520	-50.478249
521	-78.010887
522	-52.799618
523	-46.379429
524	-54.823402
525	-46.852325
526	-49.178185
527	-44.221809
528	-53.563927
529	-43.041161
530	-65.703705
531	-52.563217
532	-38.298069
533	-49.603569
534	-39.584660
535	-66.364655
536	-63.050667
537	-41.066067
538	-45.338001
539	-27.789078
540	-51.222630
541	-32.298126
542	-56.837151
543	-66.516556
544	-48.564186
545	-71.456696
546	-43.449360
547	-44.083851
548	-35.826996
549	-52.831146
550	-29.663700
551	-40.928768
552	-55.534931
553	-32.105988
554	-57.457142
555	-72.111206
556	-39.816143
557	-61.669445
558	-58.923359
559	-29.269150
560	-44.111217
561	-34.625893
562	-40.389816
563	-56.449570
564	-53.651402
565	-43.441971
566	-53.302864
567	-47.761166
568	-35.161919
569	-31.858322
570	-45.428146
571	-49.472546
572	-66.465248
573	-60.112808
574	-61.163128
575	-75.739632
576	-67.836060
577	-27.885183
578	-35.036179
579	-84.661232
580	-56.043629
581	-19.210810
582	-33.096756
583	-49.948441
584	-47.799236
585	-34.388138
586	-44.587841
587	-67.889793
588	-42.548061
589	-33.902573
590	-49.362072
591	-49.501869
592	-60.453445
593	-57.828651
594	-55.410591
595	-56.038288
596	-57.179794
597	-65.810738
598	-46.955875
599	-68.475060
600	-43.306667
601	-41.876289
602	-68.948097
603	-33.831253
604	-33.364643
605	-44.722214
606	-64.780777
607	-63.127705
608	-46.071369
609	-60.477200
610	-43.926338
611	-70.067184
612	-67.538986
613	-42.210770
614	-70.801338
615	-33.361916
616	-38.406662
617	-73.049782
618	-42.701874
619	-23.308870
620	-50.384945
621	-63.443817
622	-61.209801
623	-48.765888
624	-54.427284
625	-43.466278
626	-44.546280
627	-69.555679
628	-55.703796
629	-40.256744
630	-50.488110
631	-40.120213
632	-59.084244
633	-57.160450
634	-46.580078
635	-62.255394
636	-68.707748
637	-40.734592
638	-57.845036
639	-52.220631
640	-28.874884
641	-41.855412
642	-52.853691
643	-40.979786
644	-36.846069
645	-54.225170
646	-59.320835
647	-61.463219
648	-61.112389
649	-41.009121
650	-57.557835
651	-58.692425
652	-84.026505
653	-50.733334
654	-29.490881
655	-55.177315
656	-51.225704
657	-28.760311
658	-62.918999
659	-54.476929
660	-74.080284
661	-64.610031
662	-58.288601
663	-52.021278
664	-4.265150
665	-38.224644
666	-48.783859
667	-25.808319
668	-60.383053
669	-60.230228
670	-36.682724
671	-66.084991
672	-68.445992
673	-83.108231
674	-32.531792
675	-56.857014
676	-43.456558
677	-54.200687
678	-43.355732
679	-47.360287
680	-46.625919
681	-42.212383
682	-53.071598
683	-57.224964
684	-33.824993
685	-70.769020
686	-62.026669
687	-67.683586
688	-60.563808
689	-64.273697
690	-37.093925
691	-52.996605
692	-36.878368
693	-62.645206
694	-60.952255
695	-73.201271
696	-68.134552
697	-36.676636
698	-52.087166
699	-59.710873
700	-60.120049
701	-59.161602
702	-32.689571
703	-31.437962
704	-65.951233
705	-55.404060
706	-38.986958
707	-52.481049
708	-57.869801
709	-35.877987
710	-52.218143
711	-47.761055
712	-48.066303
713	-55.656761
714	-36.609028
715	-59.138481
716	-53.434395
717	-52.866421
718	-23.956560
719	-29.188400
720	-52.778694
721	-31.875858
722	-28.952608
723	-53.629871
724	-63.581131
725	-63.943844
726	-60.543652
727	-55.366493
728	-56.291756
729	-28.631987
730	-59.115658
731	-85.303711
732	-27.810129
733	-65.567764
734	-52.873573
735	-56.581455
736	-52.586807
737	-62.901848
738	-62.500500
739	-46.989719
740	-54.752975
741	-61.717625
742	-52.693138
743	-63.085041
744	-39.290752
745	-58.246029
746	-44.494888
747	-50.587803
748	-57.038540
749	-57.358166
750	-47.871357
751	-40.616184
752	-55.627586
753	-63.815872
754	-37.592789
755	-30.630741
756	-48.570030
757	-41.460449
758	-61.853134
759	-67.448891
760	-45.196938
761	-47.869976
762	-42.931831
763	-40.773392
764	-46.565716
765	-59.452473
766	-45.610367
767	-64.956406
768	-57.695995
769	-58.515957
770	-46.584995
771	-51.923904
772	-45.339329
773	-53.257217
774	-56.820160
775	-52.341938
776	-55.999504
777	-33.286938
778	-53.533520
779	-58.870842
780	-50.795315
781	-61.646851
782	-47.748894
783	-39.553703
784	-51.240543
785	-37.986404
786	-60.568951
787	-61.226131
788	-59.653656
789	-48.897541
790	-41.592354
791	-63.436005
792	-42.324734
793	-50.534557
794	-44.624268
795	-26.799707
796	-83.768921
797	-50.214169
798	-74.056580
799	-66.048386
800	-46.510250
801	-57.695347
802	-58.607563
803	-60.753975
804	-72.791702
805	-53.337486
806	-73.354469
807	-39.437145
808	-80.551949
809	-60.684170
810	-72.391983
811	-38.300262
812	-65.436630
813	-57.041790
814	-55.305897
815	-57.848568
816	-40.194653
817	-71.739906
818	-26.014273
819	-70.051384
820	-61.552197
821	-45.703384
822	-55.059708
823	-46.947514
824	-38.035057
825	-46.814999
826	-47.908451
827	-51.267155
828	-43.059883
829	-63.690239
830	-42.699478
831	-38.203335
832	-59.166355
833	-62.657856
834	-62.311016
835	-50.375225
836	-55.966557
837	-56.476040
838	-70.907715
839	-60.757168
840	-57.633434
841	-39.151878
842	-43.174397
843	-38.378487
844	-64.103203
845	-56.322880
846	-68.218849
847	-57.477619
848	-69.310349
849	-52.891815
850	-44.820496
851	-77.451492
852	-45.111153
853	-38.113937
854	-68.577232
855	-71.777290
856	-65.090385
857	-55.395729
858	-61.547825
859	-49.065834
860	-51.611382
861	-54.734539
862	-65.391029
863	-40.531605
864	-61.604988
865	-60.235874
866	-32.132137
867	-65.148117
868	-54.865517
869	-47.711754
870	-67.484512
871	-62.891350
872	-54.849045
873	-54.202057
874	-48.086685
875	-60.375484
876	-33.324997
877	-58.054436
878	-51.360672
879	-55.763733
880	-44.529442
881	-56.912537
882	-72.806061
883	-61.510227
884	-34.915859
885	-44.259983
886	-48.173061
887	-30.049780
888	-74.262062
889	-42.500225
890	-43.168350
891	-61.916252
892	-54.143040
893	-67.863480
894	-46.078613
895	-68.041389
896	-44.968143
897	-49.920521
898	-58.464745
899	-63.249725
900	-70.344681
901	-79.678879
902	-43.237099
903	-49.032509
904	-52.237606
905	-52.247025
906	-47.947166
907	-52.787685
908	-38.188316
909	-40.716843
910	-40.741753
911	-63.915627
912	-46.454849
913	-65.910828
914	-60.787086
915	-47.554810
916	-43.204941
917	-69.131447
918	-58.043167
919	-66.822609
920	-54.103870
921	-30.773472
922	-39.947807
923	-65.500877
924	-68.916565
925	-71.256111
926	-51.319569
927	-61.949509
928	-56.078007
929	-42.981689
930	-56.620914
931	-39.961662
932	-38.244415
933	-72.554962
934	-47.657051
935	-40.055450
936	-55.584461
937	-81.694008
938	-54.800560
939	-65.455879
940	-56.778721
941	-58.348133
942	-45.022129
943	-69.581627
944	-58.149376
945	-48.845089
946	-42.050339
947	-42.836285
948	-36.664345
949	-66.241325
950	-60.626404
951	-54.462036
952	-39.832943
953	-60.393196
954	-45.069450
955	-55.600716
956	-59.531662
957	-62.691010
958	-61.367565
959	-52.719967
960	-67.999382
961	-81.872818
962	-43.151234
963	-74.875702
964	-74.293991
965	-61.682312
966	-53.663055
967	-65.797302
968	-79.334641
969	-69.835693
970	-73.323395
971	-64.971329
972	-62.149921
973	-87.564491
974	-77.561989
975	-77.800385
976	-58.044994
977	-66.903633
978	-55.999424
979	-63.120922
980	-63.326443
981	-66.790489
982	-63.096413
983	-50.269016
984	-56.657524
985	-52.047379
986	-69.984200
987	-83.056938
988	-58.601929
989	-75.369316
990	-62.931328
991	-57.913776
992	-37.380238
993	-46.422245
994	-51.298992
995	-24.266901
996	-71.109314
997	-52.343693
998	-74.878189
999	-54.964413
1000	-81.139626
1001	-64.685158
