# Supplementary material for: Short-wavelength-sensitive 2 (Sws2) visual photopigment models combined with atomistic molecular simulations to predict spectral peaks of absorbance
Source: PLoS Comput Biol. 2020 Oct 21;16(10):e1008212. doi: 10.1371/journal.pcbi.1008212 (PMC7605715; doi:10.1371/journal.pcbi.1008212)
Supplement: S1 File — (ZIP) [file pcbi.1008212.s007.zip › S1_File/P-olivaceus-SWS2A-Angles/Torsion10.dat]

0	163.930405
1	141.695618
2	144.353073
3	149.529327
4	136.965698
5	154.641251
6	149.453140
7	152.179459
8	141.309311
9	131.765228
10	135.397156
11	150.600327
12	147.550735
13	154.244629
14	141.653397
15	133.810501
16	145.359665
17	153.092514
18	140.629364
19	152.941559
20	165.890381
21	160.057404
22	146.507355
23	156.046646
24	124.929214
25	144.609955
26	145.678116
27	150.877289
28	133.518936
29	146.013794
30	167.283707
31	166.577759
32	127.267723
33	132.015167
34	166.710251
35	-179.403839
36	124.908562
37	136.006226
38	163.160904
39	155.799438
40	138.655640
41	128.647552
42	166.203171
43	154.619675
44	149.722382
45	137.786728
46	153.831757
47	168.710022
48	144.216583
49	142.465851
50	132.805405
51	143.531876
52	130.883606
53	171.364044
54	153.183899
55	142.039902
56	167.832565
57	147.033142
58	154.597931
59	142.338562
60	137.118607
61	157.985291
62	149.941116
63	133.394379
64	148.813965
65	146.816711
66	169.641052
67	131.941422
68	147.769485
69	165.156525
70	166.696289
71	140.447723
72	168.824844
73	169.670776
74	142.616669
75	148.353729
76	138.365936
77	146.607239
78	161.173004
79	133.620209
80	149.963242
81	131.931961
82	145.500137
83	144.966064
84	157.484589
85	137.028824
86	131.802689
87	169.863480
88	162.454391
89	158.989029
90	162.394409
91	177.321793
92	148.100693
93	125.508263
94	150.880127
95	157.341171
96	148.069611
97	146.949005
98	168.746643
99	170.180099
100	147.814087
101	143.345673
102	135.779968
103	169.362015
104	158.539368
105	126.573723
106	132.061417
107	154.401398
108	137.231766
109	151.317993
110	161.548218
111	128.153427
112	158.864853
113	147.822128
114	109.518990
115	147.005249
116	144.974350
117	141.055374
118	135.723724
119	140.949387
120	165.798325
121	176.923706
122	124.979156
123	140.567719
124	143.198715
125	169.678375
126	154.764496
127	128.859894
128	147.346939
129	126.028702
130	97.496384
131	127.803017
132	135.925095
133	118.004387
134	126.894867
135	153.381042
136	129.912643
137	135.602737
138	147.692337
139	153.289780
140	131.151825
141	142.432877
142	127.151894
143	156.807175
144	134.296616
145	166.211334
146	149.672302
147	162.704636
148	165.681335
149	136.358734
150	127.512871
151	137.087769
152	117.999809
153	146.782578
154	163.071625
155	154.573212
156	157.092941
157	153.708099
158	168.721283
159	138.939178
160	123.433128
161	139.413574
162	162.212601
163	143.578323
164	159.646500
165	149.736084
166	136.071854
167	124.478096
168	133.228607
169	159.009018
170	158.928360
171	126.987114
172	174.310776
173	161.446793
174	150.482880
175	137.608429
176	161.907761
177	123.661507
178	168.402618
179	144.022629
180	176.366592
181	148.588745
182	110.063690
183	142.337753
184	138.463867
185	151.395538
186	154.862442
187	156.958923
188	144.496735
189	158.333847
190	118.344872
191	140.950195
192	107.312828
193	159.579773
194	99.953583
195	135.713181
196	90.368408
197	142.699738
198	118.780830
199	133.465027
200	-177.754196
201	127.508995
202	133.629364
203	158.224731
204	133.716934
205	139.258408
206	155.764069
207	151.843063
208	152.125519
209	156.806793
210	119.328934
211	157.722488
212	144.516907
213	150.407501
214	144.011292
215	145.285309
216	139.526489
217	137.579025
218	122.595245
219	140.113052
220	116.855141
221	152.231293
222	126.244957
223	111.843727
224	167.567810
225	151.169312
226	150.528030
227	145.457077
228	155.554276
229	135.125153
230	159.499146
231	148.247543
232	134.459244
233	137.020523
234	125.826431
235	155.946945
236	157.027435
237	120.302963
238	153.485641
239	127.083252
240	162.851990
241	153.506439
242	163.332672
243	144.598068
244	118.224464
245	120.796227
246	149.744019
247	155.377411
248	142.218185
249	159.186462
250	121.701660
251	136.956848
252	124.051659
253	156.551453
254	143.941467
255	127.254784
256	138.003464
257	146.863998
258	120.693420
259	141.358017
260	155.358368
261	151.817184
262	126.365868
263	131.219131
264	138.893372
265	154.057480
266	160.749390
267	133.817383
268	169.656296
269	136.332993
270	146.263855
271	132.423050
272	127.527847
273	151.735031
274	113.553802
275	126.159309
276	147.890228
277	138.056519
278	136.443100
279	133.078110
280	150.045654
281	134.675171
282	134.082886
283	139.379578
284	151.817001
285	166.867691
286	159.470718
287	133.878891
288	150.686508
289	128.365356
290	145.945633
291	146.994797
292	145.202911
293	138.679672
294	127.607567
295	149.574387
296	146.275574
297	154.581253
298	151.721207
299	136.957001
300	163.535843
301	142.561874
302	146.598801
303	129.088348
304	135.514389
305	136.363251
306	137.003418
307	140.159943
308	142.032562
309	142.272339
310	130.963501
311	117.980873
312	131.487671
313	158.013062
314	143.170837
315	105.514305
316	154.726044
317	148.389954
318	154.478806
319	131.189072
320	145.115784
321	136.851746
322	147.095566
323	135.455750
324	147.546753
325	121.041512
326	156.534500
327	116.882187
328	136.086243
329	132.687012
330	139.769562
331	158.580414
332	152.629379
333	171.922348
334	150.156189
335	142.831985
336	139.161743
337	141.565399
338	125.100220
339	129.772247
340	156.624237
341	139.474854
342	142.592346
343	136.651001
344	139.649414
345	137.842621
346	128.903076
347	166.469040
348	138.967087
349	146.381653
350	139.634705
351	149.598068
352	145.709610
353	134.785065
354	145.292938
355	124.862701
356	144.914368
357	131.349182
358	128.518082
359	124.706619
360	126.608406
361	137.661545
362	144.720016
363	152.431320
364	128.239792
365	147.729538
366	111.592758
367	144.871811
368	148.320190
369	118.176956
370	97.912621
371	111.750992
372	132.324890
373	120.908203
374	141.997421
375	138.606598
376	109.114838
377	148.061661
378	157.871933
379	134.670303
380	126.809280
381	131.433777
382	104.009628
383	129.155838
384	99.559937
385	131.333084
386	146.215958
387	108.070969
388	137.532211
389	146.595673
390	112.601295
391	125.154671
392	125.862305
393	121.922058
394	129.978577
395	151.662598
396	121.451202
397	135.389206
398	116.301033
399	134.514496
400	139.554459
401	145.141144
402	150.827316
403	127.503487
404	122.433258
405	141.303711
406	169.519623
407	148.141449
408	101.663971
409	146.459702
410	139.639771
411	141.060532
412	130.951538
413	135.394943
414	144.862244
415	122.789551
416	149.892227
417	141.346680
418	114.405853
419	123.798096
420	120.083374
421	163.819870
422	148.673370
423	155.164459
424	145.461136
425	160.885208
426	160.357620
427	156.635300
428	151.378418
429	142.871918
430	147.115845
431	135.405807
432	157.823303
433	143.944489
434	135.163361
435	131.236557
436	172.575165
437	145.005264
438	141.463165
439	164.670959
440	135.860550
441	123.365593
442	158.828003
443	153.772354
444	138.555557
445	121.448875
446	151.893402
447	145.773621
448	158.770752
449	153.275116
450	145.815201
451	131.432632
452	142.339111
453	126.112137
454	164.834808
455	160.689987
456	134.101913
457	132.602997
458	139.810455
459	138.371490
460	151.597382
461	148.855057
462	117.481834
463	152.233871
464	148.429932
465	130.893280
466	143.831512
467	118.191261
468	141.366409
469	143.316162
470	139.226303
471	134.369690
472	147.331238
473	156.303452
474	136.646225
475	134.724808
476	-178.891663
477	156.906830
478	140.393173
479	138.612488
480	166.589813
481	123.986092
482	128.843491
483	-176.239822
484	141.225052
485	117.483925
486	159.025635
487	131.939117
488	118.825089
489	142.045517
490	151.910950
491	149.034744
492	130.031128
493	168.599945
494	152.886230
495	134.091461
496	164.082138
497	151.247726
498	130.369553
499	151.961487
500	119.937714
501	161.011429
502	161.355804
503	-168.592804
504	136.042664
505	144.115341
506	140.614548
507	127.971588
508	135.611145
509	134.271469
510	150.508530
511	166.269318
512	137.372360
513	146.729706
514	143.108948
515	118.289864
516	129.885269
517	133.495117
518	135.007965
519	142.884995
520	142.417145
521	118.802750
522	149.914139
523	144.757751
524	138.032440
525	148.892624
526	148.744568
527	157.765991
528	147.351547
529	134.164185
530	138.530029
531	143.645432
532	153.856888
533	138.823822
534	130.797409
535	122.529236
536	136.436249
537	166.928207
538	172.911072
539	146.861282
540	146.928040
541	159.104813
542	153.215012
543	118.085258
544	151.150345
545	151.798981
546	155.672958
547	133.088699
548	163.944870
549	153.701675
550	173.885605
551	137.402924
552	138.926514
553	134.008179
554	153.642136
555	124.206665
556	160.957657
557	118.819183
558	136.459198
559	164.736633
560	154.303238
561	168.583054
562	136.401703
563	133.154755
564	154.523285
565	161.747131
566	140.703842
567	164.314880
568	166.638107
569	148.738831
570	138.437820
571	140.579910
572	118.937401
573	130.551178
574	132.273285
575	110.481369
576	133.487640
577	144.536774
578	135.817795
579	128.693893
580	162.064224
581	168.303604
582	154.062363
583	142.404648
584	158.183029
585	124.525017
586	153.184784
587	162.851425
588	154.279343
589	135.878799
590	164.662018
591	148.647202
592	136.290985
593	142.166245
594	155.065247
595	149.682693
596	151.369370
597	160.510818
598	140.919815
599	158.886093
600	150.644180
601	152.546494
602	149.500763
603	174.309280
604	177.452026
605	156.963379
606	143.809921
607	133.732254
608	147.738449
609	154.766006
610	147.379150
611	142.741074
612	161.218704
613	162.710693
614	121.872444
615	153.182205
616	154.087006
617	128.892029
618	146.380798
619	149.011551
620	147.040207
621	133.804840
622	109.484810
623	148.970627
624	158.264740
625	152.802948
626	164.586380
627	154.316437
628	147.659454
629	145.933578
630	125.378685
631	130.650238
632	133.368561
633	147.721848
634	96.491173
635	148.366852
636	144.450119
637	160.913742
638	147.107071
639	152.302536
640	145.811676
641	140.815201
642	143.545044
643	147.714218
644	145.451859
645	154.025864
646	135.803436
647	166.848740
648	146.206985
649	135.391174
650	146.981232
651	151.465607
652	131.245575
653	111.529083
654	141.808121
655	144.261688
656	116.655052
657	157.233032
658	133.739578
659	136.310928
660	117.224258
661	147.462250
662	141.376297
663	126.395988
664	168.575592
665	146.026001
666	114.425850
667	154.258621
668	114.390984
669	140.025757
670	152.321472
671	135.112244
672	122.115303
673	132.308380
674	134.564957
675	134.990051
676	132.587494
677	142.013672
678	136.603104
679	142.682877
680	146.256165
681	142.486969
682	148.173950
683	137.230804
684	130.358444
685	134.533783
686	127.060799
687	121.147751
688	133.244690
689	147.811615
690	139.224350
691	134.455719
692	160.260452
693	124.125916
694	137.359390
695	135.065628
696	107.873825
697	165.635712
698	137.523636
699	140.020248
700	138.174057
701	144.828293
702	148.568207
703	174.727585
704	97.554283
705	136.966339
706	169.084427
707	166.491318
708	115.997322
709	166.374039
710	148.004822
711	126.079941
712	123.685532
713	163.158066
714	122.548050
715	141.192719
716	152.591721
717	158.834808
718	150.018219
719	150.538193
720	122.050438
721	118.999336
722	163.888718
723	156.607452
724	114.579102
725	137.909271
726	129.231140
727	149.856186
728	166.733490
729	142.900467
730	154.659943
731	120.634720
732	148.529099
733	142.187195
734	138.317017
735	149.485153
736	132.477493
737	134.812317
738	122.527916
739	143.649445
740	164.650238
741	151.727615
742	143.874939
743	141.259003
744	156.987061
745	141.492706
746	131.934448
747	140.990341
748	131.253708
749	155.686279
750	126.358643
751	144.534714
752	127.320534
753	152.159134
754	139.434631
755	179.493164
756	156.939011
757	158.978683
758	117.426323
759	144.767914
760	166.299316
761	154.851212
762	143.572739
763	171.388596
764	147.392456
765	142.989960
766	141.330002
767	141.113266
768	129.247025
769	142.505264
770	145.594650
771	118.470863
772	168.750839
773	129.443680
774	142.938431
775	141.217590
776	149.445068
777	125.924568
778	147.330383
779	126.172531
780	153.708542
781	147.500992
782	150.825516
783	150.904099
784	142.629883
785	143.485535
786	143.272598
787	126.660149
788	157.122849
789	141.587555
790	172.466171
791	164.973846
792	153.999863
793	160.799072
794	140.834259
795	149.009247
796	93.901169
797	135.299530
798	133.012085
799	122.356148
800	141.839493
801	151.131409
802	121.441063
803	141.329361
804	144.404373
805	145.309723
806	146.737534
807	160.864487
808	139.660706
809	150.781662
810	133.087112
811	172.088989
812	155.004715
813	138.281296
814	129.869949
815	152.901794
816	133.221390
817	150.691742
818	-176.020996
819	128.986664
820	133.623672
821	136.846863
822	146.385986
823	150.812820
824	115.507187
825	160.084747
826	120.973114
827	146.188263
828	155.088928
829	147.488220
830	140.189880
831	144.624222
832	132.119522
833	129.107468
834	148.052734
835	148.436783
836	148.150787
837	162.008972
838	147.687973
839	165.852936
840	158.226517
841	127.632469
842	153.644821
843	136.575912
844	146.338074
845	154.807404
846	151.167709
847	154.010757
848	117.960045
849	148.501389
850	150.443253
851	121.535469
852	156.740768
853	124.587929
854	129.123550
855	122.451485
856	137.364136
857	149.036987
858	153.100632
859	120.553551
860	155.923508
861	132.764709
862	165.044891
863	153.640625
864	153.986938
865	171.165161
866	155.371567
867	175.409241
868	140.352982
869	161.729797
870	131.641449
871	150.516800
872	136.670883
873	145.193726
874	125.149788
875	155.477081
876	167.083481
877	136.196716
878	136.281677
879	148.838669
880	144.455261
881	140.588531
882	135.826294
883	156.991837
884	139.909195
885	130.718613
886	-176.565567
887	161.338699
888	149.188217
889	168.805206
890	156.370575
891	157.186523
892	123.977592
893	143.321396
894	175.651566
895	142.980072
896	151.146393
897	140.188248
898	140.227402
899	154.715607
900	131.381378
901	129.999573
902	160.377640
903	162.219025
904	140.136917
905	123.895889
906	128.850677
907	155.462540
908	159.687439
909	156.815994
910	171.687347
911	143.734818
912	131.306412
913	156.973831
914	155.556122
915	161.305649
916	153.953247
917	113.698845
918	165.872498
919	132.802643
920	132.614166
921	155.305161
922	150.432831
923	136.492798
924	133.643829
925	115.096199
926	131.764923
927	157.934784
928	145.757050
929	158.886627
930	129.941177
931	137.432037
932	161.668716
933	134.974564
934	123.169456
935	137.576691
936	175.461426
937	139.678101
938	165.724518
939	123.704002
940	131.851151
941	148.311325
942	159.905212
943	138.483414
944	160.926804
945	147.654510
946	154.354767
947	152.123108
948	144.796204
949	154.725677
950	126.908440
951	136.748535
952	164.306046
953	129.728348
954	152.983871
955	133.685745
956	161.770752
957	123.033035
958	146.622284
959	138.767319
960	123.540268
961	151.109940
962	162.704254
963	144.386642
964	146.920242
965	152.237839
966	161.358658
967	146.634537
968	126.362312
969	124.869797
970	132.364136
971	141.699570
972	132.251038
973	130.294968
974	135.693542
975	127.314087
976	140.126526
977	150.008820
978	157.697357
979	111.606758
980	141.162628
981	134.615723
982	151.628967
983	162.130798
984	162.251541
985	159.456635
986	145.596878
987	152.589737
988	144.215027
989	147.041946
990	137.102097
991	166.636200
992	160.443832
993	156.930573
994	161.601669
995	162.012131
996	162.808762
997	169.270950
998	140.653610
999	151.372894
1000	130.057846
1001	149.306641
