# Supplementary material for: Short-wavelength-sensitive 2 (Sws2) visual photopigment models combined with atomistic molecular simulations to predict spectral peaks of absorbance
Source: PLoS Comput Biol. 2020 Oct 21;16(10):e1008212. doi: 10.1371/journal.pcbi.1008212 (PMC7605715; doi:10.1371/journal.pcbi.1008212)
Supplement: S1 File — (ZIP) [file pcbi.1008212.s007.zip › S1_File/P-olivaceus-SWS2A-Angles/Angle4.dat]

0	89.281097
1	78.782646
2	79.940956
3	72.317070
4	81.774185
5	74.502136
6	78.048645
7	75.580727
8	76.478905
9	73.930817
10	76.798279
11	74.580925
12	75.846779
13	80.650803
14	75.959503
15	76.405113
16	78.336205
17	79.022591
18	78.331337
19	79.490013
20	79.285316
21	83.407578
22	77.977203
23	79.766197
24	84.440079
25	86.599159
26	80.744530
27	78.799316
28	80.238869
29	74.866043
30	78.777550
31	82.137497
32	82.899849
33	80.369995
34	82.288773
35	82.490456
36	76.820404
37	81.933022
38	80.455849
39	77.775948
40	76.970604
41	82.654610
42	79.836212
43	80.330635
44	80.872719
45	78.659607
46	79.988136
47	75.005463
48	77.969353
49	79.523514
50	76.180695
51	82.161896
52	78.443230
53	82.929298
54	79.803986
55	72.704002
56	81.917793
57	79.597778
58	83.342117
59	79.927124
60	79.809914
61	79.706947
62	78.019768
63	78.516273
64	77.282646
65	80.981575
66	79.269295
67	78.613083
68	79.848198
69	79.629959
70	76.689606
71	79.201530
72	83.845444
73	78.098961
74	76.746582
75	76.410065
76	75.457993
77	77.640915
78	75.837227
79	82.147865
80	78.370926
81	79.056923
82	74.686676
83	75.759621
84	75.333961
85	80.080406
86	81.260399
87	81.497337
88	79.909828
89	76.061386
90	80.162773
91	78.431564
92	75.363777
93	76.509285
94	78.795128
95	72.943054
96	76.978088
97	82.685280
98	74.847900
99	78.598648
100	78.064819
101	76.866615
102	72.580948
103	76.396164
104	72.130608
105	78.072052
106	79.169212
107	78.417877
108	72.161697
109	72.140503
110	77.417183
111	75.991737
112	81.036133
113	77.188721
114	74.150909
115	79.374077
116	74.276253
117	75.539734
118	80.783516
119	71.613533
120	81.329376
121	79.722534
122	79.689697
123	78.803314
124	78.284828
125	76.832817
126	71.996780
127	75.489883
128	73.015587
129	72.125801
130	71.093643
131	75.399582
132	73.003525
133	75.680740
134	74.386772
135	74.764130
136	73.863487
137	76.744049
138	78.895950
139	74.623367
140	79.164322
141	72.138756
142	79.527092
143	77.220123
144	80.038940
145	79.005287
146	75.747627
147	69.647690
148	71.945427
149	71.468315
150	75.459740
151	77.832283
152	74.985008
153	79.753578
154	76.214676
155	78.506546
156	75.649879
157	80.894554
158	78.305923
159	81.274269
160	76.080368
161	75.072289
162	75.650459
163	72.545166
164	77.548393
165	80.841011
166	75.054932
167	74.873329
168	76.519768
169	75.190178
170	75.667091
171	73.590103
172	78.872208
173	71.813393
174	74.240784
175	73.583229
176	76.579636
177	75.990303
178	66.978012
179	77.479317
180	80.670540
181	79.493523
182	71.443970
183	78.020393
184	74.450996
185	75.146950
186	66.910042
187	72.164978
188	72.436287
189	77.470001
190	76.006721
191	74.579315
192	76.003937
193	75.574692
194	79.687340
195	73.595932
196	72.075729
197	75.759689
198	75.967056
199	76.763840
200	75.199341
201	73.604591
202	73.759003
203	68.409203
204	76.676857
205	73.907288
206	71.509926
207	76.514229
208	76.206604
209	75.613235
210	75.654900
211	76.861084
212	74.685486
213	79.699455
214	74.512619
215	77.904350
216	77.946915
217	80.181747
218	76.768875
219	72.416267
220	72.711845
221	76.523262
222	71.437874
223	75.878372
224	73.182175
225	74.187996
226	75.325989
227	75.350212
228	77.063400
229	74.179955
230	83.253525
231	78.974480
232	76.751778
233	74.911781
234	77.364487
235	74.681282
236	78.280144
237	73.156593
238	74.678299
239	77.132889
240	79.827721
241	76.301216
242	73.737679
243	73.627350
244	79.115593
245	80.792885
246	81.320366
247	71.792793
248	69.215546
249	79.563141
250	77.243050
251	80.255608
252	79.038597
253	76.534348
254	72.829033
255	79.426338
256	75.032608
257	75.800148
258	75.899765
259	79.275612
260	76.835396
261	76.765518
262	74.213982
263	83.294594
264	75.687714
265	78.314392
266	76.890251
267	77.316681
268	76.626335
269	71.146484
270	75.642014
271	73.703926
272	78.875504
273	68.295776
274	70.113144
275	72.898895
276	71.350220
277	71.958977
278	75.616028
279	73.547066
280	71.752670
281	73.442268
282	73.151527
283	72.187469
284	68.963417
285	75.102478
286	76.776192
287	71.972183
288	77.931992
289	71.459007
290	72.656868
291	76.758850
292	73.421448
293	77.155060
294	74.371002
295	75.370857
296	72.087173
297	79.250443
298	73.315781
299	77.054626
300	79.387131
301	75.282158
302	76.249298
303	72.732841
304	75.676857
305	71.355774
306	70.125610
307	73.652458
308	71.935188
309	71.756912
310	69.994148
311	71.807495
312	75.011101
313	74.349670
314	75.736305
315	66.890137
316	71.647041
317	76.011002
318	75.008621
319	77.679787
320	66.907204
321	67.112144
322	74.078850
323	81.183701
324	77.443558
325	81.309517
326	74.913818
327	75.138847
328	71.623528
329	74.281914
330	73.346336
331	69.540710
332	72.327637
333	77.331459
334	80.945503
335	77.998390
336	77.846931
337	82.165298
338	75.983246
339	73.440849
340	78.309654
341	80.455872
342	78.687851
343	77.917213
344	74.560982
345	75.979378
346	77.508148
347	70.095306
348	73.241348
349	72.821152
350	73.487648
351	80.975906
352	71.388893
353	67.753357
354	75.364037
355	72.486664
356	67.592026
357	78.575859
358	75.956726
359	75.382187
360	74.451904
361	72.152069
362	78.533455
363	71.249336
364	76.820419
365	69.072151
366	69.996254
367	67.428078
368	70.415604
369	72.317513
370	71.837601
371	75.860748
372	74.672806
373	76.643623
374	72.057289
375	77.224052
376	73.897743
377	72.327423
378	76.203033
379	77.454201
380	74.118256
381	74.948601
382	74.422241
383	77.469902
384	75.615112
385	77.801834
386	74.788086
387	76.611115
388	77.441780
389	75.976875
390	76.514641
391	77.834106
392	80.762764
393	76.972908
394	74.075363
395	76.189178
396	73.900093
397	76.306709
398	75.796684
399	75.492371
400	72.931610
401	81.823044
402	73.585800
403	71.855377
404	69.574387
405	74.146828
406	75.354973
407	76.139702
408	71.342781
409	75.720238
410	74.772331
411	74.995117
412	71.828102
413	72.379120
414	75.213699
415	73.397942
416	68.264572
417	74.105362
418	75.280518
419	80.881439
420	70.856354
421	79.080009
422	75.774811
423	72.520256
424	74.639763
425	74.288254
426	76.277451
427	77.500084
428	77.074821
429	75.690567
430	77.891113
431	75.110565
432	76.971855
433	71.809982
434	77.131355
435	80.121712
436	73.965500
437	76.515839
438	79.198494
439	72.122406
440	76.042458
441	77.351051
442	82.522850
443	74.081993
444	77.656303
445	80.417015
446	74.857155
447	79.538185
448	77.134415
449	76.311272
450	77.766670
451	74.776909
452	70.034912
453	77.920937
454	79.107620
455	76.618309
456	75.173409
457	83.160065
458	79.305374
459	73.453812
460	71.987778
461	77.092239
462	80.482552
463	76.196190
464	73.731308
465	67.177780
466	73.568146
467	75.722443
468	72.004669
469	78.241852
470	79.832291
471	76.567268
472	76.265244
473	74.889336
474	75.809326
475	73.803925
476	78.621979
477	74.631546
478	77.933838
479	75.105110
480	77.787743
481	67.059692
482	71.546883
483	71.470894
484	69.376312
485	73.157478
486	69.355408
487	69.544502
488	69.998070
489	76.240372
490	75.814316
491	73.870171
492	74.615807
493	80.798897
494	74.924767
495	70.576042
496	73.694702
497	79.776871
498	76.903458
499	80.508942
500	78.015488
501	73.058372
502	74.966621
503	84.276253
504	74.782799
505	76.965736
506	79.063400
507	78.200119
508	77.755669
509	74.810181
510	74.049767
511	73.204483
512	74.098465
513	77.132919
514	78.044365
515	75.924240
516	71.889214
517	79.355286
518	75.672829
519	76.428947
520	72.658600
521	77.040306
522	77.077614
523	79.115753
524	78.546059
525	77.882385
526	81.647629
527	83.518852
528	77.862221
529	77.936043
530	79.020866
531	76.786865
532	79.604927
533	83.421303
534	83.957146
535	70.129601
536	73.788513
537	74.823006
538	74.886444
539	70.027611
540	74.027710
541	73.718651
542	81.947166
543	78.459854
544	79.841866
545	75.687744
546	76.088501
547	80.811874
548	80.836235
549	79.769897
550	79.850281
551	79.291077
552	71.989853
553	80.076347
554	72.676117
555	73.643745
556	79.427803
557	77.356216
558	72.872444
559	75.932671
560	75.037971
561	74.303993
562	78.932709
563	78.209358
564	74.839806
565	77.375206
566	74.806801
567	77.979843
568	78.105133
569	81.927406
570	72.817802
571	75.215851
572	77.657982
573	81.104591
574	81.107155
575	80.131729
576	76.137253
577	78.472305
578	78.473701
579	75.357162
580	76.816887
581	77.164619
582	76.530098
583	78.224670
584	81.552635
585	74.517410
586	79.352394
587	75.907173
588	77.475708
589	74.703407
590	77.293266
591	73.373764
592	76.331894
593	72.240761
594	74.399765
595	71.042717
596	72.389900
597	75.152069
598	77.988441
599	76.809860
600	72.281715
601	72.509758
602	73.198425
603	79.392891
604	77.624786
605	77.058685
606	75.966805
607	78.257271
608	76.768410
609	78.742119
610	76.142761
611	76.612007
612	78.682198
613	77.333267
614	77.851555
615	73.329666
616	73.865280
617	73.434860
618	73.396637
619	77.351669
620	73.999641
621	73.187019
622	76.292923
623	75.908218
624	76.780617
625	79.436241
626	73.428749
627	73.246887
628	84.269020
629	73.096924
630	79.538017
631	76.539612
632	78.658562
633	69.965561
634	70.236366
635	73.351830
636	70.406960
637	74.180595
638	72.110016
639	78.476936
640	82.323532
641	79.702133
642	79.063622
643	75.904282
644	79.324951
645	75.153259
646	72.347153
647	77.194054
648	74.998405
649	80.622337
650	77.439651
651	73.102089
652	70.121117
653	76.566849
654	78.986839
655	70.897812
656	74.282784
657	80.735794
658	75.269310
659	72.282578
660	72.824326
661	72.314369
662	72.756424
663	67.336952
664	85.458855
665	76.117714
666	75.457626
667	77.366234
668	78.673134
669	77.546547
670	79.224686
671	75.708527
672	74.758629
673	80.251465
674	73.408646
675	78.034019
676	84.070015
677	75.175415
678	80.103874
679	76.411583
680	73.962410
681	80.366402
682	77.429352
683	78.189529
684	81.585686
685	78.105644
686	71.929810
687	81.351311
688	75.871399
689	70.292542
690	78.467110
691	73.345482
692	76.614891
693	70.447372
694	68.462692
695	74.193092
696	75.540825
697	77.978584
698	78.202324
699	78.051323
700	80.958794
701	79.993698
702	74.567688
703	85.171883
704	78.579636
705	81.592667
706	84.354477
707	81.032555
708	73.600189
709	80.773903
710	75.517479
711	72.755745
712	78.258255
713	72.395386
714	71.327408
715	72.838554
716	73.468063
717	71.056290
718	76.845352
719	77.845329
720	76.344124
721	73.556740
722	79.117699
723	79.222275
724	78.808105
725	78.641060
726	77.950340
727	77.554466
728	77.695618
729	73.677284
730	75.769608
731	77.712532
732	78.427910
733	75.416954
734	75.497627
735	74.873192
736	72.249947
737	72.939865
738	75.531975
739	77.861229
740	82.986153
741	76.002403
742	75.080788
743	76.667953
744	77.239265
745	77.807907
746	76.864967
747	78.857796
748	74.519844
749	72.406548
750	76.843689
751	74.917488
752	72.634407
753	73.294197
754	76.828957
755	79.045471
756	77.483101
757	74.229568
758	79.231323
759	77.549263
760	76.349648
761	72.505066
762	78.879646
763	82.481438
764	76.242111
765	74.997795
766	81.301216
767	75.102066
768	78.094780
769	71.520447
770	76.697456
771	75.037010
772	79.950264
773	71.320786
774	75.861191
775	71.889130
776	71.938103
777	75.253487
778	76.536362
779	77.903221
780	78.649292
781	75.848602
782	74.071831
783	75.390114
784	72.196487
785	81.045486
786	71.323669
787	70.656082
788	76.284218
789	80.312851
790	76.547165
791	76.208031
792	77.591537
793	76.698601
794	78.862885
795	75.690308
796	79.708633
797	75.599220
798	73.325958
799	78.145416
800	74.120125
801	69.520607
802	76.548439
803	77.045547
804	73.854591
805	74.387222
806	73.093658
807	79.643028
808	70.787903
809	74.403534
810	74.359787
811	74.693176
812	71.700264
813	75.239395
814	73.487526
815	69.767776
816	77.123100
817	77.036957
818	79.861504
819	70.668503
820	73.853401
821	77.019310
822	71.884499
823	76.772453
824	75.884033
825	75.547813
826	76.632126
827	75.662323
828	75.512054
829	74.268517
830	74.347191
831	74.450279
832	74.321785
833	74.422852
834	78.441307
835	77.407227
836	76.827072
837	76.495560
838	77.871094
839	78.032738
840	75.613716
841	72.396072
842	74.827942
843	73.032211
844	74.082039
845	72.363831
846	72.774574
847	76.716995
848	73.798401
849	73.195518
850	75.969452
851	74.025230
852	76.557716
853	72.571259
854	68.938156
855	71.229027
856	72.517090
857	73.922073
858	75.874557
859	76.821167
860	73.293022
861	72.344818
862	69.393745
863	77.212105
864	72.045647
865	73.462624
866	77.570694
867	72.032097
868	81.934135
869	81.523155
870	72.839058
871	73.290184
872	75.344604
873	66.957428
874	69.906631
875	74.164444
876	81.804062
877	71.453377
878	74.889542
879	77.945908
880	71.208321
881	71.755775
882	70.929253
883	80.644592
884	75.027069
885	78.120598
886	68.975403
887	82.269356
888	72.465202
889	68.924004
890	75.556427
891	74.611481
892	76.783852
893	77.131432
894	77.644592
895	79.447571
896	79.646416
897	73.555931
898	74.130119
899	77.738274
900	76.006874
901	71.809517
902	76.839180
903	73.695160
904	76.644501
905	72.648445
906	74.887924
907	74.510239
908	75.296738
909	73.595863
910	72.161537
911	76.131714
912	73.618423
913	72.813744
914	77.806808
915	71.866730
916	75.960114
917	71.331566
918	77.842628
919	71.761398
920	73.069458
921	79.256172
922	81.606697
923	74.717613
924	72.182793
925	73.350044
926	74.524590
927	73.297432
928	69.239845
929	72.849289
930	78.487770
931	75.618835
932	73.847870
933	71.719002
934	72.998924
935	73.323959
936	71.730423
937	71.998436
938	72.866539
939	72.395668
940	67.272713
941	75.621254
942	77.523216
943	72.096573
944	74.207405
945	71.021065
946	74.499519
947	71.342628
948	78.044067
949	75.437286
950	80.727898
951	74.961678
952	76.022942
953	74.487289
954	77.362167
955	76.166153
956	74.278374
957	77.027443
958	79.024124
959	77.816277
960	75.081139
961	80.825089
962	82.903168
963	77.259949
964	75.913124
965	70.387939
966	77.279488
967	75.103935
968	78.534378
969	78.793198
970	78.270798
971	75.288429
972	82.517639
973	73.452217
974	84.584526
975	71.786552
976	80.839287
977	73.797340
978	81.384865
979	79.658699
980	72.830353
981	79.279701
982	77.040581
983	84.559380
984	74.798271
985	81.233307
986	79.055595
987	76.830460
988	74.627197
989	83.306931
990	73.233459
991	76.516006
992	75.091316
993	77.213814
994	79.645287
995	75.519363
996	81.238441
997	74.255295
998	77.334869
999	76.347763
1000	83.723831
1001	78.968224
