# Supplementary material for: Short-wavelength-sensitive 2 (Sws2) visual photopigment models combined with atomistic molecular simulations to predict spectral peaks of absorbance
Source: PLoS Comput Biol. 2020 Oct 21;16(10):e1008212. doi: 10.1371/journal.pcbi.1008212 (PMC7605715; doi:10.1371/journal.pcbi.1008212)
Supplement: S1 File — (ZIP) [file pcbi.1008212.s007.zip › S1_File/P-olivaceus-SWS2A-Angles/Angle2.dat]

0	67.433098
1	63.637825
2	65.569809
3	58.771641
4	63.786552
5	64.942642
6	66.213570
7	65.232964
8	61.585480
9	63.279156
10	60.676819
11	62.633049
12	58.760876
13	64.390480
14	61.909096
15	62.726944
16	57.819504
17	60.796997
18	60.828499
19	65.161240
20	62.346836
21	61.478962
22	63.050079
23	59.822594
24	68.591049
25	62.363338
26	64.530098
27	62.295860
28	64.025864
29	59.131828
30	57.514549
31	63.749641
32	65.595543
33	65.057228
34	63.559433
35	68.112427
36	62.579048
37	62.089561
38	60.301254
39	61.770908
40	63.559536
41	65.501945
42	65.971649
43	63.726009
44	62.547581
45	64.329979
46	64.617126
47	63.004459
48	66.664558
49	59.181438
50	61.683495
51	64.479004
52	62.679996
53	64.896835
54	64.662445
55	60.370430
56	61.770039
57	61.594093
58	65.406006
59	59.702091
60	62.777172
61	62.441761
62	62.152508
63	61.895634
64	58.617317
65	63.753555
66	60.679073
67	64.473869
68	64.143547
69	64.221458
70	62.324406
71	64.876129
72	63.054607
73	61.796253
74	61.962116
75	59.934048
76	61.346928
77	60.505486
78	61.863041
79	59.435364
80	59.444229
81	62.838028
82	57.930077
83	57.707996
84	59.532173
85	66.171814
86	63.270905
87	64.257309
88	58.352417
89	61.619148
90	59.334770
91	63.413738
92	61.912621
93	60.148216
94	61.329800
95	56.296539
96	60.203705
97	67.224953
98	58.418240
99	68.437920
100	62.504948
101	64.576340
102	55.261467
103	60.409370
104	61.587822
105	58.055931
106	64.050247
107	65.175194
108	58.138447
109	56.729675
110	61.377151
111	58.913891
112	65.136330
113	62.336678
114	58.594109
115	62.875637
116	57.932552
117	63.151329
118	63.954445
119	57.436554
120	62.016739
121	58.777561
122	62.469116
123	60.522259
124	61.118576
125	57.073685
126	54.610413
127	59.611732
128	54.349823
129	60.812099
130	57.631393
131	59.329979
132	60.223679
133	57.928150
134	62.305569
135	58.685593
136	55.736980
137	59.515469
138	58.508507
139	57.229145
140	62.023071
141	58.473133
142	63.125107
143	62.623894
144	60.687263
145	61.319111
146	60.948803
147	55.259838
148	57.385998
149	56.023193
150	58.293240
151	56.422230
152	60.353630
153	61.714455
154	61.681950
155	61.632103
156	62.598289
157	61.093132
158	64.644051
159	64.287041
160	62.269257
161	58.366856
162	57.627186
163	61.314083
164	62.052158
165	66.058914
166	61.138206
167	58.774624
168	60.265568
169	57.025642
170	56.898003
171	59.899361
172	59.213287
173	56.563469
174	57.245998
175	56.633873
176	59.489506
177	59.960995
178	57.774105
179	62.243137
180	63.347862
181	62.449276
182	58.405704
183	65.057777
184	60.929108
185	60.085934
186	52.182693
187	55.777325
188	61.431309
189	60.062988
190	59.337139
191	61.580658
192	62.941402
193	57.334862
194	62.988354
195	60.037403
196	58.624157
197	56.131901
198	61.107361
199	59.269123
200	63.392536
201	55.150639
202	58.576359
203	55.700092
204	59.770050
205	58.891762
206	58.438786
207	61.406658
208	60.616837
209	60.331280
210	61.580452
211	60.362064
212	61.066898
213	62.454582
214	62.010429
215	61.235065
216	60.942444
217	60.877430
218	61.105186
219	54.896740
220	62.016624
221	64.184402
222	58.054798
223	60.296501
224	59.610306
225	58.543690
226	59.537289
227	59.937206
228	60.310654
229	58.643806
230	59.475967
231	61.698471
232	58.005962
233	60.086849
234	58.296612
235	59.414810
236	60.529465
237	54.298664
238	57.041389
239	59.346443
240	63.567863
241	57.490902
242	58.336685
243	58.186954
244	62.322247
245	63.773609
246	64.698151
247	53.740788
248	52.525032
249	63.869339
250	62.718201
251	61.618893
252	60.560925
253	62.025528
254	56.713242
255	63.905411
256	60.954556
257	62.002865
258	63.991909
259	60.558556
260	56.259800
261	57.517727
262	57.986214
263	60.626289
264	56.817722
265	61.284618
266	60.595173
267	61.288982
268	56.556602
269	55.381729
270	59.078262
271	60.953003
272	60.385967
273	57.446629
274	58.911446
275	53.958282
276	55.714596
277	56.317436
278	54.799667
279	56.225609
280	57.914608
281	55.978477
282	56.139679
283	59.259377
284	54.457565
285	58.383644
286	57.398411
287	60.254551
288	57.548489
289	59.372459
290	56.340355
291	55.132851
292	57.651852
293	61.735191
294	61.755783
295	58.412769
296	59.017559
297	61.905815
298	62.139595
299	62.225224
300	57.363071
301	60.415230
302	58.145237
303	60.020111
304	65.278671
305	62.154694
306	57.375877
307	56.534470
308	60.543201
309	61.977512
310	61.018150
311	59.873478
312	55.030247
313	58.266064
314	62.582981
315	57.147865
316	56.756893
317	62.508778
318	57.765076
319	62.259380
320	58.498451
321	55.893723
322	56.133858
323	63.693317
324	59.942089
325	62.668640
326	56.946526
327	56.810936
328	54.435318
329	57.081547
330	56.022755
331	54.482494
332	55.337715
333	57.529179
334	58.838936
335	59.284210
336	58.700809
337	60.244114
338	58.211777
339	57.875046
340	59.540043
341	64.795853
342	59.269226
343	61.328114
344	64.007133
345	57.470398
346	63.963062
347	58.200275
348	56.771286
349	59.188457
350	56.786518
351	61.962349
352	61.001904
353	57.455032
354	62.936764
355	58.091946
356	59.327427
357	60.433998
358	58.741558
359	59.730701
360	60.397163
361	59.741890
362	60.016270
363	58.983601
364	63.187958
365	58.473278
366	60.354057
367	52.745087
368	53.004875
369	56.666813
370	60.274208
371	65.051117
372	59.627537
373	63.122398
374	58.035133
375	61.030540
376	58.341496
377	57.439247
378	63.210438
379	60.257282
380	59.078487
381	60.814030
382	56.509426
383	61.028439
384	60.845226
385	63.291622
386	55.888363
387	59.064274
388	59.597958
389	58.466793
390	64.018593
391	60.033291
392	60.597126
393	63.882099
394	60.133240
395	61.487633
396	57.366650
397	60.765598
398	58.092979
399	58.688618
400	56.827251
401	61.660625
402	58.451794
403	56.778469
404	60.266148
405	54.990711
406	56.962448
407	58.844967
408	62.414940
409	63.810074
410	57.783169
411	58.844627
412	56.031952
413	58.313484
414	62.711636
415	55.559849
416	57.585434
417	60.656437
418	59.611713
419	63.576057
420	54.232738
421	56.170761
422	59.073097
423	61.035561
424	61.841961
425	53.565693
426	57.449799
427	62.904911
428	59.191395
429	58.441071
430	60.105534
431	60.999920
432	56.733971
433	57.233479
434	58.794117
435	61.152836
436	57.486435
437	65.974205
438	62.553768
439	59.046890
440	62.660934
441	60.679005
442	63.485954
443	60.243389
444	59.542583
445	60.556026
446	61.751057
447	57.611668
448	59.727684
449	65.466705
450	58.529324
451	57.687244
452	61.363609
453	58.907791
454	60.256100
455	58.729744
456	57.693619
457	62.654186
458	58.433800
459	61.996849
460	57.986801
461	59.200363
462	66.798546
463	61.929123
464	56.077797
465	55.041138
466	53.090736
467	59.896633
468	58.512428
469	65.602295
470	61.137318
471	57.310593
472	63.196976
473	57.427624
474	60.091690
475	59.636677
476	60.608776
477	57.440983
478	63.428608
479	61.333912
480	64.402031
481	54.272141
482	58.306236
483	55.068642
484	57.830925
485	58.264622
486	60.981003
487	57.915653
488	57.774815
489	60.197075
490	59.121330
491	62.297974
492	53.289627
493	63.097916
494	58.962967
495	59.617668
496	58.902573
497	59.891827
498	61.158298
499	61.511230
500	60.071247
501	54.474689
502	57.292690
503	62.176170
504	57.122238
505	58.739536
506	62.557156
507	64.803673
508	61.330208
509	61.821060
510	57.845787
511	58.203045
512	57.979595
513	58.028419
514	60.102886
515	62.027531
516	57.523853
517	57.123158
518	56.664200
519	63.706024
520	59.398800
521	58.515774
522	60.439655
523	57.563877
524	60.847656
525	66.664635
526	59.546066
527	61.140030
528	58.153713
529	58.096695
530	63.347664
531	61.426643
532	60.229057
533	57.953060
534	65.360237
535	58.091122
536	57.308361
537	59.700451
538	58.255264
539	56.302959
540	56.417423
541	56.751232
542	61.844570
543	58.339813
544	61.922413
545	56.739571
546	56.596069
547	57.719559
548	60.893883
549	64.582069
550	56.634392
551	61.075401
552	60.088547
553	60.948532
554	55.244427
555	59.838802
556	61.108418
557	61.101131
558	61.592564
559	60.257057
560	55.765186
561	54.983471
562	53.739056
563	61.078072
564	58.424774
565	58.071217
566	57.017368
567	67.261971
568	61.360466
569	60.053497
570	58.986893
571	57.813206
572	59.677216
573	59.279110
574	60.230186
575	64.521004
576	64.311607
577	57.597324
578	60.828087
579	63.159718
580	60.285461
581	57.910122
582	55.745274
583	59.013168
584	64.268669
585	55.880997
586	61.288094
587	58.685135
588	57.535526
589	55.119217
590	59.008873
591	52.689693
592	57.863472
593	56.011761
594	62.774105
595	58.775261
596	55.524574
597	58.276375
598	58.332077
599	57.794807
600	56.520035
601	59.413597
602	56.477222
603	60.419785
604	60.876774
605	61.798878
606	60.438622
607	64.016830
608	64.809464
609	62.207245
610	59.783298
611	59.966991
612	58.204529
613	58.739796
614	64.354546
615	57.830055
616	59.556305
617	58.418182
618	59.289185
619	59.378899
620	58.066319
621	57.979542
622	61.501797
623	57.536030
624	57.750389
625	61.940338
626	59.716400
627	59.921631
628	62.803249
629	55.083538
630	58.189392
631	61.959606
632	61.965355
633	56.757282
634	59.318348
635	55.409317
636	57.468418
637	62.783573
638	53.628574
639	57.745361
640	58.737263
641	59.704601
642	61.506023
643	56.427277
644	60.790165
645	56.167744
646	56.278633
647	61.426079
648	56.876804
649	58.717762
650	62.293621
651	58.285889
652	58.421085
653	60.659271
654	55.411213
655	56.053078
656	58.291191
657	58.183067
658	61.894375
659	57.723057
660	64.053505
661	58.681366
662	57.118320
663	55.448318
664	60.233253
665	58.289661
666	59.087009
667	56.629005
668	62.494724
669	60.851112
670	56.794815
671	60.280327
672	60.499802
673	62.702885
674	60.786873
675	61.423573
676	60.663139
677	58.204582
678	60.174412
679	58.036732
680	55.926056
681	60.163517
682	59.789722
683	57.025455
684	57.682415
685	58.003803
686	60.353062
687	60.711071
688	59.736767
689	55.491234
690	58.566036
691	55.684978
692	60.833538
693	55.413700
694	60.449730
695	59.842049
696	59.516945
697	64.786324
698	60.865040
699	61.035679
700	63.381931
701	62.911438
702	59.425514
703	63.426731
704	60.561497
705	62.601704
706	64.475502
707	63.998875
708	61.796787
709	57.197781
710	60.629295
711	56.680202
712	60.655155
713	59.484444
714	59.597466
715	60.917168
716	58.520554
717	57.617100
718	60.579010
719	64.124336
720	60.136032
721	58.486198
722	58.029476
723	64.457603
724	59.881691
725	60.230427
726	61.986877
727	59.881107
728	60.073044
729	57.672791
730	57.456146
731	60.295265
732	58.328182
733	58.778202
734	58.042538
735	59.924240
736	58.659466
737	61.626202
738	58.921803
739	60.432346
740	64.751801
741	57.033112
742	58.563107
743	60.287998
744	63.307487
745	64.365242
746	56.860947
747	58.281422
748	59.614555
749	60.298042
750	56.170700
751	60.836121
752	59.348148
753	57.083153
754	55.839676
755	57.091125
756	60.705990
757	55.046997
758	68.410210
759	59.552345
760	59.841362
761	56.452736
762	58.954178
763	60.893063
764	59.019451
765	56.796448
766	64.225174
767	59.486084
768	61.796608
769	61.294304
770	59.812084
771	59.839245
772	61.687874
773	57.787083
774	57.730110
775	56.158115
776	59.033058
777	59.554886
778	60.909695
779	60.394028
780	62.382843
781	59.934753
782	56.898739
783	58.763142
784	57.630833
785	63.188007
786	58.677479
787	60.893185
788	61.667072
789	58.802422
790	59.621433
791	61.808922
792	64.619324
793	54.840359
794	58.317581
795	58.085808
796	63.410957
797	57.959641
798	61.665634
799	60.521248
800	59.184559
801	56.984699
802	51.200588
803	60.888329
804	64.434502
805	61.535053
806	57.319492
807	57.986557
808	59.724739
809	62.604641
810	59.289040
811	57.469517
812	58.626846
813	57.885082
814	63.291389
815	59.010609
816	57.820843
817	57.682205
818	60.887074
819	57.362061
820	63.652794
821	55.611877
822	58.280979
823	60.976788
824	61.491348
825	60.135746
826	60.473503
827	58.383099
828	55.399136
829	62.929047
830	56.965015
831	57.605412
832	58.225819
833	59.922371
834	63.519428
835	63.685226
836	60.636967
837	59.669182
838	58.595627
839	59.710785
840	60.609974
841	57.650196
842	59.603134
843	59.904667
844	61.141922
845	56.879387
846	63.179947
847	59.933559
848	62.825344
849	54.818939
850	57.170582
851	57.539753
852	59.611637
853	58.324291
854	60.642292
855	59.670826
856	56.687897
857	60.173637
858	60.877388
859	59.756813
860	54.688442
861	54.285168
862	54.996513
863	56.795219
864	57.664814
865	58.118408
866	59.226795
867	59.240826
868	61.877190
869	62.128105
870	58.289879
871	56.954163
872	65.131065
873	52.294617
874	58.631252
875	58.891624
876	60.257854
877	58.256336
878	58.873920
879	59.686012
880	56.157181
881	54.894463
882	56.133705
883	66.186256
884	59.252895
885	59.825558
886	50.992737
887	61.026264
888	58.916828
889	56.902454
890	56.829353
891	59.350586
892	60.838463
893	63.676517
894	60.902210
895	62.777882
896	66.126076
897	56.848820
898	59.812000
899	60.339775
900	57.875053
901	58.304920
902	58.556736
903	57.834354
904	59.922882
905	53.942238
906	59.812740
907	60.062977
908	59.765076
909	60.707157
910	57.481575
911	62.332848
912	58.386623
913	61.005066
914	62.063477
915	58.333183
916	57.865192
917	57.121674
918	58.434406
919	59.966042
920	61.476387
921	59.892078
922	58.754524
923	57.772034
924	59.073895
925	60.727108
926	58.449322
927	57.578274
928	53.374596
929	51.588543
930	63.828728
931	58.924370
932	60.181343
933	57.207825
934	58.037163
935	56.465466
936	54.729385
937	60.187916
938	56.583931
939	59.689671
940	53.542194
941	59.768986
942	55.127079
943	57.475746
944	56.784992
945	56.628754
946	56.046009
947	55.282127
948	57.888374
949	63.660812
950	60.206398
951	57.911446
952	63.797520
953	59.947819
954	59.750660
955	60.789768
956	55.379917
957	63.905575
958	61.559929
959	58.899158
960	58.583401
961	63.301689
962	65.052101
963	65.454979
964	62.318703
965	55.183460
966	63.969902
967	60.495224
968	62.195698
969	67.740318
970	62.469101
971	57.399311
972	61.119579
973	62.145111
974	65.720940
975	61.832447
976	61.210659
977	59.552147
978	61.390450
979	65.378883
980	60.587284
981	61.291668
982	63.380421
983	66.937248
984	63.766014
985	64.420601
986	67.352440
987	65.684227
988	65.490089
989	69.873833
990	57.238258
991	65.460594
992	64.340790
993	61.632931
994	63.783020
995	56.795677
996	68.158882
997	62.099724
998	60.722214
999	60.903622
1000	68.108643
1001	60.609249
