# Supplementary material for: Short-wavelength-sensitive 2 (Sws2) visual photopigment models combined with atomistic molecular simulations to predict spectral peaks of absorbance
Source: PLoS Comput Biol. 2020 Oct 21;16(10):e1008212. doi: 10.1371/journal.pcbi.1008212 (PMC7605715; doi:10.1371/journal.pcbi.1008212)
Supplement: S1 File — (ZIP) [file pcbi.1008212.s007.zip › S1_File/P-olivaceus-SWS2A-Angles/Torsion12.dat]

0	-10.636081
1	-24.207975
2	-13.961321
3	-2.580686
4	11.675268
5	-19.765974
6	-22.296051
7	1.891593
8	-20.059875
9	2.989864
10	0.991576
11	6.338470
12	19.068083
13	4.578814
14	0.429448
15	2.059990
16	-3.935088
17	-3.611968
18	-4.578758
19	2.228667
20	-20.789225
21	-24.159172
22	-1.121726
23	-25.995697
24	7.724609
25	13.518042
26	0.482849
27	13.766335
28	15.095195
29	-1.940840
30	-18.447859
31	-21.524096
32	8.205930
33	32.784199
34	-14.809360
35	0.253217
36	8.572888
37	-5.563128
38	-2.375507
39	-5.096388
40	-7.703772
41	-3.163253
42	-27.409529
43	-11.769997
44	-2.653115
45	0.762864
46	-0.808819
47	-23.388659
48	12.019278
49	-20.653009
50	-8.518560
51	-12.351848
52	13.509447
53	-29.371189
54	1.699931
55	15.472850
56	5.780826
57	5.294410
58	0.521766
59	7.533656
60	-3.545978
61	-0.590822
62	-18.288122
63	10.472463
64	-9.566158
65	4.967059
66	-7.654089
67	2.809824
68	-5.818192
69	-9.261869
70	-23.710838
71	18.602077
72	2.973278
73	-18.073936
74	8.298944
75	-11.417431
76	-1.794791
77	-1.794821
78	-7.435961
79	-16.304556
80	-1.752706
81	-3.265853
82	12.730536
83	-5.609707
84	-37.211273
85	11.534100
86	-22.519575
87	9.640478
88	-17.625517
89	-3.706975
90	-24.014601
91	-15.293477
92	57.522800
93	22.793175
94	21.478189
95	15.282666
96	-6.130273
97	-17.462729
98	-7.566953
99	3.158041
100	-3.514105
101	9.655255
102	41.511997
103	25.554745
104	5.414861
105	-5.469933
106	4.070520
107	-21.791559
108	-7.983405
109	7.160277
110	-5.311416
111	18.848974
112	-15.229285
113	-6.581886
114	50.167465
115	2.214897
116	-1.966836
117	25.780666
118	-7.474130
119	-18.028152
120	-18.478800
121	-9.856847
122	8.887304
123	-3.106821
124	-23.725847
125	-0.939128
126	1.768581
127	10.035376
128	2.110441
129	6.157565
130	50.502594
131	-27.440407
132	-17.957968
133	23.547558
134	1.454647
135	-14.612276
136	12.421901
137	17.455549
138	1.505383
139	13.257606
140	21.293974
141	-16.301443
142	34.588966
143	17.265070
144	3.107965
145	-16.982626
146	2.097862
147	21.476774
148	9.831626
149	13.865227
150	18.699305
151	6.629842
152	54.443325
153	8.023444
154	8.963652
155	-4.557115
156	-0.260027
157	7.025965
158	-4.004828
159	10.360067
160	-9.557881
161	13.839393
162	4.030896
163	36.531834
164	23.136734
165	-18.669378
166	7.252829
167	12.827657
168	-11.184225
169	-18.502359
170	26.217680
171	-14.243080
172	-7.471342
173	-23.348368
174	0.007509
175	-0.770909
176	-11.277861
177	5.222790
178	1.036430
179	12.737188
180	-16.771900
181	1.846655
182	17.149527
183	11.424845
184	-1.554723
185	6.305225
186	-5.108168
187	-2.004872
188	41.885334
189	-21.149246
190	16.199785
191	6.987621
192	15.128428
193	-0.110741
194	43.882565
195	4.871840
196	53.431477
197	9.975344
198	34.196075
199	15.338639
200	52.374050
201	-8.312734
202	-8.638050
203	-6.818835
204	-0.902147
205	-0.980642
206	14.072001
207	19.744278
208	1.186601
209	-6.855588
210	27.914413
211	14.801875
212	34.484226
213	-11.328891
214	3.716769
215	0.340475
216	-8.417503
217	4.928575
218	1.104301
219	34.685398
220	28.162910
221	-18.628984
222	-13.067595
223	-14.413468
224	-8.181413
225	4.582367
226	-8.098192
227	-16.052380
228	16.090862
229	-9.563910
230	-2.072787
231	-9.155487
232	16.085403
233	13.260238
234	-26.181541
235	-1.314379
236	7.089052
237	-16.520418
238	-5.519055
239	28.576000
240	-9.590431
241	-27.628876
242	2.104110
243	11.285712
244	23.965422
245	26.397581
246	5.335809
247	-30.051405
248	10.812662
249	-1.484867
250	1.144071
251	6.262707
252	16.468977
253	14.293268
254	2.426244
255	1.479875
256	-3.898626
257	-1.211379
258	2.287491
259	16.214769
260	-5.876173
261	-9.653762
262	4.617414
263	-0.509363
264	-6.130158
265	29.732882
266	14.730191
267	-2.564500
268	8.935287
269	-10.539371
270	-25.331175
271	11.667741
272	30.163286
273	-0.670857
274	14.967138
275	-6.087122
276	-1.069129
277	-2.249927
278	9.565174
279	4.188703
280	3.775836
281	11.498017
282	-19.121542
283	40.519703
284	21.762154
285	3.945905
286	-5.439619
287	-17.930637
288	8.399610
289	9.870701
290	1.141945
291	6.133332
292	26.232895
293	51.273766
294	0.395192
295	19.729280
296	4.415844
297	-11.511103
298	4.581217
299	-2.423300
300	4.404095
301	2.210199
302	0.855066
303	15.438420
304	2.223613
305	-6.152551
306	11.949488
307	-4.079104
308	-1.782694
309	12.223223
310	1.282092
311	7.304794
312	8.094190
313	-21.675959
314	-14.091365
315	45.039024
316	-3.319388
317	-10.870253
318	-20.682259
319	8.475760
320	-4.258637
321	23.862865
322	19.533827
323	-1.435477
324	-16.923244
325	1.477959
326	-0.413363
327	0.610347
328	17.727943
329	29.781052
330	-1.310946
331	-18.410959
332	5.397200
333	-27.966265
334	-2.873893
335	-1.286803
336	-2.645120
337	13.394163
338	-11.166330
339	18.162964
340	21.573965
341	10.561651
342	8.709139
343	1.947091
344	12.814481
345	-3.035191
346	-3.883786
347	21.370752
348	17.111557
349	25.707998
350	13.442727
351	-1.456852
352	19.593739
353	8.629815
354	0.354568
355	20.365112
356	12.976821
357	1.409748
358	9.785522
359	-13.771475
360	18.471659
361	-0.982677
362	-12.098568
363	3.973748
364	13.327919
365	-1.280755
366	-1.727394
367	15.732380
368	0.958410
369	23.575783
370	24.272348
371	34.922482
372	-15.165496
373	8.243324
374	-9.808481
375	25.297693
376	13.627753
377	22.102091
378	-18.041323
379	2.009152
380	12.062071
381	-9.883186
382	23.049896
383	-4.603177
384	6.486396
385	-6.430910
386	-18.820784
387	29.715527
388	23.951805
389	-12.646360
390	2.969252
391	15.236262
392	28.238209
393	13.445549
394	13.054363
395	26.816542
396	5.816751
397	-2.328822
398	8.534599
399	14.354228
400	2.975797
401	-10.145543
402	5.590805
403	15.490840
404	41.253857
405	3.526781
406	-9.371121
407	-17.671129
408	18.563036
409	-12.701642
410	-10.347415
411	2.360052
412	8.774426
413	15.969544
414	-13.581401
415	-0.312165
416	41.255894
417	-5.964101
418	21.225136
419	23.791264
420	1.623073
421	-19.478827
422	18.933929
423	22.619406
424	8.998590
425	-14.996271
426	0.840412
427	2.503281
428	-13.867924
429	19.569592
430	18.686508
431	-1.054612
432	10.276313
433	12.775141
434	14.622256
435	12.303243
436	-9.315582
437	-9.746196
438	-18.778200
439	-8.746715
440	2.252097
441	31.446451
442	-8.769338
443	6.882292
444	-0.396368
445	42.633415
446	43.754375
447	-9.530318
448	-20.457897
449	4.891609
450	-10.061371
451	5.070597
452	44.508701
453	18.211103
454	-25.973303
455	12.160527
456	-2.692720
457	7.060027
458	-8.410833
459	-8.101633
460	-11.326305
461	1.204929
462	2.892547
463	-20.072735
464	10.514932
465	18.825632
466	-14.205949
467	11.918132
468	16.415075
469	-12.272395
470	0.530273
471	17.170221
472	-7.179026
473	44.764053
474	5.847141
475	-7.624628
476	-26.974100
477	-13.835633
478	-0.455721
479	-3.126041
480	-15.684294
481	35.737228
482	11.410982
483	6.236562
484	12.308492
485	12.868701
486	-9.056626
487	26.881157
488	40.878014
489	-4.132788
490	-17.054913
491	9.832520
492	-0.335776
493	3.784272
494	-4.057748
495	-2.112333
496	0.285922
497	7.138165
498	13.219233
499	-4.720679
500	-1.905903
501	-3.689419
502	-3.286420
503	-12.941635
504	-6.346375
505	-3.028411
506	-6.258541
507	8.327693
508	13.428432
509	8.081005
510	41.046192
511	-0.547903
512	-2.190870
513	2.266963
514	10.076645
515	-6.401827
516	-12.492900
517	17.289068
518	-0.464799
519	10.017180
520	-7.352706
521	25.063745
522	-0.195308
523	2.889825
524	30.314163
525	13.565796
526	-21.289572
527	-11.668970
528	13.682570
529	9.497110
530	5.343458
531	-13.816508
532	-24.271381
533	1.522232
534	14.142893
535	12.820545
536	-1.755417
537	-2.963587
538	6.977065
539	-4.319455
540	5.609720
541	-5.156107
542	-0.924296
543	15.311768
544	-14.568901
545	-7.434422
546	9.764695
547	-6.006526
548	-14.202156
549	-3.292482
550	7.053749
551	2.603757
552	7.370036
553	20.228640
554	29.258871
555	11.785945
556	6.081271
557	13.637121
558	-10.655150
559	-16.410179
560	-13.476286
561	7.673529
562	-12.191472
563	19.745302
564	8.443504
565	1.051748
566	14.209371
567	-23.300533
568	-0.457752
569	7.814219
570	-14.895375
571	-1.509735
572	15.183114
573	-9.293791
574	24.940758
575	17.764023
576	-7.749115
577	15.012880
578	10.269134
579	0.396251
580	-27.218647
581	-16.777229
582	14.490945
583	44.762192
584	13.088628
585	-11.138983
586	10.113318
587	14.776608
588	-2.657110
589	-0.065308
590	-14.486981
591	-30.148615
592	14.205341
593	10.159259
594	-28.276222
595	11.162391
596	13.112604
597	-25.980932
598	-8.520305
599	0.475152
600	8.190596
601	29.186399
602	-2.208639
603	-14.372399
604	15.955618
605	-5.263303
606	-13.243483
607	15.017734
608	0.833320
609	-16.540026
610	10.348986
611	10.269786
612	-9.336287
613	-6.574733
614	-11.791902
615	12.273903
616	21.682909
617	28.089674
618	-15.572948
619	28.060259
620	26.803049
621	33.727707
622	26.124075
623	1.154639
624	-15.580896
625	8.539670
626	-5.086982
627	-14.808675
628	-21.194313
629	15.110424
630	38.565262
631	6.889874
632	0.486114
633	46.162224
634	45.019650
635	-1.300928
636	-0.110051
637	-12.742534
638	8.361904
639	29.651056
640	16.939510
641	16.612230
642	39.836552
643	-11.481688
644	-4.771948
645	-7.705611
646	12.607670
647	-6.906097
648	7.495554
649	36.617973
650	3.443285
651	-13.195823
652	1.970446
653	19.642790
654	5.532046
655	-0.144321
656	23.327560
657	12.262612
658	7.639252
659	9.056878
660	8.708235
661	19.878609
662	5.300851
663	22.044104
664	-18.527542
665	7.840056
666	34.390656
667	-10.148016
668	11.141481
669	0.144509
670	9.687199
671	-7.979870
672	-10.311715
673	-2.036403
674	-7.037851
675	6.429186
676	12.143061
677	8.746325
678	10.444479
679	-19.897436
680	-2.494060
681	3.831507
682	12.469218
683	28.329132
684	8.331667
685	16.345867
686	3.540839
687	24.728149
688	10.784676
689	9.021732
690	13.039857
691	-14.485231
692	19.058708
693	38.726357
694	68.619469
695	-0.155100
696	22.342394
697	-11.253671
698	-4.422389
699	7.121765
700	-2.809248
701	-9.805794
702	1.555094
703	-12.862391
704	34.831863
705	-15.881590
706	-14.635793
707	-21.086515
708	21.503111
709	21.963997
710	11.021777
711	58.170719
712	8.164884
713	13.214528
714	49.056995
715	3.220464
716	26.223789
717	16.812498
718	3.454281
719	-22.492313
720	21.919271
721	26.947996
722	-5.150701
723	-8.578287
724	13.705799
725	-3.045539
726	24.164371
727	-1.747142
728	-15.032017
729	-10.892307
730	13.203461
731	-10.084502
732	35.519989
733	2.159561
734	19.522379
735	20.692274
736	-3.216079
737	2.606078
738	6.488079
739	-2.270865
740	-8.532377
741	24.044538
742	-12.356912
743	-3.769608
744	-19.132677
745	-1.259154
746	18.390854
747	-3.664042
748	11.928953
749	10.771626
750	24.021408
751	5.867489
752	4.624009
753	35.840431
754	14.672394
755	-23.023306
756	-1.778462
757	6.377828
758	13.569513
759	-19.406403
760	3.203658
761	10.004389
762	4.103819
763	-11.664667
764	-4.815327
765	-2.792615
766	-7.875137
767	-0.139792
768	-0.198863
769	6.146721
770	17.896034
771	-0.994345
772	-28.198025
773	19.727045
774	-5.132787
775	19.768265
776	1.515182
777	1.588260
778	4.485911
779	16.299976
780	0.829551
781	4.675602
782	3.176017
783	-6.464995
784	5.170183
785	7.413558
786	-18.796675
787	11.954806
788	2.338014
789	2.303409
790	-12.623052
791	11.155344
792	9.456077
793	4.582100
794	2.436032
795	-2.563485
796	11.474021
797	6.016640
798	-10.350500
799	0.252247
800	19.544128
801	12.026358
802	1.677342
803	-8.862460
804	11.537751
805	11.627885
806	-9.951890
807	1.590726
808	12.513671
809	13.494199
810	3.636586
811	3.820399
812	-2.273163
813	-1.716252
814	0.385930
815	-1.018786
816	14.827323
817	3.699126
818	2.776598
819	6.570565
820	17.831278
821	7.947989
822	1.619321
823	0.961900
824	39.055687
825	-21.269775
826	7.624917
827	-13.915565
828	-6.192954
829	-0.537310
830	26.158806
831	-5.529781
832	7.092200
833	5.780506
834	-8.414475
835	-5.575037
836	2.715791
837	8.047726
838	-1.152235
839	4.556343
840	-5.826427
841	2.627481
842	13.673265
843	-8.147700
844	7.542149
845	-5.378006
846	-12.736005
847	-2.061047
848	17.459921
849	-9.622347
850	28.483036
851	17.099834
852	15.088728
853	19.374540
854	8.019045
855	22.129263
856	0.933038
857	12.925350
858	2.359243
859	-5.165828
860	-11.079800
861	7.753251
862	-3.250555
863	14.713499
864	-15.769469
865	-16.930965
866	6.710367
867	-12.020727
868	11.551882
869	6.589497
870	8.990182
871	5.641476
872	-12.888535
873	2.831220
874	5.750465
875	16.729834
876	-19.833715
877	-6.154706
878	-24.307854
879	-6.775547
880	17.165787
881	-2.688516
882	-10.785047
883	-18.787291
884	-3.978938
885	-4.213953
886	-26.575918
887	-19.166397
888	-3.099416
889	13.395818
890	2.706402
891	-18.588108
892	-5.757957
893	24.928152
894	-38.413486
895	11.418656
896	15.364757
897	12.501369
898	-4.635396
899	-5.264596
900	11.929748
901	-1.731741
902	-1.201575
903	-13.135202
904	-4.066619
905	12.712986
906	5.863340
907	-9.330561
908	-11.526466
909	5.464956
910	18.175961
911	-26.330835
912	10.451570
913	-9.562213
914	-30.429081
915	2.854617
916	-10.958762
917	-1.586303
918	-1.431700
919	-1.676840
920	7.527748
921	-28.189518
922	3.069750
923	-3.636455
924	32.526688
925	10.964140
926	4.553472
927	-21.644426
928	-11.603166
929	21.421732
930	6.193520
931	-2.561886
932	10.487227
933	15.913609
934	4.309728
935	14.219077
936	-22.136600
937	-0.968045
938	-2.209954
939	31.545284
940	-2.829131
941	12.263758
942	1.680598
943	21.543417
944	-5.011910
945	11.855291
946	-13.782106
947	-10.434454
948	8.081859
949	1.871338
950	-20.660620
951	18.001945
952	2.877311
953	13.272943
954	-27.971430
955	0.099999
956	9.825903
957	-8.109571
958	-6.922378
959	8.760745
960	26.334551
961	2.905894
962	-16.523609
963	-19.670572
964	0.676291
965	-19.449076
966	7.795321
967	6.392428
968	12.780755
969	12.832335
970	33.007355
971	-18.149086
972	-2.651650
973	17.342388
974	-0.255518
975	5.783335
976	-11.380032
977	-6.635212
978	3.814172
979	17.822874
980	-6.277939
981	13.582744
982	3.289567
983	-23.680157
984	0.850772
985	-8.262881
986	-3.199080
987	40.043686
988	9.627963
989	0.597610
990	5.676568
991	-7.730191
992	23.311424
993	-23.930077
994	10.320165
995	-12.430377
996	0.888537
997	-16.034885
998	1.420367
999	-7.861854
1000	-8.921447
1001	-6.443494
