# Supplementary material for: Short-wavelength-sensitive 2 (Sws2) visual photopigment models combined with atomistic molecular simulations to predict spectral peaks of absorbance
Source: PLoS Comput Biol. 2020 Oct 21;16(10):e1008212. doi: 10.1371/journal.pcbi.1008212 (PMC7605715; doi:10.1371/journal.pcbi.1008212)
Supplement: S1 File — (ZIP) [file pcbi.1008212.s007.zip › S1_File/P-olivaceus-SWS2A-Angles/Angle1.dat]

0	125.208984
1	132.104416
2	125.578178
3	125.500237
4	125.656525
5	128.438232
6	119.254280
7	125.062622
8	124.831329
9	119.054489
10	125.164528
11	127.277344
12	123.657150
13	120.608681
14	121.269638
15	121.454437
16	123.801361
17	126.175163
18	132.619644
19	127.467438
20	128.583603
21	127.164413
22	126.972183
23	123.291893
24	129.989929
25	123.578590
26	128.775558
27	126.025719
28	128.031631
29	130.341644
30	128.043579
31	126.999695
32	118.593834
33	125.510468
34	129.189926
35	129.518600
36	125.964767
37	129.951019
38	120.567894
39	125.707123
40	124.474274
41	125.449036
42	129.292618
43	130.838745
44	121.091179
45	125.906288
46	130.931732
47	119.895691
48	122.856277
49	124.157799
50	126.441269
51	123.051292
52	123.900497
53	123.757141
54	128.171585
55	116.755241
56	122.719460
57	130.144989
58	123.615746
59	120.276215
60	124.056908
61	129.782028
62	130.725937
63	122.185135
64	121.520309
65	121.045326
66	125.886070
67	121.628403
68	123.871223
69	128.708832
70	127.117363
71	119.939964
72	127.424667
73	127.822441
74	123.926834
75	122.560905
76	124.820442
77	126.141182
78	125.520065
79	130.139130
80	125.954971
81	130.866058
82	122.020103
83	126.634224
84	130.147781
85	123.104324
86	126.039726
87	119.734703
88	120.601059
89	126.949585
90	121.859863
91	122.900894
92	127.360611
93	126.505417
94	122.356148
95	125.735001
96	122.925194
97	126.057686
98	122.987282
99	134.030502
100	122.619972
101	125.064865
102	126.088669
103	124.540375
104	122.522499
105	117.001305
106	121.541168
107	131.398239
108	126.162788
109	128.555832
110	124.185448
111	122.515251
112	122.118378
113	131.651230
114	129.389130
115	117.993950
116	127.557434
117	119.512901
118	126.313644
119	123.844185
120	120.304535
121	122.930908
122	124.075661
123	125.366104
124	125.549408
125	126.123459
126	118.084969
127	130.700211
128	127.760002
129	126.757027
130	120.655510
131	126.184319
132	126.861862
133	123.064232
134	124.263885
135	123.375824
136	126.126633
137	123.135414
138	127.119003
139	121.399055
140	127.554604
141	126.094460
142	124.132683
143	125.306267
144	128.569199
145	122.297081
146	123.281746
147	125.706917
148	126.545815
149	124.079788
150	121.098190
151	128.116699
152	118.995201
153	121.475052
154	123.838570
155	122.492233
156	125.030632
157	129.498184
158	123.091637
159	123.054161
160	127.694298
161	126.077629
162	117.566322
163	120.332359
164	120.981979
165	133.079712
166	124.755402
167	122.281380
168	127.199654
169	127.655502
170	120.994095
171	126.635834
172	117.055237
173	122.487488
174	126.613319
175	126.371643
176	125.087799
177	120.766777
178	123.403885
179	127.201515
180	121.409836
181	122.741577
182	124.277687
183	121.345894
184	124.018738
185	126.902840
186	126.079422
187	120.245247
188	121.670670
189	120.443459
190	119.802765
191	124.296959
192	125.019241
193	123.344131
194	126.654617
195	119.503586
196	123.683319
197	127.626839
198	125.250984
199	121.675873
200	122.468773
201	123.627876
202	128.006348
203	124.357437
204	125.746529
205	126.127670
206	123.285324
207	127.058266
208	121.750404
209	125.319305
210	118.352768
211	127.473259
212	123.928757
213	126.351669
214	124.089989
215	126.002251
216	132.033691
217	127.450050
218	126.190674
219	124.977188
220	124.563965
221	121.336792
222	126.633064
223	136.171814
224	122.031876
225	127.166389
226	127.419930
227	122.752502
228	121.218552
229	121.050812
230	125.033661
231	128.604904
232	124.859825
233	124.963203
234	127.723450
235	127.506126
236	129.068466
237	126.965256
238	127.367210
239	126.426422
240	123.071762
241	127.217621
242	120.301376
243	117.946014
244	124.666229
245	120.535667
246	129.344940
247	123.289490
248	121.556221
249	123.857216
250	123.512154
251	122.940308
252	125.138985
253	118.822914
254	122.552094
255	126.114914
256	126.426025
257	121.607368
258	120.213585
259	124.067986
260	126.879372
261	122.037193
262	124.406799
263	125.642532
264	127.475456
265	125.778252
266	124.304184
267	123.236053
268	125.063843
269	128.667526
270	122.061531
271	125.061096
272	127.419220
273	122.555519
274	117.338089
275	128.460068
276	130.189148
277	122.559700
278	125.111763
279	125.941956
280	120.828003
281	122.495453
282	121.878784
283	120.461876
284	122.531136
285	126.076607
286	126.238701
287	122.399986
288	123.436821
289	123.175674
290	128.770538
291	125.278908
292	126.022797
293	124.504776
294	122.996475
295	127.270248
296	125.853912
297	132.767838
298	123.952980
299	124.510704
300	120.654144
301	122.212196
302	127.689819
303	120.065300
304	122.607155
305	130.392410
306	125.878998
307	124.985794
308	121.599838
309	122.436043
310	124.459206
311	125.045044
312	121.707603
313	122.290314
314	125.758606
315	124.333923
316	129.342346
317	129.113861
318	123.448380
319	125.051422
320	122.846046
321	130.457520
322	126.083260
323	129.330627
324	123.343315
325	125.331406
326	129.681412
327	125.014420
328	126.365799
329	117.042747
330	127.156586
331	129.216904
332	120.404449
333	124.329338
334	129.296936
335	128.964249
336	126.525040
337	126.538574
338	130.441559
339	122.195366
340	118.055069
341	130.523315
342	129.078644
343	129.280273
344	123.304413
345	129.420715
346	119.722549
347	128.008652
348	124.484352
349	125.123192
350	122.916222
351	121.532005
352	128.022034
353	123.676132
354	130.607574
355	124.308273
356	124.429558
357	127.329704
358	123.474724
359	129.491013
360	128.623260
361	123.234810
362	129.972488
363	121.504532
364	126.699654
365	124.340027
366	128.014008
367	126.613884
368	124.108131
369	126.261253
370	127.482796
371	129.603638
372	129.092987
373	128.667755
374	124.068779
375	123.039764
376	124.084442
377	119.957832
378	126.590714
379	127.169106
380	123.842506
381	128.026489
382	120.707611
383	128.172256
384	123.965965
385	123.746773
386	125.238068
387	124.207458
388	122.991325
389	126.573120
390	123.353378
391	126.972565
392	126.461792
393	123.676315
394	127.675079
395	124.349976
396	126.197968
397	124.557343
398	127.683464
399	120.624611
400	126.042717
401	124.763519
402	124.664520
403	125.869774
404	122.643646
405	121.388824
406	125.367851
407	127.565453
408	131.861206
409	129.250259
410	124.102173
411	127.315277
412	130.010941
413	124.375519
414	116.435341
415	120.835854
416	124.175110
417	122.584740
418	125.540344
419	124.360916
420	127.334908
421	122.840828
422	123.612297
423	123.785530
424	123.313766
425	122.908012
426	125.853958
427	125.649307
428	127.172798
429	127.625191
430	118.310638
431	127.513298
432	122.698914
433	125.427208
434	126.850662
435	122.827293
436	124.029747
437	124.574554
438	134.456375
439	122.379410
440	125.112991
441	130.124084
442	126.097496
443	127.701492
444	129.688797
445	130.097015
446	125.960960
447	128.179733
448	131.226273
449	123.048332
450	127.112076
451	127.768974
452	121.516907
453	118.695465
454	119.547997
455	119.492126
456	128.205933
457	123.931847
458	130.912811
459	126.308052
460	122.668465
461	126.046387
462	116.909889
463	129.443817
464	124.719574
465	127.871620
466	127.237030
467	120.116333
468	126.914482
469	127.751244
470	123.619827
471	121.790344
472	125.583893
473	121.023903
474	121.198471
475	125.627785
476	124.977982
477	124.687088
478	123.971321
479	127.549698
480	119.584984
481	121.257935
482	126.786629
483	125.242805
484	120.833900
485	126.387657
486	119.461800
487	124.017212
488	125.358673
489	132.724426
490	130.066879
491	123.949615
492	125.055695
493	126.755638
494	124.478783
495	120.517975
496	123.018974
497	128.457733
498	125.446960
499	131.225632
500	120.411728
501	129.307404
502	128.495514
503	120.161125
504	120.276833
505	120.723869
506	125.918518
507	127.533623
508	127.416237
509	132.905365
510	119.169098
511	125.349953
512	126.469482
513	125.742012
514	134.684494
515	127.708557
516	123.396873
517	130.358337
518	128.895401
519	120.492065
520	125.410240
521	127.803963
522	125.761459
523	124.427757
524	123.702103
525	128.237778
526	127.551590
527	130.314331
528	123.368599
529	126.758385
530	120.842712
531	133.177078
532	123.552727
533	130.331894
534	132.345459
535	121.011131
536	126.419167
537	126.613976
538	125.689461
539	126.157188
540	119.318283
541	123.909523
542	122.081001
543	125.664680
544	131.171509
545	127.403564
546	129.301010
547	129.504944
548	123.602081
549	124.949867
550	127.261551
551	123.452095
552	119.888634
553	123.569107
554	121.794853
555	125.244102
556	131.827820
557	122.881416
558	124.720337
559	122.037476
560	124.281151
561	124.307571
562	129.648911
563	125.753418
564	120.819641
565	121.616653
566	120.096802
567	122.380997
568	130.912186
569	125.190254
570	128.933212
571	127.669189
572	123.645714
573	121.857109
574	127.990097
575	128.535522
576	120.836945
577	125.227257
578	125.572647
579	129.535294
580	129.593185
581	131.180939
582	126.147186
583	129.088882
584	127.243767
585	126.688606
586	121.804283
587	122.093170
588	129.859009
589	122.494118
590	133.986176
591	129.829605
592	122.872673
593	127.892288
594	120.158493
595	120.139214
596	125.748550
597	122.252670
598	126.247337
599	126.008881
600	121.346123
601	123.950233
602	129.597839
603	124.857964
604	119.029213
605	124.875603
606	121.912964
607	121.484886
608	124.078377
609	127.140884
610	127.678833
611	123.586891
612	124.678429
613	123.033089
614	133.241989
615	124.586792
616	120.235512
617	123.866066
618	127.052902
619	124.092888
620	119.922348
621	125.353165
622	125.355339
623	127.449219
624	132.397018
625	133.121262
626	124.126381
627	127.030159
628	132.462967
629	121.102219
630	125.095734
631	126.891609
632	127.042778
633	125.071297
634	124.160919
635	126.609016
636	123.419075
637	122.375450
638	128.988449
639	128.653748
640	122.325081
641	125.037376
642	121.385178
643	127.498528
644	130.324631
645	130.350159
646	130.877518
647	118.126007
648	125.107132
649	124.253670
650	121.853020
651	127.851746
652	128.613022
653	129.373215
654	129.061844
655	126.204430
656	123.629990
657	124.976440
658	123.590721
659	130.298126
660	121.179184
661	123.186150
662	121.906990
663	122.241043
664	128.198227
665	122.302696
666	132.096481
667	122.263130
668	131.373352
669	128.253189
670	125.126785
671	123.860703
672	129.123611
673	126.826942
674	131.828934
675	124.958954
676	127.302750
677	118.656891
678	130.033447
679	130.067047
680	123.934784
681	127.976303
682	123.368256
683	123.585304
684	126.246475
685	128.223465
686	123.885811
687	127.403221
688	124.382309
689	124.705528
690	131.192215
691	121.825867
692	125.241585
693	126.608391
694	129.413483
695	123.659904
696	128.347092
697	127.450935
698	123.376030
699	129.008957
700	122.410477
701	127.054855
702	128.016251
703	124.936363
704	122.431129
705	129.258347
706	123.716980
707	123.362564
708	120.502037
709	126.347862
710	123.083260
711	117.523880
712	127.691185
713	126.293083
714	120.771744
715	119.762398
716	124.080467
717	120.419319
718	122.911972
719	123.666382
720	119.486084
721	128.330856
722	125.843941
723	129.525620
724	119.779800
725	127.679611
726	124.283134
727	125.239555
728	123.884209
729	127.768173
730	127.625122
731	125.469513
732	122.686867
733	129.233032
734	125.629158
735	120.610367
736	122.557297
737	124.286125
738	124.106735
739	124.064148
740	131.099075
741	126.948982
742	126.554108
743	124.941223
744	121.596779
745	129.833450
746	121.725723
747	128.077866
748	123.520050
749	122.870422
750	124.968193
751	123.357361
752	122.566803
753	125.560875
754	123.585609
755	127.929695
756	125.848274
757	121.395302
758	123.659950
759	124.432457
760	121.588463
761	123.640648
762	123.704765
763	126.675095
764	119.883629
765	128.029251
766	130.813812
767	126.290581
768	126.908905
769	122.259338
770	117.473267
771	125.984360
772	126.071487
773	127.265907
774	128.867249
775	122.926689
776	130.352737
777	122.510880
778	120.618439
779	122.640572
780	127.119263
781	125.899269
782	127.166199
783	124.176994
784	125.734016
785	127.167458
786	131.390015
787	124.283913
788	120.962105
789	125.606728
790	127.557068
791	128.994019
792	126.287796
793	124.161285
794	125.175728
795	124.840477
796	129.387360
797	132.800568
798	125.045654
799	129.825607
800	124.954308
801	122.124207
802	123.170990
803	123.446602
804	122.283470
805	124.726837
806	128.644699
807	121.250725
808	124.382462
809	123.407860
810	120.928337
811	125.224182
812	120.360542
813	131.695389
814	128.966019
815	130.227692
816	128.742584
817	121.913986
818	128.656540
819	126.610443
820	129.771820
821	127.215553
822	121.433113
823	124.444519
824	121.127380
825	126.402588
826	127.316917
827	127.235359
828	124.436447
829	122.398155
830	121.693466
831	128.899460
832	128.235077
833	126.124474
834	125.782898
835	127.034706
836	126.694466
837	122.245758
838	116.565292
839	122.779266
840	124.880013
841	124.478043
842	117.458748
843	129.689499
844	120.349083
845	120.822823
846	123.049370
847	124.748924
848	118.298355
849	122.011360
850	129.174805
851	125.833450
852	124.140633
853	122.062492
854	120.483337
855	125.891060
856	114.980240
857	125.510727
858	126.018196
859	124.278229
860	125.169434
861	125.210487
862	131.804993
863	120.523743
864	123.523018
865	123.172585
866	125.381920
867	124.677483
868	125.081390
869	127.846825
870	124.225677
871	124.106140
872	120.765396
873	122.620369
874	128.497879
875	124.467903
876	128.522171
877	131.586014
878	130.634842
879	133.717972
880	130.213120
881	125.321587
882	124.866447
883	127.636414
884	124.298065
885	130.118134
886	127.653999
887	130.859375
888	127.667519
889	123.489655
890	127.686485
891	124.336548
892	122.022591
893	122.903122
894	126.189415
895	122.294632
896	125.142166
897	125.294029
898	131.789413
899	130.356873
900	128.124100
901	126.615868
902	124.780472
903	125.372169
904	124.537720
905	121.530251
906	122.358223
907	128.030792
908	117.469620
909	127.587090
910	124.974869
911	123.316444
912	119.189270
913	127.043449
914	124.705185
915	118.913841
916	124.314079
917	127.253311
918	126.396301
919	123.248146
920	123.830078
921	133.764954
922	129.414963
923	125.064087
924	122.189774
925	124.845207
926	117.326775
927	124.272346
928	132.974396
929	119.184250
930	118.855865
931	122.595139
932	118.809921
933	128.438950
934	121.340828
935	125.409897
936	125.669403
937	124.202591
938	123.124191
939	123.113426
940	126.939804
941	121.189400
942	126.340744
943	122.534813
944	133.622177
945	123.125320
946	128.280106
947	136.315918
948	123.033470
949	124.951294
950	128.321091
951	128.774811
952	124.810234
953	119.495789
954	119.139412
955	125.567688
956	124.323174
957	121.565987
958	126.397652
959	130.431595
960	127.313866
961	121.157242
962	120.119781
963	125.312119
964	122.152008
965	127.663094
966	119.369400
967	122.422356
968	124.898766
969	119.542557
970	123.038239
971	129.126663
972	125.401619
973	125.579437
974	126.796867
975	125.053604
976	135.898331
977	121.744804
978	124.149757
979	131.874451
980	124.419640
981	124.907715
982	122.008255
983	128.379044
984	119.386772
985	120.618408
986	128.140320
987	118.095131
988	125.946259
989	125.792114
990	124.822243
991	128.877350
992	129.681824
993	121.996758
994	126.301239
995	120.219826
996	129.835495
997	125.231728
998	128.773544
999	125.032448
1000	121.892952
1001	125.097099
