# Supplementary material for: Short-wavelength-sensitive 2 (Sws2) visual photopigment models combined with atomistic molecular simulations to predict spectral peaks of absorbance
Source: PLoS Comput Biol. 2020 Oct 21;16(10):e1008212. doi: 10.1371/journal.pcbi.1008212 (PMC7605715; doi:10.1371/journal.pcbi.1008212)
Supplement: S1 File — (ZIP) [file pcbi.1008212.s007.zip › S1_File/P-olivaceus-SWS2A-Angles/Torsion1.dat]

0	-51.257072
1	-33.825703
2	-60.092789
3	-59.000267
4	-44.893684
5	-45.725090
6	-56.831913
7	-60.329674
8	-46.589172
9	-68.150185
10	-65.673500
11	-77.650459
12	-75.935249
13	-54.920456
14	-62.424664
15	-56.703842
16	-66.226425
17	-50.723831
18	-51.418274
19	-60.865578
20	-55.782413
21	-64.330292
22	-67.741158
23	-66.585052
24	-56.610302
25	-59.784359
26	-57.174931
27	-67.034790
28	-60.346046
29	-46.257854
30	-57.291275
31	-49.318428
32	-56.021221
33	-59.835327
34	-62.324677
35	-63.108585
36	-51.548176
37	-44.638447
38	-68.832840
39	-57.530186
40	-48.620228
41	-57.372299
42	-57.991898
43	-59.351715
44	-54.232830
45	-43.290802
46	-42.066814
47	-58.419987
48	-62.182304
49	-60.040920
50	-55.026527
51	-43.214157
52	-61.614094
53	-48.081596
54	-49.941563
55	-74.475227
56	-64.748749
57	-54.496090
58	-63.612900
59	-65.710373
60	-48.772762
61	-52.373913
62	-43.958916
63	-55.297829
64	-57.954319
65	-54.568321
66	-54.005997
67	-56.462883
68	-55.375015
69	-40.661648
70	-44.999901
71	-66.913017
72	-68.784065
73	-67.206711
74	-63.423443
75	-45.988331
76	-71.609787
77	-62.657410
78	-62.729748
79	-37.869564
80	-47.992657
81	-54.870785
82	-54.128078
83	-63.124363
84	-36.755779
85	-61.867527
86	-41.789085
87	-69.557236
88	-52.227085
89	-61.012836
90	-61.881973
91	-52.250175
92	-100.995354
93	-59.495037
94	-79.552567
95	-55.303268
96	-64.631073
97	-40.996799
98	-59.516342
99	-37.479671
100	-63.076885
101	-66.294991
102	-71.153801
103	-86.786407
104	-53.096924
105	-62.355808
106	-64.396355
107	-54.837833
108	-51.957569
109	-54.184460
110	-54.013100
111	-64.205856
112	-71.556892
113	-54.292385
114	-82.016914
115	-62.006458
116	-63.286655
117	-85.024284
118	-61.928963
119	-51.953186
120	-57.816853
121	-63.291622
122	-60.096493
123	-57.665825
124	-56.956020
125	-67.961365
126	-89.218948
127	-52.802132
128	-60.023964
129	-65.296013
130	-70.965736
131	-57.014500
132	-51.898857
133	-67.993446
134	-55.591805
135	-59.866184
136	-66.326736
137	-68.505333
138	-58.756176
139	-74.825317
140	-62.018829
141	-43.636623
142	-67.761017
143	-60.473076
144	-50.040279
145	-52.994225
146	-57.474537
147	-66.143127
148	-51.273575
149	-63.006699
150	-62.005116
151	-51.884449
152	-73.180923
153	-69.241669
154	-70.650909
155	-63.559502
156	-62.357162
157	-57.786766
158	-56.375317
159	-66.960747
160	-53.820934
161	-67.230888
162	-58.455956
163	-76.497040
164	-79.221298
165	-36.785835
166	-54.369286
167	-60.403931
168	-55.270657
169	-47.182350
170	-82.540115
171	-49.608162
172	-66.429482
173	-53.849350
174	-59.496426
175	-49.156044
176	-66.919739
177	-61.086685
178	-65.153008
179	-72.801201
180	-63.194134
181	-53.723389
182	-53.270451
183	-45.625916
184	-59.372444
185	-49.074001
186	-66.875473
187	-48.493977
188	-86.452568
189	-62.476044
190	-62.029144
191	-68.232002
192	-50.242340
193	-67.776848
194	-62.311974
195	-60.062695
196	-79.195129
197	-52.907795
198	-60.431232
199	-59.442249
200	-98.732635
201	-58.353214
202	-61.053005
203	-58.342480
204	-65.008469
205	-48.976044
206	-77.036400
207	-72.862137
208	-64.926208
209	-72.354408
210	-69.920616
211	-62.199421
212	-75.351807
213	-59.545856
214	-59.432114
215	-63.853024
216	-55.506321
217	-59.333824
218	-58.118866
219	-70.210938
220	-54.504902
221	-45.584011
222	-43.226448
223	-47.193256
224	-61.592571
225	-75.636124
226	-44.617565
227	-58.739990
228	-73.786995
229	-53.937878
230	-66.200058
231	-41.406872
232	-64.881531
233	-63.265453
234	-45.599716
235	-52.877457
236	-72.941170
237	-41.306004
238	-54.147095
239	-71.426804
240	-54.999428
241	-52.063789
242	-58.107067
243	-69.376953
244	-73.587189
245	-56.565662
246	-61.016689
247	-47.936878
248	-68.342247
249	-57.628613
250	-51.534554
251	-59.180473
252	-64.796829
253	-62.969429
254	-50.219017
255	-56.547676
256	-48.755360
257	-75.562828
258	-48.971771
259	-73.156967
260	-61.865421
261	-57.253796
262	-51.399185
263	-50.789886
264	-66.371017
265	-78.505280
266	-65.227631
267	-52.237125
268	-66.935669
269	-59.561790
270	-59.487656
271	-75.531418
272	-57.127979
273	-48.988770
274	-64.314590
275	-55.512234
276	-50.708935
277	-51.768448
278	-65.665199
279	-63.718643
280	-70.373268
281	-49.569107
282	-57.336826
283	-88.580254
284	-60.508286
285	-66.559166
286	-60.092346
287	-45.016670
288	-73.987473
289	-59.818359
290	-64.323517
291	-54.564774
292	-81.689804
293	-84.276985
294	-49.611641
295	-74.151192
296	-53.647831
297	-44.567467
298	-64.373886
299	-67.988205
300	-70.404182
301	-69.616241
302	-75.359261
303	-66.020828
304	-65.366882
305	-60.458820
306	-64.705429
307	-66.382423
308	-59.032150
309	-60.238354
310	-60.216156
311	-51.949284
312	-66.137192
313	-55.785263
314	-48.565460
315	-78.392014
316	-66.512177
317	-60.760094
318	-65.565140
319	-66.920601
320	-61.337601
321	-60.394348
322	-57.661583
323	-37.350391
324	-48.226551
325	-59.479679
326	-48.596626
327	-46.941917
328	-66.714455
329	-70.856529
330	-51.932903
331	-60.997429
332	-70.205406
333	-60.469036
334	-55.099285
335	-42.305420
336	-48.055351
337	-51.568386
338	-51.562183
339	-66.937721
340	-75.622498
341	-60.952671
342	-60.626801
343	-62.382118
344	-74.545288
345	-53.116394
346	-70.395416
347	-76.337799
348	-49.488480
349	-61.302860
350	-71.264236
351	-61.840343
352	-87.247757
353	-62.793350
354	-46.520672
355	-68.722298
356	-65.757454
357	-63.797802
358	-77.068115
359	-39.679016
360	-51.630333
361	-65.056984
362	-51.869377
363	-64.344238
364	-67.673660
365	-60.929722
366	-41.766903
367	-55.033115
368	-69.525581
369	-58.991764
370	-56.537975
371	-69.083069
372	-56.009083
373	-48.743172
374	-54.621292
375	-60.521576
376	-57.291531
377	-72.388466
378	-60.219246
379	-64.564781
380	-57.967739
381	-55.435223
382	-58.123283
383	-51.443283
384	-52.753891
385	-52.251190
386	-58.707417
387	-69.465675
388	-80.946686
389	-51.464180
390	-51.031269
391	-54.296589
392	-64.960472
393	-55.654160
394	-55.786079
395	-83.708656
396	-56.386333
397	-58.253452
398	-58.656830
399	-62.170364
400	-60.578835
401	-63.392109
402	-57.389816
403	-62.827614
404	-69.733208
405	-82.876869
406	-54.183968
407	-56.666161
408	-59.216362
409	-47.065521
410	-62.724579
411	-61.605034
412	-64.026527
413	-65.165710
414	-59.730762
415	-58.077271
416	-90.189598
417	-60.417717
418	-65.087265
419	-63.539955
420	-55.924255
421	-52.104340
422	-83.956093
423	-78.449821
424	-64.897621
425	-63.205280
426	-56.465519
427	-57.967567
428	-56.036621
429	-64.628525
430	-56.523891
431	-41.452892
432	-67.368591
433	-55.745419
434	-60.077347
435	-49.073044
436	-62.032696
437	-69.177139
438	-50.937405
439	-55.966770
440	-64.583961
441	-64.469406
442	-54.874355
443	-52.963848
444	-59.297836
445	-76.014374
446	-87.057793
447	-54.470352
448	-50.439819
449	-56.564064
450	-56.526096
451	-58.820995
452	-92.113289
453	-58.190186
454	-60.670753
455	-59.746712
456	-51.508362
457	-63.343113
458	-58.657589
459	-52.515205
460	-43.441231
461	-66.098221
462	-53.046658
463	-51.277035
464	-47.744701
465	-39.447861
466	-50.995125
467	-62.867958
468	-75.886391
469	-51.488850
470	-47.823250
471	-58.274315
472	-52.553879
473	-78.095245
474	-60.444702
475	-51.492218
476	-47.073940
477	-45.413288
478	-58.786217
479	-55.797783
480	-60.278290
481	-66.992500
482	-62.308716
483	-64.161385
484	-64.207695
485	-56.818726
486	-56.767509
487	-64.036873
488	-65.426109
489	-61.208790
490	-52.965954
491	-79.196915
492	-56.158680
493	-49.970318
494	-64.995087
495	-57.250813
496	-61.532459
497	-67.772751
498	-51.944290
499	-50.980404
500	-37.396729
501	-69.580727
502	-53.086021
503	-68.827309
504	-54.145050
505	-62.565285
506	-55.096420
507	-52.917767
508	-57.937477
509	-56.583958
510	-66.705597
511	-64.118126
512	-65.780678
513	-61.864979
514	-54.248703
515	-50.747742
516	-55.596336
517	-84.040436
518	-52.826225
519	-74.673904
520	-59.779598
521	-71.250847
522	-53.261021
523	-54.738186
524	-82.980736
525	-68.358742
526	-45.342194
527	-53.215755
528	-58.787426
529	-73.427429
530	-52.696854
531	-56.242588
532	-54.961353
533	-53.829433
534	-51.395988
535	-64.631531
536	-56.261276
537	-56.586746
538	-62.679043
539	-56.955284
540	-64.206863
541	-49.776035
542	-72.383720
543	-61.768135
544	-55.644356
545	-53.771431
546	-55.052586
547	-49.609188
548	-66.891426
549	-56.366989
550	-95.006630
551	-70.968399
552	-61.516071
553	-62.830925
554	-87.729416
555	-70.531654
556	-46.316853
557	-62.462757
558	-50.711521
559	-71.913406
560	-60.407299
561	-65.665558
562	-57.694115
563	-61.447975
564	-70.370232
565	-65.961403
566	-66.125748
567	-61.370800
568	-57.383644
569	-54.685478
570	-53.595924
571	-53.232628
572	-62.238495
573	-63.729759
574	-64.860268
575	-51.434528
576	-58.922882
577	-57.565693
578	-62.039402
579	-56.224697
580	-53.197445
581	-59.679207
582	-54.010498
583	-89.939987
584	-66.873772
585	-48.997135
586	-70.965126
587	-97.091194
588	-55.091805
589	-58.703892
590	-48.946598
591	-55.615814
592	-79.346474
593	-69.064880
594	-53.239265
595	-72.979897
596	-75.039612
597	-54.902557
598	-57.901814
599	-73.833893
600	-47.343147
601	-69.044228
602	-57.058784
603	-54.049885
604	-78.278526
605	-55.723614
606	-60.026989
607	-59.168201
608	-64.550858
609	-60.169895
610	-65.579422
611	-67.836754
612	-47.725746
613	-65.223145
614	-53.297192
615	-66.407913
616	-87.194405
617	-72.663895
618	-39.948570
619	-83.639679
620	-76.004860
621	-67.616745
622	-66.322662
623	-65.873215
624	-58.829342
625	-55.344730
626	-59.895691
627	-53.503639
628	-47.355824
629	-64.968422
630	-64.515030
631	-42.206367
632	-51.414230
633	-83.580284
634	-56.452347
635	-51.226803
636	-53.490715
637	-48.010319
638	-52.862885
639	-79.751205
640	-70.253860
641	-65.307549
642	-83.935020
643	-34.644440
644	-58.959984
645	-55.960457
646	-65.620544
647	-71.411728
648	-57.843525
649	-75.031784
650	-64.043449
651	-55.597118
652	-55.271393
653	-59.939945
654	-51.165760
655	-60.149773
656	-53.627964
657	-53.940716
658	-71.749161
659	-65.404243
660	-66.682137
661	-76.930717
662	-60.080067
663	-61.636700
664	-59.954937
665	-45.408104
666	-67.616539
667	-50.827030
668	-58.809254
669	-63.757824
670	-66.395683
671	-54.696056
672	-52.066914
673	-70.547966
674	-48.546722
675	-59.877277
676	-60.615887
677	-64.733215
678	-51.731174
679	-50.261379
680	-65.270729
681	-58.483051
682	-70.860474
683	-84.591789
684	-61.165760
685	-59.556858
686	-52.222782
687	-64.163589
688	-46.244694
689	-61.184212
690	-49.877441
691	-59.904461
692	-56.886055
693	-74.811104
694	-85.059303
695	-61.194801
696	-64.138283
697	-52.840935
698	-58.808632
699	-54.296173
700	-64.134048
701	-64.105705
702	-55.380730
703	-62.383194
704	-89.578033
705	-48.161331
706	-51.787548
707	-59.044765
708	-63.280937
709	-88.254288
710	-71.477142
711	-84.231537
712	-68.285591
713	-69.413811
714	-59.973808
715	-60.546280
716	-86.485596
717	-74.875793
718	-72.156906
719	-50.291775
720	-48.944283
721	-67.480972
722	-67.782440
723	-73.546631
724	-57.810360
725	-54.083160
726	-78.720558
727	-65.060310
728	-50.297592
729	-47.811066
730	-62.168205
731	-38.388935
732	-73.300568
733	-50.401955
734	-63.438232
735	-72.911316
736	-53.309280
737	-65.872307
738	-62.940002
739	-61.249317
740	-56.497841
741	-65.314293
742	-42.155388
743	-56.868229
744	-59.271664
745	-53.368259
746	-68.026558
747	-44.702435
748	-65.121147
749	-64.714142
750	-69.338585
751	-54.290508
752	-68.977280
753	-83.736023
754	-54.308990
755	-56.835606
756	-61.345844
757	-81.752144
758	-64.692192
759	-40.463596
760	-75.077728
761	-54.751427
762	-66.252197
763	-57.195618
764	-62.092075
765	-53.406773
766	-37.234966
767	-42.645100
768	-51.856098
769	-64.365318
770	-65.133232
771	-41.816956
772	-55.793354
773	-52.760906
774	-61.609207
775	-60.598751
776	-69.459991
777	-48.558414
778	-74.930992
779	-54.776367
780	-52.622055
781	-56.962502
782	-46.637451
783	-47.316074
784	-57.765450
785	-45.597160
786	-43.893574
787	-64.163315
788	-66.608200
789	-54.239384
790	-50.549545
791	-65.675514
792	-67.543053
793	-55.367603
794	-52.031094
795	-62.450066
796	-53.646843
797	-67.880737
798	-40.947433
799	-62.623306
800	-72.653130
801	-64.117676
802	-53.606411
803	-56.564323
804	-75.475533
805	-65.705940
806	-69.320686
807	-63.964203
808	-70.793510
809	-51.321964
810	-64.372215
811	-57.982822
812	-56.147270
813	-48.854050
814	-57.276871
815	-57.248383
816	-56.974148
817	-60.833824
818	-59.461578
819	-47.633621
820	-51.119438
821	-52.461693
822	-50.516575
823	-64.865227
824	-71.680832
825	-50.505085
826	-43.771439
827	-62.654755
828	-55.342045
829	-56.317570
830	-77.284332
831	-60.152977
832	-43.997364
833	-67.654411
834	-50.263046
835	-63.063404
836	-66.476898
837	-65.402748
838	-57.656235
839	-69.562744
840	-45.228870
841	-59.014603
842	-60.288509
843	-55.113102
844	-67.422707
845	-62.286129
846	-58.651272
847	-66.909172
848	-55.975338
849	-68.553139
850	-70.662132
851	-53.589256
852	-59.285809
853	-42.909489
854	-61.975471
855	-63.901421
856	-65.573494
857	-72.836884
858	-63.818905
859	-51.759056
860	-58.352428
861	-58.060658
862	-67.308807
863	-70.444817
864	-60.530586
865	-69.206909
866	-55.799805
867	-65.587875
868	-67.816071
869	-79.414383
870	-73.253448
871	-67.523170
872	-59.087639
873	-59.860958
874	-55.391308
875	-75.992104
876	-62.761333
877	-39.563663
878	-58.073288
879	-62.112095
880	-57.401573
881	-54.016171
882	-49.662098
883	-60.452747
884	-66.215256
885	-48.954323
886	-54.801548
887	-48.432976
888	-58.102036
889	-72.426323
890	-53.631775
891	-57.316986
892	-49.708492
893	-72.235313
894	-41.300819
895	-75.091080
896	-72.972939
897	-57.758820
898	-57.540272
899	-61.411011
900	-59.488201
901	-45.588924
902	-50.462471
903	-48.231407
904	-66.316795
905	-58.715435
906	-59.749859
907	-54.500359
908	-69.085442
909	-57.424755
910	-71.141556
911	-50.584660
912	-58.652603
913	-58.423012
914	-39.346420
915	-73.503326
916	-49.080307
917	-45.943626
918	-60.255615
919	-55.595806
920	-60.996540
921	-53.906857
922	-61.586765
923	-51.529598
924	-65.589882
925	-62.473377
926	-51.638191
927	-58.075752
928	-42.897640
929	-82.069313
930	-51.608696
931	-71.952011
932	-57.284798
933	-66.856453
934	-67.003349
935	-52.311485
936	-58.531277
937	-56.162342
938	-66.492844
939	-63.187222
940	-59.232964
941	-83.196510
942	-52.871338
943	-62.524673
944	-60.545975
945	-65.947845
946	-61.089787
947	-52.101307
948	-69.358597
949	-63.746998
950	-50.171684
951	-65.246216
952	-59.018551
953	-66.394585
954	-52.953754
955	-60.170067
956	-66.271210
957	-50.573971
958	-59.990906
959	-51.700417
960	-53.715176
961	-61.579784
962	-69.859421
963	-48.991974
964	-69.095352
965	-48.477177
966	-69.847511
967	-69.599876
968	-65.867828
969	-52.471344
970	-76.997871
971	-57.668762
972	-57.552723
973	-69.026321
974	-44.444496
975	-61.450981
976	-37.274399
977	-47.762928
978	-59.967796
979	-63.529606
980	-55.094856
981	-65.537994
982	-59.346489
983	-45.613056
984	-49.108471
985	-53.905384
986	-52.627487
987	-78.631355
988	-56.097004
989	-69.780701
990	-59.734615
991	-60.627266
992	-71.743378
993	-61.893898
994	-57.958519
995	-68.625359
996	-52.905876
997	-56.142403
998	-69.011261
999	-65.988991
1000	-49.357250
1001	-53.958515
