# Supplementary material for: Short-wavelength-sensitive 2 (Sws2) visual photopigment models combined with atomistic molecular simulations to predict spectral peaks of absorbance
Source: PLoS Comput Biol. 2020 Oct 21;16(10):e1008212. doi: 10.1371/journal.pcbi.1008212 (PMC7605715; doi:10.1371/journal.pcbi.1008212)
Supplement: S1 File — (ZIP) [file pcbi.1008212.s007.zip › S1_File/P-olivaceus-SWS2A-Angles/Angle3.dat]

0	130.760880
1	131.894608
2	134.268051
3	126.938347
4	127.261795
5	133.035187
6	127.788132
7	127.750961
8	129.562332
9	125.693764
10	135.115311
11	134.052979
12	124.387909
13	128.658920
14	129.318451
15	131.558472
16	127.223312
17	131.858368
18	138.356323
19	132.624237
20	134.240570
21	135.420868
22	131.906601
23	130.569977
24	133.119995
25	130.238235
26	136.200119
27	131.446579
28	128.251831
29	129.845886
30	132.226669
31	135.729218
32	125.838203
33	123.139076
34	135.665100
35	137.459091
36	133.469254
37	135.618561
38	133.295242
39	135.624420
40	130.276703
41	133.385010
42	135.683701
43	138.945831
44	126.416588
45	132.734787
46	131.335663
47	114.779007
48	117.734512
49	134.477890
50	136.269714
51	129.384857
52	133.039368
53	131.012054
54	131.093002
55	127.122269
56	129.956665
57	136.104691
58	129.998825
59	125.436958
60	131.443741
61	134.893509
62	137.996552
63	129.555511
64	125.604568
65	128.217331
66	132.611420
67	129.528931
68	130.811829
69	133.044098
70	132.163940
71	129.153824
72	135.522171
73	136.648209
74	128.941513
75	127.352539
76	131.192673
77	129.840897
78	131.220322
79	136.575134
80	134.959122
81	134.396927
82	117.416878
83	134.767685
84	134.718704
85	126.212624
86	131.380859
87	128.177444
88	126.646233
89	131.091049
90	131.798965
91	129.364456
92	130.723022
93	121.920830
94	117.251945
95	121.448868
96	129.767578
97	130.947845
98	117.418587
99	133.692444
100	127.682549
101	135.975418
102	119.554016
103	114.686813
104	114.175797
105	126.459183
106	126.884247
107	135.667816
108	123.734749
109	130.137512
110	129.870422
111	129.563141
112	127.659584
113	138.159897
114	140.193344
115	125.089523
116	130.592941
117	126.227226
118	130.527817
119	128.512817
120	126.794403
121	127.380379
122	131.567444
123	130.458252
124	133.820190
125	134.406357
126	128.647736
127	135.015732
128	131.506409
129	137.621262
130	122.205406
131	134.048248
132	133.631531
133	122.550209
134	125.202332
135	128.631546
136	132.538361
137	127.158546
138	130.584900
139	129.693283
140	135.363937
141	131.718414
142	128.157318
143	132.204132
144	133.384415
145	132.686157
146	132.308350
147	122.454773
148	123.373970
149	114.938080
150	122.935143
151	136.118607
152	123.849319
153	128.279633
154	130.004120
155	128.227753
156	117.485931
157	134.862289
158	126.585495
159	126.309067
160	134.751282
161	129.766296
162	120.477676
163	113.067276
164	115.043236
165	137.030670
166	129.849655
167	130.504837
168	132.021317
169	132.808395
170	126.682976
171	131.792755
172	123.314972
173	128.305038
174	131.792831
175	131.136246
176	133.000488
177	126.729317
178	116.880669
179	137.537399
180	135.264908
181	122.215187
182	114.661858
183	117.312202
184	131.651962
185	133.829178
186	117.524124
187	109.547920
188	115.220970
189	131.063980
190	127.675011
191	127.923355
192	128.626556
193	130.433075
194	131.251083
195	124.097145
196	127.117104
197	132.860382
198	129.248306
199	124.034309
200	124.279488
201	133.166779
202	131.821350
203	127.900665
204	128.511673
205	132.186081
206	118.800880
207	120.052284
208	126.614609
209	129.369705
210	124.046371
211	133.918106
212	129.080627
213	134.502625
214	131.960739
215	134.314819
216	138.869843
217	134.298813
218	130.491898
219	128.012970
220	126.332016
221	129.111404
222	135.525375
223	142.748505
224	129.374191
225	136.810181
226	132.572311
227	130.579056
228	125.993050
229	126.461792
230	134.486557
231	133.849121
232	124.414520
233	127.658043
234	133.173584
235	131.530319
236	137.813293
237	133.188477
238	132.651001
239	133.179916
240	126.819237
241	130.111771
242	127.781952
243	122.723351
244	115.907288
245	118.980431
246	135.461288
247	129.680725
248	126.261147
249	131.677124
250	130.283508
251	129.200974
252	131.582047
253	107.438278
254	124.200882
255	132.824661
256	129.389877
257	130.092880
258	123.688705
259	125.804161
260	129.816116
261	124.676743
262	130.108597
263	133.545441
264	133.298691
265	133.599716
266	129.190369
267	130.382751
268	131.345245
269	131.714081
270	126.460693
271	134.534058
272	136.644562
273	126.616806
274	116.756554
275	133.516815
276	133.592560
277	127.266014
278	131.079803
279	130.084015
280	128.039246
281	132.000137
282	129.378998
283	123.429344
284	117.334534
285	130.997284
286	126.534943
287	127.893425
288	132.813736
289	127.987709
290	134.937790
291	130.953430
292	131.652679
293	117.861076
294	127.014091
295	135.903702
296	124.800179
297	139.737488
298	129.209305
299	129.501678
300	129.777481
301	127.731522
302	129.211868
303	112.527962
304	132.227921
305	134.714203
306	123.410057
307	128.201279
308	129.640457
309	130.651886
310	131.341278
311	130.675629
312	126.376503
313	121.359756
314	130.465698
315	124.149002
316	132.053604
317	138.018982
318	130.459183
319	132.376923
320	129.749695
321	128.718842
322	133.402740
323	133.833542
324	128.269318
325	133.519073
326	133.911560
327	127.757111
328	133.519150
329	122.950058
330	128.476349
331	130.112457
332	128.625183
333	126.561508
334	131.151993
335	133.820312
336	132.127487
337	133.170044
338	134.417664
339	125.606400
340	124.253464
341	135.067078
342	126.700027
343	134.775177
344	124.486061
345	130.993546
346	129.313217
347	116.986115
348	114.183891
349	124.302040
350	130.044769
351	130.690231
352	128.815201
353	119.052345
354	123.980629
355	129.633224
356	133.327576
357	133.229584
358	130.484680
359	131.662659
360	133.567474
361	131.422058
362	133.891006
363	117.468582
364	123.291840
365	119.735962
366	124.324181
367	121.662361
368	117.909760
369	124.563858
370	129.879852
371	135.752869
372	131.900772
373	136.569946
374	129.773727
375	133.120209
376	126.036034
377	114.806534
378	134.494232
379	136.523849
380	113.646255
381	135.281754
382	127.915031
383	130.541748
384	126.654083
385	127.276566
386	130.180176
387	128.227524
388	129.191742
389	131.891052
390	125.772415
391	129.663330
392	134.341629
393	128.345856
394	119.301659
395	130.619675
396	128.157043
397	132.203873
398	135.743729
399	129.984055
400	129.914124
401	131.363525
402	133.469223
403	130.574142
404	128.550262
405	131.470093
406	133.554489
407	130.250046
408	133.307556
409	132.101730
410	129.681793
411	136.782501
412	138.915802
413	126.281509
414	127.047256
415	126.413170
416	122.909569
417	134.206512
418	132.479507
419	126.144775
420	127.741669
421	126.210190
422	133.860321
423	123.246284
424	130.523529
425	121.159538
426	128.307434
427	124.385536
428	135.828430
429	120.796608
430	122.984459
431	123.840073
432	123.682335
433	127.293320
434	133.240646
435	124.032288
436	126.691681
437	134.335052
438	140.913223
439	128.128922
440	133.203751
441	133.696716
442	131.948090
443	133.276901
444	134.606140
445	138.796844
446	130.184723
447	133.906616
448	135.805466
449	130.822418
450	128.726837
451	125.780067
452	112.925316
453	123.645905
454	126.056580
455	117.284622
456	127.636757
457	131.353287
458	139.836014
459	133.375793
460	118.856094
461	137.704529
462	125.915344
463	134.272400
464	114.662399
465	121.424248
466	134.784866
467	127.138069
468	128.278671
469	134.450882
470	132.698944
471	127.466850
472	134.730804
473	114.165680
474	129.369476
475	129.619904
476	133.977631
477	132.680023
478	131.961563
479	132.241394
480	126.144188
481	119.392639
482	121.706161
483	116.122749
484	115.308685
485	132.811401
486	115.005600
487	123.328407
488	126.743217
489	135.951080
490	135.472702
491	129.708160
492	124.211578
493	131.476395
494	127.433044
495	126.260437
496	128.274506
497	139.868179
498	131.525940
499	135.306610
500	123.035461
501	135.196243
502	126.338570
503	125.894722
504	123.043114
505	127.441566
506	132.119415
507	133.083221
508	131.046249
509	135.845154
510	114.352867
511	124.340485
512	132.784744
513	131.120377
514	136.501541
515	129.273407
516	130.385468
517	138.431747
518	132.045807
519	125.011589
520	130.699280
521	133.669647
522	130.891373
523	126.522552
524	128.799774
525	131.170135
526	133.615021
527	135.298691
528	132.107346
529	124.890747
530	129.982361
531	138.432663
532	125.163696
533	136.263916
534	141.642929
535	121.969681
536	121.090553
537	121.396751
538	121.654579
539	118.193108
540	130.478333
541	126.677460
542	131.942474
543	133.727295
544	135.889648
545	135.824570
546	133.692184
547	130.898575
548	132.230515
549	130.051758
550	134.165909
551	135.926926
552	111.699478
553	130.037247
554	114.640488
555	129.289536
556	134.084885
557	127.927017
558	127.605965
559	127.287834
560	131.465347
561	129.705734
562	134.910751
563	128.063431
564	128.007477
565	132.064865
566	120.261162
567	131.309982
568	137.804062
569	131.436401
570	118.906029
571	133.347000
572	134.557816
573	131.945312
574	136.928238
575	135.622223
576	129.514023
577	133.047363
578	124.101395
579	135.600189
580	138.005600
581	141.142502
582	131.243896
583	130.600998
584	132.285477
585	125.668587
586	133.152451
587	129.095093
588	137.022873
589	128.807541
590	137.463745
591	131.545959
592	130.562271
593	136.352158
594	128.912521
595	123.082130
596	135.560013
597	131.276154
598	132.398422
599	131.604752
600	118.343269
601	124.777092
602	130.108994
603	127.032562
604	126.019974
605	125.228531
606	128.154312
607	125.505356
608	130.708801
609	132.405472
610	129.843262
611	132.663132
612	132.852539
613	132.522781
614	139.228485
615	115.883034
616	118.335991
617	114.521309
618	132.198318
619	130.416031
620	118.645287
621	124.224297
622	126.956619
623	133.878891
624	138.941833
625	140.431595
626	131.139465
627	124.343323
628	138.654419
629	124.544128
630	129.553864
631	132.735779
632	133.651962
633	125.936562
634	113.759773
635	129.310837
636	115.032501
637	119.720772
638	123.119995
639	119.157990
640	131.108643
641	132.144089
642	113.956177
643	132.592239
644	136.848251
645	136.254822
646	136.965973
647	125.252930
648	130.706436
649	131.330399
650	124.803635
651	124.495995
652	136.496399
653	136.352310
654	137.107544
655	135.038910
656	128.267883
657	132.162857
658	133.619522
659	131.202103
660	111.473534
661	130.374374
662	125.086533
663	120.699974
664	138.242645
665	117.938225
666	126.466133
667	125.692383
668	139.099014
669	132.719391
670	130.645584
671	129.875198
672	135.691498
673	135.130615
674	136.187469
675	134.396942
676	135.467682
677	127.031219
678	139.191299
679	136.588547
680	125.478745
681	132.038147
682	133.121811
683	126.665154
684	131.089783
685	131.845825
686	121.779839
687	135.923630
688	125.723595
689	124.063942
690	136.493317
691	127.937439
692	122.121872
693	120.082443
694	127.401596
695	129.248627
696	135.454514
697	129.939957
698	131.119568
699	137.148941
700	129.515915
701	134.620956
702	126.197189
703	132.653320
704	129.753647
705	134.342926
706	130.505447
707	130.033127
708	121.811790
709	127.324944
710	131.697983
711	116.928551
712	123.450371
713	117.898582
714	120.273788
715	117.307472
716	115.182167
717	113.617767
718	128.733719
719	133.691681
720	126.345947
721	130.433456
722	136.026733
723	140.792175
724	126.302864
725	131.376526
726	131.077393
727	131.846954
728	129.344452
729	133.305237
730	133.540970
731	133.254807
732	120.859230
733	134.038010
734	135.562622
735	126.065285
736	125.739716
737	133.167053
738	129.837173
739	131.413910
740	139.179230
741	128.896484
742	131.598373
743	126.693962
744	128.330399
745	136.046722
746	130.081848
747	134.345581
748	126.790527
749	127.810875
750	133.234497
751	128.423996
752	128.481934
753	121.719330
754	128.120544
755	129.111954
756	132.389618
757	128.870880
758	135.195984
759	128.745300
760	122.685783
761	122.022522
762	129.321182
763	135.933441
764	127.873055
765	136.575150
766	137.499069
767	132.051926
768	136.995483
769	125.004211
770	114.273888
771	131.639282
772	131.382248
773	119.273872
774	130.779236
775	116.612488
776	135.652328
777	127.175476
778	128.472061
779	128.857498
780	130.236481
781	129.855469
782	128.221436
783	130.077545
784	130.305618
785	134.671875
786	133.854507
787	126.639114
788	125.070534
789	136.255768
790	133.653793
791	129.765884
792	135.088348
793	129.573700
794	130.263519
795	131.261887
796	139.548615
797	133.941162
798	127.703720
799	136.060837
800	124.135902
801	127.962273
802	127.493584
803	132.117935
804	125.059921
805	128.848511
806	135.995010
807	129.734177
808	132.223785
809	130.989700
810	124.274544
811	129.380325
812	126.286636
813	137.850388
814	135.802246
815	135.468079
816	133.971497
817	130.033493
818	137.915970
819	131.515549
820	133.511261
821	135.009583
822	124.104897
823	128.982040
824	125.326843
825	130.956329
826	132.431656
827	136.142685
828	127.435333
829	123.362518
830	116.173225
831	132.772964
832	128.377457
833	132.584991
834	133.402267
835	133.530975
836	135.196243
837	130.760269
838	125.769081
839	130.347824
840	127.675346
841	126.172874
842	126.023415
843	124.997559
844	124.193413
845	124.737190
846	121.317863
847	125.902313
848	121.799881
849	125.944405
850	136.698334
851	131.621170
852	129.762772
853	128.084717
854	121.501854
855	131.638687
856	117.197998
857	132.579666
858	138.524353
859	132.420517
860	133.805771
861	126.547401
862	133.653030
863	123.823547
864	129.315369
865	128.543747
866	127.558678
867	127.563454
868	136.909332
869	139.469101
870	125.133888
871	130.171906
872	126.484795
873	127.678001
874	133.548370
875	133.827332
876	134.278458
877	135.024643
878	139.401199
879	140.385910
880	131.541809
881	130.786392
882	132.086838
883	136.490173
884	133.960419
885	137.932068
886	134.206863
887	138.062790
888	126.475517
889	127.053764
890	133.760406
891	127.813507
892	128.448105
893	128.468201
894	129.513809
895	132.318588
896	127.762909
897	131.562515
898	132.511902
899	136.541245
900	136.862885
901	129.370331
902	130.441040
903	126.155533
904	132.675430
905	132.111710
906	126.736771
907	131.948410
908	120.120567
909	128.930405
910	120.952011
911	134.272919
912	129.543091
913	129.285065
914	129.045364
915	120.893417
916	128.636063
917	129.280411
918	126.142097
919	128.000610
920	131.411469
921	137.655075
922	138.341919
923	133.778992
924	129.126465
925	127.864822
926	123.192833
927	135.196503
928	136.474274
929	120.098358
930	120.688202
931	124.697426
932	127.636871
933	131.404526
934	123.507378
935	132.914444
936	128.626877
937	129.508774
938	126.585007
939	119.944145
940	123.761909
941	111.975876
942	125.230759
943	125.336586
944	139.531708
945	122.144150
946	135.247177
947	138.060989
948	128.972870
949	126.809387
950	133.663895
951	135.411880
952	129.929901
953	122.640388
954	127.160301
955	130.780823
956	120.805969
957	125.785492
958	130.896729
959	137.122253
960	124.429878
961	130.799667
962	127.515671
963	132.594254
964	131.267212
965	128.732544
966	125.915321
967	125.414993
968	128.532043
969	127.267845
970	125.635063
971	135.286255
972	128.842758
973	130.023849
974	128.698929
975	124.631363
976	140.919449
977	128.426254
978	132.320175
979	135.331665
980	128.026169
981	134.803986
982	127.551735
983	136.901047
984	124.020203
985	131.933731
986	130.448242
987	119.992203
988	129.110779
989	134.571152
990	132.445938
991	131.216049
992	133.791153
993	133.611038
994	135.961853
995	127.472832
996	135.318771
997	130.772247
998	138.360291
999	130.724762
1000	128.681168
1001	131.166336
