# Supplementary material for: Short-wavelength-sensitive 2 (Sws2) visual photopigment models combined with atomistic molecular simulations to predict spectral peaks of absorbance
Source: PLoS Comput Biol. 2020 Oct 21;16(10):e1008212. doi: 10.1371/journal.pcbi.1008212 (PMC7605715; doi:10.1371/journal.pcbi.1008212)
Supplement: S1 File — (ZIP) [file pcbi.1008212.s007.zip › S1_File/P-olivaceus-SWS2A-Angles/Torsion5.dat]

0	162.889557
1	170.277191
2	163.615051
3	147.413773
4	160.480728
5	178.211304
6	152.828964
7	173.314865
8	172.863632
9	154.636429
10	172.698700
11	157.471405
12	160.744614
13	160.607803
14	161.832565
15	166.628769
16	164.369202
17	-169.886917
18	168.274094
19	151.589935
20	157.747604
21	152.841446
22	159.673233
23	160.650208
24	178.507339
25	169.498611
26	152.052429
27	162.544785
28	159.752121
29	150.605270
30	146.833817
31	155.412109
32	159.797211
33	172.160278
34	164.851532
35	162.774658
36	161.576752
37	149.211395
38	172.414581
39	149.625488
40	163.266174
41	162.734726
42	146.100861
43	150.787704
44	169.286880
45	-178.603821
46	157.958618
47	157.468842
48	-174.922836
49	157.254242
50	168.564713
51	158.726547
52	153.818787
53	168.547195
54	169.312500
55	169.453354
56	151.598419
57	167.346634
58	162.734482
59	156.914795
60	149.169556
61	162.762863
62	158.819641
63	168.663681
64	156.833069
65	167.917969
66	163.539352
67	169.034637
68	155.677795
69	158.409073
70	155.798920
71	163.054031
72	150.648941
73	161.200439
74	166.962326
75	179.110565
76	153.532913
77	158.043518
78	168.878937
79	169.430527
80	-175.401382
81	160.353851
82	168.465179
83	151.157654
84	165.041107
85	-175.233002
86	164.191666
87	168.260818
88	161.216599
89	170.268600
90	162.912811
91	156.057007
92	156.510818
93	162.434952
94	154.718079
95	153.454590
96	157.655426
97	160.441742
98	159.908813
99	156.868729
100	160.457138
101	160.795258
102	132.302429
103	167.223389
104	171.734467
105	165.088455
106	153.276184
107	162.632370
108	163.341339
109	164.159775
110	150.031082
111	161.951706
112	152.360947
113	160.866409
114	161.084686
115	158.993515
116	139.834229
117	-175.971100
118	167.153946
119	160.552734
120	151.936234
121	151.360397
122	160.621948
123	152.612122
124	152.151505
125	154.158066
126	164.428238
127	156.256531
128	169.004486
129	144.972336
130	153.591995
131	165.058365
132	149.338409
133	154.894272
134	149.536911
135	138.060364
136	153.626038
137	159.825806
138	165.661026
139	171.435455
140	154.635315
141	162.962784
142	165.835495
143	167.357117
144	153.104446
145	147.031937
146	150.046265
147	145.624268
148	166.676895
149	160.219955
150	162.962051
151	153.741470
152	156.844086
153	153.608978
154	165.032852
155	147.570694
156	149.801346
157	157.224091
158	161.754211
159	166.245407
160	147.138947
161	156.227127
162	152.554184
163	175.808670
164	161.266357
165	159.742081
166	154.210602
167	149.639923
168	166.101501
169	152.406677
170	163.579575
171	160.820602
172	163.042862
173	154.494949
174	148.686676
175	159.666595
176	152.409775
177	144.027283
178	161.099701
179	167.220200
180	148.953033
181	150.195511
182	144.813797
183	166.005127
184	156.506012
185	155.883224
186	167.499939
187	156.811523
188	154.373169
189	156.621109
190	151.976013
191	140.300186
192	161.135193
193	141.917206
194	148.461334
195	162.461670
196	151.519775
197	135.476395
198	171.696960
199	151.251984
200	163.440323
201	149.065292
202	154.419144
203	153.199783
204	162.388153
205	160.958893
206	160.164246
207	146.746201
208	162.757721
209	162.958633
210	147.865662
211	156.804108
212	146.251038
213	157.727432
214	158.259598
215	151.628250
216	149.316299
217	146.270020
218	152.044800
219	140.856918
220	150.043045
221	144.202576
222	156.978775
223	153.607941
224	160.202850
225	143.090378
226	138.590057
227	135.548584
228	162.115311
229	152.961487
230	160.847397
231	172.298325
232	158.467636
233	150.408234
234	156.841660
235	163.117645
236	150.829102
237	149.918594
238	158.274139
239	146.821228
240	129.605103
241	154.555283
242	170.822266
243	159.698715
244	154.969757
245	146.432434
246	153.459869
247	161.687210
248	149.534058
249	153.407867
250	158.499649
251	139.510452
252	141.730225
253	144.299210
254	159.477158
255	148.651871
256	150.315903
257	146.365982
258	152.938828
259	153.564804
260	166.057571
261	143.214233
262	153.130569
263	148.944595
264	163.041916
265	157.213211
266	152.124649
267	164.935684
268	168.583435
269	166.461624
270	153.057083
271	148.230240
272	143.873001
273	159.175079
274	147.650085
275	163.818451
276	159.591919
277	148.624207
278	156.495804
279	153.466415
280	159.891785
281	147.451981
282	150.651855
283	171.357407
284	159.815063
285	145.978943
286	138.934036
287	160.222458
288	142.181274
289	160.083298
290	154.892288
291	160.286850
292	166.707794
293	149.413467
294	141.930939
295	144.792175
296	151.363785
297	146.143860
298	140.791046
299	157.935059
300	150.720505
301	152.500687
302	150.307892
303	159.497635
304	155.487183
305	152.912857
306	177.009369
307	158.830582
308	170.571213
309	147.609543
310	142.221191
311	144.386398
312	154.590164
313	150.200974
314	152.839294
315	159.088257
316	176.478455
317	150.071030
318	155.832870
319	141.699265
320	159.616837
321	160.180557
322	146.256897
323	149.180008
324	158.329071
325	149.217529
326	143.726700
327	149.293106
328	154.800751
329	154.824417
330	159.381897
331	152.645325
332	149.544479
333	144.212433
334	168.667892
335	153.393158
336	144.887024
337	147.297653
338	149.146210
339	156.882263
340	152.748779
341	165.734955
342	138.907990
343	147.472794
344	153.606827
345	156.638412
346	142.191101
347	142.909531
348	152.104813
349	152.450256
350	151.733551
351	147.761322
352	158.926926
353	153.584030
354	152.112198
355	153.724411
356	159.207108
357	148.903748
358	159.746033
359	148.920410
360	140.215500
361	165.433777
362	152.485901
363	160.555405
364	159.010880
365	147.827942
366	159.871216
367	154.982010
368	154.788498
369	149.095718
370	138.421631
371	142.038361
372	151.708817
373	166.753174
374	167.405090
375	151.791656
376	145.739456
377	141.640015
378	152.631073
379	149.347092
380	149.447235
381	145.178802
382	149.081390
383	166.614548
384	164.146393
385	159.600616
386	160.334106
387	161.822342
388	154.523911
389	162.807709
390	160.418503
391	164.221909
392	162.085648
393	169.123657
394	161.247513
395	165.019836
396	164.483902
397	164.301971
398	145.326599
399	165.197235
400	143.340317
401	164.348221
402	143.979431
403	152.522232
404	160.283768
405	156.475830
406	153.501694
407	165.130508
408	156.223160
409	152.852478
410	152.230240
411	158.328125
412	147.791840
413	157.234711
414	171.306717
415	160.688629
416	169.582901
417	159.939377
418	165.439606
419	156.492920
420	163.700760
421	157.513092
422	153.293060
423	158.035126
424	158.567688
425	160.412811
426	157.548599
427	148.325867
428	146.710083
429	164.166977
430	152.675354
431	154.218231
432	153.792389
433	151.562714
434	155.807617
435	145.585358
436	172.133301
437	149.698883
438	156.896118
439	147.182693
440	151.693237
441	156.058807
442	149.901825
443	156.924362
444	164.752258
445	153.577545
446	167.864349
447	161.416367
448	171.439468
449	158.514236
450	151.925446
451	151.513504
452	160.148300
453	157.454224
454	152.243179
455	161.680328
456	155.036301
457	163.601654
458	149.301086
459	153.424103
460	160.894867
461	144.008179
462	172.313278
463	155.886368
464	153.158691
465	154.899155
466	130.328461
467	160.496841
468	168.813995
469	166.339981
470	147.324402
471	144.557343
472	153.945755
473	141.640701
474	156.784027
475	156.377975
476	141.622238
477	167.843277
478	163.799789
479	166.469559
480	168.394226
481	151.193008
482	150.294724
483	156.359085
484	159.200729
485	145.886993
486	158.431763
487	167.900085
488	172.809891
489	162.415924
490	162.706650
491	155.134293
492	170.920380
493	160.338043
494	152.526886
495	149.396683
496	142.766815
497	150.208466
498	168.656830
499	163.328094
500	148.186340
501	164.969452
502	157.878174
503	170.306412
504	143.590683
505	154.425262
506	154.714355
507	167.700928
508	171.427032
509	169.246582
510	161.975174
511	159.180222
512	153.192169
513	153.616867
514	152.834030
515	149.156250
516	143.907608
517	139.183884
518	164.642426
519	156.724594
520	157.260376
521	161.927734
522	153.090179
523	158.703903
524	164.577393
525	147.368164
526	153.615494
527	146.965607
528	145.290619
529	154.113266
530	175.163712
531	137.922272
532	154.167770
533	147.617310
534	150.299759
535	157.260315
536	148.970383
537	154.178589
538	162.952530
539	163.132202
540	145.827164
541	156.519180
542	156.325150
543	163.738647
544	157.909103
545	148.008957
546	150.194183
547	154.489227
548	152.545120
549	150.638382
550	137.856400
551	153.285706
552	164.359177
553	155.641144
554	152.572113
555	145.889282
556	143.774704
557	161.832108
558	166.590591
559	167.019577
560	148.442047
561	148.139450
562	155.011932
563	152.281723
564	167.229645
565	143.096146
566	161.773026
567	164.351822
568	170.509628
569	160.095428
570	157.988007
571	140.371185
572	150.596848
573	163.255600
574	140.937454
575	173.047104
576	160.134506
577	148.714172
578	149.963760
579	146.082092
580	167.674698
581	146.310913
582	162.525772
583	156.897903
584	175.196671
585	162.307098
586	149.917496
587	165.357880
588	148.429428
589	172.473129
590	144.493256
591	165.881226
592	167.922592
593	169.019516
594	165.053696
595	175.829254
596	160.943558
597	157.880005
598	148.764175
599	147.989594
600	159.011383
601	153.563400
602	158.137482
603	149.530945
604	154.910690
605	151.628143
606	160.147079
607	161.808319
608	157.191254
609	160.294189
610	161.914764
611	155.097565
612	158.301071
613	-178.760117
614	163.443176
615	153.812805
616	169.548325
617	163.559967
618	158.854706
619	160.482529
620	153.382950
621	153.214005
622	148.891174
623	158.900742
624	155.941772
625	165.944290
626	165.528854
627	169.725586
628	149.087570
629	150.276672
630	169.183533
631	167.844101
632	139.480927
633	153.105469
634	155.406555
635	150.062805
636	156.870544
637	170.297333
638	156.124252
639	151.739395
640	159.699127
641	149.297699
642	158.491959
643	139.614487
644	162.933472
645	168.824524
646	153.693466
647	145.158051
648	150.475891
649	150.549103
650	158.613998
651	156.403152
652	145.511490
653	162.427811
654	170.645370
655	163.574188
656	148.572937
657	160.242615
658	175.754105
659	151.808746
660	173.242081
661	171.124741
662	148.768890
663	159.554565
664	151.596649
665	155.491241
666	164.353271
667	153.577866
668	137.530350
669	148.783463
670	149.989578
671	144.301865
672	153.958755
673	157.994797
674	152.543243
675	161.054306
676	141.004456
677	151.740967
678	166.388290
679	150.870209
680	155.913315
681	163.026184
682	156.760895
683	163.492752
684	151.776276
685	156.035278
686	149.974442
687	163.249741
688	156.926529
689	143.932419
690	166.959641
691	149.314682
692	149.570831
693	143.423233
694	168.013977
695	159.327728
696	160.171371
697	164.924423
698	158.078339
699	161.399048
700	159.063980
701	163.042358
702	138.886856
703	168.622787
704	171.235992
705	159.510544
706	144.558136
707	161.114746
708	160.559540
709	155.948883
710	156.970184
711	166.812119
712	137.182175
713	162.031738
714	157.737610
715	167.418198
716	141.489532
717	164.218887
718	152.979614
719	178.292389
720	151.052826
721	170.928970
722	163.162048
723	160.357788
724	159.424927
725	167.728455
726	152.958206
727	140.938446
728	164.913589
729	165.816925
730	155.982620
731	144.231247
732	153.417252
733	154.249741
734	152.848053
735	151.863373
736	-178.192307
737	161.057739
738	158.815521
739	156.551392
740	153.128098
741	153.899490
742	155.977997
743	174.179199
744	156.702545
745	148.825256
746	155.104599
747	153.656403
748	162.706802
749	171.434494
750	162.258026
751	150.780380
752	164.221878
753	154.298080
754	149.177841
755	149.578720
756	178.007278
757	157.229721
758	159.169540
759	163.127838
760	155.420319
761	153.384003
762	149.087234
763	145.136642
764	152.991150
765	147.826096
766	156.684921
767	156.258163
768	154.299438
769	149.602783
770	151.476776
771	149.927826
772	156.074356
773	159.551163
774	155.153244
775	153.661270
776	144.202408
777	151.878616
778	149.638412
779	153.135605
780	147.846451
781	148.579437
782	158.995911
783	165.394394
784	155.398605
785	159.666702
786	162.386108
787	159.139175
788	161.459763
789	159.799469
790	148.335754
791	144.090591
792	163.089050
793	148.172928
794	158.214615
795	147.380753
796	167.485107
797	157.339050
798	155.218658
799	159.662430
800	171.294022
801	155.929016
802	158.766068
803	137.014084
804	167.446198
805	157.502426
806	152.033798
807	147.695541
808	156.121399
809	158.632858
810	139.776352
811	150.367432
812	148.167603
813	160.052765
814	179.853043
815	175.714172
816	162.705170
817	176.239029
818	154.885284
819	146.838150
820	168.194565
821	161.288315
822	169.673050
823	161.032715
824	165.884979
825	157.761276
826	153.239853
827	133.916229
828	158.727264
829	162.852158
830	157.024384
831	164.423813
832	150.653473
833	155.505539
834	167.122864
835	175.588593
836	148.242142
837	161.287155
838	149.673904
839	156.400253
840	155.303726
841	171.856735
842	155.350128
843	171.440369
844	159.339355
845	155.399307
846	155.422516
847	156.990402
848	166.977127
849	154.544586
850	142.310043
851	168.350800
852	157.175140
853	165.778152
854	159.885147
855	169.338226
856	165.060242
857	168.964813
858	159.358597
859	158.926865
860	153.257004
861	139.475204
862	160.868805
863	158.640549
864	153.052765
865	148.064331
866	146.248611
867	167.568756
868	147.670883
869	148.011581
870	146.208466
871	159.524384
872	156.460892
873	158.072754
874	175.069687
875	137.132904
876	166.826309
877	165.187378
878	141.818436
879	145.448593
880	153.824631
881	165.987839
882	150.336990
883	166.580994
884	171.096130
885	157.443802
886	155.174637
887	162.276901
888	173.583191
889	177.209534
890	157.917862
891	144.134109
892	152.877228
893	149.625290
894	154.235733
895	161.130646
896	156.898193
897	155.188248
898	159.171219
899	157.158295
900	142.399094
901	159.844284
902	149.750015
903	168.535797
904	163.349670
905	167.897614
906	165.827332
907	152.267624
908	161.267883
909	166.066284
910	161.514969
911	157.411301
912	156.581894
913	149.428558
914	167.317719
915	140.703308
916	153.320282
917	159.840820
918	146.037552
919	145.485794
920	158.541260
921	175.541519
922	149.862015
923	159.881226
924	162.185135
925	159.032822
926	162.029572
927	162.569443
928	154.302063
929	152.810425
930	159.206070
931	161.509201
932	146.625290
933	147.509567
934	162.677322
935	157.107422
936	150.948532
937	163.979416
938	166.257767
939	164.786041
940	155.079391
941	168.900848
942	160.793442
943	148.524170
944	159.978546
945	145.706772
946	164.833450
947	173.029160
948	159.280182
949	155.391724
950	177.128265
951	155.433029
952	167.122528
953	177.467957
954	152.051392
955	155.523468
956	156.988831
957	167.772995
958	158.551651
959	152.568787
960	175.942078
961	152.469528
962	161.200165
963	153.112854
964	164.653992
965	141.053467
966	159.373444
967	158.385422
968	162.389664
969	161.603134
970	139.054825
971	150.797516
972	170.931610
973	166.300293
974	161.654556
975	161.809799
976	158.443466
977	170.628387
978	162.738007
979	160.533066
980	149.851547
981	161.718018
982	163.474915
983	143.835068
984	163.765854
985	157.259659
986	168.149368
987	146.965225
988	157.931641
989	-165.989059
990	173.088333
991	145.075027
992	168.653351
993	169.141129
994	166.857559
995	142.206894
996	147.633743
997	161.337219
998	164.494354
999	154.603363
1000	169.746094
1001	159.064301
