# Supplementary material for: Short-wavelength-sensitive 2 (Sws2) visual photopigment models combined with atomistic molecular simulations to predict spectral peaks of absorbance
Source: PLoS Comput Biol. 2020 Oct 21;16(10):e1008212. doi: 10.1371/journal.pcbi.1008212 (PMC7605715; doi:10.1371/journal.pcbi.1008212)
Supplement: S1 File — (ZIP) [file pcbi.1008212.s007.zip › S1_File/P-olivaceus-SWS2A-Angles/Torsion7.dat]

0	-59.482903
1	-48.549183
2	-65.433609
3	-65.638596
4	-62.035740
5	-76.226822
6	-57.094830
7	-63.860802
8	-75.626289
9	-60.019043
10	-62.890778
11	-78.461884
12	-57.373280
13	-65.382881
14	-75.943054
15	-61.837872
16	-63.555977
17	-73.494164
18	-70.869804
19	-55.629169
20	-78.222054
21	-66.375771
22	-76.204689
23	-65.443954
24	-75.202187
25	-64.215569
26	-60.565105
27	-65.791115
28	-62.033447
29	-70.751198
30	-72.598717
31	-76.313782
32	-60.925816
33	-69.093033
34	-60.307259
35	-84.567291
36	-82.334923
37	-75.309784
38	-62.819218
39	-67.024277
40	-76.139107
41	-60.439007
42	-74.820137
43	-59.197357
44	-67.485466
45	-64.920250
46	-79.947861
47	-76.805710
48	-71.719139
49	-84.198044
50	-64.689560
51	-72.510971
52	-67.525787
53	-75.965286
54	-58.191135
55	-70.611214
56	-71.651245
57	-65.765686
58	-71.790680
59	-59.648075
60	-64.097389
61	-69.860405
62	-82.667511
63	-78.577393
64	-69.068001
65	-64.828094
66	-70.979668
67	-76.616257
68	-76.638550
69	-93.614075
70	-82.556702
71	-68.258629
72	-69.195206
73	-69.315689
74	-76.576500
75	-75.563179
76	-74.914291
77	-71.900940
78	-68.673256
79	-66.323418
80	-67.548393
81	-68.194054
82	-73.943153
83	-69.603378
84	-86.115425
85	-83.167664
86	-76.946075
87	-69.725334
88	-66.798233
89	-61.083797
90	-71.234741
91	-71.859169
92	-68.832153
93	-71.284218
94	-71.496742
95	-78.572067
96	-64.178177
97	-73.824989
98	-61.644909
99	-85.068039
100	-85.117348
101	-68.014427
102	-56.189514
103	-68.873764
104	-59.620426
105	-74.395622
106	-50.937714
107	-86.532387
108	-69.550919
109	-75.322739
110	-77.765221
111	-68.374229
112	-47.626076
113	-71.680481
114	-76.791183
115	-64.327599
116	-61.693596
117	-53.119125
118	-61.523396
119	-74.505165
120	-70.837852
121	-63.283188
122	-50.081413
123	-66.233421
124	-67.550743
125	-82.024841
126	-63.891300
127	-54.052517
128	-62.943855
129	-69.867226
130	-72.578491
131	-75.951797
132	-78.747337
133	-59.839840
134	-75.765427
135	-52.355968
136	-72.748222
137	-82.283600
138	-75.553009
139	-68.483398
140	-68.073143
141	-70.432899
142	-63.064041
143	-52.875134
144	-75.670593
145	-75.152069
146	-74.752945
147	-64.979607
148	-64.634583
149	-69.756912
150	-67.681885
151	-74.591377
152	-68.892670
153	-63.826309
154	-86.320999
155	-75.123306
156	-65.592667
157	-75.473976
158	-72.845825
159	-80.204300
160	-77.506248
161	-66.218140
162	-54.277077
163	-71.961098
164	-65.898140
165	-69.208862
166	-74.624031
167	-57.675503
168	-57.320667
169	-72.762939
170	-67.165497
171	-78.007484
172	-73.894249
173	-68.819618
174	-74.328629
175	-81.129074
176	-73.731758
177	-62.777580
178	-72.899216
179	-66.317062
180	-67.308769
181	-67.943832
182	-72.850533
183	-72.672150
184	-78.873955
185	-73.774773
186	-68.319145
187	-84.413704
188	-56.907101
189	-60.142330
190	-64.085136
191	-65.027641
192	-84.193832
193	-74.020126
194	-53.160297
195	-62.085964
196	-75.303726
197	-65.690071
198	-64.699730
199	-70.528641
200	-71.179115
201	-68.271812
202	-69.336433
203	-68.923958
204	-90.910370
205	-78.216194
206	-69.150055
207	-75.901894
208	-70.302315
209	-74.134094
210	-78.739059
211	-60.440346
212	-75.490067
213	-77.466934
214	-76.596817
215	-63.646431
216	-63.281784
217	-64.120720
218	-81.189644
219	-70.869949
220	-71.072861
221	-82.902824
222	-70.529556
223	-61.752724
224	-65.954628
225	-61.165337
226	-68.108856
227	-83.386253
228	-64.085281
229	-59.968639
230	-51.682148
231	-74.705231
232	-56.620621
233	-71.839211
234	-51.466888
235	-80.542229
236	-55.214390
237	-73.434097
238	-65.578148
239	-70.224304
240	-70.193741
241	-64.661758
242	-82.686348
243	-52.308292
244	-55.538528
245	-63.981472
246	-70.754982
247	-69.577682
248	-59.356712
249	-74.993668
250	-58.863533
251	-67.916252
252	-68.979446
253	-71.634842
254	-75.318039
255	-75.347443
256	-82.809494
257	-64.684776
258	-67.211250
259	-72.972366
260	-80.911949
261	-71.854935
262	-80.439476
263	-47.233540
264	-75.240280
265	-64.321022
266	-72.303772
267	-66.540398
268	-68.535271
269	-58.129009
270	-81.641647
271	-67.301697
272	-84.528229
273	-72.012749
274	-68.903419
275	-65.482979
276	-65.461380
277	-74.576965
278	-57.785564
279	-72.891762
280	-74.686058
281	-68.990295
282	-66.531448
283	-82.807022
284	-58.318851
285	-51.309269
286	-61.907333
287	-76.879211
288	-54.487926
289	-65.400063
290	-69.333557
291	-59.367138
292	-50.432991
293	-64.684174
294	-66.697617
295	-71.202576
296	-58.305416
297	-74.328392
298	-42.288960
299	-39.865818
300	-79.661453
301	-59.616371
302	-68.369987
303	-65.975403
304	-65.822052
305	-66.326843
306	-66.283356
307	-60.837261
308	-72.655800
309	-63.354809
310	-71.248772
311	-63.332951
312	-71.018654
313	-56.276566
314	-71.575722
315	-78.938774
316	-72.991959
317	-61.932053
318	-68.444389
319	-79.008545
320	-66.991859
321	-88.941635
322	-72.860245
323	-62.259552
324	-66.687454
325	-70.262886
326	-64.260048
327	-59.752293
328	-63.653397
329	-71.203056
330	-72.803360
331	-69.018456
332	-75.633369
333	-62.851334
334	-63.603275
335	-80.462494
336	-81.685982
337	-62.718590
338	-59.808075
339	-72.310280
340	-50.600601
341	-59.022034
342	-85.348808
343	-73.444679
344	-77.530746
345	-71.055176
346	-80.511604
347	-47.977638
348	-82.684395
349	-79.841766
350	-54.895451
351	-55.687664
352	-66.385460
353	-71.519348
354	-59.545834
355	-68.646263
356	-69.888649
357	-57.079079
358	-64.869843
359	-78.254913
360	-72.797745
361	-62.695477
362	-66.974884
363	-69.307404
364	-81.363564
365	-72.824745
366	-71.548691
367	-70.084000
368	-67.259460
369	-63.793736
370	-65.263870
371	-58.534763
372	-56.463299
373	-61.766651
374	-76.522980
375	-84.409653
376	-53.918591
377	-66.037811
378	-86.763237
379	-65.088509
380	-64.418976
381	-65.355583
382	-72.480988
383	-62.049061
384	-49.874630
385	-69.178421
386	-41.877014
387	-74.751328
388	-43.700249
389	-64.579887
390	-71.125679
391	-76.856644
392	-71.608788
393	-68.407494
394	-65.842339
395	-71.688248
396	-72.277489
397	-72.706703
398	-70.185272
399	-73.333038
400	-64.765656
401	-73.516724
402	-63.972771
403	-64.187424
404	-76.850517
405	-68.455536
406	-74.105354
407	-67.124443
408	-84.456184
409	-64.108589
410	-82.472115
411	-64.340958
412	-66.071709
413	-57.883392
414	-76.834015
415	-70.001701
416	-56.165649
417	-65.167313
418	-57.365658
419	-49.075726
420	-69.938744
421	-75.828865
422	-79.570175
423	-60.397415
424	-70.408302
425	-61.689373
426	-69.016243
427	-59.292027
428	-66.716034
429	-77.758324
430	-60.760529
431	-64.952888
432	-78.665108
433	-94.773613
434	-63.158699
435	-68.650833
436	-68.078514
437	-68.911102
438	-39.618988
439	-60.769047
440	-78.074333
441	-72.468018
442	-62.949375
443	-73.003906
444	-55.983543
445	-71.763474
446	-68.688560
447	-56.084858
448	-65.654564
449	-59.735031
450	-60.619911
451	-49.859516
452	-70.304497
453	-59.837196
454	-49.870937
455	-61.998760
456	-58.429310
457	-64.896698
458	-49.596508
459	-71.420006
460	-65.509293
461	-68.596558
462	-68.271439
463	-75.619255
464	-61.675011
465	-75.528214
466	-58.992386
467	-73.344589
468	-68.522179
469	-85.251381
470	-48.322762
471	-68.326591
472	-63.560425
473	-78.237465
474	-72.973442
475	-77.210411
476	-64.452545
477	-76.390495
478	-75.161110
479	-77.799759
480	-70.241508
481	-60.208637
482	-69.511528
483	-59.451645
484	-65.799042
485	-55.982697
486	-71.124580
487	-65.872917
488	-75.128288
489	-80.907654
490	-62.754017
491	-60.921093
492	-72.168411
493	-79.385223
494	-74.106216
495	-82.795883
496	-85.485718
497	-68.989883
498	-59.468742
499	-56.391911
500	-69.573891
501	-88.142746
502	-70.841820
503	-58.605877
504	-61.288353
505	-60.218658
506	-62.315777
507	-60.750858
508	-70.573776
509	-83.922432
510	-57.523647
511	-76.504166
512	-72.681221
513	-62.859913
514	-63.822540
515	-80.240601
516	-46.117050
517	-68.672646
518	-79.686081
519	-72.641075
520	-64.062538
521	-54.059998
522	-68.923477
523	-62.176395
524	-67.248314
525	-64.135612
526	-73.833298
527	-77.478745
528	-63.731464
529	-70.123337
530	-60.384228
531	-73.859001
532	-75.983109
533	-63.550034
534	-88.933502
535	-61.021778
536	-63.709343
537	-77.330902
538	-76.511673
539	-71.249565
540	-75.446342
541	-71.298981
542	-70.398071
543	-68.205688
544	-69.764915
545	-77.127441
546	-68.323112
547	-56.500854
548	-64.334587
549	-71.336906
550	-45.869556
551	-62.064148
552	-64.314758
553	-76.625687
554	-69.733475
555	-62.353058
556	-78.300369
557	-69.891045
558	-71.493301
559	-66.222237
560	-52.731937
561	-66.523094
562	-63.409714
563	-69.725853
564	-69.725548
565	-79.858841
566	-72.525620
567	-80.492111
568	-79.743439
569	-63.847607
570	-66.661423
571	-81.757423
572	-72.673462
573	-51.920731
574	-64.965698
575	-67.569466
576	-58.616039
577	-76.521851
578	-66.699532
579	-55.227554
580	-65.547241
581	-73.259483
582	-75.499451
583	-66.149551
584	-59.719082
585	-63.663513
586	-72.006668
587	-57.136833
588	-69.145111
589	-74.629333
590	-62.268730
591	-58.205711
592	-53.057671
593	-58.958542
594	-54.292591
595	-75.256058
596	-58.111698
597	-66.711006
598	-65.401398
599	-48.645237
600	-65.815193
601	-47.203384
602	-78.884331
603	-63.475025
604	-70.070648
605	-65.579773
606	-78.679909
607	-61.698158
608	-73.076927
609	-77.842468
610	-66.290474
611	-75.193253
612	-63.195473
613	-74.347298
614	-69.417183
615	-56.171917
616	-79.151009
617	-61.349838
618	-73.063820
619	-69.920006
620	-62.087692
621	-68.366638
622	-65.342026
623	-70.531036
624	-54.814487
625	-44.127316
626	-65.243889
627	-54.473808
628	-70.512688
629	-68.631393
630	-60.791866
631	-73.199982
632	-62.148254
633	-61.459892
634	-67.982742
635	-64.474388
636	-74.587563
637	-77.269104
638	-68.846741
639	-72.210312
640	-54.150787
641	-67.850029
642	-62.582893
643	-69.454132
644	-73.709251
645	-56.032848
646	-77.678345
647	-63.085083
648	-41.869961
649	-80.460579
650	-71.608711
651	-71.413956
652	-66.662727
653	-63.599800
654	-81.547318
655	-74.959816
656	-80.436104
657	-76.515869
658	-63.446133
659	-54.363846
660	-77.836411
661	-63.239635
662	-72.183624
663	-84.195747
664	-63.235592
665	-72.029068
666	-66.161560
667	-62.892307
668	-76.025749
669	-60.024883
670	-52.462212
671	-65.291595
672	-62.230305
673	-80.719261
674	-68.613319
675	-60.834740
676	-67.086342
677	-57.130554
678	-59.758247
679	-77.686279
680	-62.415993
681	-55.325581
682	-64.683731
683	-73.297302
684	-74.079910
685	-53.954842
686	-69.992760
687	-61.818779
688	-67.848022
689	-70.018341
690	-72.584763
691	-60.489269
692	-77.416969
693	-85.357719
694	-48.187916
695	-74.795387
696	-71.380951
697	-56.038685
698	-66.367683
699	-77.213997
700	-73.194168
701	-62.150024
702	-60.582050
703	-43.654690
704	-85.680084
705	-61.657948
706	-67.106331
707	-55.790390
708	-69.288017
709	-56.113140
710	-58.667419
711	-72.601990
712	-58.371704
713	-65.855446
714	-80.196663
715	-75.500862
716	-56.112396
717	-76.273788
718	-56.725327
719	-60.129612
720	-65.874405
721	-67.592102
722	-53.652153
723	-64.059685
724	-58.282722
725	-66.518814
726	-45.324726
727	-69.366486
728	-70.219818
729	-87.583412
730	-69.408287
731	-72.060196
732	-57.360302
733	-75.721252
734	-72.238655
735	-73.034660
736	-77.096794
737	-71.435753
738	-75.170975
739	-79.538246
740	-73.587059
741	-82.322853
742	-69.293617
743	-77.074272
744	-76.071602
745	-73.514641
746	-78.238754
747	-61.406967
748	-65.747063
749	-68.518074
750	-65.542702
751	-72.176949
752	-59.850353
753	-66.239265
754	-58.570995
755	-65.703842
756	-65.500092
757	-75.555870
758	-75.791496
759	-52.972996
760	-75.264244
761	-64.243034
762	-87.793053
763	-58.453400
764	-69.145920
765	-75.644203
766	-70.386024
767	-84.524170
768	-70.411255
769	-81.940575
770	-61.714176
771	-61.239517
772	-70.650978
773	-59.696270
774	-62.469135
775	-65.550011
776	-78.133766
777	-61.499809
778	-78.582832
779	-59.128723
780	-76.347023
781	-72.180725
782	-70.573456
783	-80.361366
784	-55.521919
785	-71.824486
786	-67.567520
787	-71.377022
788	-71.844826
789	-70.489204
790	-72.450157
791	-65.320938
792	-66.171669
793	-71.713654
794	-69.516106
795	-63.755959
796	-64.070290
797	-67.113213
798	-66.304199
799	-64.249741
800	-87.055862
801	-76.155945
802	-58.201176
803	-64.866669
804	-64.071571
805	-67.635620
806	-72.888023
807	-74.074486
808	-44.782372
809	-69.798172
810	-64.101082
811	-62.902668
812	-63.142212
813	-79.211052
814	-71.694420
815	-78.169212
816	-53.198303
817	-54.830093
818	-68.238197
819	-65.725174
820	-76.424553
821	-54.649582
822	-76.634918
823	-64.827553
824	-42.601662
825	-52.987255
826	-84.763153
827	-66.609520
828	-53.686234
829	-50.908401
830	-77.068016
831	-70.559898
832	-67.044617
833	-68.778000
834	-48.144123
835	-60.139645
836	-61.418850
837	-67.245232
838	-52.559162
839	-68.935539
840	-78.162079
841	-68.385315
842	-66.954147
843	-84.903107
844	-75.594635
845	-77.806824
846	-61.294399
847	-72.592972
848	-56.928204
849	-66.505028
850	-69.117928
851	-62.880245
852	-63.443253
853	-65.739403
854	-72.274529
855	-56.446594
856	-65.902237
857	-73.168716
858	-85.418137
859	-56.310371
860	-56.966087
861	-66.921989
862	-75.972237
863	-71.803413
864	-67.218376
865	-71.244682
866	-74.753059
867	-70.261971
868	-62.978348
869	-78.032516
870	-75.697174
871	-77.441719
872	-59.102242
873	-91.712967
874	-83.972946
875	-64.512581
876	-62.962692
877	-70.322945
878	-51.179173
879	-62.587837
880	-53.409000
881	-77.973686
882	-64.145332
883	-60.941128
884	-67.775818
885	-64.929848
886	-77.027786
887	-61.095791
888	-64.133835
889	-71.167076
890	-67.245483
891	-87.195168
892	-72.496437
893	-71.378868
894	-60.917576
895	-64.852921
896	-90.323273
897	-71.507065
898	-69.467987
899	-74.815552
900	-63.697514
901	-70.468376
902	-63.926044
903	-66.679520
904	-86.916168
905	-92.201302
906	-62.866611
907	-68.418373
908	-61.387329
909	-67.610855
910	-60.567795
911	-67.539032
912	-46.034302
913	-58.093086
914	-52.699024
915	-55.741768
916	-80.880615
917	-64.553734
918	-70.847939
919	-52.114090
920	-74.251297
921	-74.761383
922	-46.125263
923	-62.143902
924	-68.641708
925	-65.352097
926	-65.381454
927	-91.704292
928	-72.141678
929	-57.672661
930	-64.841652
931	-67.580727
932	-56.413586
933	-64.891541
934	-87.084679
935	-79.336067
936	-65.959793
937	-55.121986
938	-75.603966
939	-67.378105
940	-83.259575
941	-59.572433
942	-58.274284
943	-71.182114
944	-84.654533
945	-75.983185
946	-56.205845
947	-73.132256
948	-56.519634
949	-68.717865
950	-56.394066
951	-57.912449
952	-81.604317
953	-55.419346
954	-79.148071
955	-56.159035
956	-69.725296
957	-66.667946
958	-48.788548
959	-65.926041
960	-61.675243
961	-61.376572
962	-51.786324
963	-91.217461
964	-55.950527
965	-59.820114
966	-68.805359
967	-64.944801
968	-70.288292
969	-74.121529
970	-62.707447
971	-72.801987
972	-63.542107
973	-67.015289
974	-60.668568
975	-44.795052
976	-56.394070
977	-64.377533
978	-57.974537
979	-70.603821
980	-64.836494
981	-70.568993
982	-56.495171
983	-52.912189
984	-58.340626
985	-94.182106
986	-63.655109
987	-66.762680
988	-69.215675
989	-79.725647
990	-83.212044
991	-67.037392
992	-80.302750
993	-67.078575
994	-71.325783
995	-74.782486
996	-57.843784
997	-74.600655
998	-84.333229
999	-61.024292
1000	-45.389435
1001	-69.784210
