# Supplementary material for: Short-wavelength-sensitive 2 (Sws2) visual photopigment models combined with atomistic molecular simulations to predict spectral peaks of absorbance
Source: PLoS Comput Biol. 2020 Oct 21;16(10):e1008212. doi: 10.1371/journal.pcbi.1008212 (PMC7605715; doi:10.1371/journal.pcbi.1008212)
Supplement: S1 File — (ZIP) [file pcbi.1008212.s007.zip › S1_File/P-olivaceus-SWS2A-Angles/Torsion6.dat]

0	-58.538818
1	-63.259224
2	-61.689949
3	-44.244396
4	-62.444023
5	-34.972343
6	-63.190411
7	-58.872028
8	-54.710327
9	-57.160339
10	-44.558113
11	-57.825336
12	-53.438854
13	-50.720486
14	-41.319427
15	-56.384392
16	-40.014942
17	-40.850128
18	-49.796062
19	-66.024864
20	-43.714176
21	-50.873993
22	-49.457882
23	-50.274754
24	-61.264729
25	-48.588413
26	-50.455421
27	-63.247688
28	-63.148228
29	-38.430199
30	-57.618950
31	-35.395267
32	-44.876377
33	-46.267246
34	-61.702610
35	-51.091976
36	-64.229881
37	-48.737041
38	-46.952412
39	-61.064144
40	-45.473354
41	-53.796013
42	-41.884308
43	-66.131081
44	-59.117897
45	-38.954708
46	-51.815189
47	-38.675720
48	-45.778435
49	-42.457043
50	-32.208542
51	-63.991196
52	-47.568363
53	-47.193508
54	-63.343830
55	-48.720749
56	-66.130241
57	-44.413033
58	-45.605991
59	-68.581390
60	-51.578537
61	-65.526917
62	-54.044643
63	-67.542557
64	-55.151661
65	-60.479401
66	-48.741493
67	-60.306358
68	-45.538437
69	-45.222549
70	-52.517563
71	-53.302685
72	-50.892483
73	-61.478603
74	-30.471178
75	-42.743149
76	-58.880192
77	-58.051220
78	-54.892788
79	-40.109024
80	-44.390812
81	-45.201973
82	-58.469170
83	-54.631702
84	-31.634319
85	-40.364620
86	-50.340923
87	-56.854198
88	-47.557819
89	-56.973297
90	-46.498837
91	-46.390553
92	-56.292919
93	-53.044937
94	-52.962582
95	-44.306427
96	-64.576660
97	-54.674290
98	-64.989578
99	-54.934631
100	-52.636600
101	-43.598137
102	-68.958725
103	-56.247299
104	-61.269855
105	-45.274227
106	-54.725754
107	-61.185696
108	-58.000950
109	-42.013245
110	-53.587978
111	-66.378548
112	-53.112392
113	-47.046268
114	-76.065437
115	-62.016720
116	-42.961075
117	-65.128815
118	-59.586571
119	-55.546734
120	-50.879150
121	-48.442783
122	-63.752087
123	-52.218037
124	-67.346771
125	-60.701332
126	-62.283184
127	-59.920265
128	-58.328457
129	-65.972404
130	-29.794254
131	-72.804329
132	-64.177483
133	-68.615784
134	-41.475391
135	-51.934845
136	-46.491619
137	-71.507439
138	-55.955730
139	-52.763744
140	-55.730263
141	-49.621429
142	-56.305401
143	-50.290337
144	-41.184883
145	-66.314934
146	-65.052185
147	-53.496883
148	-72.508553
149	-43.596684
150	-52.561203
151	-45.698662
152	-74.016815
153	-55.644764
154	-49.887867
155	-54.308880
156	-56.598598
157	-53.437481
158	-60.788868
159	-50.107082
160	-54.882824
161	-49.199566
162	-60.618687
163	-44.923695
164	-60.893337
165	-61.163765
166	-47.195301
167	-57.834259
168	-59.281693
169	-50.103657
170	-60.308495
171	-54.311268
172	-64.933777
173	-55.258278
174	-41.643425
175	-68.938805
176	-64.695770
177	-53.075794
178	-55.427757
179	-43.394081
180	-40.836170
181	-66.079292
182	-65.543358
183	-63.055523
184	-61.865654
185	-45.166336
186	-58.399094
187	-46.067722
188	-63.608501
189	-56.509052
190	-44.491611
191	-57.824867
192	-75.875458
193	-69.400482
194	-58.867397
195	-51.897522
196	-74.867920
197	-66.156273
198	-52.280643
199	-50.175911
200	-47.958481
201	-62.126740
202	-50.479553
203	-57.252541
204	-46.556198
205	-55.585762
206	-61.154953
207	-48.804016
208	-56.594296
209	-59.850128
210	-73.852180
211	-66.382248
212	-53.763699
213	-68.104630
214	-45.001770
215	-45.328438
216	-47.503136
217	-58.888523
218	-53.837009
219	-56.968246
220	-66.785904
221	-33.640263
222	-58.618179
223	-48.623230
224	-57.861187
225	-67.445183
226	-52.292080
227	-61.401119
228	-48.796673
229	-57.390205
230	-45.027134
231	-51.249271
232	-44.771507
233	-54.067883
234	-58.717892
235	-41.927952
236	-45.545319
237	-52.020180
238	-61.739391
239	-56.055363
240	-45.356503
241	-48.731136
242	-57.206135
243	-65.818710
244	-66.699295
245	-52.158699
246	-58.381214
247	-56.572357
248	-51.741348
249	-52.998989
250	-50.798740
251	-50.646820
252	-40.043053
253	-67.419922
254	-47.400146
255	-55.997280
256	-49.977203
257	-56.102955
258	-63.064838
259	-57.680443
260	-36.843288
261	-65.776299
262	-34.967121
263	-66.322380
264	-40.550968
265	-54.788574
266	-55.825413
267	-53.264874
268	-48.611366
269	-54.701569
270	-53.382412
271	-75.212158
272	-50.871811
273	-70.640549
274	-58.202316
275	-47.650955
276	-63.548660
277	-40.684265
278	-53.318253
279	-61.986221
280	-52.515430
281	-57.234673
282	-71.869820
283	-47.940659
284	-67.079529
285	-62.230373
286	-58.652946
287	-49.716019
288	-53.970222
289	-69.097855
290	-49.539402
291	-67.743118
292	-57.715652
293	-55.627628
294	-71.775734
295	-63.275017
296	-60.663937
297	-54.934132
298	-56.958504
299	-69.928375
300	-52.300678
301	-54.641647
302	-55.859154
303	-72.603462
304	-63.992203
305	-60.212986
306	-65.355774
307	-40.288887
308	-66.311844
309	-71.994682
310	-66.147240
311	-64.937172
312	-66.147423
313	-58.583107
314	-58.911575
315	-66.001648
316	-68.154213
317	-60.688568
318	-67.777985
319	-62.887596
320	-61.411572
321	-42.631435
322	-66.338120
323	-62.657295
324	-61.279434
325	-52.201416
326	-67.608093
327	-81.152512
328	-58.447395
329	-63.409367
330	-45.405304
331	-62.907661
332	-67.678062
333	-62.942532
334	-50.566036
335	-59.299374
336	-66.071678
337	-64.046547
338	-56.670422
339	-65.175941
340	-57.218174
341	-51.956928
342	-39.598000
343	-60.147568
344	-47.336483
345	-47.496960
346	-48.910400
347	-59.015862
348	-62.993523
349	-55.571400
350	-62.148869
351	-66.890633
352	-77.965401
353	-48.543980
354	-55.071274
355	-61.046928
356	-62.645218
357	-54.747543
358	-72.433151
359	-58.349533
360	-60.079620
361	-63.520466
362	-55.595676
363	-59.807350
364	-44.805939
365	-61.927750
366	-55.398266
367	-52.597099
368	-44.716316
369	-61.358616
370	-64.830200
371	-64.094528
372	-61.756401
373	-54.097736
374	-57.849072
375	-66.829712
376	-55.217819
377	-58.444809
378	-45.921753
379	-61.246689
380	-57.510746
381	-56.222553
382	-62.732224
383	-58.778812
384	-50.938515
385	-55.976673
386	-62.007969
387	-61.100872
388	-65.267563
389	-62.962467
390	-51.390068
391	-45.507137
392	-57.473068
393	-59.909073
394	-51.007801
395	-47.618843
396	-50.888172
397	-59.406391
398	-81.280289
399	-67.962364
400	-82.272224
401	-66.484138
402	-58.164940
403	-41.925762
404	-59.878349
405	-60.381180
406	-46.199089
407	-75.463165
408	-42.945061
409	-48.403873
410	-43.176533
411	-58.763401
412	-59.947777
413	-60.570938
414	-65.872818
415	-45.341621
416	-58.409653
417	-62.128582
418	-64.425728
419	-63.338230
420	-50.568798
421	-50.577324
422	-55.576843
423	-61.530327
424	-70.997566
425	-55.931450
426	-60.390682
427	-57.644379
428	-62.888935
429	-46.397964
430	-55.369835
431	-54.453812
432	-73.463898
433	-59.071903
434	-65.876511
435	-50.831791
436	-63.003239
437	-55.385681
438	-54.893978
439	-56.584969
440	-58.460464
441	-50.516399
442	-49.548374
443	-57.622414
444	-65.589874
445	-47.999481
446	-55.641426
447	-49.096230
448	-56.981930
449	-58.310452
450	-48.167873
451	-57.558701
452	-57.464581
453	-68.335770
454	-54.202797
455	-60.856903
456	-61.763248
457	-45.340843
458	-65.370567
459	-65.456383
460	-50.228283
461	-49.751350
462	-56.937519
463	-53.095749
464	-55.144814
465	-80.005569
466	-54.088455
467	-54.619473
468	-76.151627
469	-54.195560
470	-69.900085
471	-45.002071
472	-63.717804
473	-61.215244
474	-58.735691
475	-63.946636
476	-55.969677
477	-51.906406
478	-45.905342
479	-68.793396
480	-60.481815
481	-69.903748
482	-58.962822
483	-60.436951
484	-41.810802
485	-68.501747
486	-58.465649
487	-53.049351
488	-61.097408
489	-57.734112
490	-54.657394
491	-60.416294
492	-54.632282
493	-61.167973
494	-59.364765
495	-50.359364
496	-51.883980
497	-53.651638
498	-73.910233
499	-64.225121
500	-56.354660
501	-36.457867
502	-62.105408
503	-57.695297
504	-59.777367
505	-61.539677
506	-46.236324
507	-56.252941
508	-58.093811
509	-59.488064
510	-47.092545
511	-53.182663
512	-50.673367
513	-72.711655
514	-59.954636
515	-68.980553
516	-56.144726
517	-72.217705
518	-39.518337
519	-52.047760
520	-61.027767
521	-61.545387
522	-51.117596
523	-54.727413
524	-67.407394
525	-59.933094
526	-57.775730
527	-54.534184
528	-70.572670
529	-49.454620
530	-71.424446
531	-60.951290
532	-75.715828
533	-59.684242
534	-66.818962
535	-60.965755
536	-61.533741
537	-61.446430
538	-63.226337
539	-51.796032
540	-64.995926
541	-48.080074
542	-65.928169
543	-55.488903
544	-52.820038
545	-54.425476
546	-68.436501
547	-57.237530
548	-52.183464
549	-48.699989
550	-56.520775
551	-56.897148
552	-68.628304
553	-49.011189
554	-38.855572
555	-53.340168
556	-60.801689
557	-56.706890
558	-49.335007
559	-64.195740
560	-59.942280
561	-53.007465
562	-69.906082
563	-64.884247
564	-53.285152
565	-48.504841
566	-50.727066
567	-49.301060
568	-42.927418
569	-48.994484
570	-48.786514
571	-56.478512
572	-49.156013
573	-62.307514
574	-42.193680
575	-53.304413
576	-58.179817
577	-57.447956
578	-48.577553
579	-59.670918
580	-47.887726
581	-51.504654
582	-35.886559
583	-42.119755
584	-71.349548
585	-66.127960
586	-36.763565
587	-40.668915
588	-48.836578
589	-54.996838
590	-63.586063
591	-56.461609
592	-62.349827
593	-58.292107
594	-48.691605
595	-55.003464
596	-62.277271
597	-57.422985
598	-65.116768
599	-52.933540
600	-47.472645
601	-59.928127
602	-52.595058
603	-49.467133
604	-60.200508
605	-47.586349
606	-58.349064
607	-63.031754
608	-64.102951
609	-55.975883
610	-48.032887
611	-46.675449
612	-68.566147
613	-42.216736
614	-50.404072
615	-57.440571
616	-53.502182
617	-59.329716
618	-70.739891
619	-60.728970
620	-55.034748
621	-46.199341
622	-51.510735
623	-51.805092
624	-50.891262
625	-62.514149
626	-57.129929
627	-66.765427
628	-45.556553
629	-57.523853
630	-53.286015
631	-51.921120
632	-64.719101
633	-68.222786
634	-55.214184
635	-54.916370
636	-63.546013
637	-50.917774
638	-54.704605
639	-52.148220
640	-50.799004
641	-44.260906
642	-52.324684
643	-55.525906
644	-56.870720
645	-38.489372
646	-51.160320
647	-58.271122
648	-66.720177
649	-55.819908
650	-50.839146
651	-58.846416
652	-70.781197
653	-59.958885
654	-44.612808
655	-63.671558
656	-39.540257
657	-63.392155
658	-53.824635
659	-48.201324
660	-50.664650
661	-76.248528
662	-53.289799
663	-64.705276
664	-55.946846
665	-49.574848
666	-61.125534
667	-52.584404
668	-48.190578
669	-75.116325
670	-58.360981
671	-62.028507
672	-62.002605
673	-59.591736
674	-62.588753
675	-56.068787
676	-66.916443
677	-59.655113
678	-56.388813
679	-53.336266
680	-69.309227
681	-60.552689
682	-65.236839
683	-68.758774
684	-67.913383
685	-60.306015
686	-37.834854
687	-44.849960
688	-70.889412
689	-52.508663
690	-71.024445
691	-57.984802
692	-65.104156
693	-52.799629
694	-65.248856
695	-73.550797
696	-59.676544
697	-68.318085
698	-62.067986
699	-61.449055
700	-62.872898
701	-69.855865
702	-64.164200
703	-46.776508
704	-52.470810
705	-51.180561
706	-52.012505
707	-48.207664
708	-57.342838
709	-65.202698
710	-60.612713
711	-49.800011
712	-55.492783
713	-64.211388
714	-48.189091
715	-81.132835
716	-70.560219
717	-66.871010
718	-66.278404
719	-68.303589
720	-56.538795
721	-69.878670
722	-56.998425
723	-58.572369
724	-45.764034
725	-63.194305
726	-58.613049
727	-42.574375
728	-39.570042
729	-51.260769
730	-43.860470
731	-50.945164
732	-63.386471
733	-65.043518
734	-60.275723
735	-59.109337
736	-37.830368
737	-56.268578
738	-63.212337
739	-58.814491
740	-51.568302
741	-57.837837
742	-56.921333
743	-46.549175
744	-37.699780
745	-54.879688
746	-58.513302
747	-55.360332
748	-49.633949
749	-61.741791
750	-43.586063
751	-75.021622
752	-51.883488
753	-59.070091
754	-59.030537
755	-67.384819
756	-40.719486
757	-68.612511
758	-52.328671
759	-59.438404
760	-42.089207
761	-54.284435
762	-47.356068
763	-49.288265
764	-66.044533
765	-54.718655
766	-51.662643
767	-43.754417
768	-52.002472
769	-65.776230
770	-57.984043
771	-54.206795
772	-59.434700
773	-58.102764
774	-69.619110
775	-76.955185
776	-52.130390
777	-61.914703
778	-53.813381
779	-69.799286
780	-47.156040
781	-73.025391
782	-67.771835
783	-45.233856
784	-55.182659
785	-64.019760
786	-43.357979
787	-39.556263
788	-73.993141
789	-49.290089
790	-60.854458
791	-80.701988
792	-53.624100
793	-53.895954
794	-59.837757
795	-51.175171
796	-43.733482
797	-64.290398
798	-51.965202
799	-59.355309
800	-67.820976
801	-52.227051
802	-68.697769
803	-57.316803
804	-53.146328
805	-53.152779
806	-50.370796
807	-51.648701
808	-53.915604
809	-64.193695
810	-60.057846
811	-67.828972
812	-64.295975
813	-38.790119
814	-53.032097
815	-70.878181
816	-58.033249
817	-36.832664
818	-53.716999
819	-58.635609
820	-54.536140
821	-65.851929
822	-66.243744
823	-67.024323
824	-61.133846
825	-54.248863
826	-59.275017
827	-58.180344
828	-54.893608
829	-59.463654
830	-55.454636
831	-49.202099
832	-40.243374
833	-62.927975
834	-60.170837
835	-50.667084
836	-56.491314
837	-69.621277
838	-56.165771
839	-56.952549
840	-53.814907
841	-51.997803
842	-56.738312
843	-64.675285
844	-52.346455
845	-46.949276
846	-52.434822
847	-59.830437
848	-57.176525
849	-58.538620
850	-53.856495
851	-68.081299
852	-33.279171
853	-55.353622
854	-50.366337
855	-51.178745
856	-47.067001
857	-57.665012
858	-58.880211
859	-69.627953
860	-50.913589
861	-69.558899
862	-51.507526
863	-64.001732
864	-58.163273
865	-35.630451
866	-49.837536
867	-49.698284
868	-64.048439
869	-48.677349
870	-53.557468
871	-44.820431
872	-53.850780
873	-46.342285
874	-51.585342
875	-56.038658
876	-59.488789
877	-50.800125
878	-56.346050
879	-62.293621
880	-63.339951
881	-39.219303
882	-52.931561
883	-59.059124
884	-49.896870
885	-50.392879
886	-62.349876
887	-48.084930
888	-58.035004
889	-61.200272
890	-67.610794
891	-41.412830
892	-59.423260
893	-37.990883
894	-59.912823
895	-54.907784
896	-57.280281
897	-53.345642
898	-65.219421
899	-51.803299
900	-60.839302
901	-54.144314
902	-46.826614
903	-42.670921
904	-58.076778
905	-43.921211
906	-41.646442
907	-54.022114
908	-56.484283
909	-62.028587
910	-47.896873
911	-60.719837
912	-58.150665
913	-67.246552
914	-65.678566
915	-62.752281
916	-39.087788
917	-55.565491
918	-45.499008
919	-56.506485
920	-50.378120
921	-58.943542
922	-60.553467
923	-63.798782
924	-49.941139
925	-57.843861
926	-61.034481
927	-50.652683
928	-51.140671
929	-55.371063
930	-55.687626
931	-62.239464
932	-57.373711
933	-68.741714
934	-46.223373
935	-54.341122
936	-50.913704
937	-61.353111
938	-54.953285
939	-51.401943
940	-51.741539
941	-43.328674
942	-62.172619
943	-51.480560
944	-46.428421
945	-50.530361
946	-52.264671
947	-60.895790
948	-56.612347
949	-57.405998
950	-63.898792
951	-63.135120
952	-43.576164
953	-54.088985
954	-51.827484
955	-69.703941
956	-62.292171
957	-60.788532
958	-57.921528
959	-54.659786
960	-50.319363
961	-41.310623
962	-63.375866
963	-61.639004
964	-58.093864
965	-60.577583
966	-50.473827
967	-52.259541
968	-53.898933
969	-65.314392
970	-58.329788
971	-59.018143
972	-45.323746
973	-46.324055
974	-49.627712
975	-76.079826
976	-54.817375
977	-55.601276
978	-63.036922
979	-55.393318
980	-53.933662
981	-43.626991
982	-63.121941
983	-55.148651
984	-71.792030
985	-43.823280
986	-56.735165
987	-66.116272
988	-64.152107
989	-55.926361
990	-50.124992
991	-65.791069
992	-61.128597
993	-49.289997
994	-57.885742
995	-51.436741
996	-62.726547
997	-61.855534
998	-31.664566
999	-56.180134
1000	-49.935127
1001	-56.933453
