# Supplementary material for: Short-wavelength-sensitive 2 (Sws2) visual photopigment models combined with atomistic molecular simulations to predict spectral peaks of absorbance
Source: PLoS Comput Biol. 2020 Oct 21;16(10):e1008212. doi: 10.1371/journal.pcbi.1008212 (PMC7605715; doi:10.1371/journal.pcbi.1008212)
Supplement: S1 File — (ZIP) [file pcbi.1008212.s007.zip › S1_File/P-olivaceus-SWS2A-Angles/Torsion8.dat]

0	171.161179
1	174.513611
2	-178.928589
3	173.276047
4	176.389633
5	174.494415
6	175.173172
7	175.885117
8	-172.750290
9	172.053452
10	179.200180
11	175.426270
12	168.051208
13	163.605362
14	167.817566
15	169.887131
16	-168.081100
17	-178.792877
18	177.133301
19	171.688797
20	172.611206
21	176.991653
22	-177.077789
23	179.078064
24	-175.476395
25	-178.356323
26	167.264847
27	177.197891
28	171.337967
29	169.142532
30	-177.908020
31	-176.545364
32	179.123581
33	170.908096
34	-177.292892
35	169.977020
36	-179.598206
37	-174.741486
38	-173.456711
39	-172.941818
40	-178.954575
41	177.559723
42	168.090942
43	-177.379120
44	-175.447510
45	175.796844
46	-179.775589
47	-174.186508
48	171.510468
49	-174.594940
50	168.591644
51	179.983414
52	175.070312
53	-177.237213
54	164.306564
55	175.294662
56	-176.889145
57	-171.318985
58	175.695633
59	-166.843048
60	168.173157
61	177.114883
62	-174.746552
63	-175.026169
64	177.285446
65	174.431320
66	179.602783
67	-176.721283
68	179.635040
69	177.788712
70	176.515320
71	-178.520874
72	-177.769699
73	177.377228
74	174.520691
75	175.354782
76	179.386703
77	175.978394
78	175.877029
79	-175.260986
80	-178.992584
81	171.401917
82	172.425552
83	-179.806198
84	175.132538
85	175.389038
86	167.253098
87	-175.772385
88	-174.766663
89	173.810379
90	-170.653931
91	-178.109177
92	171.082397
93	169.010986
94	-175.134857
95	-170.933807
96	179.845230
97	-173.585938
98	168.599640
99	177.689255
100	-164.743652
101	173.562057
102	-171.782120
103	-165.476471
104	179.029190
105	-169.956696
106	170.265671
107	172.095673
108	178.572983
109	178.991379
110	178.154861
111	-172.274353
112	175.089920
113	-169.284760
114	-176.403091
115	-179.277237
116	177.459503
117	171.174469
118	170.753159
119	176.257294
120	-171.184174
121	-178.937531
122	-176.866379
123	171.093857
124	175.000153
125	-175.250214
126	-175.012619
127	175.602478
128	177.636322
129	175.364380
130	-178.391556
131	-179.337601
132	177.389801
133	167.783569
134	166.074310
135	172.872055
136	-174.883179
137	-166.453400
138	-168.089111
139	-174.798843
140	169.227798
141	174.519455
142	175.337585
143	166.993546
144	169.916626
145	-169.129654
146	179.950241
147	-178.373901
148	-179.009354
149	-179.405716
150	-177.787598
151	-179.795975
152	-177.707916
153	168.934280
154	-176.640289
155	-171.421402
156	179.239471
157	-177.262436
158	177.386856
159	-178.984314
160	178.536636
161	178.227890
162	175.971268
163	167.743500
164	178.499680
165	-177.299088
166	-174.662689
167	158.472458
168	-177.875504
169	172.958359
170	-178.668503
171	167.551086
172	-179.499207
173	-179.627274
174	-172.228821
175	-177.288208
176	-163.678146
177	163.662659
178	-179.595047
179	179.303040
180	-174.393250
181	-178.792770
182	175.847229
183	179.310440
184	177.709869
185	-179.564774
186	177.127777
187	-167.143478
188	-178.987061
189	178.025192
190	170.770477
191	170.479996
192	-175.818817
193	-172.745789
194	177.126526
195	171.531525
196	176.588379
197	-177.910034
198	173.997787
199	-178.259857
200	176.759567
201	-177.303391
202	-178.397598
203	-179.603821
204	-174.981918
205	-178.482788
206	-178.581161
207	-174.026413
208	-178.951813
209	-179.310852
210	-170.686371
211	-176.024384
212	-175.339493
213	178.123764
214	176.426758
215	176.038544
216	174.395157
217	173.803955
218	174.382477
219	-175.847412
220	-177.715012
221	166.642609
222	-179.732483
223	177.666290
224	169.562302
225	179.846069
226	177.156769
227	-179.689728
228	-172.169724
229	-179.042450
230	-172.010300
231	177.195709
232	173.475830
233	-175.313705
234	-171.621140
235	-175.798630
236	173.777985
237	-170.874115
238	179.467087
239	-169.375153
240	-175.729111
241	178.890091
242	-178.027603
243	176.145569
244	175.860931
245	-178.807846
246	-172.186035
247	-165.926682
248	179.339325
249	-170.875427
250	169.895721
251	-177.962097
252	-177.810944
253	177.107315
254	179.438202
255	176.098038
256	-179.971710
257	174.151062
258	171.445389
259	-168.902161
260	179.515244
261	-176.567780
262	-173.731094
263	-169.174149
264	-173.944077
265	-176.728699
266	-170.911728
267	-176.759766
268	-177.329819
269	175.794922
270	-178.561661
271	-175.278198
272	-163.878265
273	-172.434738
274	170.579056
275	-175.528503
276	-176.190170
277	-173.444321
278	-169.766830
279	-173.222229
280	177.939835
281	-173.090347
282	172.485138
283	172.527008
284	-178.364502
285	179.329376
286	-177.970886
287	-175.234390
288	176.782562
289	177.022049
290	166.894775
291	-164.655899
292	170.719620
293	-174.884979
294	171.267181
295	172.034653
296	175.160446
297	-176.096619
298	171.245193
299	169.038925
300	178.738556
301	177.630875
302	-177.246140
303	176.962540
304	175.345139
305	169.724625
306	177.815582
307	176.311417
308	173.592789
309	177.233963
310	175.804291
311	172.631119
312	-174.921524
313	174.956253
314	163.118790
315	-175.001007
316	177.740005
317	177.362976
318	168.763489
319	175.051102
320	177.551254
321	-178.934814
322	178.256332
323	177.016953
324	168.258118
325	176.562988
326	-173.843750
327	173.192688
328	176.814484
329	174.032333
330	-174.964844
331	-175.354340
332	-165.030426
333	-173.547058
334	-177.600082
335	178.534805
336	-175.945724
337	-177.367249
338	178.030533
339	-173.383087
340	-174.021698
341	177.361038
342	-168.251785
343	179.529907
344	177.597610
345	178.455185
346	-179.879944
347	165.510117
348	-176.801971
349	-178.904312
350	-175.313492
351	174.776398
352	170.660995
353	175.284332
354	173.696594
355	-175.849747
356	178.496323
357	175.540878
358	179.755554
359	171.416290
360	177.437180
361	178.067413
362	173.490250
363	173.891754
364	171.172684
365	172.748459
366	-179.100937
367	-176.677338
368	-178.691895
369	-177.762207
370	177.532257
371	168.306656
372	-174.194397
373	174.703201
374	176.983643
375	174.992569
376	174.333679
377	-179.805130
378	174.817810
379	177.167801
380	179.706085
381	-178.881348
382	-177.216614
383	173.447830
384	170.997330
385	-179.768539
386	172.502701
387	-165.325027
388	166.866089
389	-170.564056
390	-179.275345
391	174.156387
392	174.862869
393	176.339569
394	175.176788
395	178.870529
396	-176.838852
397	175.349411
398	-162.540848
399	-177.185638
400	175.761597
401	-175.074371
402	-171.704956
403	175.223450
404	172.894562
405	169.176056
406	-169.201630
407	-175.444153
408	-178.771118
409	160.886795
410	-178.164078
411	177.550415
412	174.295151
413	174.212921
414	172.983429
415	174.568924
416	176.430725
417	169.034134
418	171.804718
419	160.746201
420	175.353439
421	179.357513
422	-170.407730
423	167.904602
424	-176.767807
425	-175.351974
426	155.920074
427	167.055191
428	-176.486084
429	-168.883362
430	172.982941
431	172.517380
432	-176.671936
433	-174.417130
434	175.610168
435	171.840149
436	-169.494720
437	169.517807
438	161.715195
439	169.952423
440	170.589615
441	177.188568
442	169.498138
443	176.644806
444	-177.318985
445	-177.150711
446	-177.798935
447	-179.504501
448	-179.932159
449	172.913788
450	-175.623383
451	175.580231
452	-179.789383
453	175.954727
454	-174.017059
455	171.532898
456	-179.634445
457	-179.015854
458	-177.151276
459	172.308060
460	175.717834
461	174.232330
462	-175.308945
463	-175.852783
464	179.985580
465	173.908752
466	-176.736145
467	167.901016
468	-176.532349
469	-170.797134
470	176.207581
471	-179.781723
472	-177.982605
473	-171.887268
474	-173.338684
475	-174.978104
476	169.396332
477	-177.333191
478	173.135025
479	-179.926895
480	175.712189
481	-174.763809
482	177.507751
483	176.050583
484	-175.776749
485	173.360596
486	168.799927
487	-179.636139
488	-174.996384
489	-172.895782
490	174.013214
491	175.898560
492	-176.406631
493	-174.903534
494	-170.996277
495	-179.921829
496	178.282715
497	173.358780
498	174.050034
499	-178.112045
500	165.231186
501	-179.354858
502	-179.479202
503	174.161987
504	-175.647034
505	177.268127
506	179.543335
507	177.756821
508	177.397980
509	-177.269577
510	178.298737
511	-178.931427
512	178.925125
513	175.043564
514	178.774246
515	-174.822845
516	163.660645
517	-173.571091
518	-175.506668
519	176.111542
520	-178.971405
521	178.989670
522	175.814407
523	179.622299
524	-166.903900
525	173.477951
526	-178.491913
527	-172.529984
528	177.974579
529	-171.370377
530	177.935806
531	-167.287292
532	177.806931
533	-178.432892
534	-179.583908
535	178.541214
536	-172.643448
537	-171.919434
538	-173.030853
539	170.835678
540	177.458328
541	-167.305527
542	-176.663132
543	-166.793488
544	-169.216034
545	-178.184662
546	-178.529526
547	172.233521
548	-176.221756
549	162.824478
550	172.900818
551	-179.952011
552	172.498611
553	-168.132843
554	-167.371475
555	177.822983
556	176.399918
557	-175.311432
558	-177.419205
559	-173.733017
560	-176.458664
561	172.824554
562	-174.965424
563	177.396667
564	-179.500198
565	-171.461929
566	-174.613327
567	164.622299
568	179.708755
569	177.138809
570	171.478912
571	-174.187943
572	176.978745
573	-175.602768
574	179.301422
575	-176.357864
576	173.890411
577	169.921478
578	-177.963608
579	-177.931580
580	-179.115509
581	179.724365
582	-171.922241
583	-179.436325
584	-168.957199
585	179.250885
586	176.917786
587	175.508469
588	177.771606
589	-176.980423
590	174.789047
591	-176.801865
592	-174.291718
593	179.168442
594	164.774750
595	177.091721
596	169.676239
597	176.477783
598	179.774902
599	-173.174316
600	174.785583
601	177.355011
602	-175.990265
603	178.151733
604	176.255020
605	170.293503
606	-174.170242
607	178.140549
608	-177.736496
609	178.069656
610	178.567841
611	175.386566
612	172.461639
613	-176.426254
614	173.419250
615	171.825562
616	179.976990
617	-179.068573
618	-173.173981
619	179.572876
620	-177.481766
621	-171.388535
622	177.590530
623	-174.537460
624	-178.975113
625	-179.695679
626	-179.559921
627	174.971283
628	-179.092300
629	179.404327
630	-172.908356
631	177.436935
632	176.700409
633	-178.589554
634	172.577408
635	-172.906235
636	-177.351776
637	175.302689
638	-170.792999
639	-176.182297
640	179.130249
641	176.157135
642	-178.727188
643	-174.172180
644	178.626053
645	-173.946655
646	178.297653
647	-172.794891
648	177.354523
649	-172.950012
650	177.982544
651	-173.751450
652	174.724152
653	178.942902
654	-179.835785
655	-172.899628
656	179.750336
657	173.464920
658	173.073563
659	171.345703
660	-179.586670
661	-177.488922
662	175.720276
663	-178.068848
664	-178.662842
665	169.659988
666	172.463654
667	179.557510
668	178.321213
669	169.884476
670	179.377640
671	-179.759460
672	176.577438
673	-164.982407
674	-176.088959
675	175.009567
676	-175.648422
677	175.700302
678	171.497299
679	177.359283
680	-174.209091
681	175.703415
682	-177.352310
683	178.720093
684	179.515854
685	-178.847305
686	-178.764633
687	-179.030624
688	-173.506805
689	178.177277
690	175.401428
691	179.489655
692	179.040802
693	-175.187164
694	177.723770
695	177.063599
696	-178.633530
697	177.570450
698	175.838898
699	174.040558
700	177.495361
701	176.421463
702	-178.109177
703	-176.592102
704	-177.893402
705	-176.406540
706	179.567871
707	179.073685
708	176.143768
709	-173.094696
710	174.696335
711	161.991135
712	174.494247
713	-178.731628
714	178.476501
715	174.686768
716	176.957260
717	177.191071
718	178.977020
719	174.337204
720	175.366348
721	168.779053
722	173.385788
723	-179.779617
724	-177.125244
725	166.608002
726	172.755646
727	-172.760208
728	175.486404
729	-178.342010
730	-174.358963
731	177.476105
732	176.539124
733	-173.736893
734	-168.473526
735	172.083710
736	-179.943588
737	172.992096
738	-172.287430
739	176.289139
740	-178.887039
741	-172.271790
742	175.450241
743	178.913040
744	-176.884171
745	171.241241
746	-176.054581
747	-178.408630
748	-177.749908
749	-176.083298
750	-175.644867
751	176.812973
752	175.753296
753	179.863678
754	170.267105
755	-177.351639
756	-177.611862
757	177.506088
758	175.527359
759	-177.325058
760	-174.377213
761	-177.197723
762	-164.102585
763	171.237961
764	178.636490
765	-178.101028
766	170.874039
767	178.925812
768	170.715851
769	-179.354172
770	-178.827866
771	177.480759
772	-176.642456
773	179.037750
774	-176.869156
775	179.963104
776	163.532913
777	174.942245
778	175.973587
779	-179.284622
780	-179.894058
781	-178.956985
782	-169.988953
783	-178.466171
784	175.140228
785	-176.619156
786	-179.229752
787	174.230743
788	-173.355301
789	-173.244919
790	-175.896454
791	175.552338
792	174.135452
793	-178.686493
794	-178.460037
795	176.455261
796	173.816238
797	168.724976
798	176.141449
799	175.361145
800	-178.909790
801	171.315933
802	179.337997
803	-178.662949
804	164.662155
805	172.106903
806	-175.385941
807	167.037552
808	171.057831
809	174.628159
810	178.072403
811	-175.674469
812	166.512787
813	175.674164
814	-179.965179
815	-172.628418
816	-177.291672
817	-178.532593
818	177.978638
819	178.657913
820	170.903534
821	176.998688
822	-174.468384
823	179.366623
824	-176.094238
825	176.955612
826	-156.761688
827	175.882584
828	173.573898
829	170.886520
830	-166.878662
831	-178.413208
832	-178.454773
833	174.931839
834	179.286102
835	-178.092163
836	177.356171
837	-177.286880
838	-175.817596
839	178.780350
840	175.151764
841	169.521973
842	176.624176
843	-177.362488
844	173.477188
845	172.889114
846	174.891357
847	-179.864227
848	167.961380
849	179.613144
850	-173.203323
851	-179.358536
852	-170.072449
853	-177.542435
854	177.638596
855	171.899231
856	170.470520
857	-175.163483
858	177.423370
859	179.656372
860	173.926544
861	-171.406921
862	-178.337250
863	-175.977600
864	179.837021
865	-179.452133
866	-176.163223
867	-171.401306
868	-167.394547
869	-169.330627
870	-172.634048
871	-173.411346
872	174.054581
873	-175.784302
874	-171.759216
875	175.238052
876	-179.979965
877	-177.478638
878	171.606155
879	178.027283
880	178.907196
881	-177.583893
882	-173.083420
883	161.801636
884	-179.401123
885	-177.358704
886	-175.441299
887	-178.686508
888	-176.567139
889	178.355316
890	-171.853561
891	-172.126999
892	175.239395
893	171.981674
894	175.143646
895	173.066727
896	176.214737
897	-177.781052
898	174.661575
899	179.232742
900	178.576233
901	-176.220657
902	174.160492
903	176.102310
904	-177.319336
905	-171.603149
906	172.759125
907	-177.986069
908	179.677124
909	177.610870
910	171.464935
911	-179.522842
912	-172.760818
913	174.937256
914	164.363785
915	173.150269
916	-178.193939
917	175.459091
918	179.061752
919	177.773376
920	178.006958
921	-172.581711
922	178.734436
923	176.018982
924	177.850845
925	173.870117
926	-176.917847
927	-170.218155
928	-175.881577
929	-163.909164
930	178.007523
931	-177.913651
932	170.957932
933	177.531052
934	-170.426407
935	-165.205017
936	177.289047
937	175.243469
938	-176.323746
939	174.360535
940	-179.202362
941	172.640823
942	179.462997
943	-178.668579
944	-171.740036
945	175.316025
946	-179.902893
947	-175.646591
948	-177.502151
949	172.574661
950	-179.535583
951	179.792297
952	178.695297
953	179.965881
954	-178.151367
955	-179.161423
956	179.345261
957	165.377106
958	178.136734
959	177.635269
960	177.614090
961	-173.977158
962	179.203491
963	-170.782043
964	168.319901
965	176.744156
966	174.927719
967	-178.617584
968	177.414688
969	178.191223
970	176.480682
971	-176.546295
972	-177.269775
973	174.629395
974	179.351715
975	165.815231
976	-179.332916
977	-179.819962
978	172.742813
979	-173.536819
980	176.576797
981	172.374557
982	178.997559
983	171.967316
984	173.145264
985	-172.363510
986	-175.909668
987	-174.010376
988	174.622971
989	-170.945877
990	176.531662
991	170.074005
992	-179.267960
993	-174.226486
994	172.930573
995	173.213196
996	179.584839
997	178.483917
998	175.191696
999	173.970261
1000	160.409988
1001	-171.497787
