# Supplementary material for: Short-wavelength-sensitive 2 (Sws2) visual photopigment models combined with atomistic molecular simulations to predict spectral peaks of absorbance
Source: PLoS Comput Biol. 2020 Oct 21;16(10):e1008212. doi: 10.1371/journal.pcbi.1008212 (PMC7605715; doi:10.1371/journal.pcbi.1008212)
Supplement: S1 File — (ZIP) [file pcbi.1008212.s007.zip › S1_File/P-olivaceus-SWS2A-Angles/Torsion11.dat]

0	163.076202
1	147.514816
2	170.469177
3	178.589462
4	179.969437
5	159.693436
6	162.680954
7	169.261230
8	165.131393
9	173.311554
10	179.826065
11	-176.458633
12	-172.508728
13	172.610992
14	-170.693161
15	179.711075
16	178.054642
17	169.227570
18	178.434341
19	173.559296
20	170.414581
21	159.284073
22	-176.600662
23	160.667465
24	-167.833725
25	-174.382141
26	179.211243
27	-174.036285
28	-161.351608
29	172.489990
30	165.996521
31	158.681580
32	-164.527573
33	-149.133148
34	160.093719
35	171.073044
36	-173.278809
37	176.343887
38	-171.531479
39	171.352280
40	169.312866
41	-179.927414
42	159.845444
43	160.835968
44	174.345062
45	169.592194
46	-173.952209
47	162.080093
48	-178.031830
49	161.104034
50	171.404404
51	163.943100
52	-165.408524
53	141.926193
54	173.128922
55	-175.595245
56	177.999207
57	169.298386
58	172.225266
59	-171.847290
60	166.543350
61	171.099976
62	169.725449
63	176.818405
64	-175.410751
65	174.661469
66	158.869751
67	177.714005
68	-178.712494
69	163.107651
70	153.452957
71	-164.627914
72	-179.641052
73	162.563049
74	-179.061829
75	155.798355
76	173.733414
77	179.501205
78	171.199936
79	173.510376
80	174.179825
81	-173.089142
82	-160.559174
83	-174.887070
84	147.251984
85	-171.369812
86	176.028656
87	-179.761566
88	170.586716
89	178.502869
90	159.554550
91	145.368317
92	-120.849869
93	-168.837524
94	-171.373444
95	-177.866882
96	173.432816
97	154.474121
98	168.988022
99	162.344437
100	171.791412
101	174.822311
102	-143.861099
103	-143.180984
104	-175.175491
105	175.323975
106	174.077377
107	158.802902
108	159.824707
109	175.794739
110	171.652283
111	-159.526810
112	166.394943
113	174.932587
114	-137.608231
115	169.677872
116	173.941650
117	-152.376587
118	177.618149
119	166.087280
120	170.283447
121	164.192703
122	-167.744553
123	179.791016
124	-178.861771
125	176.920349
126	-164.052444
127	-169.359268
128	-177.928040
129	-172.778534
130	-120.754753
131	170.670349
132	168.638031
133	-148.965240
134	-170.610229
135	158.617844
136	-173.880508
137	-151.495956
138	171.711487
139	-174.214294
140	-163.783142
141	165.924622
142	-152.190872
143	-163.752609
144	178.819260
145	171.484375
146	-171.568359
147	-152.215866
148	-175.478699
149	-160.370560
150	-156.599884
151	-179.556335
152	-135.305969
153	-173.110031
154	-173.892960
155	178.767715
156	172.146347
157	-173.583115
158	178.924973
159	-156.286987
160	-178.335434
161	-163.288223
162	-177.822128
163	-161.160995
164	-147.377686
165	159.210815
166	-170.196686
167	-164.594009
168	168.121521
169	169.324692
170	-159.117416
171	166.790680
172	164.757263
173	162.717148
174	177.422195
175	173.749954
176	162.841629
177	-173.528793
178	178.323715
179	-174.764908
180	168.328888
181	-173.549713
182	-159.421661
183	-171.287445
184	171.533646
185	164.074356
186	-173.595535
187	-177.630844
188	-128.319489
189	168.847061
190	178.783768
191	-162.149780
192	-158.398712
193	179.460175
194	-122.670837
195	-169.704742
196	-118.659729
197	-171.284760
198	-145.201889
199	-162.761490
200	-124.743805
201	174.943970
202	-178.272354
203	174.896454
204	-166.629272
205	169.816681
206	-167.485672
207	-172.276352
208	174.646790
209	174.262787
210	-155.112335
211	-169.276428
212	-156.919449
213	-175.758865
214	179.972794
215	178.521408
216	169.146072
217	-169.038864
218	-162.360901
219	-152.447815
220	-162.064301
221	147.872711
222	175.095184
223	174.958984
224	167.463776
225	179.829758
226	161.277954
227	170.010788
228	-166.122131
229	177.922653
230	177.429108
231	178.878693
232	-163.393356
233	-162.884766
234	155.917511
235	172.143723
236	176.469162
237	-177.845108
238	157.417938
239	-146.066818
240	178.315826
241	157.337296
242	171.126923
243	-173.907715
244	-151.974792
245	-154.740524
246	-173.287201
247	149.785416
248	-164.121704
249	170.418289
250	-176.887909
251	177.869904
252	-159.123917
253	-169.902893
254	-175.769470
255	-173.343170
256	178.816513
257	-173.675003
258	-164.571121
259	-161.775848
260	164.253525
261	178.432938
262	-173.615479
263	-171.373718
264	-175.787094
265	-166.302719
266	-174.605042
267	-175.810333
268	177.557556
269	172.959610
270	175.938309
271	-173.668304
272	-159.810959
273	171.210358
274	-155.883377
275	-173.003235
276	172.619690
277	179.183044
278	-173.505341
279	-169.531448
280	-170.170410
281	173.436844
282	167.081604
283	-135.065201
284	-167.937805
285	179.105698
286	-174.477097
287	162.577881
288	-164.592911
289	-165.797760
290	178.036789
291	177.544128
292	-145.896194
293	-127.793007
294	-175.241379
295	-160.338135
296	-172.277618
297	169.833145
298	177.662872
299	-175.109756
300	172.836349
301	-172.563065
302	-171.845261
303	-154.346268
304	178.663483
305	178.999969
306	-169.865128
307	-179.695816
308	170.866730
309	175.549164
310	-177.232697
311	-170.243652
312	-171.563828
313	177.497299
314	174.571396
315	-129.831161
316	179.134399
317	166.330322
318	155.622314
319	-167.650146
320	173.141525
321	-169.272079
322	-163.538223
323	174.546295
324	153.252762
325	178.155853
326	170.612488
327	-164.587250
328	-173.751022
329	-157.759918
330	-179.256851
331	-179.960159
332	-174.111359
333	168.581543
334	177.944321
335	171.204620
336	170.730423
337	-168.448990
338	177.823059
339	-171.632339
340	-171.948685
341	-178.753632
342	-166.072647
343	-174.698090
344	-167.518417
345	-177.426117
346	177.919952
347	-166.676208
348	-167.218491
349	-165.905273
350	-163.394470
351	-178.072906
352	-156.262848
353	-161.867126
354	173.052750
355	-163.475830
356	-171.916885
357	-178.499847
358	-162.535690
359	177.940781
360	-160.457474
361	177.208801
362	166.836044
363	-164.159607
364	-162.335632
365	-176.075912
366	178.462402
367	-173.811172
368	-163.707581
369	-149.593323
370	-141.005768
371	-146.892517
372	172.154205
373	177.202667
374	171.017761
375	-167.727066
376	-167.851517
377	-143.610840
378	166.401962
379	-170.462753
380	-151.244461
381	169.255585
382	-157.582184
383	-174.358688
384	-161.822342
385	173.891861
386	164.669006
387	-157.026001
388	-154.550262
389	158.577576
390	-173.708054
391	-171.896545
392	-156.330124
393	-171.621872
394	-165.577469
395	-158.323166
396	-174.202362
397	174.121490
398	-157.236145
399	-173.762741
400	-172.083008
401	169.654251
402	178.888123
403	-163.594147
404	-159.006378
405	-173.053024
406	168.596451
407	169.792542
408	-154.757599
409	173.395859
410	176.573212
411	178.637833
412	-167.412018
413	-165.266129
414	169.790802
415	-171.534546
416	-139.194717
417	176.238876
418	-171.521912
419	-150.001495
420	-172.890671
421	167.296234
422	-162.658310
423	-159.606918
424	-176.507385
425	172.595261
426	-174.539093
427	-173.189560
428	161.985382
429	-171.843185
430	-165.926544
431	-173.588593
432	-163.191833
433	178.365204
434	-172.164185
435	-162.846863
436	160.979233
437	175.034149
438	167.804703
439	170.089264
440	178.464996
441	-156.093155
442	171.157883
443	-178.665604
444	-169.030197
445	-127.004860
446	-137.557037
447	168.817078
448	169.543457
449	175.661789
450	-174.502151
451	-177.226074
452	-130.166489
453	-163.796722
454	157.616531
455	175.524979
456	-169.952591
457	-174.531433
458	177.590027
459	171.655136
460	167.040878
461	-178.444870
462	179.452866
463	157.332840
464	-174.870056
465	-161.315674
466	169.712616
467	-163.353790
468	-160.484787
469	170.161316
470	168.414871
471	-167.057419
472	168.237244
473	-151.630859
474	-177.671890
475	162.170395
476	160.839340
477	160.123444
478	177.057602
479	177.226486
480	173.022324
481	-145.690872
482	-155.792404
483	-168.017792
484	-167.016342
485	-170.015778
486	174.676117
487	-154.544647
488	-150.044586
489	176.846130
490	163.237427
491	-170.231918
492	-178.707443
493	167.598480
494	-175.908478
495	-177.287964
496	-179.839005
497	177.928680
498	-166.441376
499	173.421478
500	179.802490
501	176.642273
502	178.138016
503	166.434280
504	-177.872849
505	175.109619
506	179.988312
507	-174.617157
508	-174.918930
509	177.620880
510	-162.208435
511	-174.388687
512	-179.157593
513	173.895767
514	178.761887
515	177.312775
516	167.570435
517	-157.842407
518	-177.851227
519	-172.706543
520	178.622528
521	-158.949890
522	172.132370
523	178.966751
524	-160.541153
525	-172.889175
526	166.800415
527	176.411530
528	-179.930161
529	-153.473831
530	-177.179169
531	170.516907
532	173.251434
533	-176.235550
534	-164.972427
535	-164.015121
536	173.897461
537	165.373337
538	-175.877151
539	174.058853
540	179.143234
541	164.367615
542	179.223587
543	-155.519775
544	165.823761
545	168.327362
546	173.117615
547	173.163376
548	176.566177
549	176.674316
550	-170.836853
551	-172.955765
552	-162.479538
553	-156.314270
554	-151.491074
555	-166.047409
556	169.981720
557	-168.530182
558	164.871216
559	170.679749
560	172.361221
561	-178.907104
562	-170.844437
563	-167.371689
564	-177.541077
565	177.162766
566	-163.997604
567	165.649933
568	168.352371
569	-177.464722
570	170.756699
571	-172.882019
572	-170.859039
573	177.973618
574	-164.298706
575	-163.010437
576	-175.339722
577	-172.370880
578	-149.394669
579	-173.528976
580	169.736237
581	165.422714
582	-165.234833
583	-129.898422
584	-163.319717
585	171.505829
586	-168.240417
587	-153.908951
588	178.360428
589	-167.197296
590	165.682266
591	162.473114
592	-169.608490
593	-160.520416
594	160.125748
595	-174.646210
596	-166.789398
597	150.160324
598	-179.150024
599	-178.230103
600	-166.546509
601	-150.595963
602	170.926697
603	165.245041
604	-171.628677
605	-178.459473
606	179.410965
607	-169.433716
608	-178.363861
609	174.892334
610	-165.233841
611	-175.279144
612	159.327011
613	172.342850
614	178.533249
615	-165.689117
616	-145.071182
617	-138.063843
618	162.536346
619	-159.068146
620	-152.489899
621	-147.539032
622	-149.800964
623	-175.833786
624	162.954758
625	173.970108
626	-173.305435
627	165.332535
628	165.277847
629	-173.152344
630	-146.898438
631	-160.434082
632	175.320312
633	-148.347122
634	-126.624992
635	178.380005
636	176.952866
637	169.928268
638	168.142715
639	-148.058044
640	-171.482498
641	-161.370972
642	-126.988564
643	169.119446
644	177.774948
645	179.932617
646	-165.632828
647	174.383347
648	-179.362671
649	-148.240143
650	175.393967
651	169.872360
652	172.317886
653	-161.898514
654	-177.094864
655	-178.865860
656	-152.027222
657	-173.677994
658	-155.112717
659	-172.884552
660	-158.020706
661	-152.575165
662	-174.488632
663	-163.194824
664	164.175049
665	-179.209061
666	-132.648346
667	172.338577
668	-154.814453
669	-170.882629
670	-177.007904
671	165.129257
672	169.159134
673	-174.788086
674	177.143539
675	-160.927826
676	-165.489761
677	-174.150955
678	-174.538651
679	154.613632
680	175.073563
681	-171.951324
682	177.057785
683	-139.165573
684	-161.366791
685	-167.135727
686	-171.610992
687	-161.281998
688	179.566040
689	-166.340240
690	-177.842255
691	173.984314
692	-161.305481
693	-132.356155
694	-100.227875
695	177.595901
696	-150.260330
697	166.975021
698	-175.139328
699	179.933884
700	-176.504623
701	-177.907379
702	-177.655762
703	174.051392
704	-132.176575
705	175.001785
706	161.805161
707	152.228912
708	-154.016144
709	-162.923676
710	-170.154953
711	-115.686203
712	-153.253891
713	-163.688477
714	-142.401581
715	177.265854
716	-162.215118
717	-170.959213
718	-159.207214
719	162.342316
720	-171.386124
721	-147.458420
722	-179.958420
723	-171.673386
724	-174.653488
725	-179.436295
726	-151.844162
727	-172.901962
728	169.435638
729	167.495361
730	-179.950699
731	171.430054
732	-138.261917
733	175.309601
734	-164.407669
735	-167.702530
736	-176.576614
737	-174.926773
738	-175.367798
739	-176.581818
740	163.511703
741	-171.989380
742	160.741547
743	-178.623688
744	154.147400
745	175.306900
746	-162.605896
747	176.981613
748	178.725708
749	175.739319
750	-169.852234
751	-175.726364
752	-170.116013
753	-141.431229
754	-164.234512
755	159.268097
756	-175.034088
757	-165.455276
758	-160.904388
759	156.033691
760	-167.162460
761	-172.629410
762	-175.852859
763	169.954727
764	176.016037
765	170.900040
766	159.968338
767	175.731491
768	-172.213638
769	-177.549606
770	-167.379745
771	-173.120941
772	147.930878
773	-158.338928
774	-178.602600
775	-155.737473
776	-175.165619
777	-169.697784
778	-179.234421
779	-159.854263
780	178.979507
781	-172.357407
782	174.827042
783	168.133774
784	-176.531952
785	179.834442
786	170.956711
787	-167.393188
788	-177.014587
789	178.216675
790	177.482635
791	-166.082581
792	179.491348
793	173.584274
794	175.832809
795	179.696335
796	-158.199295
797	-164.489685
798	158.892899
799	169.401779
800	-157.761810
801	-169.176178
802	-167.324722
803	175.090347
804	-149.838257
805	-174.392242
806	166.425339
807	-177.013382
808	-160.281693
809	-179.295746
810	-172.854935
811	179.622238
812	-178.925949
813	179.907654
814	-172.994736
815	178.325592
816	-167.806488
817	-172.393738
818	179.065079
819	-166.214401
820	-164.056992
821	-172.657043
822	-172.955612
823	-170.443588
824	-137.254562
825	153.190567
826	179.737854
827	167.340057
828	-176.936050
829	178.984955
830	-156.100479
831	174.313721
832	-172.630875
833	-176.090942
834	164.574585
835	-172.245850
836	-174.810043
837	170.022202
838	-174.947556
839	-163.559006
840	160.792099
841	-170.964172
842	-169.222946
843	174.099014
844	178.186295
845	-171.747452
846	174.583710
847	-178.286499
848	-152.067719
849	178.864120
850	-146.517136
851	-161.052765
852	-169.949020
853	-167.816452
854	-157.799469
855	-160.179535
856	-177.702728
857	-168.388855
858	-176.160217
859	-172.077393
860	170.007462
861	-164.565170
862	-175.187729
863	-169.498734
864	162.846176
865	177.532516
866	-172.328064
867	166.335434
868	-169.782654
869	176.005783
870	-166.078827
871	-172.880692
872	170.482529
873	-171.416748
874	176.731995
875	178.963821
876	166.269409
877	171.608200
878	178.258987
879	177.886337
880	-166.598389
881	-171.989075
882	169.728775
883	160.111435
884	175.277191
885	174.557602
886	158.522705
887	165.213196
888	177.978119
889	-172.978424
890	172.891998
891	168.179840
892	174.877838
893	-158.302414
894	144.394867
895	-167.839539
896	-157.504822
897	-164.874008
898	-179.149277
899	176.384796
900	-169.862656
901	176.387970
902	173.401535
903	168.071030
904	-175.533035
905	-164.314209
906	-178.704178
907	168.732742
908	179.283630
909	-175.812378
910	-165.248444
911	164.616104
912	-175.426193
913	176.275665
914	141.739334
915	-159.030640
916	171.963562
917	179.447830
918	168.087372
919	173.196503
920	-172.906540
921	163.177460
922	173.148941
923	177.928940
924	-168.398651
925	-161.394684
926	-174.544403
927	156.903046
928	170.274414
929	-163.785767
930	-177.287842
931	-160.991165
932	-178.876083
933	-172.345596
934	-160.165771
935	-173.859390
936	158.470642
937	173.695740
938	175.286942
939	-154.941727
940	-167.457260
941	-173.139587
942	-168.873291
943	-172.859421
944	176.927521
945	-167.857483
946	170.730591
947	174.701309
948	-171.680313
949	175.550797
950	177.915237
951	-165.066422
952	-173.647583
953	-160.166199
954	162.027420
955	-163.324448
956	-171.828690
957	-157.766693
958	178.973694
959	-178.310379
960	-151.033127
961	175.764603
962	154.284149
963	166.418350
964	-174.960434
965	155.982819
966	-176.127808
967	173.419495
968	-170.398178
969	-163.662506
970	-142.760757
971	165.743805
972	-173.422546
973	-160.574310
974	166.439072
975	-167.031326
976	175.333267
977	168.959045
978	179.584091
979	-154.774231
980	174.285980
981	-167.019791
982	-177.474014
983	162.229401
984	160.909714
985	170.760590
986	-170.248886
987	-154.866821
988	-174.572586
989	-174.965744
990	-178.258881
991	174.017090
992	-170.278625
993	155.194534
994	168.571320
995	173.042831
996	169.662338
997	171.539352
998	-172.282059
999	175.113815
1000	168.270401
1001	-177.194412
