# Supplementary material for: Short-wavelength-sensitive 2 (Sws2) visual photopigment models combined with atomistic molecular simulations to predict spectral peaks of absorbance
Source: PLoS Comput Biol. 2020 Oct 21;16(10):e1008212. doi: 10.1371/journal.pcbi.1008212 (PMC7605715; doi:10.1371/journal.pcbi.1008212)
Supplement: S1 File — (ZIP) [file pcbi.1008212.s007.zip › S1_File/P-olivaceus-SWS2A-Angles/Torsion4.dat]

0	-173.167419
1	-176.350815
2	-169.770676
3	-171.242599
4	-179.865250
5	-172.188370
6	-172.177261
7	-173.629929
8	-169.657944
9	-161.161865
10	-172.774551
11	-161.702301
12	-174.592270
13	175.731461
14	-171.537125
15	-163.940384
16	-171.477844
17	175.066071
18	-167.393723
19	-178.543167
20	-175.633118
21	-164.567017
22	-173.669632
23	-167.688675
24	175.986588
25	-179.491867
26	-172.988800
27	177.672485
28	-175.627167
29	172.642807
30	-169.883224
31	-174.997314
32	175.942535
33	-177.614273
34	-169.692093
35	176.455032
36	-176.211380
37	-174.685577
38	170.821625
39	-174.444565
40	-170.337585
41	-165.829651
42	-165.072113
43	-173.183243
44	-179.628876
45	-170.670990
46	-174.276199
47	-165.405701
48	-163.222610
49	-163.998962
50	-170.491348
51	-174.551697
52	-160.373901
53	-171.424072
54	-170.331665
55	-164.586288
56	166.424515
57	-164.390915
58	-170.721649
59	-168.153793
60	-173.802353
61	177.669113
62	-173.213120
63	-168.997223
64	-170.393509
65	179.080673
66	-170.886322
67	-173.830658
68	-173.760498
69	173.255753
70	-170.854813
71	177.350098
72	175.934784
73	-175.609421
74	178.096970
75	-172.469452
76	-160.677704
77	-169.000610
78	-162.655670
79	-178.265915
80	-178.427536
81	179.916595
82	177.811676
83	-173.279297
84	-172.220459
85	-169.518188
86	-173.879059
87	-165.870468
88	-176.487900
89	-173.927338
90	-178.511368
91	-170.043900
92	175.973175
93	-177.380447
94	-171.330933
95	-179.273819
96	-170.335648
97	-179.406326
98	-171.990814
99	175.210434
100	-158.687485
101	-171.765686
102	177.119400
103	170.411514
104	166.341873
105	-146.375824
106	-160.321350
107	176.852585
108	-168.222992
109	-173.375580
110	-177.546631
111	-177.270782
112	-155.181763
113	-171.892426
114	175.052551
115	-177.413727
116	-172.165283
117	171.676529
118	172.614700
119	-162.363358
120	-174.053619
121	-168.175476
122	-167.852875
123	-165.258102
124	179.803406
125	-167.063446
126	-177.574463
127	-177.822220
128	178.970535
129	-167.450928
130	-177.327362
131	-172.435364
132	-168.114639
133	-168.133530
134	-156.606522
135	-172.163483
136	-173.342743
137	170.717972
138	179.010666
139	174.094452
140	174.559601
141	177.395599
142	-169.620605
143	178.100098
144	-176.880371
145	-175.396332
146	-166.990585
147	160.259628
148	169.222214
149	-179.955978
150	174.582306
151	-175.377441
152	168.665726
153	-171.587814
154	179.803467
155	-166.890137
156	-161.172958
157	175.206345
158	-178.920181
159	-170.731964
160	-170.274673
161	-165.348053
162	-172.939590
163	-178.882645
164	160.713287
165	-178.269760
166	-174.820236
167	-166.547821
168	-172.110580
169	-168.389526
170	176.271255
171	-174.310410
172	171.218704
173	-175.001511
174	-160.283783
175	-175.431458
176	-178.075943
177	-172.363159
178	179.582153
179	177.769897
180	-172.245667
181	-170.340347
182	-164.158356
183	-174.471390
184	-179.629044
185	-178.540314
186	-169.653503
187	-176.121628
188	162.184631
189	-174.790390
190	-171.390442
191	-179.576675
192	177.361847
193	-177.613586
194	173.233047
195	-175.472260
196	176.638657
197	-172.333206
198	179.925369
199	176.354691
200	151.048141
201	-155.171661
202	-169.011993
203	179.366425
204	-178.630569
205	-166.808777
206	-175.810410
207	-178.788330
208	-179.773483
209	-168.933228
210	-176.693527
211	172.721161
212	-165.725082
213	-168.315720
214	-170.247742
215	-177.917892
216	177.597717
217	178.566513
218	-168.843231
219	172.412094
220	-178.523300
221	178.943008
222	-169.002991
223	-171.934189
224	-170.921921
225	175.990829
226	-174.028305
227	-165.794952
228	-174.985519
229	-174.511475
230	175.929535
231	-175.548080
232	-179.229874
233	-175.944962
234	-165.404556
235	174.004944
236	175.560379
237	-177.586960
238	173.505341
239	-169.978333
240	-178.013397
241	-167.658371
242	-169.223495
243	-174.771698
244	-163.458771
245	-173.448746
246	175.903442
247	-176.756714
248	-178.979996
249	-164.283279
250	-171.856827
251	-168.781845
252	-173.886520
253	-175.129807
254	179.381927
255	-171.497498
256	-166.666977
257	-172.732315
258	-164.503098
259	-173.753891
260	-160.484634
261	-171.029938
262	173.604172
263	-169.615082
264	-164.199417
265	178.241501
266	172.787720
267	-176.663071
268	173.995911
269	-172.934525
270	-167.560196
271	-177.346390
272	-179.275192
273	-178.719971
274	-172.141449
275	-174.079773
276	-169.297073
277	176.038589
278	178.282578
279	172.112518
280	-176.866486
281	-176.833328
282	-179.109726
283	167.475006
284	169.407700
285	176.407883
286	-172.904999
287	176.710617
288	-163.157654
289	177.149918
290	174.125351
291	-177.675110
292	176.583481
293	172.185089
294	173.329926
295	-173.546616
296	-170.366028
297	175.369644
298	-170.735260
299	-161.287750
300	-167.887543
301	-168.351761
302	-171.355087
303	-179.902603
304	179.012543
305	-167.530090
306	-175.311676
307	-177.866959
308	-168.173706
309	177.701141
310	-169.746704
311	-171.937607
312	-168.390381
313	-174.017212
314	-169.612854
315	161.712753
316	178.744797
317	-163.728836
318	-165.590988
319	-174.387482
320	-175.263214
321	168.965302
322	174.413208
323	173.907394
324	-172.359192
325	177.192154
326	-178.464645
327	167.364243
328	-178.424927
329	172.712357
330	179.196472
331	174.632217
332	-178.051529
333	-176.146484
334	-169.846298
335	-179.170837
336	179.331009
337	-178.507782
338	-176.286453
339	-169.385437
340	-164.158173
341	-167.318039
342	-171.893433
343	-171.994278
344	-178.113388
345	-168.792221
346	179.960281
347	-176.416992
348	-175.523682
349	-177.179733
350	-170.940201
351	-171.683853
352	-165.139923
353	178.772736
354	-173.121063
355	-174.424423
356	173.118225
357	-170.984207
358	-175.887909
359	174.177292
360	-176.454758
361	172.837219
362	-172.456284
363	-178.692520
364	-167.048248
365	179.578217
366	-173.855164
367	-172.945602
368	171.962067
369	177.712662
370	176.636093
371	175.916595
372	-172.083160
373	-170.080414
374	176.476654
375	175.889023
376	-175.513718
377	173.158035
378	-171.789429
379	-172.214996
380	-170.443710
381	-166.528259
382	176.833282
383	-179.940018
384	-178.499420
385	-176.812119
386	-174.410889
387	173.732666
388	177.516998
389	-174.745239
390	-164.190704
391	-179.291122
392	-178.019974
393	168.257599
394	171.779419
395	178.769012
396	178.835785
397	170.195969
398	169.828522
399	177.109467
400	169.457428
401	-148.009460
402	-176.732910
403	176.813797
404	161.056213
405	-163.109253
406	175.111130
407	-174.475266
408	-172.039871
409	-174.774734
410	-165.572937
411	-177.772430
412	-170.155807
413	178.699860
414	-175.319733
415	-178.908752
416	174.415344
417	-172.986847
418	-175.316406
419	-178.709229
420	-164.753113
421	-175.225235
422	165.714981
423	-178.453827
424	179.247406
425	-165.362152
426	-177.382172
427	179.018387
428	-172.635666
429	-168.271927
430	167.409348
431	179.984695
432	171.612366
433	-154.930786
434	-170.473984
435	-174.936707
436	-170.792465
437	-169.998138
438	-171.594879
439	-173.789978
440	-179.818481
441	-175.495483
442	-173.102097
443	168.020966
444	177.062653
445	171.040085
446	170.792618
447	-168.694153
448	179.345001
449	-172.558243
450	178.979065
451	-175.708008
452	171.997406
453	-178.787994
454	171.834412
455	172.861664
456	-175.843552
457	-174.086212
458	-174.949768
459	-167.637207
460	178.429535
461	-176.435135
462	-174.477783
463	-166.946747
464	179.690308
465	178.952347
466	-175.929108
467	-179.445557
468	-179.827698
469	-170.102814
470	-173.614563
471	177.149460
472	-174.510849
473	-176.040359
474	-170.094391
475	-157.709946
476	-172.930527
477	175.579865
478	-173.064331
479	-177.375473
480	-163.845078
481	168.370712
482	-173.542877
483	167.997086
484	164.754822
485	-178.276215
486	167.236328
487	167.751068
488	-179.941620
489	-166.466507
490	-167.287872
491	-175.514236
492	-169.642776
493	-168.792221
494	-174.774628
495	-171.105988
496	174.783600
497	-169.282410
498	-172.867905
499	176.068939
500	163.079193
501	-175.658600
502	-177.255310
503	-170.560135
504	179.255005
505	-173.661697
506	179.289291
507	-175.064865
508	-167.439880
509	-174.644470
510	176.758057
511	-179.905975
512	-175.023361
513	174.024811
514	175.136307
515	-169.004547
516	-167.325272
517	-172.580994
518	-168.214737
519	179.641312
520	-167.735535
521	-168.575760
522	176.647354
523	-171.889816
524	-162.672684
525	-177.183228
526	-168.699463
527	179.414917
528	-177.462372
529	-176.678543
530	-179.482086
531	-165.570663
532	179.998474
533	-170.976624
534	-169.562668
535	-163.766525
536	175.424515
537	-155.067413
538	-177.640549
539	169.231125
540	-173.546219
541	-175.262405
542	-175.125259
543	-170.581406
544	-166.567078
545	-179.868362
546	-171.964111
547	-166.789490
548	-168.773849
549	-177.787811
550	-171.387512
551	-167.962296
552	-168.982285
553	178.172379
554	172.445038
555	-177.302536
556	167.606842
557	174.806808
558	-165.544052
559	-173.710297
560	177.149612
561	-169.935684
562	179.742294
563	-176.193283
564	-173.070435
565	-172.730164
566	179.011002
567	-168.857712
568	-172.463531
569	171.095428
570	-172.679428
571	175.997284
572	178.072342
573	-179.764862
574	167.609146
575	-171.219223
576	-175.742264
577	177.070099
578	-178.248001
579	-172.197357
580	-173.807251
581	-171.605072
582	171.258789
583	174.461411
584	178.864685
585	-168.984085
586	170.966644
587	-176.122528
588	175.618164
589	178.917801
590	-176.595169
591	-167.313171
592	-170.333267
593	177.026718
594	-168.669052
595	178.810471
596	177.271591
597	-175.992752
598	-170.829422
599	178.089935
600	178.340134
601	171.445679
602	-171.534790
603	-175.677383
604	179.554611
605	-173.456009
606	-169.850662
607	177.211319
608	-179.857773
609	178.701630
610	-164.331436
611	171.341431
612	178.457489
613	173.710831
614	-168.089371
615	178.788971
616	174.541016
617	-171.457001
618	178.110733
619	166.426498
620	-179.938446
621	158.385422
622	-168.679825
623	-171.879074
624	-169.833923
625	-178.877777
626	174.337479
627	-166.174667
628	-174.079132
629	-167.328064
630	-178.726639
631	-178.528976
632	-179.825531
633	173.806183
634	176.979126
635	-179.773590
636	172.017151
637	178.650543
638	178.559067
639	174.173553
640	178.782761
641	-179.141769
642	-173.404510
643	175.375290
644	-175.664658
645	179.218918
646	-178.705994
647	174.228943
648	175.595764
649	179.551498
650	171.489395
651	-177.248230
652	-172.879623
653	178.868088
654	-173.086212
655	173.813644
656	-169.750580
657	179.856659
658	-173.744965
659	178.516083
660	-173.401871
661	164.165237
662	179.977982
663	-176.941223
664	-173.204483
665	-175.756317
666	174.952850
667	173.867096
668	-172.431885
669	-171.121735
670	-172.841263
671	178.070526
672	-169.646790
673	177.318970
674	-170.949387
675	177.856964
676	-166.888855
677	-176.851929
678	175.353470
679	-165.528717
680	-173.234665
681	-170.690659
682	-177.281158
683	169.213120
684	174.164536
685	169.817215
686	179.442154
687	167.232437
688	172.036880
689	-179.648468
690	179.820740
691	-161.302658
692	162.616852
693	171.249390
694	150.632919
695	-167.656357
696	176.627502
697	175.044159
698	-173.045471
699	179.872482
700	-168.501419
701	178.498871
702	-172.567154
703	178.952240
704	-171.878098
705	175.199539
706	-171.604279
707	-174.318802
708	178.789032
709	175.204178
710	162.127487
711	173.386749
712	-178.652695
713	173.329208
714	164.651367
715	-176.637512
716	177.047028
717	173.010559
718	168.223923
719	-167.713943
720	177.153687
721	174.360962
722	-178.407471
723	-173.744003
724	-178.966553
725	-179.702133
726	-176.790176
727	-173.842255
728	-178.745392
729	-176.252853
730	-176.012207
731	-172.200607
732	172.747131
733	-173.682770
734	177.659546
735	-173.486191
736	-173.926483
737	-168.292694
738	-174.459778
739	175.823425
740	-179.319885
741	-179.983231
742	-171.698044
743	-171.315567
744	-170.472229
745	177.280304
746	170.613052
747	-170.205551
748	-167.267670
749	177.620285
750	-174.992279
751	-172.206604
752	177.358810
753	172.509048
754	174.105072
755	179.335373
756	178.090378
757	-172.944611
758	-171.630966
759	-179.813995
760	170.883957
761	177.127899
762	175.489746
763	-175.082153
764	174.012527
765	-164.430588
766	-174.887375
767	178.002655
768	-169.448364
769	-174.373535
770	-164.210815
771	-177.284897
772	-166.281204
773	-176.590988
774	-169.017578
775	174.643860
776	-167.273300
777	-179.849960
778	-166.851395
779	175.931229
780	178.193451
781	-178.513168
782	169.856659
783	179.378830
784	-174.833588
785	168.674133
786	-175.048309
787	-177.928223
788	179.627594
789	178.617325
790	-176.041229
791	177.691391
792	-174.910736
793	-173.710587
794	-173.322342
795	-163.985565
796	-174.307999
797	-176.291977
798	-174.018250
799	-167.874939
800	178.206711
801	-176.183533
802	-165.864761
803	-174.224396
804	178.237915
805	-164.029037
806	-150.245178
807	-175.323334
808	-174.771378
809	-165.090149
810	-163.722168
811	178.818100
812	-179.668564
813	173.432648
814	-169.090622
815	-170.708405
816	-167.303482
817	-169.134125
818	-174.319855
819	178.168793
820	-172.751297
821	-179.115128
822	-179.518021
823	-166.811707
824	-177.657791
825	-162.557831
826	-174.069870
827	-175.225266
828	176.022705
829	-176.791656
830	175.996811
831	-160.552261
832	169.202469
833	-176.297546
834	-166.872147
835	179.078018
836	179.269516
837	-173.392273
838	-175.766693
839	170.627716
840	-175.366257
841	-163.803131
842	-162.189636
843	-156.827835
844	-172.265594
845	-163.790131
846	-169.983551
847	-166.948196
848	171.459305
849	-169.720459
850	177.730927
851	178.314697
852	-165.172211
853	171.736359
854	179.214142
855	-176.737137
856	-166.444427
857	178.283737
858	-177.056061
859	-178.384064
860	-169.778610
861	-178.697525
862	178.864578
863	-176.513687
864	-166.206436
865	-167.531311
866	-174.360672
867	-178.752914
868	174.163528
869	-172.605820
870	177.543686
871	172.925430
872	-157.786346
873	166.553497
874	-174.752365
875	-171.586121
876	-174.046127
877	-174.096634
878	-173.729004
879	-177.467270
880	177.503052
881	-177.349533
882	173.494598
883	175.714401
884	-165.601944
885	-177.264008
886	171.673279
887	-170.916092
888	-176.949554
889	-176.116272
890	-167.548065
891	-171.999710
892	-169.839569
893	175.688858
894	-178.135193
895	-179.132721
896	-176.364014
897	179.073654
898	-176.903305
899	-173.095215
900	-173.845047
901	175.409714
902	178.145645
903	-174.410461
904	-179.825302
905	-179.219986
906	-168.783127
907	-176.259216
908	-171.225906
909	170.466827
910	-176.385651
911	172.064636
912	-171.537643
913	-166.871475
914	-166.952728
915	-167.468384
916	-166.284790
917	-170.897964
918	-166.700836
919	-173.981537
920	-172.440811
921	-178.020462
922	178.274826
923	175.809265
924	-179.555695
925	175.021027
926	174.269821
927	-166.979324
928	-167.598557
929	177.939484
930	-179.507904
931	-177.477753
932	-177.871109
933	-170.823853
934	-167.784637
935	179.240112
936	-162.170639
937	-177.737122
938	173.501724
939	176.308212
940	-167.721329
941	-174.689911
942	176.747421
943	-177.316544
944	-178.088470
945	-178.875046
946	-177.036285
947	-172.162003
948	-172.283920
949	175.326797
950	-172.463989
951	-179.478119
952	175.252777
953	-174.145782
954	-172.239990
955	-168.569717
956	-173.994888
957	-163.454269
958	-177.408966
959	173.487762
960	179.883163
961	175.082977
962	-151.805542
963	-167.334091
964	-179.201477
965	-170.544693
966	-176.493073
967	-173.772079
968	-179.816208
969	169.552811
970	-176.006470
971	-172.225632
972	-173.700027
973	-170.632767
974	-164.143265
975	179.430115
976	171.252899
977	-174.269608
978	179.583267
979	-172.989868
980	178.457916
981	176.605316
982	173.210800
983	-175.315643
984	-173.484665
985	-164.842682
986	177.349365
987	179.080795
988	-173.630890
989	-176.073013
990	-174.393600
991	-178.704147
992	169.292282
993	-172.225021
994	-172.505096
995	-171.948563
996	175.490555
997	-170.623886
998	-168.926849
999	-169.561295
1000	-171.550201
1001	-169.962997
