# Supplementary material for: Short-wavelength-sensitive 2 (Sws2) visual photopigment models combined with atomistic molecular simulations to predict spectral peaks of absorbance
Source: PLoS Comput Biol. 2020 Oct 21;16(10):e1008212. doi: 10.1371/journal.pcbi.1008212 (PMC7605715; doi:10.1371/journal.pcbi.1008212)
Supplement: S1 File — (ZIP) [file pcbi.1008212.s007.zip › S1_File/L-goodei-SWS2B-Angles/Torsion4-360.dat]

0 195.297
1	177.175568
2 180.818
3 188.753
4	169.450790
5	175.754807
6	171.708481
7	169.454941
8	177.058319
9	171.305374
10	173.751678
11 180.742
12 183.667
13	163.282379
14 186.998
15 185.044
16 185.161
17 202.588
18	171.581604
19	173.115555
20 182.117
21	178.469391
22 184.231
23 182.095
24 191.475
25	177.042816
26 182.279
27 183.663
28 190.537
29 180.431
30 194.831
31	176.800613
32	179.101624
33 186.007
34	177.168167
35 186.687
36 194.496
37 191.194
38	164.778152
39	179.901016
40	166.630356
41	177.304184
42 186.318
43 185.528
44 182.543
45 189.15
46 196.928
47 186.645
48	175.480484
49 183.294
50 185.161
51 185.266
52 186.515
53	179.738907
54	177.708908
55	179.542801
56	165.339798
57 202.025
58 193.521
59 187.951
60	176.691757
61	179.675812
62 202.049
63 183.092
64	176.830719
65 193.798
66 191.766
67 187.844
68 195.764
69 192.629
70 182.497
71 184.362
72 187.952
73 188.345
74 195.489
75 185.238
76 189.844
77 190.413
78 185.081
79	173.283371
80 187.015
81 188.793
82	175.209641
83 181.211
84	178.333389
85 180.982
86 180.018
87 183.008
88 191.876
89 183.511
90 186.839
91 195.209
92 181.073
93 181.808
94 186.194
95	176.431534
96 199.931
97 199.79
98 187.039
99 184.525
100	179.285522
101 180.102
102	177.028473
103	176.669052
104 187.398
105 186
106 190.749
107 190.69
108 189.577
109	176.224045
110 180.892
111 185.721
112 180.792
113 186.06
114 182.735
115	179.441376
116	177.081116
117 193.713
118	179.334198
119	179.325577
120 191.883
121 181.375
122 190.746
123	170.585327
124	179.041763
125 192.194
126 186.844
127 181.053
128	179.383530
129	177.391586
130	176.606323
131 182.783
132 187.791
133 183.195
134 192.779
135 187.35
136	175.371704
137 185.679
138 181.225
139 180.612
140	178.838120
141 187.866
142	175.710831
143 188.922
144 200.328
145 193.19
146	179.351044
147 200.361
148	172.921005
149	174.065598
150 186.423
151 184.306
152 188.403
153 181.363
154 180.791
155 190.836
156 184.728
157	177.977600
158 186.756
159	176.147491
160 180.245
161 185.888
162 189.125
163 201.232
164 187.879
165 189.237
166 182.737
167 184.5
168 192.491
169 180.758
170 182.584
171 184.403
172	175.033768
173 184.701
174 181.583
175 180.627
176 193.291
177 187.664
178 189.03
179 181.059
180 191.792
181 187.717
182	171.077438
183	174.029114
184 191.294
185 194.009
186	174.369766
187	172.475891
188 191.774
189	175.007065
190 184.527
191	173.760605
192 186.277
193	178.718643
194	177.207016
195	177.818146
196 182.974
197	179.748459
198 189.186
199 187.621
200 183.834
201 193.306
202 190.582
203 197.219
204	171.029083
205 180.237
206	178.345245
207	177.568588
208	177.384109
209 199.339
210 191.853
211 185.469
212 184.763
213	174.383392
214	178.709076
215	179.274399
216 181.068
217	178.933105
218	175.218948
219 190.405
220 193.043
221	174.922348
222 185.747
223 190.203
224 189.118
225	176.571335
226 184.538
227	179.771667
228	173.134079
229	178.100967
230 193.688
231 191.316
232 188.372
233 185.018
234 187.608
235	174.484634
236	169.100113
237 184.558
238	179.626068
239 184.659
240	171.762482
241	179.155151
242 182.803
243 187.512
244 181.793
245	179.037704
246 181.093
247 188.243
248 183.373
249 192.561
250 188.887
251 186.996
252	179.699600
253	179.568268
254	178.253006
255 182.506
256 187.579
257 189.074
258	177.065643
259 189.935
260 190.614
261	175.651489
262 182.539
263	169.524078
264	174.873657
265	159.011887
266	174.693390
267	167.116074
268 195.848
269	169.812592
270	173.440445
271	170.526031
272 186.475
273 182.374
274	169.185715
275	170.056061
276	160.430252
277	160.737381
278	166.512253
279	177.842300
280	166.809692
281	172.449326
282	163.984100
283	174.457870
284	169.186310
285	176.652145
286	166.291763
287	172.952209
288	165.206024
289 185.807
290	171.227859
291	176.487396
292	169.833755
293	169.032440
294	172.341858
295	166.546448
296	171.473022
297	178.470001
298	179.088455
299	165.954910
300 181.368
301	172.442688
302	169.729065
303	175.827377
304	161.294022
305	172.893402
306	165.018814
307	177.683350
308	175.752884
309	172.725006
310	165.044449
311 182.158
312	163.483459
313 181.625
314	171.321335
315	174.181671
316 180.357
317 183.301
318	172.210220
319	176.621048
320	175.198181
321 183.802
322	169.037247
323	171.532822
324	174.394470
325	176.468674
326	171.171097
327	166.634613
328 180.251
329	173.300583
330	165.739700
331	176.733826
332 181.165
333	166.873260
334 182.02
335	173.106339
336	177.124863
337	168.278595
338	175.176483
339	161.927582
340	178.661285
341	165.868927
342	171.089844
343 185.141
344	161.617661
345	178.073685
346	155.405136
347 184.881
348	172.812714
349	170.006042
350	177.092590
351	170.601212
352 189.604
353	179.023056
354 194.769
355 189.666
356 183.576
357 188.721
358 186.32
359 181.223
360 184.996
361 196.232
362	179.541458
363	174.271896
364	173.084198
365 188.372
366	174.941864
367	176.189346
368 199.173
369	170.157623
370 199.349
371 192.842
372	176.090149
373 195.133
374 193.932
375 192.883
376	175.953476
377 183.272
378 190.984
379 192.376
380 181.204
381 181.805
382	175.332245
383 182.315
384	178.816925
385 187.229
386	175.641235
387 186.044
388 181.958
389 196.458
390	173.240356
391 184.569
392 185.272
393 186.208
394 184.686
395 188.535
396 197.793
397 180.739
398	177.162766
399	176.356171
400 182.752
401 189.27
402 206.454
403 190.805
404 185.689
405 188.28
406	172.431778
407 182.165
408	178.132172
409	165.983749
410 185.487
411	168.583054
412 191.336
413 189.083
414 187.271
415 191.774
416 185.075
417	173.382355
418	177.115356
419 187.114
420 186.357
421 187.369
422 191.236
423 183.313
424 193.907
425 181.889
426 190.43
427 188.865
428 183.894
429	178.095474
430 184.314
431	172.744141
432	162.883179
433 188.725
434 181.27
435	177.856293
436 188
437 182.924
438	177.037506
439 183.756
440 185.628
441 194.988
442	179.935181
443 180.102
444 183.991
445 182.855
446	179.978668
447 182.176
448 181.852
449 187.828
450 188.998
451	161.773773
452 180.882
453 180.971
454 193.181
455	172.987640
456 180.275
457 186.748
458	179.242783
459 188.665
460 182.174
461 190.057
462 181.964
463 183.006
464	170.022263
465	178.824326
466 186.564
467 187.969
468	176.512650
469 182.374
470 183.061
471 190.097
472 186.342
473 181.569
474	174.641373
475 185.014
476 181.903
477 192.754
478 188.414
479 183.153
480 187.425
481	176.724915
482 185.569
483 182.427
484 180.886
485 185.422
486 183.186
487 188.047
488	175.681931
489 186.856
490	176.869675
491 186.862
492 184.151
493	177.179321
494 191.037
495 188.317
496	179.686142
497	179.193405
498 184.998
499 184.005
500	176.103973
501 187.73
502 183.303
503 191.403
504	175.306946
505 185.635
506 181.983
507 184.436
508 189.973
509 199.6
510	176.616348
511 193.503
512 180.838
513 187.812
514 190.268
515 186.573
516 201.43
517	179.216064
518	179.684525
519 191.511
520 182.045
521 184.978
522 198.266
523 182.615
524 190.007
525 181.888
526 189.728
527	173.470505
528	178.590530
529 194.941
530	176.931320
531 189.909
532	174.217987
533 186.293
534 185.15
535	171.630890
536	179.773819
537 184.195
538 191.838
539 186.271
540	175.467331
541	175.700012
542	174.582764
543 187.075
544 185.676
545 183.21
546 183.665
547 187.833
548 192.775
549 182.692
550 190.641
551 192.279
552 183.061
553 184.319
554	179.335190
555	179.468719
556 193.779
557 191.855
558 188.685
559	178.559723
560	175.354187
561 189.223
562	175.288177
563 188.143
564 186.998
565 182.266
566	173.354538
567	179.108688
568	179.118729
569 180.332
570	172.298599
571	176.694794
572 181.451
573 180.809
574	178.753876
575	178.975235
576 192.882
577 191.514
578 185.52
579	176.944855
580 183.367
581 189.099
582 190.714
583 180.962
584 182.617
585	177.282135
586	175.363525
587 194.38
588 181.135
589	179.288712
590 180.382
591	175.278854
592 183.654
593	176.071838
594 190.291
595 182.736
596 195.193
597	179.234497
598 195.607
599 192.238
600 181.683
601 185.14
602	177.906891
603 182.714
604 189.955
605 181.472
606 184.13
607 187.012
608 180.329
609 187.744
610 193.907
611 191.822
612 184.441
613 193.312
614 183.201
615 181.85
616 190.403
617 189.516
618 190.9
619	174.886047
620	176.887207
621 192.647
622 182.023
623 187.71
624 197.371
625 180.822
626 188.041
627 181.206
628	176.110886
629	178.341690
630 184.359
631 187.392
632 196.678
633 183.594
634 181.607
635	179.771805
636 190.951
637	169.004761
638 197.369
639 181.07
640 182.204
641 189.672
642 193.518
643 187.28
644 191.341
645 183.075
646 185.164
647	177.088547
648 186.72
649 190.223
650	175.492920
651 181
652 186.075
653 189.693
654 186.844
655	169.827271
656 198.098
657 194.901
658 196.817
659 186.973
660 197.103
661 183.354
662 189.314
663 195.646
664	179.980637
665	177.424026
666 189.501
667 182.346
668 181.605
669 194.968
670 183.521
671 182.982
672	178.921051
673 184.879
674 185.205
675 186.113
676 182.068
677	169.672729
678 183.938
679 186.721
680	170.944656
681	178.135162
682 184.953
683	178.941223
684 186.548
685 191.279
686 199.68
687	176.276276
688 190.236
689	178.413040
690 196.002
691 182.892
692 184.269
693 187.779
694 184.907
695 189.533
696	179.893555
697 186.946
698 186.686
699 186.974
700 186.002
701 186.974
702	177.245087
703 185.908
704 191.473
705 190.96
706 181.736
707 190.723
708	177.530533
709 198.511
710 182.563
711 188.215
712 185.755
713	179.407410
714	172.007797
715 191.545
716 191.328
717 198.152
718	166.848618
719 182.351
720 186.728
721	177.777023
722 189.85
723 187.336
724 188.92
725 183.411
726 188.403
727 190.504
728	179.421524
729	175.677261
730	176.011917
731 192.009
732 194.243
733 191.157
734	172.235519
735 186.578
736 191.004
737	179.872406
738 203.7
739	175.576187
740 192.12
741 185.737
742 192.719
743	178.922577
744	178.520264
745 193.38
746 182.88
747 182.085
748 195.323
749	178.353638
750	179.766083
751 187.74
752	179.131302
753 193.788
754 193.62
755 193.218
756 181.892
757 182.569
758 187.351
759 180.066
760 195.571
761 182.227
762 183.112
763 195.644
764 192.274
765 189.047
766 193.302
767 186.871
768 194.363
769 203.616
770 188.505
771	177.227432
772 198.358
773 190.936
774 189.716
775 187.376
776 184.36
777 189.048
778 184.3
779 186.974
780 182.881
781 188.85
782 193.64
783 192.861
784 183.887
785 194.411
786 193.865
787 199.173
788 188.276
789 194.496
790	179.817032
791 192.246
792 200.264
793 196.604
794	178.362854
795 188.315
796 184.023
797	175.221375
798 180.691
799 189
800 183.641
801 183.523
802	179.214951
803 183.744
804 184.082
805 180.312
806 190.654
807 189.812
808 196.114
809 186.068
810 193.555
811 185.743
812	172.671265
813	179.039093
814	174.579300
815 186.446
816 185.87
817 182.89
818 182.163
819	176.709793
820 187.389
821 185.395
822 200.783
823	178.984451
824 182.4
825 180.276
826 180.272
827 185.1
828 199.595
829 187.406
830	169.022095
831 183.531
832 188.303
833 182.326
834 201.3
835	173.794052
836 197.038
837	174.663239
838 190.291
839 188.131
840 185.98
841 195.523
842	172.929550
843	174.335938
844 190.661
845	169.956772
846 200.018
847 180.22
848	179.961090
849 181.006
850 183.348
851 182.862
852 191.525
853 186.924
854 185.004
855 186.227
856 192.227
857 196.133
858	175.814774
859 182.267
860	175.248962
861 183.846
862 182.675
863	171.994141
864 190.61
865 182.743
866 181.168
867	173.708267
868 186.28
869 181.539
870 184.163
871	176.466385
872	176.473312
873 195.566
874 199.051
875 187.741
876 183.096
877 185.088
878 183.208
879	164.370438
880 206.646
881	173.003174
882	173.891296
883 188.969
884 184.637
885	177.454727
886 190.907
887 198.613
888 191.947
889 191.003
890 196.1
891 190.737
892 185.556
893 188.917
894 180.377
895 182.702
896 184.179
897 193.182
898 181.671
899	179.908691
900 181.083
901 183.674
902 181.507
903 181.334
904 193.271
905 181.486
906 187.702
907 199.186
908 189.231
909 182.082
910 187.995
911 186.163
912 185.618
913 190.072
914 185.329
915 181.686
916 187.873
917 181.97
918	174.700409
919 182.093
920 182.599
921	178.286728
922 186.533
923 182.552
924	172.443588
925 190.982
926 181.198
927 180.592
928	178.595718
929	176.231842
930 193.011
931 180.073
932 194.801
933 185.988
934 181.604
935 180.714
936	157.985580
937	169.374054
938	175.503342
939	170.981720
940	166.988968
941	166.535355
942	169.070511
943	175.287888
944	169.659775
945	162.054749
946 194.34
947 180.365
948 184.673
949	173.968842
950	161.939560
951	165.135132
952	160.695023
953	171.384476
954 184.425
955	174.711411
956	158.440536
957 192.797
958	175.496445
959 181.419
960	178.648056
961 185.221
962	163.649307
963	171.892227
964	175.446030
965	170.103256
966	156.385162
967	167.869003
968	170.025650
969	158.159866
970	172.602753
971	170.964630
972	167.699615
973	173.653625
974	151.490707
975 182.576
976	172.961945
977	173.799515
978	169.758224
979	169.063522
980	159.543915
981	170.668747
982	166.305328
983	154.643036
984	175.960236
985	158.642212
986	174.092819
987	169.173798
988	172.104385
989	174.983582
990	175.742996
991	165.517929
992	168.360718
993	155.859787
994	162.899994
995	178.384064
996	165.950027
997	177.981903
998	171.034042
999	171.683487
1000	176.756714
1001	164.650101
