# Supplementary material for: Short-wavelength-sensitive 2 (Sws2) visual photopigment models combined with atomistic molecular simulations to predict spectral peaks of absorbance
Source: PLoS Comput Biol. 2020 Oct 21;16(10):e1008212. doi: 10.1371/journal.pcbi.1008212 (PMC7605715; doi:10.1371/journal.pcbi.1008212)
Supplement: S1 File — (ZIP) [file pcbi.1008212.s007.zip › S1_File/L-goodei-SWS2B-Angles/Torsion3.dat]

0	-0.958572
1	-0.905038
2	-0.493901
3	-7.892375
4	15.519029
5	1.542663
6	8.279317
7	12.231573
8	2.510037
9	2.435017
10	6.295261
11	6.570453
12	5.006536
13	3.579173
14	-3.069083
15	4.312136
16	12.363487
17	2.607516
18	12.630711
19	9.721428
20	2.781055
21	-3.632760
22	0.741097
23	15.549296
24	12.169240
25	2.157417
26	-8.234450
27	12.142010
28	15.320621
29	4.587529
30	-12.971678
31	4.654438
32	0.292685
33	20.556578
34	12.398737
35	0.399050
36	5.753243
37	2.354497
38	-7.488919
39	-1.625415
40	-12.454585
41	-2.591089
42	-13.907533
43	2.561835
44	3.419772
45	3.485290
46	-9.220590
47	14.689392
48	10.150888
49	5.362202
50	5.586835
51	0.880004
52	-5.299520
53	8.689546
54	13.056404
55	5.665443
56	10.132681
57	4.315045
58	4.094314
59	3.576308
60	-2.097186
61	12.930867
62	5.300773
63	0.491341
64	-5.225095
65	-6.619026
66	2.976536
67	5.211194
68	6.096304
69	-11.576678
70	10.028708
71	7.314867
72	-4.396997
73	11.290884
74	2.560838
75	2.441293
76	7.106434
77	4.856256
78	6.730107
79	-1.957432
80	11.424242
81	12.621307
82	-9.463690
83	5.551799
84	-2.758126
85	9.318497
86	5.588829
87	3.262211
88	-2.104255
89	2.260509
90	-1.592120
91	10.654154
92	0.384955
93	4.352713
94	-3.969265
95	2.400715
96	1.858256
97	-3.097900
98	-4.133638
99	-1.625587
100	6.207014
101	8.505000
102	1.240420
103	0.513932
104	8.350017
105	4.250111
106	-2.346264
107	10.039938
108	11.482546
109	-6.879335
110	3.572464
111	2.374261
112	-2.886211
113	-1.955690
114	-6.019042
115	2.524168
116	-6.277389
117	3.691324
118	-0.659161
119	-2.146875
120	-11.629686
121	-4.772023
122	-1.257749
123	0.645270
124	4.908824
125	-0.399024
126	6.646448
127	5.742309
128	-3.094677
129	2.303408
130	-7.061850
131	-2.416137
132	-5.263228
133	6.888887
134	-0.970897
135	8.702402
136	8.289567
137	-19.243542
138	8.551029
139	-0.507852
140	-3.006421
141	-2.354323
142	2.015673
143	-1.623053
144	12.664050
145	-12.611657
146	5.053296
147	-0.155128
148	0.148231
149	-5.641129
150	3.351516
151	-4.444524
152	9.661417
153	6.513752
154	-0.786369
155	-0.021238
156	5.394509
157	1.760203
158	2.291954
159	-2.541763
160	4.662764
161	-3.001320
162	2.132113
163	8.990668
164	1.698898
165	11.020248
166	1.002887
167	1.859535
168	-4.420735
169	-4.256001
170	0.080749
171	12.588484
172	5.445951
173	-3.761229
174	0.743487
175	-2.019717
176	3.889421
177	-5.990954
178	-4.718374
179	-9.027071
180	8.604257
181	6.245119
182	-1.109156
183	-10.824237
184	-9.975958
185	5.573124
186	8.048499
187	-4.820122
188	-7.789690
189	0.075648
190	-2.214334
191	-4.028704
192	-9.749698
193	-4.111176
194	23.890739
195	-2.856218
196	8.746206
197	2.092355
198	6.929228
199	-8.029115
200	-4.785921
201	0.705483
202	-4.183132
203	1.755606
204	10.373473
205	-3.248208
206	12.860071
207	0.573931
208	-1.835183
209	-8.137618
210	-11.233768
211	-3.917260
212	-13.145843
213	-9.115591
214	9.103018
215	5.337698
216	-0.639914
217	-8.679940
218	-9.274140
219	3.219558
220	-3.992119
221	12.225681
222	10.468081
223	-8.931558
224	-4.592727
225	4.956697
226	-7.785492
227	8.718821
228	6.583362
229	3.836119
230	3.364595
231	0.534091
232	4.927010
233	6.490723
234	0.320087
235	5.152644
236	9.720910
237	-5.752913
238	4.668110
239	-0.866433
240	5.218207
241	0.841358
242	-6.180655
243	-3.650045
244	6.705261
245	2.615174
246	2.770219
247	3.681070
248	-8.698470
249	9.330060
250	3.851501
251	2.075345
252	0.593942
253	0.028257
254	-7.827452
255	9.563940
256	4.356001
257	1.196759
258	-0.379919
259	9.056355
260	11.292893
261	1.480211
262	1.922538
263	-1.290085
264	-14.696613
265	-3.873830
266	2.785020
267	-7.143528
268	1.601894
269	-6.489232
270	8.874364
271	-3.855319
272	1.780917
273	15.635589
274	10.753829
275	5.820361
276	-7.596865
277	-1.502713
278	-4.871287
279	-3.992520
280	4.442485
281	1.375778
282	-4.414199
283	14.571906
284	1.484450
285	0.019970
286	4.376099
287	7.366818
288	5.370937
289	-3.378683
290	1.721418
291	0.764732
292	-0.954074
293	-4.483469
294	-8.854708
295	6.194756
296	-3.604981
297	0.751762
298	-1.621538
299	2.872260
300	6.874885
301	-1.074057
302	-2.175491
303	7.665566
304	3.246899
305	1.736546
306	22.668451
307	-10.215345
308	-10.842484
309	2.169257
310	0.062981
311	-6.981272
312	4.927241
313	0.543598
314	-3.126713
315	-9.515178
316	-3.328866
317	10.742734
318	5.099370
319	4.255516
320	-5.363869
321	-6.454601
322	-3.266595
323	7.955554
324	1.084155
325	3.168113
326	2.219553
327	-3.028899
328	20.269327
329	-4.140331
330	-4.321435
331	-0.187836
332	-0.123785
333	3.151344
334	0.375151
335	-2.561069
336	-7.891772
337	-5.021822
338	11.590391
339	8.154527
340	-7.725446
341	-5.511662
342	0.757036
343	2.060071
344	-9.983258
345	3.541743
346	6.482642
347	-1.737794
348	-7.552183
349	-6.362767
350	-7.223874
351	3.299933
352	-3.818340
353	3.022869
354	0.917053
355	-1.763124
356	3.344083
357	-2.585836
358	5.345556
359	1.011455
360	2.846157
361	-1.664020
362	1.116458
363	7.119683
364	-2.117966
365	0.240218
366	19.283686
367	2.960807
368	-9.906770
369	1.064957
370	0.709078
371	-1.350057
372	-0.323612
373	2.630829
374	7.334609
375	-8.368653
376	10.546544
377	-9.638513
378	1.746185
379	-7.676139
380	5.341856
381	7.285757
382	3.892751
383	0.587794
384	-3.128036
385	-4.746813
386	10.487288
387	-2.619246
388	2.128654
389	6.588989
390	-5.621544
391	5.072110
392	-12.139264
393	3.160416
394	6.425658
395	-2.847504
396	0.840775
397	11.028007
398	11.812043
399	4.963967
400	-6.169985
401	-0.040100
402	-12.378152
403	2.729351
404	4.018732
405	-2.593960
406	19.039339
407	-4.124321
408	-1.518025
409	15.815913
410	6.659874
411	0.890960
412	-2.267450
413	-9.537466
414	15.505470
415	-0.617954
416	-1.243659
417	-9.291378
418	-11.506537
419	2.719291
420	-7.250261
421	-7.856957
422	-14.337228
423	0.812997
424	3.216385
425	2.984404
426	10.329007
427	1.217837
428	-12.032140
429	0.452782
430	-7.816277
431	-1.698651
432	-2.613914
433	-10.461052
434	-1.048186
435	-2.635603
436	7.862533
437	1.552539
438	10.457419
439	1.730108
440	-1.031667
441	10.900114
442	3.109148
443	10.020605
444	-1.220491
445	-15.026124
446	2.514184
447	2.265121
448	11.530245
449	3.535577
450	-0.570935
451	-2.354509
452	-5.864428
453	-10.510855
454	-0.542662
455	-2.107735
456	6.148498
457	3.192513
458	-1.724673
459	1.649986
460	2.491050
461	6.408920
462	-4.782764
463	1.095851
464	9.569029
465	4.142859
466	5.267990
467	-8.204427
468	6.713316
469	9.834314
470	0.103308
471	16.010254
472	-0.085828
473	1.814262
474	-3.206996
475	0.517340
476	-0.354061
477	0.857185
478	9.585728
479	-8.672620
480	7.097037
481	11.368673
482	0.950301
483	-1.239786
484	2.881732
485	3.176784
486	0.105542
487	6.368777
488	10.341544
489	1.846582
490	0.433733
491	-7.733290
492	3.592703
493	4.217465
494	-1.329821
495	-6.009841
496	-11.254149
497	3.550141
498	20.342602
499	6.193313
500	-2.280739
501	-3.772556
502	5.765216
503	-0.938086
504	1.494463
505	-2.712387
506	8.030333
507	-20.776598
508	-5.489666
509	-4.519671
510	-7.027096
511	-0.064345
512	-1.550511
513	-11.287909
514	11.532157
515	7.734631
516	4.767731
517	13.012774
518	12.705189
519	7.172233
520	5.148489
521	15.594254
522	1.244176
523	-0.086157
524	8.602516
525	0.443017
526	-7.645451
527	13.285696
528	5.229952
529	1.260838
530	-9.280295
531	8.115607
532	3.232559
533	6.898706
534	2.111562
535	0.039155
536	-1.560239
537	-6.545979
538	4.129274
539	9.967576
540	7.143932
541	6.697823
542	-9.321316
543	-1.380294
544	-0.460722
545	-5.808202
546	7.141331
547	-1.019637
548	8.016397
549	-5.068415
550	0.367308
551	4.263951
552	11.729145
553	5.856585
554	-7.184260
555	4.231195
556	3.133255
557	6.152577
558	7.473840
559	0.528976
560	1.895163
561	0.778609
562	-11.690568
563	-2.727070
564	3.346343
565	-4.748813
566	1.422783
567	-13.684690
568	0.159406
569	-7.370364
570	2.021800
571	-12.791943
572	-11.091894
573	0.227681
574	-3.811826
575	-0.937354
576	-8.344396
577	4.441404
578	-5.327744
579	-5.114158
580	-3.355957
581	-3.346961
582	9.616875
583	-9.509489
584	-6.022319
585	24.209497
586	0.147947
587	-10.412703
588	10.132296
589	7.044669
590	-5.980773
591	-0.668269
592	0.523818
593	-18.319975
594	-4.614619
595	-4.727704
596	3.626930
597	4.943856
598	-7.590012
599	-1.260126
600	-4.244849
601	9.902246
602	5.677632
603	0.675525
604	-0.573182
605	3.285512
606	-1.307870
607	9.762759
608	2.868112
609	4.406097
610	-5.475227
611	10.375183
612	-13.428744
613	0.280773
614	4.102067
615	-0.206266
616	6.287948
617	9.726048
618	2.800836
619	-5.601793
620	-6.835453
621	-7.931483
622	3.435213
623	11.054443
624	-1.962034
625	-1.800125
626	3.134608
627	3.548006
628	-0.771271
629	4.691565
630	-10.419564
631	-17.025103
632	0.689718
633	-5.105282
634	5.652647
635	-7.380541
636	-2.831051
637	11.264912
638	-6.153990
639	1.428455
640	-6.753082
641	-3.307145
642	-9.641443
643	-13.463730
644	-9.455484
645	-2.643827
646	-8.140280
647	-12.474259
648	-9.469671
649	10.096537
650	7.026351
651	-2.778783
652	-6.894160
653	-3.218240
654	-0.431900
655	-1.460317
656	-5.406316
657	-0.463528
658	-3.057089
659	1.105986
660	0.160207
661	0.580405
662	-2.073484
663	-6.867777
664	-2.389739
665	2.765540
666	1.776279
667	-2.142864
668	-7.943080
669	4.793597
670	-5.363338
671	-2.210798
672	-18.760683
673	9.575663
674	-3.017648
675	-3.681625
676	-2.974003
677	15.454640
678	-3.583963
679	4.918773
680	5.608688
681	-2.950386
682	-4.615726
683	-2.668344
684	-6.215037
685	9.060411
686	-16.571655
687	-5.562974
688	8.534245
689	-6.386179
690	3.356861
691	-5.121045
692	10.911848
693	-9.152079
694	-13.879481
695	-17.322170
696	-2.670879
697	-4.720528
698	-6.604192
699	-0.213357
700	-4.482113
701	-4.473372
702	-2.667425
703	-9.256373
704	-19.566502
705	-3.996614
706	5.057745
707	-5.396050
708	2.972144
709	5.411547
710	4.209173
711	-3.712645
712	-1.843437
713	-9.395526
714	3.422713
715	-8.808067
716	-17.529165
717	-5.539559
718	-12.904140
719	-0.283441
720	-1.498191
721	6.888322
722	5.034215
723	-2.560696
724	-3.244059
725	-5.426912
726	-0.850485
727	-2.950670
728	-10.703356
729	-0.506863
730	-6.820862
731	-2.111926
732	-5.183446
733	-0.621928
734	-15.377162
735	-8.809842
736	0.185493
737	-4.162667
738	4.584485
739	-2.089096
740	-5.148938
741	5.010019
742	-4.557868
743	2.613241
744	-6.968241
745	-6.683912
746	6.677956
747	-3.478528
748	-4.404814
749	-2.895484
750	3.552164
751	-2.097473
752	-4.441087
753	-12.590422
754	-5.994669
755	-2.898920
756	-3.873883
757	-5.417655
758	5.923139
759	-8.290457
760	14.627116
761	-7.358130
762	5.013450
763	-6.206005
764	-7.177533
765	1.360621
766	-0.311373
767	5.860221
768	1.518973
769	-7.475777
770	-5.156972
771	-18.863605
772	4.821789
773	7.706326
774	-2.054039
775	-5.306524
776	0.790272
777	9.074165
778	-1.989228
779	-3.955451
780	-3.228936
781	-1.114408
782	-1.952975
783	-2.306001
784	-4.098965
785	3.151046
786	-1.133747
787	-9.531259
788	-5.413191
789	3.510195
790	-3.899144
791	-11.427011
792	7.380929
793	1.378840
794	12.291188
795	1.163568
796	4.401392
797	0.118796
798	-3.841544
799	-0.881144
800	0.893509
801	1.529594
802	4.188494
803	1.411793
804	-2.020313
805	-12.279705
806	-4.695754
807	-12.387606
808	-4.143169
809	-10.813753
810	3.563897
811	4.827079
812	-11.553750
813	-11.400385
814	0.134756
815	-0.287668
816	-4.756135
817	-2.301668
818	6.386717
819	7.550033
820	4.754629
821	-2.624979
822	0.982822
823	0.574251
824	-8.082341
825	3.491575
826	1.473676
827	-6.007363
828	0.361639
829	-8.187912
830	3.358521
831	2.482615
832	-4.481780
833	-3.361930
834	-4.242498
835	4.700238
836	-8.652907
837	-0.914636
838	7.369187
839	-5.683914
840	8.092164
841	4.820005
842	15.173489
843	8.707728
844	-1.188433
845	21.702185
846	-12.526022
847	12.414354
848	-3.214417
849	-7.828879
850	11.302437
851	4.325190
852	-2.404323
853	-5.323982
854	-3.543097
855	3.672796
856	-4.036124
857	10.158695
858	-4.905244
859	-1.720671
860	-12.261639
861	-1.469258
862	-5.604486
863	0.375930
864	2.617370
865	-5.089908
866	-2.094248
867	6.517477
868	-6.408992
869	1.376866
870	-12.609325
871	-12.108874
872	-3.594199
873	-10.887169
874	-8.759969
875	2.541211
876	6.620876
877	-12.608459
878	2.055851
879	-15.449677
880	15.409294
881	-19.755213
882	-16.503223
883	0.316673
884	0.998335
885	-6.955708
886	-2.075039
887	-1.705324
888	0.595888
889	-5.514974
890	2.315105
891	7.643848
892	3.367862
893	-1.676818
894	-5.511097
895	-5.657635
896	-14.717393
897	-0.283033
898	-14.654372
899	7.618203
900	8.502227
901	-3.687653
902	3.437032
903	-3.435842
904	8.995579
905	10.268015
906	-7.986703
907	1.645642
908	-0.536733
909	3.008478
910	9.701221
911	-9.769164
912	-7.207649
913	0.085511
914	0.033705
915	-9.050719
916	-0.169696
917	-1.263581
918	2.707007
919	-1.223792
920	-1.064789
921	-3.246078
922	3.902867
923	-4.863393
924	2.572374
925	-7.897714
926	4.271256
927	-3.517103
928	-6.205208
929	11.295483
930	-8.537578
931	-5.864350
932	1.759114
933	-0.058061
934	-1.655419
935	-2.363960
936	6.267409
937	10.621208
938	-1.200634
939	5.551530
940	-6.438457
941	-3.566709
942	-10.096488
943	-16.855906
944	-7.097992
945	-15.680062
946	-9.722650
947	-8.206727
948	-14.905931
949	-11.434332
950	-6.049428
951	-10.764817
952	-9.558538
953	-3.641001
954	0.410471
955	-0.556199
956	9.321763
957	8.632755
958	-2.597553
959	-1.227938
960	-6.597479
961	3.904221
962	7.608040
963	3.291378
964	-8.316973
965	-3.658580
966	0.980549
967	6.905487
968	-9.180232
969	-10.250699
970	3.181600
971	3.756548
972	-9.016840
973	-1.523285
974	-0.699322
975	5.570667
976	-3.891164
977	7.301511
978	-4.960791
979	1.907737
980	4.371306
981	5.919903
982	1.776982
983	-0.914731
984	0.061197
985	-4.411798
986	3.349396
987	-7.338741
988	10.710847
989	1.599667
990	5.618826
991	-12.126483
992	0.120238
993	-8.267394
994	-15.430514
995	11.344985
996	-6.013818
997	-4.414022
998	-4.344572
999	15.673667
1000	-8.299485
1001	-18.201130
