# Supplementary material for: Short-wavelength-sensitive 2 (Sws2) visual photopigment models combined with atomistic molecular simulations to predict spectral peaks of absorbance
Source: PLoS Comput Biol. 2020 Oct 21;16(10):e1008212. doi: 10.1371/journal.pcbi.1008212 (PMC7605715; doi:10.1371/journal.pcbi.1008212)
Supplement: S1 File — (ZIP) [file pcbi.1008212.s007.zip › S1_File/L-goodei-SWS2B-Angles/Torsion14.dat]

0	76.773170
1	67.505470
2	62.784779
3	66.195496
4	60.994499
5	43.208969
6	63.820915
7	63.645126
8	67.374985
9	73.939194
10	67.944031
11	68.505432
12	72.208290
13	58.843704
14	68.920876
15	68.469734
16	38.690414
17	60.508202
18	54.490471
19	44.493206
20	54.509373
21	72.208939
22	74.269020
23	55.342636
24	49.754787
25	63.733986
26	47.118839
27	41.483505
28	66.054649
29	68.182175
30	84.178589
31	62.272522
32	64.602684
33	68.994263
34	41.725201
35	59.463928
36	74.475716
37	66.117439
38	38.562626
39	54.116356
40	47.428787
41	51.794838
42	53.681961
43	62.155350
44	63.622345
45	76.692848
46	76.857475
47	71.201866
48	78.055107
49	53.740124
50	56.437157
51	58.623814
52	71.887917
53	76.021507
54	81.259621
55	68.540169
56	75.786186
57	70.766960
58	80.470467
59	72.686325
60	48.983536
61	72.073189
62	75.560677
63	55.419739
64	52.757214
65	62.488522
66	92.112045
67	76.325165
68	67.059265
69	55.357468
70	76.768478
71	75.528961
72	73.977432
73	58.136124
74	66.406075
75	88.140450
76	60.520386
77	40.529034
78	34.436825
79	43.062332
80	65.014084
81	73.825180
82	50.985657
83	49.065670
84	55.361156
85	49.869034
86	75.982285
87	67.185852
88	89.342964
89	46.027737
90	43.847980
91	60.296234
92	73.947556
93	74.032494
94	44.820637
95	73.257515
96	87.090515
97	75.591530
98	71.020683
99	80.978851
100	73.992683
101	73.558121
102	77.489365
103	82.862488
104	78.667801
105	66.180252
106	76.098389
107	67.411812
108	55.470070
109	77.908974
110	75.254478
111	63.730713
112	75.622833
113	54.847527
114	87.027847
115	78.063530
116	80.529854
117	85.917938
118	70.301765
119	77.619072
120	69.938774
121	67.874100
122	76.481491
123	52.416634
124	70.445068
125	71.942223
126	51.466316
127	55.650131
128	53.976830
129	57.196869
130	66.303223
131	62.099850
132	67.587875
133	69.654846
134	68.929146
135	77.335533
136	76.032867
137	60.124146
138	65.123833
139	65.353203
140	56.866257
141	84.318909
142	40.872177
143	73.012352
144	60.747326
145	51.950798
146	59.306389
147	60.165783
148	39.756340
149	67.677521
150	53.491905
151	59.009972
152	84.003014
153	69.160843
154	69.870285
155	62.089119
156	79.404091
157	65.883163
158	47.375683
159	73.647919
160	73.692009
161	56.975529
162	77.614746
163	64.365746
164	65.775330
165	68.197655
166	70.127129
167	72.038528
168	66.314156
169	66.446709
170	72.165695
171	71.141045
172	77.366508
173	69.813782
174	88.378281
175	75.644234
176	62.100655
177	71.049370
178	58.168255
179	69.095848
180	93.535263
181	47.845066
182	71.305550
183	52.192554
184	63.553150
185	54.330959
186	44.835766
187	41.751076
188	80.728279
189	88.318047
190	73.494804
191	63.267826
192	66.428932
193	76.787720
194	76.100266
195	72.305161
196	44.433750
197	75.384460
198	58.579609
199	66.386566
200	62.426319
201	69.681351
202	57.676998
203	57.744980
204	72.613586
205	68.945717
206	57.275524
207	68.069725
208	73.339386
209	75.968239
210	65.903770
211	78.974075
212	67.156700
213	82.271103
214	71.392235
215	72.893143
216	79.276955
217	41.958241
218	80.955414
219	44.701893
220	40.270542
221	49.351795
222	37.993771
223	70.958092
224	57.402588
225	68.309235
226	68.758026
227	54.595703
228	76.709160
229	65.415817
230	54.917919
231	67.340614
232	77.787750
233	57.660431
234	66.028000
235	74.660240
236	63.165592
237	75.812172
238	74.404716
239	67.173172
240	81.077095
241	70.025040
242	75.079185
243	73.622826
244	73.600929
245	71.490601
246	75.680885
247	62.785286
248	69.382622
249	73.135185
250	44.388760
251	42.923737
252	64.956413
253	46.260559
254	76.172714
255	76.986176
256	49.679081
257	56.843655
258	86.966728
259	42.100914
260	58.128181
261	35.471809
262	46.273243
263	58.577812
264	50.516064
265	48.886292
266	79.544632
267	60.671783
268	73.411095
269	71.329704
270	70.447540
271	62.879814
272	67.694542
273	71.844215
274	76.214081
275	62.908230
276	45.249401
277	39.396465
278	55.834774
279	86.265640
280	51.607998
281	64.635773
282	95.929756
283	58.077366
284	46.304623
285	64.663254
286	50.653324
287	71.281502
288	52.151302
289	53.734322
290	42.203587
291	81.785019
292	39.000137
293	57.612270
294	60.727657
295	61.020535
296	51.617790
297	77.654289
298	62.094746
299	53.189407
300	54.851246
301	61.929340
302	87.010399
303	58.012711
304	36.251678
305	48.810444
306	58.022736
307	70.768204
308	71.149467
309	51.957996
310	65.805237
311	47.405235
312	72.438011
313	63.135983
314	58.981812
315	45.212891
316	49.476440
317	54.532440
318	50.226082
319	80.638290
320	69.125748
321	62.211384
322	79.321777
323	73.530159
324	45.992207
325	57.933998
326	51.684990
327	57.209232
328	73.718071
329	87.504906
330	41.055134
331	55.184597
332	53.882713
333	57.279221
334	87.632332
335	73.043434
336	41.578888
337	55.308037
338	91.929787
339	76.495903
340	57.219902
341	64.715118
342	81.280144
343	73.447006
344	74.057907
345	42.429684
346	84.458771
347	72.748955
348	55.809975
349	70.588005
350	78.622826
351	67.408463
352	72.511307
353	82.246780
354	70.432129
355	75.594833
356	63.370129
357	56.898937
358	66.907928
359	66.268120
360	64.341377
361	69.154076
362	69.647102
363	72.120552
364	79.330894
365	87.574814
366	77.299706
367	70.333290
368	59.336266
369	78.586342
370	83.646370
371	60.914249
372	70.129059
373	68.429520
374	60.173756
375	70.004166
376	60.353622
377	62.172665
378	72.220558
379	75.490623
380	67.987419
381	68.077850
382	70.030273
383	56.343849
384	70.553871
385	80.507301
386	73.842155
387	64.694443
388	49.815453
389	44.167870
390	76.716850
391	69.298203
392	68.948311
393	79.024559
394	76.435654
395	71.794243
396	78.966911
397	76.388641
398	74.129257
399	73.707458
400	78.376328
401	79.178711
402	67.803772
403	68.408333
404	67.284805
405	63.450661
406	56.508297
407	76.781479
408	73.354675
409	71.188400
410	60.152569
411	71.624115
412	65.166054
413	67.794609
414	72.877815
415	60.490990
416	70.255264
417	48.548027
418	81.245781
419	67.397247
420	64.057159
421	59.948292
422	82.082115
423	68.887131
424	72.708618
425	82.731384
426	72.260941
427	79.306320
428	74.041267
429	91.424194
430	71.036751
431	71.721176
432	74.704803
433	74.925819
434	75.758331
435	63.942196
436	74.023483
437	76.361862
438	74.799065
439	69.238838
440	83.717522
441	76.116615
442	75.296768
443	46.031391
444	65.302406
445	68.027092
446	54.729012
447	70.871948
448	52.438110
449	40.115513
450	82.631973
451	70.276016
452	74.343475
453	76.429123
454	74.452515
455	60.222610
456	77.690727
457	67.385262
458	84.818680
459	59.524776
460	66.748856
461	57.904938
462	73.422363
463	80.140289
464	75.851410
465	56.800362
466	67.746231
467	67.626205
468	65.010101
469	63.706379
470	73.774330
471	64.102562
472	75.106705
473	60.713219
474	73.101761
475	75.062935
476	80.431190
477	80.028008
478	67.460808
479	67.199776
480	77.313797
481	70.539452
482	59.778984
483	64.867058
484	79.672447
485	75.019539
486	73.242607
487	75.485413
488	69.275978
489	61.084732
490	67.715034
491	61.805405
492	64.022278
493	79.398399
494	72.346535
495	85.569641
496	72.880989
497	72.990715
498	66.591843
499	72.639366
500	64.218773
501	74.123291
502	53.379215
503	77.909966
504	58.853485
505	70.723404
506	71.622383
507	67.841530
508	71.154083
509	82.550804
510	59.960495
511	68.944069
512	69.814674
513	65.808617
514	42.302010
515	75.146248
516	67.683022
517	83.044159
518	69.926422
519	70.981163
520	69.247467
521	89.353439
522	74.027122
523	76.623512
524	68.353256
525	76.035980
526	67.403107
527	60.119877
528	69.187080
529	75.306595
530	72.266853
531	46.260509
532	75.944443
533	79.437424
534	81.044212
535	75.601288
536	87.712257
537	68.984879
538	73.552094
539	74.710236
540	68.749115
541	81.406174
542	68.300224
543	64.676819
544	59.920868
545	72.009621
546	67.453209
547	62.324875
548	67.516197
549	81.280022
550	75.434532
551	64.098572
552	64.791939
553	67.204987
554	77.692139
555	88.657433
556	72.216812
557	82.146629
558	68.614639
559	75.797302
560	68.518852
561	75.174477
562	71.556145
563	81.080399
564	74.358086
565	72.048325
566	69.674896
567	75.858490
568	69.498756
569	61.649105
570	82.300919
571	70.629791
572	71.742294
573	68.718712
574	65.813660
575	89.662735
576	70.832253
577	79.300438
578	74.074394
579	80.468124
580	78.070641
581	65.743347
582	75.607361
583	76.265709
584	74.678635
585	76.072037
586	60.668739
587	68.066475
588	78.100731
589	64.441154
590	71.672653
591	74.651772
592	67.171249
593	65.308495
594	73.337845
595	77.092072
596	73.527603
597	72.639275
598	83.067123
599	75.383965
600	71.988159
601	68.453751
602	74.143135
603	58.543144
604	64.384361
605	68.982529
606	64.712227
607	58.853901
608	77.626465
609	70.088089
610	63.940598
611	72.233116
612	83.187454
613	65.669502
614	70.366264
615	66.300659
616	68.974533
617	70.441025
618	36.285179
619	68.884575
620	62.383472
621	85.942093
622	61.510914
623	71.042625
624	77.716072
625	60.083344
626	73.794296
627	68.160530
628	62.915314
629	37.235050
630	63.890678
631	54.800781
632	73.323112
633	73.372719
634	74.723785
635	68.158691
636	66.824547
637	74.360374
638	78.207588
639	58.731724
640	77.350395
641	71.700699
642	87.167664
643	86.129395
644	67.016220
645	67.115173
646	59.885807
647	64.979851
648	74.484894
649	65.864601
650	81.242279
651	70.112152
652	86.413895
653	78.703743
654	57.154900
655	72.763985
656	66.059944
657	52.456665
658	71.926460
659	61.997047
660	70.421127
661	76.759048
662	72.231491
663	69.546967
664	75.955856
665	77.466278
666	80.248550
667	68.358810
668	65.685814
669	76.550102
670	74.799492
671	63.751930
672	72.003548
673	78.010475
674	75.754501
675	88.122009
676	63.412529
677	76.153130
678	77.262405
679	74.104126
680	36.769783
681	79.320671
682	74.722206
683	89.984962
684	74.674889
685	61.926941
686	72.412636
687	75.522087
688	77.720268
689	65.627304
690	74.308113
691	73.464806
692	74.960396
693	81.659843
694	76.274925
695	75.795456
696	61.079391
697	73.481041
698	71.334854
699	73.571838
700	40.759071
701	53.267731
702	75.671829
703	70.527458
704	77.695564
705	74.635223
706	79.752922
707	79.409111
708	83.940247
709	70.918808
710	69.331993
711	61.437073
712	87.254860
713	80.021469
714	72.171974
715	71.095062
716	82.611656
717	74.377907
718	79.965233
719	65.033928
720	65.688507
721	67.779213
722	78.159500
723	71.618408
724	69.245277
725	65.832237
726	88.366257
727	79.984962
728	72.354637
729	84.613991
730	77.869637
731	78.203079
732	69.376205
733	64.191498
734	42.471317
735	86.874847
736	81.869568
737	79.126610
738	67.728432
739	58.307583
740	47.299072
741	82.037323
742	47.852482
743	89.179787
744	51.035015
745	71.117783
746	64.973305
747	80.358795
748	70.342789
749	81.859901
750	65.119934
751	84.785126
752	78.936012
753	83.280708
754	74.501434
755	75.711227
756	90.915680
757	79.415672
758	74.894989
759	85.832619
760	85.728676
761	82.203072
762	88.644882
763	69.823471
764	77.073662
765	66.105095
766	80.297722
767	77.872162
768	79.773270
769	69.712769
770	71.789558
771	58.699581
772	89.460800
773	67.204681
774	68.943253
775	81.105721
776	72.228806
777	75.156540
778	74.638634
779	61.256702
780	81.508347
781	57.077812
782	43.561207
783	62.622597
784	77.799683
785	70.092979
786	89.641624
787	72.441780
788	69.859230
789	70.786819
790	49.151806
791	82.280762
792	70.242378
793	76.348969
794	66.503067
795	71.515656
796	52.430187
797	69.837494
798	78.112968
799	85.437141
800	58.568768
801	72.393066
802	68.037003
803	81.294945
804	76.348526
805	83.705383
806	49.141762
807	63.313190
808	70.671448
809	70.194748
810	69.687912
811	75.060310
812	56.751595
813	96.008186
814	78.854630
815	43.165920
816	64.467072
817	64.291008
818	70.491432
819	77.227493
820	57.636639
821	84.731514
822	71.405968
823	57.544952
824	101.951233
825	73.089371
826	82.031151
827	83.425819
828	83.581795
829	66.575478
830	86.086540
831	79.863670
832	86.774391
833	70.979210
834	67.098244
835	76.012283
836	70.865097
837	77.763298
838	78.350945
839	49.305492
840	63.091095
841	65.623550
842	70.445984
843	70.624901
844	77.775764
845	84.820839
846	96.411209
847	75.308868
848	70.523773
849	66.780724
850	75.258209
851	52.848835
852	84.589012
853	57.146111
854	67.694237
855	73.675522
856	65.868523
857	47.045845
858	51.936573
859	72.432724
860	64.811386
861	80.030388
862	81.158333
863	65.556450
864	75.621590
865	59.312195
866	63.586281
867	57.719162
868	70.641365
869	70.109116
870	62.303680
871	44.426571
872	37.958549
873	63.365120
874	58.942280
875	74.719902
876	72.255508
877	73.374016
878	69.000610
879	51.071892
880	45.032982
881	54.070168
882	44.456516
883	40.011734
884	42.543571
885	40.432995
886	52.648132
887	35.852943
888	76.716988
889	77.519798
890	65.988571
891	67.201561
892	53.564846
893	67.379417
894	63.613667
895	55.026596
896	44.869965
897	41.972454
898	42.736523
899	77.570152
900	76.689987
901	60.409508
902	56.943413
903	39.083862
904	43.144188
905	51.698330
906	56.950893
907	53.966862
908	77.026672
909	76.269493
910	71.396118
911	74.203636
912	81.388176
913	53.597282
914	78.548302
915	67.731461
916	57.616058
917	70.907356
918	54.892559
919	50.889069
920	75.494888
921	39.726414
922	28.997643
923	61.959255
924	72.488838
925	87.365303
926	66.738739
927	68.033150
928	70.322670
929	64.944359
930	76.221436
931	69.680313
932	67.610023
933	72.616997
934	74.558418
935	78.787689
936	62.398293
937	53.322323
938	43.370499
939	51.002609
940	57.552860
941	62.173977
942	48.845078
943	54.530964
944	40.795807
945	74.828949
946	92.170364
947	49.086857
948	54.022808
949	48.608883
950	48.610283
951	52.453926
952	63.461571
953	53.440552
954	27.923277
955	64.804550
956	56.858585
957	50.890465
958	43.341694
959	51.821491
960	50.703354
961	45.336678
962	49.323044
963	52.335999
964	37.883675
965	90.532822
966	52.369728
967	38.009392
968	52.335011
969	55.028030
970	67.176781
971	44.979416
972	43.886585
973	48.057026
974	55.954170
975	45.635841
976	64.337753
977	54.814312
978	56.246967
979	50.184040
980	48.841946
981	54.127010
982	47.742054
983	50.050518
984	40.135105
985	61.134621
986	43.466183
987	53.750996
988	47.282841
989	58.519489
990	75.795715
991	60.012753
992	75.837448
993	54.529663
994	58.659332
995	82.251991
996	53.006039
997	54.984417
998	59.794365
999	85.312225
1000	70.983955
1001	94.735054
