# Supplementary material for: Short-wavelength-sensitive 2 (Sws2) visual photopigment models combined with atomistic molecular simulations to predict spectral peaks of absorbance
Source: PLoS Comput Biol. 2020 Oct 21;16(10):e1008212. doi: 10.1371/journal.pcbi.1008212 (PMC7605715; doi:10.1371/journal.pcbi.1008212)
Supplement: S1 File — (ZIP) [file pcbi.1008212.s007.zip › S1_File/L-goodei-SWS2B-Angles/Torsion9.dat]

0	-20.908964
1	-30.428162
2	-50.332783
3	-52.138340
4	-58.042450
5	-34.969452
6	-29.140018
7	-27.390341
8	-49.269444
9	-28.460735
10	-40.418259
11	-30.521868
12	-49.304630
13	-37.320599
14	-43.669022
15	-44.918114
16	-18.382084
17	-50.941368
18	-44.892014
19	-26.629303
20	-59.671902
21	-22.069069
22	-50.200096
23	-18.841679
24	-15.774122
25	-12.697895
26	-34.113583
27	-29.078161
28	-59.466091
29	-41.909870
30	-35.620392
31	-53.115421
32	-51.116367
33	-61.041996
34	-0.973344
35	-13.408326
36	-16.609734
37	-11.471985
38	3.774764
39	-11.461934
40	18.689777
41	-8.465961
42	-30.418026
43	-36.210464
44	-45.982891
45	-31.218699
46	-62.305897
47	-48.366756
48	-48.547005
49	-43.204586
50	-31.239712
51	-29.551329
52	-27.198166
53	-33.486160
54	-0.927565
55	-21.698135
56	-32.501148
57	-54.298576
58	-37.426807
59	-42.570896
60	-29.869757
61	-33.760204
62	-22.068674
63	-20.573965
64	-33.250481
65	-18.645460
66	-34.941284
67	-50.688202
68	-47.742058
69	-41.404114
70	-62.168541
71	-54.529427
72	-27.007935
73	-38.766354
74	-51.883694
75	-41.467331
76	-66.431053
77	-39.381760
78	-23.179239
79	-31.484663
80	-26.529860
81	-42.281765
82	-26.454584
83	-22.740080
84	-31.710196
85	-14.098154
86	-45.650963
87	-49.706120
88	-34.483643
89	-37.692917
90	-39.200199
91	-58.918839
92	-27.898682
93	-28.340221
94	-7.511563
95	-20.423344
96	-30.122805
97	-21.007156
98	-31.932791
99	-24.860239
100	-39.498058
101	-42.664322
102	-10.884073
103	-25.008709
104	-48.956036
105	-55.820988
106	-46.172058
107	-43.392910
108	-20.146130
109	-30.490135
110	-19.205059
111	-2.619645
112	-43.039330
113	-38.687920
114	-23.364594
115	-6.510782
116	-15.446345
117	-43.968288
118	-35.589031
119	-18.721272
120	-17.564167
121	-55.480469
122	-45.438110
123	-12.177909
124	-16.014832
125	-32.224991
126	-19.196598
127	-30.348583
128	-16.414667
129	9.762990
130	-13.789335
131	-14.601484
132	-12.305716
133	-21.951256
134	-44.249073
135	-51.802322
136	-34.130581
137	-14.300124
138	-49.889503
139	-6.443359
140	-24.496262
141	-11.872495
142	-17.213350
143	-42.952564
144	-40.228672
145	-6.890456
146	-29.629467
147	-27.325882
148	-17.408638
149	-37.995655
150	-32.558285
151	-25.398411
152	-40.045677
153	-16.027575
154	-47.427334
155	-47.749546
156	-27.792562
157	-28.036209
158	-34.780193
159	-53.721989
160	-15.579099
161	-25.478703
162	-41.251736
163	-9.868047
164	-11.216163
165	-28.023609
166	-57.876545
167	-24.778223
168	-18.820093
169	-15.503386
170	-10.502910
171	-53.963432
172	-35.152996
173	-38.210732
174	-21.294453
175	-16.347635
176	-35.493324
177	-5.480124
178	-48.855175
179	-42.057869
180	-33.547054
181	-33.758186
182	-13.762792
183	-29.157804
184	-20.566555
185	-17.446964
186	-14.104496
187	-10.988063
188	6.308970
189	-38.268406
190	-1.368180
191	-25.174370
192	-16.380701
193	-41.530720
194	-34.617626
195	-46.072926
196	-40.042011
197	-58.433571
198	-13.101761
199	8.069233
200	4.291142
201	-32.368870
202	-12.871201
203	-54.012390
204	-18.857283
205	-15.344724
206	-17.352129
207	0.670307
208	-34.229599
209	-17.065069
210	1.695436
211	-24.037977
212	-27.332041
213	5.843160
214	-21.937481
215	-19.748896
216	-56.732590
217	-20.571148
218	-28.577658
219	-28.803854
220	-22.790270
221	-21.880573
222	-42.254078
223	-48.647823
224	-20.757721
225	-32.814732
226	-40.642395
227	-33.668224
228	-16.991226
229	-48.715298
230	-25.393820
231	-51.792404
232	-35.065628
233	-27.740553
234	-16.927927
235	-32.334087
236	-45.924225
237	-24.210220
238	-33.437241
239	-38.412109
240	-27.624887
241	-10.620257
242	-26.066460
243	-30.961149
244	-40.338722
245	-18.640383
246	-29.879107
247	-60.486771
248	-21.108303
249	-38.007500
250	-29.501530
251	-16.553164
252	-44.377270
253	-23.303123
254	-51.318413
255	-33.934334
256	-60.145927
257	-24.590786
258	-25.403332
259	-19.177877
260	-28.966520
261	-32.900753
262	-40.961452
263	-26.999367
264	0.625802
265	-30.609186
266	-23.102581
267	-35.383141
268	-21.420370
269	-24.647934
270	-53.579300
271	-36.152531
272	-32.282387
273	-31.505512
274	-26.403202
275	-32.651920
276	-34.657837
277	-44.043758
278	-30.426468
279	-51.659580
280	-28.234587
281	-24.904816
282	-18.093958
283	-29.224819
284	-10.350356
285	-38.386593
286	-6.450437
287	-15.415938
288	-34.558372
289	-27.812525
290	-36.657742
291	-28.562187
292	-1.832866
293	-44.111832
294	-19.184464
295	-40.260303
296	-23.359102
297	-23.272425
298	-16.461367
299	-36.126583
300	-33.559662
301	-24.658981
302	-34.046261
303	-34.515705
304	-25.422379
305	-23.333567
306	-34.260406
307	-4.615139
308	-30.380756
309	8.436286
310	-33.017948
311	-21.894833
312	-28.383848
313	-13.742599
314	-31.467365
315	-5.648918
316	-24.234753
317	-29.604120
318	-52.899353
319	-27.918245
320	-6.508129
321	-24.076975
322	-42.261150
323	-16.493267
324	-26.497501
325	-18.562540
326	-18.903418
327	-23.901949
328	-58.392586
329	-56.453995
330	-24.001902
331	-26.542414
332	-29.301853
333	-29.296328
334	-31.562544
335	-22.527298
336	-7.135234
337	-28.150276
338	-11.393205
339	-3.516762
340	-25.856722
341	-21.248198
342	-34.023140
343	-43.810249
344	-43.457546
345	-23.678041
346	-40.788151
347	-16.893034
348	-13.302278
349	-12.529451
350	5.115438
351	-31.473272
352	-12.266311
353	-28.237144
354	-36.575069
355	-32.310268
356	-34.375736
357	-35.261890
358	-48.913563
359	-23.274616
360	-36.128963
361	-29.007700
362	-31.374430
363	-60.964546
364	-49.197044
365	-24.852871
366	-44.719666
367	-25.520744
368	-35.193504
369	-43.192188
370	-10.796814
371	-39.857880
372	-40.624290
373	-38.339123
374	-43.900192
375	-33.285614
376	-55.343380
377	-4.077567
378	-47.694328
379	-32.976749
380	-44.866402
381	-51.234299
382	-60.872341
383	-55.691570
384	-27.009501
385	-55.080223
386	-51.271542
387	-25.553738
388	-13.108239
389	-25.768583
390	-56.450382
391	-40.895782
392	7.256870
393	-27.971458
394	-33.741135
395	-34.679646
396	-26.000553
397	-40.580574
398	-40.181915
399	-68.223274
400	-26.501858
401	-44.850342
402	-40.975281
403	-53.439236
404	-49.639191
405	-46.223381
406	-67.851265
407	-53.565742
408	-17.913197
409	-59.822834
410	-53.642200
411	-56.411499
412	-46.523167
413	-43.540482
414	-30.800636
415	-45.935196
416	-30.888107
417	-6.312667
418	-38.744354
419	-49.106186
420	-31.930349
421	-46.441902
422	-25.086973
423	-5.884200
424	-34.641193
425	-49.815201
426	-50.065277
427	-32.462242
428	-35.006939
429	-6.252233
430	-32.263931
431	-36.850773
432	-39.159817
433	-13.963905
434	-45.975960
435	-40.349354
436	-62.505692
437	-35.230995
438	-44.615341
439	-48.130291
440	-34.488766
441	-43.309780
442	-47.222408
443	-61.331139
444	-51.179100
445	-55.842331
446	-49.612762
447	-53.289154
448	-48.318275
449	-33.329689
450	-29.330236
451	-12.578175
452	-42.595161
453	-32.098785
454	-47.905815
455	-48.859993
456	-34.401047
457	-27.737860
458	-35.379223
459	-24.834543
460	-45.281864
461	-35.857014
462	-41.961533
463	-31.688387
464	-52.829697
465	-21.682262
466	-18.466574
467	-55.470982
468	-37.380424
469	-12.886233
470	-46.714184
471	-30.833605
472	-38.193180
473	-34.682564
474	-51.472820
475	-35.839344
476	-20.645494
477	-49.728550
478	-65.996681
479	-37.815998
480	-53.105350
481	-51.727112
482	-52.316010
483	-28.468134
484	-37.650394
485	-57.325573
486	-28.050388
487	-44.661224
488	-34.723545
489	-48.125767
490	-35.116302
491	-54.456078
492	-44.025593
493	-64.572594
494	-39.401463
495	-31.054491
496	-57.551113
497	-34.727169
498	-59.757961
499	-49.580235
500	-63.122887
501	-34.316319
502	-35.607819
503	-13.745757
504	-41.463745
505	-75.071075
506	-60.108772
507	-25.952635
508	-55.542866
509	-34.098061
510	-61.670784
511	-47.359840
512	-46.966839
513	-47.750164
514	-49.789089
515	-57.081921
516	-48.460159
517	-55.439175
518	-37.552490
519	-8.165840
520	-53.144821
521	-57.240578
522	-5.097013
523	-48.284222
524	-46.926540
525	-30.473415
526	-40.362694
527	-43.184128
528	-46.394211
529	-54.053089
530	-32.304604
531	-34.167789
532	-49.933346
533	-24.969429
534	-46.888023
535	-55.112423
536	-15.038236
537	-30.754528
538	-52.648506
539	-21.344093
540	-20.068268
541	-34.752361
542	-26.705555
543	-28.913246
544	-27.965969
545	-19.883682
546	-41.510490
547	-52.120350
548	-44.405552
549	-41.966785
550	-49.870922
551	-24.493193
552	-53.526539
553	-9.984056
554	-32.091503
555	-27.047955
556	-51.356140
557	-28.154024
558	-31.558460
559	-49.914181
560	-20.827459
561	-29.491791
562	-40.767040
563	-15.541983
564	-29.745090
565	-16.498615
566	-50.618893
567	-45.594475
568	-26.526608
569	-22.032534
570	-17.857964
571	-35.378311
572	-42.780148
573	-33.492134
574	-23.755175
575	-37.789749
576	-47.339748
577	-38.988808
578	-60.376877
579	-10.301711
580	-10.063126
581	-44.073238
582	-12.649749
583	-4.454602
584	8.390333
585	-45.101830
586	-19.377651
587	-37.682541
588	-32.511585
589	-62.378609
590	-35.120972
591	-33.556236
592	-38.773151
593	-34.947105
594	-13.033958
595	-47.838867
596	-28.499161
597	-49.139675
598	-37.113575
599	-18.201679
600	-35.927715
601	-3.264946
602	-51.813053
603	-61.458344
604	-19.846430
605	-12.993796
606	-51.930183
607	-31.732189
608	-41.324894
609	-49.746838
610	-30.408043
611	-28.391777
612	-22.681519
613	-25.213995
614	-40.757504
615	-55.807842
616	-54.237801
617	-45.400780
618	-32.158222
619	-16.220341
620	-43.677170
621	1.290440
622	-58.802540
623	-51.597492
624	-22.990461
625	-36.646416
626	-35.376163
627	-42.850914
628	-38.471294
629	-27.252644
630	-9.152238
631	-19.881851
632	-46.955868
633	-11.582561
634	-47.880737
635	-27.506577
636	-47.173084
637	-23.068283
638	-16.496384
639	-47.650341
640	-31.413755
641	-23.405937
642	0.048069
643	-9.054185
644	-28.750717
645	-10.813452
646	-9.127998
647	-20.281662
648	-10.883715
649	-43.995899
650	-4.380607
651	-29.645081
652	-24.356791
653	-49.696690
654	-9.776283
655	-4.491266
656	-23.227350
657	-31.203854
658	-20.641302
659	-50.789040
660	-32.127251
661	-6.360671
662	-13.117060
663	0.101828
664	-36.001530
665	-17.677147
666	-42.303066
667	-18.103277
668	-33.166344
669	-7.252278
670	-3.590825
671	-1.743975
672	0.922811
673	-34.447796
674	-28.618320
675	-9.681524
676	-25.580397
677	-42.302868
678	-36.962006
679	-21.835150
680	-12.976133
681	-20.322483
682	-38.539700
683	-19.990360
684	-16.618397
685	-49.955658
686	0.654975
687	-5.449288
688	-50.987339
689	-37.146896
690	-40.687592
691	-33.751793
692	-19.474464
693	-23.627241
694	-24.543346
695	-18.645140
696	-34.637737
697	-17.791599
698	-28.991438
699	-15.511971
700	-24.287333
701	-8.266535
702	-6.612264
703	-8.278330
704	-14.003954
705	-52.127853
706	-66.998161
707	-27.278618
708	-13.395992
709	-20.430792
710	-14.975826
711	-11.935861
712	-33.728481
713	-11.525648
714	-26.480276
715	-4.399888
716	3.377756
717	-13.157819
718	3.108598
719	-27.668135
720	-41.524704
721	-52.392986
722	-29.736578
723	-24.527365
724	-23.629309
725	-30.781212
726	-24.066793
727	-16.305878
728	-18.118166
729	-32.603264
730	-45.857822
731	-31.954144
732	-22.330757
733	-3.848653
734	-1.782268
735	-31.758665
736	-44.281322
737	-31.994274
738	-28.602377
739	-18.846485
740	-15.667990
741	-33.904305
742	-29.954697
743	-26.506918
744	-27.003244
745	-20.405573
746	-16.279488
747	-30.721392
748	-25.671246
749	-39.213890
750	-18.873714
751	-31.357861
752	-7.511612
753	-4.422626
754	-5.710514
755	-28.670628
756	-21.306536
757	-16.902979
758	-21.292824
759	-5.318143
760	-39.916290
761	-32.129082
762	-11.504587
763	-7.965892
764	-19.407963
765	-40.957726
766	-32.390507
767	-59.594669
768	-21.464561
769	10.858456
770	-32.401314
771	-16.923258
772	-15.209300
773	-28.121508
774	-35.805744
775	-23.482639
776	-39.393055
777	-34.494175
778	-15.883023
779	-18.689789
780	-23.651585
781	-15.109545
782	-39.582695
783	-31.365391
784	-22.129944
785	-26.742008
786	-32.293655
787	-37.047642
788	-12.677259
789	-22.632185
790	10.684686
791	-16.937704
792	-22.542498
793	-39.783939
794	-23.866844
795	-38.487812
796	-7.043392
797	-11.732714
798	-25.126276
799	-18.440510
800	-23.807865
801	-21.149364
802	-24.924852
803	-11.660056
804	-19.692492
805	-25.039522
806	-11.465771
807	-33.042431
808	-47.093914
809	-20.048784
810	-44.536987
811	-25.680048
812	-22.170477
813	7.748339
814	-53.047379
815	-37.773739
816	-19.258303
817	-31.246866
818	0.716992
819	-27.100092
820	-36.524567
821	-8.327067
822	-21.705721
823	-24.136993
824	-44.499191
825	-15.561650
826	-35.640141
827	-46.850616
828	-22.440655
829	-23.272724
830	-4.092842
831	-3.614084
832	-7.510339
833	-45.753437
834	-29.507103
835	-45.231487
836	-31.044098
837	-17.800812
838	-42.225319
839	-67.096550
840	-29.950329
841	-61.412289
842	-48.686134
843	-30.917589
844	-32.175644
845	-25.418104
846	-54.879139
847	-20.531197
848	-33.378471
849	-8.953958
850	-22.621588
851	-67.881325
852	-29.110456
853	-18.740278
854	-11.479366
855	-17.873156
856	-18.965595
857	-32.789219
858	-12.051744
859	-30.494534
860	-15.904367
861	-14.988089
862	-36.926659
863	-18.659035
864	-35.513184
865	-22.302908
866	-4.897375
867	-50.176373
868	-10.665743
869	-21.708694
870	5.700228
871	-15.138414
872	-12.484254
873	1.860556
874	-17.159283
875	-34.100754
876	-7.859972
877	-9.013918
878	-21.687052
879	11.845548
880	-45.264271
881	29.509041
882	-24.509838
883	-16.636488
884	-24.870110
885	9.534989
886	1.931082
887	-37.863159
888	1.057418
889	-32.475632
890	-55.932724
891	-38.083916
892	-31.967035
893	-29.183592
894	-26.544355
895	6.594281
896	-5.051707
897	-24.021137
898	-12.082178
899	-46.907665
900	-63.951424
901	-49.097198
902	-16.290215
903	-16.944754
904	-41.514210
905	-72.930313
906	-19.088421
907	-18.127485
908	-8.494361
909	-47.463661
910	-45.785503
911	-16.901516
912	-30.962368
913	-14.018307
914	-30.871277
915	-31.037487
916	-15.216196
917	-29.954853
918	-39.604374
919	-11.061761
920	-12.573078
921	-31.674494
922	-8.731872
923	-54.457893
924	-37.926529
925	-35.569786
926	-44.186733
927	-21.232809
928	3.143571
929	-44.239059
930	-31.578465
931	-43.486931
932	-31.392927
933	-61.706841
934	-48.767925
935	-55.615276
936	-22.669613
937	-19.871824
938	-25.505848
939	-19.749537
940	-54.398403
941	10.063428
942	5.469088
943	4.940434
944	9.546413
945	8.134630
946	12.459139
947	-55.178242
948	16.198822
949	13.399503
950	-53.024185
951	-0.136244
952	7.154473
953	-46.924103
954	-32.235989
955	-11.959819
956	-41.717243
957	-48.362419
958	9.211838
959	-16.385941
960	-20.124393
961	27.170103
962	-33.690739
963	-43.654984
964	-0.048271
965	-4.866707
966	-55.004032
967	-64.834175
968	-29.719868
969	-8.452632
970	-36.331264
971	-20.057814
972	-44.459633
973	-25.384539
974	-62.571781
975	-24.167648
976	-48.240963
977	-17.379354
978	-0.999957
979	-38.933910
980	-20.872869
981	-16.501564
982	-37.867203
983	-34.331284
984	-24.818590
985	-47.088924
986	-33.915600
987	-36.474716
988	-50.234585
989	-34.719822
990	-34.565777
991	-1.647304
992	-37.809429
993	-16.274195
994	-33.942585
995	-16.479076
996	-11.637544
997	-5.956442
998	-35.032997
999	-38.151451
1000	3.407415
1001	-25.690069
