# Supplementary material for: Short-wavelength-sensitive 2 (Sws2) visual photopigment models combined with atomistic molecular simulations to predict spectral peaks of absorbance
Source: PLoS Comput Biol. 2020 Oct 21;16(10):e1008212. doi: 10.1371/journal.pcbi.1008212 (PMC7605715; doi:10.1371/journal.pcbi.1008212)
Supplement: S1 File — (ZIP) [file pcbi.1008212.s007.zip › S1_File/L-goodei-SWS2B-Angles/Torsion15.dat]

0	2.491634
1	9.459365
2	1.108029
3	5.540884
4	10.706378
5	-4.211343
6	-12.419051
7	0.705916
8	1.531732
9	-7.354756
10	-2.535777
11	1.388987
12	-2.855680
13	2.694287
14	-4.997132
15	1.127482
16	-4.545483
17	12.558902
18	-1.421182
19	1.660646
20	-10.786531
21	9.093486
22	1.092206
23	2.817128
24	-8.287635
25	7.018801
26	-1.953618
27	-3.688352
28	23.416521
29	5.926651
30	-9.536576
31	8.648090
32	14.040665
33	15.748367
34	2.975505
35	0.451480
36	7.726544
37	1.109266
38	-3.196772
39	-3.314010
40	-9.451602
41	-11.089566
42	-4.444536
43	9.155283
44	-2.963928
45	5.901457
46	5.600330
47	6.838077
48	1.980182
49	13.443661
50	0.871372
51	-2.262719
52	0.688229
53	4.241324
54	7.060080
55	0.377605
56	-7.997361
57	10.264430
58	-8.908408
59	0.608580
60	-3.491176
61	15.620934
62	1.964591
63	-16.754246
64	-3.908477
65	-1.429813
66	-12.515014
67	0.339835
68	-2.844465
69	9.065571
70	3.578981
71	-4.450738
72	12.263043
73	-10.416615
74	13.922224
75	-5.286289
76	-4.307010
77	2.372001
78	-4.646772
79	7.911717
80	8.954322
81	4.344267
82	-10.944334
83	-8.189041
84	-1.557494
85	-4.374610
86	3.803290
87	0.800336
88	5.018445
89	-3.202608
90	-4.144887
91	7.853692
92	-6.419789
93	9.445458
94	-0.146555
95	4.735116
96	5.005142
97	-0.602643
98	21.143393
99	-3.599783
100	7.094135
101	12.215598
102	6.930194
103	-9.957811
104	0.516589
105	11.830586
106	2.532874
107	-0.888088
108	-1.418816
109	7.991139
110	0.906669
111	11.775379
112	-1.020956
113	-3.015130
114	11.217388
115	0.393697
116	0.477470
117	3.599317
118	8.467574
119	-8.129388
120	1.064974
121	-2.480398
122	6.118490
123	-0.732318
124	-3.040915
125	14.332110
126	1.232625
127	0.006552
128	-2.334261
129	-10.117263
130	5.044526
131	14.748523
132	4.587338
133	5.703000
134	-10.541426
135	4.350195
136	8.291442
137	9.327712
138	2.465107
139	-6.339306
140	-12.104508
141	8.296757
142	-6.105258
143	-1.978556
144	-3.783976
145	6.330577
146	-0.198835
147	11.210466
148	-0.458418
149	-3.921859
150	9.000190
151	-1.619078
152	1.547975
153	11.863145
154	0.299106
155	0.652129
156	6.378945
157	12.712126
158	-9.940009
159	-5.208416
160	1.591132
161	10.918513
162	-1.860223
163	8.294435
164	-13.413405
165	1.479722
166	4.206908
167	3.251790
168	4.444007
169	11.724518
170	19.422665
171	-5.459012
172	19.410864
173	-6.423825
174	-1.845434
175	3.339004
176	0.523659
177	2.167944
178	5.463800
179	1.976379
180	-2.741378
181	3.609503
182	-1.538571
183	-6.282027
184	-4.395940
185	1.689250
186	-5.490985
187	-8.896835
188	-6.398036
189	-8.283010
190	5.465507
191	-20.989529
192	4.826137
193	10.077238
194	1.546730
195	0.857414
196	6.805292
197	3.084083
198	3.467838
199	5.026094
200	9.570948
201	11.256845
202	3.524724
203	16.788126
204	4.644739
205	6.856677
206	7.896011
207	9.455516
208	-5.915589
209	0.167948
210	-1.078080
211	6.914931
212	3.057443
213	1.380327
214	-2.275437
215	-0.363773
216	6.688144
217	0.387041
218	-4.831533
219	-3.685765
220	4.482939
221	-0.165656
222	-10.445296
223	2.350881
224	8.179427
225	9.926371
226	5.096704
227	-7.247693
228	-0.738147
229	12.994362
230	-0.925207
231	7.078363
232	0.103609
233	16.228546
234	9.484624
235	-5.540539
236	-3.320803
237	-5.199890
238	-3.291126
239	12.069110
240	0.527848
241	2.985419
242	9.649721
243	3.468595
244	3.325665
245	6.755773
246	15.170108
247	8.359939
248	16.611795
249	13.221778
250	-3.143594
251	-10.161851
252	9.231837
253	-1.826353
254	-0.144255
255	1.793457
256	-5.211108
257	-19.705185
258	0.021268
259	-10.937977
260	-14.151944
261	-0.429383
262	-10.199719
263	-10.332419
264	4.515236
265	-9.101539
266	-1.759340
267	-3.310870
268	3.813289
269	5.972530
270	-3.561538
271	-7.354415
272	3.073633
273	-1.403142
274	-8.739733
275	4.083671
276	-5.123510
277	4.525939
278	3.286290
279	-2.773271
280	-22.503901
281	-5.780118
282	-1.504578
283	-9.587495
284	2.681236
285	-1.228432
286	-14.843878
287	-0.952942
288	-11.562212
289	-8.874379
290	10.295561
291	-5.518984
292	-3.100173
293	-4.728097
294	-5.077873
295	-10.746106
296	2.994097
297	-4.686740
298	2.675474
299	-4.847027
300	-11.841793
301	7.283543
302	-7.146403
303	-2.453474
304	-1.883362
305	-9.139829
306	-8.551909
307	-3.220150
308	1.314810
309	-19.267302
310	-20.796381
311	-4.975824
312	4.612513
313	-7.661095
314	-10.175767
315	-3.594449
316	5.165687
317	-9.606568
318	-2.709896
319	4.351549
320	-1.191235
321	-7.940544
322	6.069319
323	2.126470
324	-14.469573
325	-3.070494
326	-5.878706
327	-19.319105
328	-3.604079
329	-5.074358
330	-5.225517
331	3.947316
332	-11.552041
333	-0.431609
334	-2.673315
335	5.379559
336	-7.684983
337	-2.678016
338	5.737838
339	-1.455865
340	-7.700661
341	0.402275
342	-2.151258
343	2.300435
344	4.367929
345	-12.826948
346	1.606403
347	1.614360
348	-7.281864
349	-6.980096
350	-8.175213
351	-12.627377
352	5.093362
353	0.111296
354	-1.987306
355	-7.480826
356	7.565817
357	4.517012
358	6.668111
359	-1.638710
360	10.722245
361	6.838442
362	-0.400193
363	-7.436293
364	10.150966
365	-6.409161
366	2.124213
367	2.985420
368	3.674181
369	-10.216299
370	5.931205
371	6.564728
372	-8.327178
373	-0.566316
374	-4.335829
375	13.416643
376	3.871479
377	1.865385
378	3.559762
379	2.208719
380	-6.568123
381	2.166275
382	6.101824
383	11.553132
384	3.921710
385	11.522868
386	6.446788
387	1.820843
388	-4.775125
389	-11.600426
390	10.488072
391	6.082217
392	1.170712
393	15.847896
394	1.458996
395	4.588755
396	1.052253
397	2.375394
398	-7.560842
399	4.700296
400	-0.235912
401	5.658068
402	13.155717
403	2.402780
404	-5.321291
405	-2.463102
406	18.897881
407	4.227616
408	7.277366
409	6.457194
410	6.810380
411	5.687541
412	5.760188
413	15.780970
414	7.708349
415	1.288503
416	-3.750935
417	-1.249465
418	4.233483
419	14.532990
420	5.135925
421	6.961074
422	-5.031171
423	-1.205432
424	4.308980
425	11.016080
426	2.940535
427	4.452168
428	8.107768
429	9.434393
430	8.143108
431	4.168499
432	1.134205
433	-12.392745
434	-7.550240
435	4.427234
436	8.897161
437	-1.408850
438	3.548662
439	0.937112
440	-1.711625
441	1.987235
442	-1.189543
443	-0.149947
444	-3.940237
445	6.108478
446	-4.477198
447	-2.073060
448	1.714343
449	6.249642
450	-3.016972
451	3.959886
452	12.610480
453	0.116980
454	4.065389
455	10.961826
456	5.618839
457	14.232992
458	5.384496
459	4.367105
460	6.151627
461	3.741930
462	1.714992
463	-5.749457
464	6.750107
465	5.743173
466	8.092255
467	1.565262
468	16.675386
469	10.152488
470	1.433323
471	-3.214326
472	4.092721
473	11.462214
474	6.794512
475	2.336180
476	3.981998
477	-1.982096
478	5.074885
479	10.166061
480	-1.057394
481	2.301136
482	8.577817
483	7.412092
484	2.323006
485	-4.178098
486	7.783075
487	8.888473
488	5.012706
489	6.410121
490	4.361112
491	14.273744
492	-1.366293
493	-0.044108
494	-0.801046
495	8.793589
496	4.268590
497	-4.123474
498	3.279651
499	7.017542
500	0.157818
501	7.673537
502	-5.452657
503	11.122493
504	10.364957
505	2.798729
506	17.711000
507	11.208337
508	2.143372
509	-3.068555
510	9.541472
511	9.018016
512	-0.496623
513	-3.393220
514	7.535775
515	0.346949
516	14.161624
517	-3.472876
518	5.761154
519	15.347280
520	8.044198
521	1.755145
522	14.489232
523	12.014065
524	3.125491
525	6.466348
526	-4.609648
527	4.425965
528	4.607558
529	4.744177
530	-7.466457
531	-4.134874
532	-3.702704
533	3.228913
534	3.725362
535	7.332657
536	7.885215
537	3.516066
538	0.125008
539	6.031352
540	6.016684
541	-6.143730
542	-2.107473
543	15.025402
544	-5.612188
545	7.154663
546	-4.699731
547	2.797313
548	2.056457
549	12.850272
550	-6.667707
551	5.133430
552	10.625626
553	3.111406
554	6.201918
555	-4.351295
556	16.065746
557	-1.865412
558	-7.100858
559	-2.872801
560	7.794357
561	0.239155
562	0.887665
563	-11.550384
564	1.784202
565	2.394702
566	1.966008
567	7.157280
568	15.151115
569	17.211779
570	-8.014712
571	-1.236603
572	13.526304
573	8.962951
574	-0.137712
575	-5.313931
576	6.731295
577	13.554282
578	12.892058
579	-6.683158
580	1.166849
581	-3.031829
582	8.751992
583	-1.965907
584	1.464323
585	-7.453051
586	4.111629
587	7.717210
588	-3.714273
589	-0.718219
590	-3.963301
591	0.099900
592	-4.283625
593	12.612201
594	-0.428271
595	-4.415801
596	1.450347
597	7.246164
598	4.374778
599	3.861941
600	3.046717
601	5.212228
602	6.673598
603	7.429787
604	16.673498
605	0.011422
606	-5.277267
607	5.525033
608	-2.083569
609	-4.848967
610	6.181370
611	5.400608
612	-0.423348
613	11.307161
614	-1.604166
615	-2.552205
616	11.312070
617	0.776609
618	-1.868886
619	1.810285
620	-1.243142
621	5.003029
622	7.591309
623	1.334982
624	0.183664
625	3.115757
626	4.447566
627	0.547772
628	18.888180
629	-1.243234
630	16.442106
631	3.464364
632	4.166282
633	11.014371
634	2.086173
635	-4.432411
636	14.529202
637	-8.189062
638	-7.154854
639	6.997149
640	2.343677
641	12.476771
642	-6.451280
643	-4.523756
644	7.076810
645	7.763333
646	7.815633
647	-1.838759
648	15.311041
649	5.492693
650	-0.830631
651	10.966345
652	6.445491
653	2.814167
654	-6.090501
655	1.247995
656	6.789943
657	2.960520
658	1.693523
659	5.541207
660	2.967824
661	12.877649
662	2.678169
663	16.068306
664	-0.244040
665	2.177781
666	2.200474
667	9.775289
668	5.214084
669	2.694547
670	-1.147204
671	-2.841195
672	8.231075
673	3.788734
674	14.806867
675	-3.660383
676	23.963444
677	-14.767082
678	7.736642
679	2.922812
680	5.260168
681	11.630548
682	-1.547214
683	-5.476542
684	9.290521
685	7.366673
686	8.924127
687	6.738548
688	9.380065
689	11.656150
690	4.943914
691	5.235646
692	5.753274
693	-6.651816
694	-0.304544
695	2.674727
696	5.340288
697	12.646505
698	7.279930
699	-12.443810
700	-0.531524
701	3.006577
702	4.938285
703	9.114059
704	1.805248
705	1.490405
706	7.312022
707	5.119059
708	2.183705
709	2.661729
710	10.590334
711	1.208539
712	-7.216905
713	-2.650444
714	-1.294302
715	5.389400
716	-4.595925
717	4.245973
718	-2.734277
719	0.833271
720	8.427850
721	1.248064
722	3.883330
723	-7.364379
724	14.561412
725	16.885382
726	6.113275
727	9.281686
728	-5.918542
729	3.239776
730	3.716758
731	2.405042
732	-4.112401
733	5.376500
734	-2.493089
735	0.891896
736	8.161170
737	-2.674850
738	11.083520
739	8.783779
740	-7.795592
741	-8.788757
742	-7.952478
743	-0.576645
744	1.007342
745	6.315007
746	6.140644
747	1.337324
748	-10.753944
749	6.960590
750	-4.265800
751	9.343760
752	0.519794
753	-0.848854
754	1.202304
755	-0.289614
756	4.813527
757	-9.533414
758	-2.872773
759	-2.681180
760	3.327599
761	1.398105
762	1.773944
763	9.127161
764	9.092053
765	3.069325
766	5.653430
767	-0.876694
768	12.344542
769	9.218840
770	-0.071876
771	19.563076
772	2.319672
773	1.099227
774	11.903251
775	3.810282
776	5.619623
777	7.074592
778	8.948711
779	-10.918305
780	2.068870
781	-7.470635
782	7.024005
783	7.770982
784	7.282224
785	7.528744
786	5.295005
787	2.021965
788	2.719155
789	-2.367406
790	-9.858259
791	-4.716597
792	-1.606091
793	8.172359
794	6.447681
795	5.321192
796	-8.019482
797	-1.401572
798	4.273530
799	-3.098460
800	9.827915
801	17.413116
802	15.063679
803	1.475598
804	17.471724
805	3.983871
806	-9.044766
807	4.641880
808	15.024731
809	2.647531
810	-0.900649
811	-3.006197
812	0.902559
813	-2.253868
814	13.484435
815	4.038745
816	6.129498
817	1.739645
818	10.811182
819	0.373120
820	6.543942
821	0.069543
822	22.481983
823	-12.272407
824	-7.763257
825	0.992162
826	-0.058767
827	-5.583055
828	8.244621
829	-7.897758
830	-4.896506
831	8.566107
832	-1.856385
833	-3.150828
834	0.421561
835	11.809655
836	-3.658395
837	3.007926
838	8.339646
839	-14.780847
840	-3.236449
841	-0.560899
842	2.323150
843	4.890863
844	18.822945
845	-0.060970
846	-3.141532
847	1.925016
848	9.703012
849	-8.206752
850	3.097766
851	14.636558
852	-1.172501
853	-10.461133
854	-4.955209
855	5.407282
856	8.583244
857	-7.889429
858	-0.194050
859	3.867961
860	-9.026329
861	1.508921
862	-0.584515
863	-6.304128
864	9.919305
865	1.242147
866	-1.543040
867	4.913981
868	9.201684
869	-1.107757
870	4.555436
871	-4.407151
872	8.443002
873	9.698011
874	-3.815604
875	9.870657
876	11.253792
877	5.905170
878	1.652820
879	-8.153248
880	-3.801129
881	3.345606
882	-7.842546
883	-5.374773
884	-6.775148
885	4.770685
886	-4.272218
887	9.735028
888	0.375663
889	6.379173
890	12.466991
891	8.196482
892	-0.699913
893	5.090929
894	-10.586180
895	5.563095
896	0.805548
897	-4.624003
898	-0.656325
899	11.711265
900	14.525913
901	2.991958
902	-14.422965
903	-3.151435
904	-5.187340
905	-9.907887
906	-4.227765
907	-14.440662
908	8.904106
909	8.643284
910	4.337691
911	-6.742018
912	-0.438400
913	-10.417962
914	-7.466068
915	7.967627
916	-6.439466
917	-5.272651
918	3.972885
919	-4.946893
920	-4.902966
921	-0.228554
922	-1.581696
923	9.942525
924	-0.048293
925	5.929975
926	-6.766274
927	5.138759
928	12.279827
929	6.502498
930	-4.092700
931	8.019930
932	-3.015358
933	10.881103
934	7.988096
935	7.311018
936	-5.631213
937	-2.664561
938	-4.297645
939	-0.506189
940	-13.072664
941	-1.868794
942	-12.222657
943	0.995125
944	-14.602901
945	-4.010215
946	-0.091228
947	8.476072
948	-3.174886
949	-7.837004
950	6.679555
951	-11.283925
952	2.583301
953	-10.113174
954	10.533361
955	-21.966297
956	-19.125360
957	-2.289130
958	3.682426
959	-6.965058
960	-7.408309
961	-6.358300
962	-20.797750
963	-21.151934
964	-1.833849
965	-5.596807
966	-5.368123
967	-7.695735
968	8.768526
969	14.001522
970	8.588038
971	-4.659988
972	0.826117
973	-7.144085
974	-11.591470
975	4.231406
976	-6.533296
977	-12.019636
978	-14.079309
979	-13.690940
980	2.772879
981	-5.392138
982	-3.432035
983	-6.568470
984	-4.907731
985	-2.940537
986	-1.549461
987	-6.997587
988	-5.763546
989	-4.741833
990	-1.015717
991	-12.678559
992	0.970491
993	-16.091619
994	-8.991865
995	-1.918490
996	-11.156025
997	-13.784649
998	-14.560576
999	-1.535004
1000	3.315678
1001	-11.119641
