# Supplementary material for: Short-wavelength-sensitive 2 (Sws2) visual photopigment models combined with atomistic molecular simulations to predict spectral peaks of absorbance
Source: PLoS Comput Biol. 2020 Oct 21;16(10):e1008212. doi: 10.1371/journal.pcbi.1008212 (PMC7605715; doi:10.1371/journal.pcbi.1008212)
Supplement: S1 File — (ZIP) [file pcbi.1008212.s007.zip › S1_File/L-goodei-SWS2B-Angles/Torsion8-360.dat]

0	174.830429
1 194.142
2 187.426
3 190.287
4 195.704
5 186.552
6 187.092
7 185.613
8 188.69
9 185.558
10	179.685699
11 188.278
12 182.23
13 191.835
14	179.650436
15 192.656
16 196.018
17 185.102
18 194.064
19 187.776
20 185.48
21 194.935
22 187.939
23	175.043564
24 182.105
25 180.411
26 190.837
27 187.72
28 188.349
29 185.092
30 182.677
31 184.71
32 182.047
33 184.762
34	177.097351
35 187.76
36 181.208
37 181.1
38	174.393875
39 186.29
40 183.233
41 184.456
42	175.454437
43 191.204
44 186.007
45 180.396
46 181.451
47 196.697
48	178.564499
49 182.954
50 191.132
51 191.877
52	176.370377
53 191.53
54	172.078812
55	178.908340
56	175.095749
57 186.962
58	174.216202
59 180.699
60 185.692
61 193.735
62	179.916168
63 180.848
64 185.582
65	175.246368
66 183.597
67 186.676
68 185.922
69 180.839
70 181.78
71 191.386
72 180.574
73 183.638
74 182.12
75	170.723312
76	179.652649
77 184.063
78 183.515
79 182.132
80 182.809
81 184.075
82 189.737
83 180.863
84	173.023163
85	179.818405
86 185.787
87	175.451126
88	178.886444
89 184.656
90	176.439178
91	179.273026
92	178.767776
93 191.406
94	177.752716
95	178.163559
96	175.877411
97 185.133
98	169.440338
99 184.747
100 187.75
101	165.545822
102 189.126
103	164.817627
104 191.337
105 184.052
106 187.444
107	178.321609
108 182.414
109 181.259
110	178.570358
111	174.506836
112	174.924377
113	175.732819
114	179.438995
115 182.882
116 185.705
117 180.984
118 184.672
119	173.320770
120	170.019318
121 181.431
122	179.523544
123 182.764
124 185.825
125 188.02
126	177.530167
127 186.209
128	179.462158
129 182.363
130	173.127869
131 189.306
132 190.819
133 197.115
134	179.465622
135 183.505
136	176.027649
137 182.524
138 187.923
139	177.888260
140 185.609
141 181.706
142	179.569199
143	177.129242
144	173.382401
145 188.238
146 183.005
147 183.767
148 181.208
149 183.392
150 182.331
151	177.699768
152 186.027
153 193.922
154	174.901978
155 183.387
156 181.35
157 193.4
158 183.378
159	176.736496
160 183.326
161 180.03
162 184.793
163	173.633820
164	172.281479
165 193.701
166 180.259
167 184.159
168	171.587830
169	177.705521
170 194.951
171 186.505
172 187.116
173 180.773
174 185.239
175 182.394
176 192.897
177 186.01
178 186.814
179 186.303
180 181.709
181	177.265442
182 189.84
183 186.85
184 188.035
185 184.148
186 185.923
187 182.598
188 185.503
189 182.825
190 184.139
191 188.705
192	177.688477
193 184.517
194 193.763
195 183.477
196 191.828
197 184.566
198 182.249
199 188.795
200 186.713
201	179.010269
202	178.341095
203	171.108322
204 182.679
205 185.124
206	175.716507
207	176.164322
208	173.689606
209	179.186432
210 186.859
211 184.42
212 184.039
213 183.083
214	178.692169
215	172.813675
216	177.603561
217 191.571
218	178.877441
219 189.567
220 189.109
221 187.343
222	179.259949
223 184.505
224 190.469
225 188.732
226	176.117355
227	177.116745
228 185.724
229 188.199
230 186.081
231	176.288971
232	172.122406
233	178.239700
234 181.642
235	174.197708
236 181.937
237 183.673
238 185.221
239	169.035477
240	165.962265
241 192.494
242	178.898987
243 186.175
244	179.112122
245	179.726013
246 187.215
247 186.35
248	175.345627
249	174.280136
250 188.685
251	176.428253
252	179.839401
253 186.53
254 192.596
255 192
256	166.160904
257 196.33
258 186.62
259	173.131119
260 188.047
261	175.654007
262	172.811829
263	169.934113
264 194.095
265 187.108
266 185.306
267 182.758
268 184.571
269 180.075
270	172.383377
271	178.085754
272 185.443
273 189.942
274	179.786285
275	176.675888
276 185.262
277 188.147
278 196.282
279	177.789307
280	178.258286
281	177.048553
282	169.976456
283 190.034
284	175.605515
285 180.72
286	177.728088
287 183.515
288	179.971237
289	171.237625
290	174.523636
291	168.251602
292	174.830002
293 186.375
294 180.742
295	173.141312
296 186.252
297 185.544
298	175.777451
299 180.329
300	177.003845
301	173.519165
302 183.045
303 182.324
304	177.965515
305	177.442001
306	176.116302
307 187.792
308	171.877563
309	172.862640
310 189.68
311 181.152
312	178.980347
313	175.509155
314 184.826
315 186.891
316 185.838
317	176.469284
318 183.58
319 188.653
320 185.388
321	172.459167
322	171.228394
323 191.881
324	177.780960
325 184.945
326	177.032089
327 180.755
328	170.065109
329	178.351639
330	179.910858
331 191.554
332 186.402
333 181.659
334	179.059525
335	179.875000
336 184.487
337 191.662
338	175.263702
339	179.398331
340 187.522
341	178.383423
342	176.617020
343 182.161
344	174.223495
345 182.01
346	174.995239
347	179.153076
348	175.798630
349	178.321686
350 187.822
351 180.548
352 187.509
353 180.442
354 187.967
355	179.135162
356	172.243423
357 192.54
358 192.906
359	179.787537
360	168.950165
361	179.957840
362	171.521729
363 193.124
364 192.045
365 198.987
366	173.100342
367 186.752
368 184.688
369 185.105
370 185.064
371	179.121231
372	177.117020
373 188.605
374	176.378952
375 189.053
376 188.532
377 190.908
378	178.988754
379	178.144089
380	173.229736
381 195.671
382 187.591
383 187.371
384 183.741
385 181.472
386 185.318
387	174.815445
388	179.160843
389 185.138
390	167.917282
391	173.546555
392 191.472
393 184.059
394 182.824
395	176.888733
396 181.887
397 183.037
398 180.316
399 186.402
400	177.762939
401	179.168915
402 182.941
403	178.683395
404	171.421631
405 183.047
406	171.425476
407 186.444
408	173.924179
409	176.904800
410	174.936584
411	178.946701
412 186.939
413	176.476151
414	176.671005
415 181.234
416	173.472748
417 186.649
418 186.867
419	172.483444
420 185.205
421 184.755
422 183.517
423 180.304
424 183.614
425 183.865
426	178.952240
427 187.215
428 181.436
429	175.728195
430 180.071
431 182.511
432	172.075180
433 211.665
434	172.847839
435	170.951599
436	178.404205
437 190.52
438	179.649414
439 182.686
440	179.009521
441 185.954
442 182.31
443 191.293
444	170.072739
445 180.447
446 196.91
447 187.111
448 184.617
449 183.868
450 191.925
451	177.164124
452 187.982
453 190.629
454 186.255
455	176.639832
456 182.44
457 183.416
458 186.97
459 182.16
460	178.907883
461	177.581802
462 190.256
463	179.103546
464	168.388138
465 198.617
466	178.256531
467	178.509201
468 185.659
469 180.551
470 181.668
471	179.761963
472 180.794
473 186.833
474 180.836
475 188.093
476 181.929
477	179.201416
478 180.606
479 187.774
480 185.335
481 188.418
482	171.511398
483	176.322556
484 187.753
485 182.671
486 184.29
487 184.425
488 182.795
489 180.199
490 184.345
491 188.751
492 180.915
493 185.267
494 187.735
495	171.647537
496	177.394714
497 181.809
498	173.757507
499 187.969
500 190.383
501	177.403839
502 180.131
503	175.024780
504	175.574799
505 181.407
506 190.178
507 192.601
508 188.675
509 191.491
510 182.889
511	173.910141
512	177.662796
513 181.757
514	175.636032
515	173.994324
516	179.826645
517 192.637
518 182.822
519 180.657
520	179.727844
521 182.951
522 184.786
523 192.423
524	179.187790
525 188.706
526 183.164
527 184.506
528 184.707
529 185.577
530	172.901047
531 200.681
532	175.375671
533	174.197723
534 185.75
535	179.035950
536	169.348938
537	179.117905
538 180.944
539 196.481
540 188.771
541	176.535660
542 181.589
543 183.388
544 195.036
545 184.01
546 187.516
547 184.851
548 181.482
549	178.156967
550 185.597
551	177.840530
552	177.761459
553	176.612183
554 184.737
555	178.094070
556	171.702118
557	179.428696
558 186.256
559	168.000366
560	174.350830
561	179.272736
562 191.328
563	176.213501
564 182.045
565	178.792862
566 182.642
567	177.248611
568 186.748
569	179.062714
570 186.825
571 189.112
572 183.847
573 181.922
574	172.537201
575	179.167297
576 181.846
577 190.39
578	175.749725
579 190.01
580 181.885
581	177.142380
582	170.631241
583	173.691330
584 182.522
585 182.097
586 181.784
587	177.011185
588	173.272842
589 180.902
590	175.708710
591 191.783
592	173.963333
593	174.086761
594 184.06
595	178.468994
596	168.356201
597	177.904404
598	169.910965
599	172.895950
600 195.92
601	175.992477
602	178.548996
603	175.730209
604	164.258026
605	171.357117
606	179.203995
607	179.896042
608	168.647476
609	169.998428
610	177.795837
611	167.762939
612	175.611771
613 184.804
614	172.097321
615	173.476776
616 180.752
617	176.610809
618 185.284
619 187.352
620	178.932205
621	173.552216
622	167.131393
623	176.515381
624 180.195
625	178.858078
626	173.049576
627	170.794479
628	175.309845
629 182.627
630	176.985611
631	173.806442
632	171.749237
633	178.016220
634 182.638
635 181.681
636	177.681717
637 181.991
638	179.845825
639 180.394
640	170.793137
641	178.023788
642	177.916962
643 180.437
644	179.813934
645	165.182007
646	179.406784
647	166.655029
648 185.998
649 183.316
650 195.886
651	174.798477
652 197.213
653	177.750977
654	171.413208
655	174.113464
656	179.564270
657	176.469193
658	179.232864
659	173.315628
660	174.230148
661	177.062805
662	179.251266
663 187.468
664	175.440063
665	173.334549
666	179.086243
667	173.480286
668	175.562149
669	162.082138
670 183.774
671	177.573593
672 183.361
673 181.732
674 187.27
675 184.377
676	172.149078
677 182.545
678 181.898
679 192.757
680	176.711685
681	176.789642
682 182.629
683	177.123596
684 187.356
685	173.438034
686 183.212
687 187.193
688	171.271652
689	174.380478
690	172.356369
691	159.060699
692	176.532898
693 181.384
694 183.174
695	171.251419
696 186.267
697 181.512
698	174.906860
699	179.042664
700	171.182724
701 186.541
702	171.842041
703 192.45
704 186.696
705	172.799057
706 182.811
707 180.357
708 190.039
709	172.786453
710	178.371857
711	167.075134
712	173.107559
713 193.921
714	176.199234
715	176.833069
716 183.624
717	179.422562
718	179.719330
719	178.127289
720 183.641
721 182.171
722	165.018967
723 181.178
724	176.215424
725 183.135
726	178.699051
727 184.365
728 185.655
729	174.260468
730 188.985
731	174.045807
732	174.112488
733	174.702911
734	173.693207
735 182.834
736	171.719559
737	178.489975
738	179.677063
739 187.064
740	173.945572
741	175.123276
742	176.898361
743	172.345291
744	176.647705
745	167.743362
746	174.503052
747 192.666
748	167.800323
749 187.774
750	166.344269
751	178.411011
752	178.694748
753	175.157227
754	174.386887
755 183.875
756	168.744293
757 184.355
758 182.386
759	173.704330
760	176.337357
761	174.380829
762	177.571915
763 181.974
764	172.526520
765	169.278046
766	177.043427
767	176.781448
768	174.021286
769	178.052002
770	174.328506
771 181.379
772 185.719
773	179.885803
774	173.789948
775	165.578415
776 181.03
777 185.921
778 182.652
779	172.109604
780	174.746262
781	176.716293
782	170.271271
783 188.099
784 186.11
785	178.823318
786	175.326813
787 182.079
788 180.665
789	176.815765
790 184.902
791 182.291
792	174.113968
793	175.155701
794	167.082718
795 184.82
796	178.101212
797 183.214
798	175.649887
799	169.284164
800 187.191
801	171.650970
802	172.337082
803	179.013077
804	165.777618
805	170.551712
806 183.914
807	173.316681
808 183.065
809	172.043182
810	166.835617
811	172.830475
812 182.892
813	169.710983
814	176.224640
815	177.324219
816 185.239
817 185.492
818 185.111
819	166.120819
820 186.504
821 189.061
822	178.275955
823	175.330963
824	164.531662
825	169.097672
826	175.788055
827 182.106
828	178.786545
829 183.489
830	166.573364
831	179.852646
832	172.040970
833	175.633652
834	160.523438
835	176.810852
836	173.354721
837	177.456512
838 180.064
839	170.296616
840	171.870453
841	172.238831
842	175.781982
843	173.151398
844	176.014435
845 186.178
846 182.724
847	173.299133
848 181.049
849	165.549957
850 183.586
851 181.35
852 186.134
853	176.716370
854 183.197
855 182.306
856 180.735
857	174.557938
858	178.504745
859	178.262787
860	176.462448
861 184.938
862	177.689117
863	167.364532
864	173.181351
865	174.088226
866	179.938599
867 192.697
868 182.766
869	176.411896
870 183.907
871 180.647
872 189.349
873	174.133423
874	174.458466
875	178.667892
876	170.417053
877	175.093933
878 180.336
879	175.448944
880	165.815140
881	162.457581
882 182.434
883	178.141357
884	179.770126
885	176.186859
886 183.764
887 184.452
888 187.826
889 180.676
890	177.192078
891 181.047
892	179.879822
893 180.819
894 181.419
895 183.271
896 190.577
897	178.556778
898 184.788
899	175.253616
900	178.098618
901 192.564
902	178.156830
903	174.811371
904	172.249268
905	171.461365
906	171.312576
907 182.071
908	167.067871
909	174.459427
910	179.203339
911	175.271790
912	177.343765
913 181.158
914	156.467178
915 184.469
916	179.445190
917	172.280243
918	172.778763
919 186.801
920	170.628723
921	179.279388
922	178.376404
923	177.238983
924	173.050537
925 188.571
926	171.128265
927 182.914
928 193.048
929	179.462509
930	176.393036
931	177.587418
932	173.789566
933	179.343475
934	176.168564
935 181.762
936	173.678009
937	173.309280
938 180.044
939	171.071274
940 187.014
941 180.108
942	169.355103
943	177.488907
944 182.081
945	177.895584
946	165.822296
947 189.138
948	174.711456
949	161.275009
950	174.157852
951 182.635
952 191.925
953 184.258
954	176.965683
955	178.473389
956	172.249863
957 182.366
958 181.197
959	171.475189
960	177.496124
961	178.721313
962 181.62
963 185.322
964	173.930511
965 188.477
966	178.499374
967 180.526
968 190.13
969 196.483
970	174.771729
971 181.222
972 192.044
973	167.265778
974 184.086
975 187.553
976 181.246
977	178.034348
978	175.660217
979 180.961
980	179.931870
981 188.798
982	172.793350
983	175.252380
984	170.469940
985 184.611
986 181.65
987 182.628
988	166.730988
989	169.567749
990	165.151306
991	166.277435
992	171.150558
993	171.025726
994	159.955948
995 182.951
996 185.009
997 181.993
998 181.126
999 182.107
1000 189.077
1001	178.009857
