# Supplementary material for: Short-wavelength-sensitive 2 (Sws2) visual photopigment models combined with atomistic molecular simulations to predict spectral peaks of absorbance
Source: PLoS Comput Biol. 2020 Oct 21;16(10):e1008212. doi: 10.1371/journal.pcbi.1008212 (PMC7605715; doi:10.1371/journal.pcbi.1008212)
Supplement: S1 File — (ZIP) [file pcbi.1008212.s007.zip › S1_File/L-goodei-SWS2B-Angles/Angle2.dat]

0	69.809174
1	73.611404
2	60.605896
3	70.061325
4	60.013538
5	56.040298
6	51.905640
7	53.046864
8	63.200378
9	65.294861
10	65.898628
11	59.711967
12	69.013916
13	63.290787
14	64.606689
15	69.524612
16	59.563622
17	62.262783
18	60.619030
19	57.655785
20	60.794891
21	52.593224
22	62.968464
23	57.738361
24	55.724628
25	58.365395
26	57.988708
27	57.933704
28	60.002781
29	52.705704
30	59.533848
31	57.372360
32	61.671146
33	58.349266
34	61.609264
35	54.855213
36	66.440643
37	59.044842
38	61.611824
39	57.257412
40	67.025673
41	66.042625
42	59.883705
43	68.491348
44	63.229523
45	65.230446
46	64.737404
47	61.045498
48	62.940857
49	61.922012
50	63.417904
51	64.233871
52	60.358238
53	64.807381
54	66.388054
55	64.374008
56	61.724442
57	60.795582
58	60.549122
59	57.230545
60	63.691639
61	61.963940
62	66.677612
63	66.720505
64	68.735504
65	68.892204
66	68.529549
67	63.815414
68	64.853668
69	66.717003
70	69.900749
71	64.060471
72	69.267136
73	66.255234
74	61.754868
75	63.149014
76	60.575787
77	62.929237
78	60.014351
79	66.108833
80	63.478931
81	67.282433
82	69.370209
83	64.581543
84	63.372383
85	64.912079
86	66.268921
87	65.639832
88	68.296646
89	67.459610
90	66.829254
91	66.737373
92	68.242958
93	66.215851
94	66.250847
95	71.336685
96	67.827377
97	70.112411
98	68.308258
99	67.917114
100	65.408974
101	74.363701
102	64.037979
103	68.899559
104	64.188194
105	67.750763
106	62.248173
107	66.146713
108	67.517426
109	64.569588
110	70.901878
111	66.676537
112	67.040970
113	64.854790
114	66.987267
115	71.422409
116	70.922615
117	68.264214
118	68.000038
119	60.823540
120	64.222031
121	65.359962
122	65.302902
123	66.046677
124	64.505798
125	68.828636
126	64.027908
127	63.214367
128	62.372467
129	65.230957
130	71.037437
131	64.756744
132	64.214249
133	65.211052
134	65.438225
135	67.555511
136	67.077866
137	72.170807
138	67.467949
139	64.465424
140	65.455383
141	68.033562
142	62.984325
143	70.015419
144	69.658630
145	70.461914
146	64.727875
147	64.227516
148	66.412354
149	66.502106
150	69.549355
151	66.151100
152	63.596474
153	71.329941
154	72.471161
155	68.480583
156	62.540115
157	70.281914
158	63.873943
159	63.293316
160	62.529408
161	64.424316
162	63.612003
163	65.376419
164	67.578049
165	69.427338
166	66.524429
167	57.394653
168	59.224873
169	62.072796
170	61.808075
171	68.124184
172	65.932457
173	66.198639
174	65.572731
175	64.730934
176	68.075493
177	63.313145
178	62.256752
179	68.367210
180	71.089287
181	70.268051
182	72.066490
183	61.596390
184	65.934837
185	65.698784
186	63.650486
187	66.876526
188	67.934547
189	66.631752
190	66.815376
191	60.805862
192	72.408127
193	66.342255
194	64.221634
195	64.418633
196	68.174911
197	66.606133
198	66.507355
199	62.110600
200	64.745567
201	65.271751
202	65.291420
203	62.543598
204	65.747345
205	61.864082
206	57.703724
207	67.399139
208	64.611008
209	60.999226
210	69.963036
211	74.178520
212	66.560562
213	61.591587
214	70.847023
215	65.470764
216	64.117470
217	64.318756
218	65.382278
219	70.723946
220	68.607727
221	64.302650
222	67.496330
223	65.427109
224	69.335899
225	62.919842
226	63.246754
227	65.063530
228	62.520199
229	61.699524
230	65.246300
231	68.628128
232	68.293472
233	66.252571
234	64.199066
235	70.925499
236	64.451027
237	66.863968
238	62.161499
239	69.313095
240	62.881016
241	61.650558
242	67.626038
243	67.555771
244	67.457375
245	61.912312
246	64.307404
247	63.635712
248	64.816223
249	68.681702
250	66.661873
251	68.371300
252	65.844902
253	65.569077
254	67.894867
255	64.497215
256	67.039536
257	61.574558
258	65.292572
259	71.023087
260	69.670609
261	67.881287
262	69.706810
263	69.044785
264	65.344460
265	68.341431
266	67.215324
267	66.558617
268	65.704247
269	67.309280
270	69.272690
271	68.807182
272	62.736267
273	64.702835
274	67.201759
275	61.795258
276	64.348877
277	72.164726
278	63.693836
279	66.130142
280	66.156143
281	68.482513
282	70.836166
283	63.515522
284	64.034576
285	65.875565
286	64.130798
287	70.015205
288	64.014275
289	62.071396
290	75.048210
291	71.132698
292	67.621437
293	64.093285
294	68.486183
295	64.330597
296	68.544243
297	64.149887
298	63.519169
299	63.039417
300	64.296036
301	69.760086
302	67.666023
303	63.152225
304	67.113792
305	63.513386
306	69.290398
307	61.371964
308	70.052071
309	72.363312
310	62.357224
311	58.814327
312	67.194313
313	61.615238
314	66.111282
315	65.346336
316	65.627777
317	62.761864
318	64.599380
319	66.967873
320	63.065712
321	64.789650
322	65.489052
323	63.644703
324	60.083290
325	65.868019
326	67.092400
327	63.395378
328	71.192719
329	70.122627
330	68.893761
331	66.044601
332	65.810982
333	66.187454
334	62.008938
335	62.954906
336	64.242302
337	62.324284
338	67.553253
339	65.125305
340	62.132263
341	60.897549
342	71.640396
343	68.860374
344	71.433960
345	66.717049
346	66.231277
347	68.695061
348	68.260742
349	69.043739
350	63.381119
351	67.890709
352	61.180893
353	63.657509
354	60.386208
355	65.961754
356	71.222191
357	64.646790
358	64.322273
359	64.506577
360	70.291977
361	67.090805
362	69.057457
363	62.052952
364	61.661106
365	68.564674
366	63.729313
367	62.313217
368	62.060219
369	64.589615
370	65.649498
371	63.692726
372	68.952194
373	61.442299
374	64.724838
375	59.950142
376	61.135994
377	62.871483
378	63.946884
379	65.081451
380	65.240982
381	62.017277
382	65.982574
383	61.222717
384	55.460300
385	62.427540
386	64.841431
387	65.071304
388	66.987984
389	58.732113
390	67.553764
391	65.566948
392	55.502522
393	69.133751
394	62.223961
395	62.587490
396	69.780319
397	67.090385
398	68.618454
399	65.602852
400	66.431435
401	62.677944
402	66.244171
403	65.626213
404	64.519707
405	67.593361
406	65.441032
407	67.124725
408	66.261391
409	60.744976
410	63.933216
411	63.361542
412	63.988548
413	65.743698
414	62.651932
415	64.395325
416	57.601360
417	61.222210
418	65.569664
419	63.991573
420	62.758560
421	67.353867
422	64.655586
423	61.955696
424	62.849079
425	65.322357
426	67.554230
427	66.693962
428	63.812622
429	65.958031
430	68.816315
431	67.138145
432	70.580360
433	64.257935
434	68.775246
435	68.316727
436	66.662674
437	69.392441
438	63.443436
439	68.533119
440	63.003647
441	66.993500
442	63.267246
443	65.289680
444	66.854485
445	70.386810
446	68.930519
447	63.434189
448	66.075104
449	67.253983
450	66.098793
451	67.048355
452	66.106651
453	67.789635
454	68.009010
455	63.085800
456	66.431534
457	66.175972
458	70.133469
459	70.296867
460	63.467163
461	67.022751
462	69.873993
463	61.953308
464	61.263996
465	66.217476
466	68.275734
467	71.941757
468	68.333839
469	64.481041
470	67.930000
471	66.649948
472	71.282387
473	67.469109
474	66.522522
475	67.316902
476	61.554893
477	64.543900
478	68.559135
479	68.273300
480	62.846996
481	65.432304
482	68.944298
483	69.097618
484	64.369881
485	63.532612
486	66.422684
487	63.126831
488	63.177624
489	67.437668
490	63.445171
491	64.023911
492	59.578510
493	67.074135
494	65.399361
495	67.040443
496	61.081379
497	62.071045
498	64.858437
499	63.143951
500	62.273323
501	66.182770
502	66.831635
503	64.302483
504	63.233913
505	65.152840
506	66.603348
507	63.280346
508	63.530357
509	60.803375
510	60.249187
511	64.807259
512	65.960831
513	63.044540
514	56.373966
515	65.595490
516	61.720493
517	62.071163
518	66.269394
519	61.786034
520	62.656494
521	63.702511
522	65.109276
523	60.230465
524	65.923302
525	63.733631
526	66.911652
527	60.491638
528	59.984791
529	62.903625
530	63.593433
531	60.737526
532	63.248974
533	61.719208
534	65.061478
535	59.988911
536	68.140373
537	62.500042
538	66.255348
539	62.025051
540	59.913803
541	65.029854
542	60.730827
543	61.659958
544	62.899895
545	64.578049
546	58.853569
547	61.747002
548	57.068768
549	64.213531
550	58.786980
551	61.397785
552	63.068253
553	61.062275
554	67.674110
555	65.464493
556	70.354912
557	67.343513
558	62.642555
559	65.045692
560	65.727783
561	62.289108
562	63.855114
563	65.831833
564	61.942993
565	63.332699
566	62.448631
567	66.765533
568	60.735813
569	62.272804
570	61.195805
571	59.283749
572	60.826687
573	64.144218
574	63.560970
575	62.035282
576	65.199127
577	62.512268
578	66.031082
579	64.905525
580	60.288528
581	67.399864
582	68.451569
583	61.950493
584	64.167091
585	62.758327
586	63.316994
587	64.673088
588	67.567131
589	61.882000
590	63.949917
591	64.318535
592	70.044571
593	67.281586
594	66.860519
595	64.854332
596	65.534637
597	65.366264
598	60.553864
599	61.306816
600	60.920925
601	59.673306
602	64.433853
603	60.889942
604	63.808372
605	63.474575
606	63.592594
607	60.890850
608	59.268364
609	58.359562
610	62.521141
611	64.951126
612	59.327248
613	56.950344
614	60.739555
615	66.331566
616	61.958443
617	65.885429
618	62.112862
619	61.653160
620	63.632313
621	67.064728
622	66.607956
623	61.962254
624	66.243889
625	61.002491
626	59.155304
627	63.400188
628	59.232433
629	61.509666
630	62.613586
631	66.478737
632	67.634750
633	67.782341
634	62.260494
635	56.624325
636	62.161034
637	60.931477
638	58.371365
639	65.506653
640	66.240334
641	59.602169
642	67.060097
643	59.092228
644	58.226658
645	66.812202
646	61.723309
647	60.912952
648	64.057114
649	60.589317
650	59.889141
651	63.732430
652	63.367867
653	61.123390
654	63.390808
655	67.319878
656	62.606705
657	62.223392
658	59.134411
659	64.851204
660	63.591213
661	61.689224
662	62.049660
663	69.297249
664	60.188366
665	59.102276
666	60.490841
667	66.135986
668	62.511757
669	64.335136
670	62.145264
671	63.993942
672	60.327114
673	59.852936
674	60.138237
675	60.546410
676	65.869781
677	59.533772
678	62.741619
679	61.608521
680	62.518929
681	62.160461
682	64.195656
683	61.020363
684	59.851372
685	65.790703
686	60.987072
687	62.865143
688	61.684742
689	57.794361
690	62.850986
691	63.309502
692	61.894279
693	62.624729
694	58.851910
695	62.496765
696	60.704243
697	61.012447
698	59.578621
699	65.239136
700	63.460670
701	59.750652
702	64.015373
703	57.760159
704	68.505844
705	62.453262
706	62.315731
707	61.343548
708	60.444012
709	68.456558
710	67.324486
711	64.104446
712	63.266109
713	57.874561
714	64.307632
715	62.861053
716	59.812664
717	62.762959
718	63.022614
719	62.834461
720	56.270439
721	60.066795
722	60.700329
723	63.595791
724	62.320892
725	59.500832
726	67.777962
727	63.757732
728	60.828857
729	67.239288
730	62.865368
731	65.825523
732	66.542511
733	64.627914
734	68.730774
735	66.407425
736	60.703285
737	64.586060
738	64.046928
739	62.912121
740	62.104656
741	64.823708
742	67.939117
743	65.179222
744	61.017200
745	62.196285
746	63.552605
747	61.729118
748	59.153824
749	61.789169
750	64.783165
751	65.945145
752	57.866535
753	66.814110
754	62.449997
755	64.745316
756	61.475365
757	66.028831
758	60.486053
759	64.529160
760	66.358536
761	65.390884
762	61.123821
763	64.673454
764	65.800453
765	71.028526
766	63.120144
767	64.860428
768	68.627975
769	62.646744
770	64.281387
771	69.173950
772	67.827621
773	63.929485
774	64.145393
775	64.848320
776	63.265182
777	69.324104
778	64.094719
779	64.970161
780	68.766556
781	66.052933
782	63.267735
783	64.284004
784	65.434044
785	64.927574
786	63.029095
787	64.461494
788	63.457310
789	60.504044
790	65.088791
791	64.749573
792	66.240150
793	63.397728
794	64.524117
795	61.554501
796	71.183243
797	65.347763
798	61.300838
799	67.967918
800	62.218517
801	64.809608
802	67.789284
803	66.277069
804	63.362389
805	65.418144
806	61.259857
807	64.885643
808	63.249439
809	62.945290
810	62.529282
811	65.154228
812	65.231979
813	66.142204
814	61.605774
815	64.975838
816	60.176857
817	62.250046
818	59.974533
819	63.557167
820	60.489391
821	63.041378
822	62.344730
823	67.360603
824	62.481583
825	60.960606
826	67.202072
827	63.552864
828	58.652760
829	66.890381
830	58.599171
831	61.082954
832	64.498917
833	67.776001
834	67.131950
835	63.545807
836	67.169403
837	63.014290
838	67.096245
839	65.753448
840	63.844662
841	63.953903
842	66.302414
843	65.268211
844	60.306870
845	58.965496
846	62.314945
847	65.440964
848	60.547836
849	63.853622
850	59.720264
851	64.118828
852	60.431595
853	57.773701
854	62.734863
855	60.950375
856	59.890076
857	66.219406
858	62.497059
859	59.905895
860	55.752239
861	47.889187
862	60.241291
863	55.299183
864	61.088299
865	60.778732
866	65.816589
867	65.796242
868	63.438950
869	58.053562
870	64.410660
871	70.274300
872	65.499931
873	66.539940
874	67.765953
875	64.202843
876	65.963821
877	64.003525
878	63.889393
879	67.125862
880	62.392727
881	66.312202
882	58.426243
883	66.076691
884	62.237492
885	66.508987
886	63.285255
887	60.357410
888	59.679825
889	62.491211
890	59.283527
891	59.217796
892	64.999275
893	62.837933
894	64.917763
895	65.903709
896	64.464386
897	59.340519
898	63.611259
899	61.806820
900	60.945770
901	59.656300
902	65.931961
903	59.707890
904	59.199150
905	66.386253
906	60.615387
907	66.299286
908	70.976021
909	61.837440
910	66.039978
911	65.131485
912	61.332600
913	67.157066
914	63.856129
915	61.930267
916	63.558178
917	65.857277
918	64.768715
919	58.493195
920	63.951225
921	60.864868
922	63.799999
923	61.316864
924	61.515102
925	65.248085
926	68.539543
927	62.791924
928	59.933952
929	60.745537
930	62.392345
931	60.336143
932	62.031887
933	59.768528
934	60.597813
935	62.842644
936	58.484280
937	64.295792
938	69.450806
939	61.569717
940	61.708042
941	63.356312
942	67.367645
943	66.317085
944	68.955727
945	69.277443
946	69.352859
947	65.389755
948	65.136864
949	74.676498
950	70.126724
951	70.877884
952	65.747910
953	61.700222
954	67.326050
955	67.653656
956	65.312386
957	70.614136
958	62.586685
959	61.931797
960	62.305172
961	67.671600
962	62.920673
963	61.941402
964	67.997948
965	64.481644
966	64.849960
967	63.642162
968	65.086784
969	64.459366
970	64.949806
971	62.800167
972	57.345570
973	63.391376
974	66.185959
975	57.653225
976	65.916779
977	58.083725
978	63.039307
979	66.399330
980	66.609192
981	60.608128
982	66.614983
983	63.734783
984	65.863106
985	60.105576
986	64.960617
987	66.968903
988	65.646263
989	63.333107
990	68.335564
991	64.001678
992	69.973122
993	63.107151
994	62.860088
995	61.191883
996	63.199169
997	62.876804
998	60.820446
999	65.901421
1000	64.490768
1001	57.436707
