# Supplementary material for: Short-wavelength-sensitive 2 (Sws2) visual photopigment models combined with atomistic molecular simulations to predict spectral peaks of absorbance
Source: PLoS Comput Biol. 2020 Oct 21;16(10):e1008212. doi: 10.1371/journal.pcbi.1008212 (PMC7605715; doi:10.1371/journal.pcbi.1008212)
Supplement: S1 File — (ZIP) [file pcbi.1008212.s007.zip › S1_File/L-goodei-SWS2B-Angles/Torsion12.dat]

0	-29.594114
1	-42.661129
2	-16.729738
3	-2.823973
4	0.469667
5	-13.023560
6	27.560640
7	9.200050
8	-23.767742
9	30.733185
10	31.781301
11	18.086411
12	-15.991797
13	15.906694
14	-37.888943
15	-51.835804
16	18.270105
17	-32.009758
18	-4.315273
19	-25.250593
20	-17.544794
21	-11.167280
22	-16.660580
23	-20.565861
24	1.576837
25	-15.779341
26	-11.438081
27	-13.580557
28	-36.803085
29	-14.481739
30	4.787795
31	-0.077424
32	-12.976535
33	5.029054
34	-16.437553
35	-23.405640
36	-35.062645
37	-5.180482
38	7.989195
39	7.849903
40	9.769099
41	11.614889
42	-29.235905
43	-21.051043
44	-25.334227
45	-12.960255
46	-27.419865
47	-8.453190
48	-14.738780
49	-12.362247
50	-47.573093
51	-19.816828
52	-20.188801
53	-11.423747
54	9.035353
55	-21.920685
56	12.447665
57	-26.805782
58	-12.375104
59	-5.938184
60	-8.428219
61	-18.664972
62	-11.440661
63	-30.447088
64	-18.431795
65	13.115289
66	-12.858074
67	-19.532881
68	-22.078171
69	-30.666378
70	-42.105045
71	-37.887020
72	-19.666927
73	-10.996264
74	0.180993
75	-2.584938
76	-4.542610
77	-11.393000
78	-13.990090
79	-17.680832
80	-7.082089
81	-9.399330
82	-15.271717
83	6.437840
84	9.375927
85	-8.986822
86	-0.695549
87	-16.432047
88	-19.785542
89	-11.546027
90	9.938891
91	-16.473452
92	-2.876311
93	-26.200256
94	-28.845678
95	-2.140537
96	-23.911983
97	-18.184393
98	21.103558
99	-19.294466
100	-6.000300
101	-11.918564
102	5.674446
103	-26.660706
104	-14.311024
105	-17.856844
106	-12.624602
107	3.496613
108	-31.060198
109	4.009173
110	22.098328
111	-10.692730
112	-11.509587
113	-14.308962
114	33.905205
115	-18.652344
116	-6.448516
117	-12.582016
118	5.569180
119	-2.785889
120	-5.372313
121	-6.908672
122	-13.472329
123	2.460204
124	7.381726
125	-22.909828
126	20.900316
127	-32.586750
128	2.879462
129	-7.769057
130	-7.515054
131	-21.824039
132	-27.543644
133	3.918769
134	-48.274017
135	-10.681675
136	-34.067188
137	-20.953106
138	-14.572124
139	1.746101
140	10.047061
141	-9.584495
142	-12.618589
143	-23.817204
144	-5.534908
145	-10.352280
146	-1.086139
147	-14.105280
148	31.734528
149	-28.137403
150	5.298317
151	-23.082323
152	-0.717240
153	8.858294
154	7.110148
155	5.814814
156	-24.229546
157	16.349476
158	7.711270
159	41.372753
160	-36.755638
161	-13.380613
162	1.904499
163	-15.487384
164	-13.907208
165	-4.690145
166	-3.853926
167	-1.591920
168	-16.004866
169	-32.185429
170	0.027825
171	-23.729872
172	-21.798664
173	6.804273
174	3.946731
175	-20.032053
176	3.343127
177	-17.798548
178	-40.190155
179	18.025080
180	-31.254742
181	-3.136406
182	-9.461823
183	-24.510006
184	-28.902706
185	-15.412104
186	6.196198
187	-12.827081
188	-32.041637
189	15.413523
190	-10.565570
191	27.269098
192	-20.131636
193	-19.280989
194	27.592497
195	9.641872
196	-8.748361
197	-26.414709
198	13.587114
199	-38.536110
200	-11.941430
201	-25.112566
202	-28.529810
203	8.069730
204	-13.689099
205	-7.133941
206	0.984911
207	-0.725350
208	-7.882360
209	-26.147106
210	-23.105379
211	-31.348042
212	-22.517195
213	-22.405096
214	-28.953226
215	-21.354866
216	-4.001790
217	18.483679
218	0.711409
219	-28.009674
220	-4.901232
221	-2.673578
222	-15.148366
223	11.258135
224	-24.340111
225	-2.206260
226	7.269115
227	-4.933284
228	-4.955769
229	7.088828
230	-27.631191
231	-5.646084
232	-4.579790
233	-16.137817
234	-38.349091
235	52.267754
236	9.849164
237	-13.847836
238	5.704573
239	-5.815832
240	-20.156799
241	-51.091442
242	-20.001951
243	-32.337387
244	-11.915171
245	-8.399493
246	1.993738
247	-23.252464
248	-10.180543
249	-19.729965
250	13.164059
251	-23.541618
252	-10.135493
253	27.611526
254	-8.710255
255	-6.991580
256	9.044556
257	-1.318062
258	-24.185953
259	0.360987
260	2.469368
261	-13.657130
262	-116.821533
263	-129.282883
264	-120.767799
265	-128.663010
266	-137.321808
267	-112.512245
268	-144.540802
269	-123.972336
270	-132.135483
271	-124.852364
272	-138.612152
273	-118.364265
274	-133.680496
275	-111.962830
276	-120.283195
277	-146.321960
278	-102.505821
279	-112.670578
280	-115.648567
281	-139.686935
282	-129.248337
283	-132.510544
284	-139.018188
285	-118.660561
286	-112.765083
287	-142.093796
288	-91.501488
289	-134.085938
290	-114.138168
291	-125.583588
292	-118.259369
293	-105.548073
294	-110.685730
295	-124.372009
296	-128.208603
297	-133.112701
298	-131.233948
299	-111.387794
300	-122.447906
301	-120.871193
302	-126.978134
303	-126.277985
304	-122.207741
305	-112.425781
306	-122.357635
307	-129.686340
308	-117.308456
309	-133.296036
310	-124.673630
311	-103.409012
312	-130.862015
313	-131.447617
314	-121.126793
315	-126.457253
316	-130.385559
317	-129.775116
318	-115.096954
319	-142.514145
320	-94.295784
321	-124.690666
322	-118.714409
323	-119.178917
324	-122.779854
325	-125.070793
326	-135.680847
327	-112.324303
328	-122.246849
329	-111.490501
330	-110.035370
331	-122.055099
332	-134.181320
333	-131.043961
334	-129.824326
335	-116.441597
336	-109.581177
337	-113.470413
338	-142.315292
339	-130.837997
340	-109.343460
341	-127.436577
342	-123.800789
343	-129.214264
344	-131.845810
345	-122.856789
346	-110.469841
347	-122.314262
348	-120.375092
349	-134.130020
350	-124.560715
351	-139.879883
352	-6.170584
353	-9.905835
354	-15.776419
355	-24.109064
356	-2.366250
357	-24.811987
358	-16.474960
359	-5.695024
360	-21.303457
361	-42.367191
362	-29.161900
363	-12.712558
364	12.580595
365	-14.767641
366	-0.318898
367	-15.342847
368	-6.702572
369	11.451950
370	-23.092733
371	-19.485683
372	-10.650448
373	-39.895645
374	-18.182117
375	-32.040745
376	-32.322506
377	-18.965063
378	-23.312531
379	0.349819
380	-28.440292
381	-9.435982
382	13.353812
383	-9.318212
384	-23.318403
385	-30.280752
386	-25.387842
387	-2.773626
388	-38.149162
389	0.742483
390	9.894031
391	-1.127015
392	-29.289371
393	-17.040897
394	-0.204713
395	-10.279513
396	-27.542004
397	-6.744483
398	7.844151
399	7.295953
400	-47.826977
401	-33.912064
402	-34.746555
403	-19.770603
404	0.201203
405	-36.589737
406	-9.024112
407	-4.691258
408	-19.720322
409	1.301693
410	-9.640112
411	19.948452
412	-6.409276
413	-33.287251
414	-21.270617
415	-10.951858
416	-23.789818
417	-14.666277
418	4.987231
419	-18.852919
420	5.766426
421	-6.076993
422	12.624990
423	-17.762514
424	-31.043156
425	-13.635225
426	8.355655
427	-27.186630
428	21.922922
429	6.690431
430	29.488529
431	-19.321924
432	-26.628479
433	-45.262897
434	-22.502451
435	-36.534889
436	-28.697906
437	-55.204350
438	-9.443015
439	-8.949204
440	-32.641193
441	-12.128113
442	-15.866272
443	10.580321
444	-21.673386
445	-6.993403
446	8.181424
447	-10.221151
448	13.636595
449	1.694318
450	-18.313992
451	-2.914205
452	0.335231
453	-6.461884
454	-28.620787
455	18.618319
456	-20.845177
457	-9.850083
458	-35.580772
459	-17.104973
460	-12.083243
461	-31.846901
462	-10.506611
463	5.904817
464	5.394436
465	-22.282475
466	-33.068592
467	-25.025282
468	-8.292699
469	-24.561886
470	-8.307883
471	-12.525805
472	7.905938
473	3.198988
474	15.279128
475	10.492229
476	-52.758556
477	18.190105
478	3.233640
479	8.508802
480	1.178189
481	34.118118
482	-5.668781
483	18.455835
484	2.479229
485	10.205793
486	14.138565
487	-15.835896
488	15.321585
489	-23.198042
490	6.242909
491	-8.950318
492	25.879526
493	-20.850731
494	14.920089
495	-10.404066
496	-24.908464
497	-21.840441
498	-4.572004
499	-20.829981
500	-0.078778
501	-35.577229
502	28.055166
503	-26.968475
504	-1.578640
505	-10.648192
506	11.252864
507	3.656695
508	5.842897
509	-2.593934
510	-18.766518
511	-41.319157
512	7.814987
513	-16.070122
514	4.345578
515	31.823744
516	-25.644140
517	-7.957874
518	31.126833
519	-27.343609
520	9.394175
521	21.413864
522	-29.681147
523	8.543075
524	10.090885
525	-28.836946
526	-11.738317
527	-14.967410
528	-6.619853
529	1.909152
530	4.657279
531	-6.624101
532	-5.156838
533	36.459881
534	-15.001580
535	64.778419
536	-4.189138
537	12.197181
538	-15.585351
539	10.416542
540	-25.027370
541	6.825164
542	-13.275865
543	-17.462526
544	-22.020844
545	-35.952442
546	-21.576099
547	10.551682
548	-9.366749
549	3.600612
550	-0.732897
551	6.534630
552	-7.807754
553	11.834488
554	-55.731079
555	-11.934270
556	11.452804
557	0.578694
558	-21.915777
559	-4.076151
560	17.419872
561	-9.325232
562	5.862874
563	-5.771657
564	-11.189247
565	-2.405817
566	-23.782360
567	-37.272026
568	-11.579123
569	2.339357
570	14.283325
571	16.965492
572	1.882643
573	-22.829674
574	-21.562117
575	45.509361
576	-7.818398
577	-13.156082
578	-8.172989
579	25.701096
580	-5.672219
581	-2.747905
582	-20.668276
583	2.336665
584	-30.492352
585	11.107058
586	13.609531
587	-20.298317
588	-2.963015
589	-38.230003
590	4.947671
591	-24.185335
592	-50.950710
593	28.928324
594	-10.120912
595	-4.890468
596	-3.123059
597	36.462486
598	27.690283
599	1.450194
600	-0.884761
601	-5.757485
602	3.178768
603	-21.161755
604	-8.981526
605	-3.792764
606	-2.927622
607	1.867549
608	6.332011
609	-4.892581
610	-9.879250
611	0.092016
612	-20.243399
613	-24.249409
614	-18.174959
615	47.635593
616	6.968157
617	-1.961896
618	-50.725140
619	-5.649835
620	18.671709
621	10.659038
622	3.171639
623	-37.762272
624	11.197668
625	-15.956104
626	-3.082831
627	-5.865474
628	5.790178
629	-9.916904
630	19.059834
631	-9.558127
632	-21.593819
633	-24.502371
634	11.132577
635	-1.775023
636	-17.604918
637	24.623371
638	1.960096
639	-7.064602
640	-1.289574
641	-14.552905
642	-45.002033
643	-19.321476
644	6.107180
645	-32.318954
646	-14.077809
647	4.656473
648	5.846889
649	6.989581
650	12.547739
651	10.457002
652	-27.457893
653	-6.089295
654	-2.054459
655	4.871576
656	-1.841156
657	-20.654875
658	2.235518
659	-14.517009
660	-14.738293
661	-25.537493
662	-19.402107
663	-43.691116
664	-3.648857
665	-2.437889
666	-20.075256
667	12.315357
668	-14.332325
669	-20.422318
670	6.281712
671	-12.281737
672	-5.034720
673	1.259500
674	-18.438059
675	19.256325
676	-15.286192
677	8.053729
678	-2.812958
679	-32.288773
680	8.714972
681	-4.140493
682	-13.050354
683	-19.752102
684	-8.756899
685	23.167027
686	-5.387220
687	-25.627235
688	-16.221115
689	8.154260
690	-33.035011
691	-19.763691
692	-35.493221
693	7.021856
694	1.521129
695	-17.746885
696	-13.913413
697	1.639787
698	16.736422
699	4.518091
700	-16.286615
701	-21.412561
702	-22.253429
703	-7.061675
704	3.986881
705	-45.078312
706	2.187113
707	-27.785664
708	8.560721
709	-14.858566
710	-6.959593
711	-17.974049
712	0.167879
713	-14.575113
714	5.878436
715	-15.875897
716	-27.698025
717	-42.281799
718	3.949765
719	2.266858
720	-27.342760
721	-9.117425
722	1.420502
723	6.700201
724	-8.932875
725	-7.877007
726	-2.956121
727	-27.708675
728	18.386269
729	-8.211185
730	-0.153432
731	-7.427283
732	-8.850696
733	-7.909315
734	-3.398156
735	-20.917402
736	1.251235
737	8.244643
738	-9.384060
739	12.747610
740	-16.054651
741	-21.824810
742	39.104145
743	2.042063
744	21.661104
745	-10.814350
746	3.004066
747	-6.797588
748	-1.746160
749	-7.327713
750	17.499283
751	-18.701246
752	-59.707321
753	-7.722147
754	-12.701473
755	-13.211266
756	-22.309147
757	8.613017
758	-14.628901
759	-19.796141
760	-10.896358
761	-19.537878
762	0.855666
763	-14.636930
764	-6.090807
765	-39.645317
766	-32.524837
767	-25.919643
768	-38.105282
769	-75.046043
770	-30.877922
771	-9.196220
772	-20.056376
773	-13.893759
774	-5.805277
775	-2.004478
776	-9.542537
777	-33.447208
778	5.339009
779	-20.736755
780	-4.999504
781	14.251660
782	-0.739386
783	-16.999285
784	-16.428989
785	22.709959
786	-48.519375
787	6.497611
788	-32.807533
789	-24.480019
790	-6.798043
791	-16.950193
792	-0.829076
793	-20.732086
794	-29.740070
795	-17.592054
796	-24.770855
797	10.534669
798	-6.348825
799	-11.766341
800	7.792997
801	24.038094
802	1.665550
803	-27.735561
804	19.464052
805	-4.708228
806	-54.691376
807	-4.349914
808	-15.349841
809	-19.584002
810	-14.550739
811	-10.341778
812	27.736563
813	-42.559906
814	31.180202
815	17.806562
816	-16.717407
817	-33.548191
818	-16.901766
819	14.579469
820	-21.925123
821	-14.358887
822	8.006455
823	10.304152
824	-20.848625
825	34.504738
826	-23.059608
827	-21.494204
828	-37.791241
829	-25.396938
830	-3.395788
831	-8.878473
832	11.622386
833	16.571342
834	-11.392483
835	-28.484848
836	-32.348282
837	-4.125191
838	-26.440184
839	3.095397
840	-6.166749
841	-22.033171
842	14.777993
843	-9.959700
844	-4.749166
845	33.015774
846	-8.704227
847	-28.517044
848	-27.494095
849	12.407169
850	-12.171792
851	-16.718672
852	-16.016369
853	-28.490416
854	-10.980492
855	-9.610831
856	-17.812550
857	-23.675377
858	-3.469859
859	5.689930
860	-14.373172
861	-2.326281
862	11.004768
863	-34.757202
864	-31.491222
865	-21.709923
866	1.014915
867	-5.667834
868	-45.840836
869	-7.302810
870	-13.239498
871	27.815937
872	1.557201
873	-22.238491
874	-30.758074
875	-5.314213
876	-2.070202
877	-3.777680
878	-27.966675
879	13.494713
880	1.874542
881	11.227629
882	6.705696
883	24.160181
884	-8.508779
885	-1.162432
886	0.484894
887	1.460190
888	-11.959208
889	-10.887976
890	4.015943
891	-32.018665
892	-4.596924
893	-29.765848
894	10.181553
895	-5.103037
896	-22.010517
897	-46.505558
898	-1.224725
899	14.343553
900	24.152880
901	22.340590
902	7.709126
903	-29.667416
904	-17.009043
905	4.157127
906	-36.967285
907	-33.705994
908	-29.414417
909	-19.173553
910	-20.657753
911	-15.284022
912	-49.496300
913	-51.788170
914	-8.843867
915	-11.031904
916	-10.818734
917	-31.853203
918	8.115579
919	-30.604931
920	6.886709
921	21.143034
922	2.191224
923	6.139272
924	-16.559563
925	-18.841051
926	15.489126
927	-16.888960
928	-21.984303
929	-34.637295
930	12.017056
931	-9.422666
932	-38.319630
933	20.834373
934	5.508332
935	7.542420
936	-120.794205
937	-119.708153
938	-141.381363
939	-121.715546
940	-112.838760
941	-123.849663
942	-134.882996
943	-130.241379
944	-122.554840
945	-122.297585
946	129.190552
947	-118.607407
948	-142.461136
949	-135.199158
950	-111.433937
951	-118.842598
952	-129.034195
953	-113.861526
954	-115.390488
955	-123.097359
956	-111.936188
957	-84.158836
958	-153.705948
959	-122.780670
960	-155.250473
961	-137.688049
962	-99.114433
963	-130.353378
964	-133.891357
965	-119.961304
966	-107.695686
967	-131.234024
968	-110.078133
969	-125.363449
970	-126.649292
971	-133.994751
972	-103.030655
973	-110.427071
974	-123.017075
975	-138.893402
976	-127.992859
977	-129.025497
978	-120.222275
979	-136.964279
980	-117.096588
981	-127.593071
982	-121.841576
983	-125.857933
984	-113.534775
985	-112.826950
986	-120.171265
987	-106.724571
988	-102.105118
989	-144.131897
990	-142.333084
991	-127.342926
992	-119.287682
993	-127.217659
994	-128.365723
995	-122.850014
996	-99.788292
997	-148.172546
998	-139.813690
999	-127.346451
1000	-143.224854
1001	-141.268524
