# Supplementary material for: Short-wavelength-sensitive 2 (Sws2) visual photopigment models combined with atomistic molecular simulations to predict spectral peaks of absorbance
Source: PLoS Comput Biol. 2020 Oct 21;16(10):e1008212. doi: 10.1371/journal.pcbi.1008212 (PMC7605715; doi:10.1371/journal.pcbi.1008212)
Supplement: S1 File — (ZIP) [file pcbi.1008212.s007.zip › S1_File/L-goodei-SWS2B-Angles/Angle1.dat]

0	127.351135
1	125.889366
2	133.031647
3	128.936569
4	132.205017
5	126.855698
6	124.640419
7	127.835999
8	133.610291
9	126.939522
10	130.726196
11	124.049416
12	130.512985
13	127.551231
14	127.349274
15	129.566132
16	122.745193
17	126.366577
18	128.883545
19	123.350174
20	123.898201
21	122.025291
22	126.114555
23	126.726456
24	124.997643
25	124.932655
26	128.678070
27	126.960472
28	127.661499
29	125.226303
30	125.520576
31	126.483177
32	126.742348
33	129.554993
34	124.713577
35	127.550957
36	121.189087
37	128.048279
38	118.365906
39	133.340561
40	123.973740
41	124.658997
42	137.092072
43	130.893372
44	131.319946
45	125.244583
46	122.098701
47	129.852615
48	126.131264
49	125.950905
50	125.409859
51	124.235664
52	128.622482
53	122.758926
54	122.484253
55	127.043312
56	123.341446
57	131.458817
58	126.259453
59	127.606293
60	130.901581
61	127.290062
62	124.594444
63	131.299973
64	129.073547
65	123.401794
66	123.743851
67	130.701874
68	127.048737
69	130.860657
70	129.302399
71	124.193451
72	125.576881
73	126.894669
74	125.962677
75	124.972107
76	127.285156
77	128.954773
78	118.497993
79	124.306702
80	128.093933
81	121.146820
82	130.063690
83	123.205193
84	126.196831
85	121.627853
86	131.843292
87	127.714729
88	125.201752
89	129.945877
90	128.277847
91	129.374924
92	128.909668
93	125.819832
94	127.721222
95	125.711311
96	129.484604
97	120.988739
98	130.657410
99	127.140968
100	126.852692
101	127.860558
102	125.612907
103	131.052170
104	123.783340
105	130.479614
106	124.593597
107	118.036896
108	122.676781
109	129.557816
110	119.527985
111	124.448982
112	127.315384
113	131.038620
114	121.622910
115	121.906273
116	127.463890
117	126.738914
118	122.568153
119	128.623688
120	124.478081
121	132.404663
122	126.901817
123	117.942139
124	128.167862
125	124.905762
126	126.564583
127	126.770088
128	127.564697
129	128.165848
130	128.823807
131	122.829933
132	126.434456
133	126.901939
134	131.727203
135	125.398041
136	128.252151
137	129.339966
138	124.128441
139	126.774460
140	126.336426
141	125.968468
142	117.538895
143	126.203674
144	127.418373
145	121.037865
146	128.167923
147	132.387665
148	126.011177
149	125.732697
150	123.996994
151	127.598946
152	122.149971
153	120.380783
154	130.544006
155	124.982536
156	135.675018
157	125.849899
158	121.793900
159	120.841019
160	126.170944
161	127.695076
162	127.289528
163	115.693542
164	130.014038
165	126.755516
166	133.299271
167	130.354538
168	130.731827
169	126.022469
170	120.836853
171	128.719162
172	127.348907
173	129.549744
174	126.614418
175	129.175369
176	128.169800
177	117.533211
178	128.471222
179	126.605904
180	121.827698
181	123.181305
182	122.287682
183	129.814285
184	131.814377
185	125.269279
186	121.433319
187	123.362328
188	126.332710
189	124.482590
190	129.147217
191	128.115021
192	131.786819
193	127.933792
194	123.548683
195	128.952225
196	121.366081
197	123.528397
198	126.907936
199	127.126884
200	124.417183
201	120.882195
202	120.409897
203	123.051476
204	127.703705
205	127.795235
206	126.509438
207	119.250488
208	129.190384
209	122.019936
210	128.305939
211	132.707321
212	128.249527
213	122.623756
214	124.921486
215	133.504959
216	125.819351
217	130.065796
218	122.136955
219	133.051239
220	123.096046
221	125.981148
222	125.812973
223	127.706329
224	121.991661
225	126.433907
226	125.441101
227	131.397278
228	122.927986
229	124.935051
230	128.720688
231	121.788902
232	125.430443
233	129.151764
234	126.479477
235	127.840683
236	127.579742
237	123.782005
238	129.733047
239	119.964035
240	124.872536
241	129.727737
242	129.391800
243	119.817307
244	121.809746
245	127.851868
246	127.661865
247	127.978531
248	128.675995
249	125.442017
250	123.604393
251	119.586014
252	124.551544
253	123.435234
254	122.927559
255	124.972916
256	126.788712
257	130.460556
258	126.684303
259	127.906181
260	128.570633
261	123.206421
262	124.722374
263	122.609589
264	125.051971
265	124.190559
266	130.019318
267	129.751694
268	127.462646
269	127.559425
270	128.557098
271	124.497192
272	129.893127
273	127.879517
274	126.083160
275	122.587242
276	128.375671
277	127.121284
278	129.311584
279	126.959610
280	121.671135
281	128.442764
282	121.955307
283	127.878548
284	126.742126
285	123.406906
286	129.374664
287	124.156601
288	126.127640
289	129.941162
290	125.964333
291	130.122635
292	126.166031
293	123.830345
294	128.184952
295	125.902412
296	129.667847
297	118.267181
298	126.517960
299	119.890587
300	124.425697
301	127.941124
302	126.350197
303	124.175858
304	126.634758
305	130.312775
306	130.598846
307	123.434837
308	127.344238
309	132.034485
310	124.003891
311	129.757523
312	129.824142
313	128.099304
314	128.245010
315	130.902405
316	128.278671
317	132.086380
318	125.857178
319	123.528290
320	127.078880
321	124.948082
322	126.179276
323	121.951294
324	123.462982
325	126.635880
326	126.813820
327	128.723648
328	128.412354
329	120.612564
330	133.040848
331	126.065025
332	137.232666
333	122.244461
334	128.197556
335	128.417130
336	127.058334
337	122.631554
338	127.388512
339	132.437485
340	129.844391
341	122.071808
342	130.357803
343	127.327255
344	125.942528
345	130.970764
346	126.393333
347	123.549110
348	129.901550
349	124.211784
350	127.372910
351	127.030663
352	126.629974
353	128.283112
354	123.208061
355	120.750534
356	123.614784
357	124.759132
358	125.517593
359	121.572548
360	121.221382
361	128.726349
362	132.467285
363	129.472336
364	129.961197
365	124.296249
366	126.157219
367	125.472778
368	122.780548
369	120.973495
370	125.524521
371	127.510223
372	123.453705
373	124.412857
374	127.216171
375	123.877296
376	126.764267
377	126.973427
378	125.898857
379	130.330276
380	124.194176
381	123.570213
382	125.231750
383	123.010475
384	126.737579
385	123.308563
386	131.540817
387	120.876534
388	127.423958
389	127.578934
390	124.993813
391	121.452637
392	126.952431
393	127.509277
394	125.461327
395	129.347275
396	121.672714
397	121.352493
398	123.452011
399	122.149834
400	124.314949
401	124.410149
402	129.225418
403	125.365311
404	131.588562
405	126.791908
406	131.724335
407	122.448494
408	121.232513
409	128.933167
410	124.205719
411	126.250778
412	125.321487
413	124.208031
414	126.280006
415	132.089981
416	122.074974
417	127.345573
418	129.227295
419	119.911911
420	129.325851
421	125.325569
422	122.785927
423	121.557755
424	121.414192
425	118.213295
426	122.345863
427	127.439110
428	129.134323
429	125.390144
430	126.318794
431	128.029617
432	125.431580
433	126.173485
434	130.211746
435	126.735062
436	127.278381
437	128.655045
438	124.085892
439	123.552895
440	125.605309
441	119.218781
442	131.180252
443	127.229652
444	121.997055
445	122.516243
446	120.452026
447	124.379509
448	125.806335
449	128.618958
450	129.835281
451	121.426132
452	126.750443
453	124.147942
454	127.669937
455	123.066940
456	130.797394
457	128.783325
458	120.897781
459	126.507797
460	123.298561
461	133.217422
462	121.352203
463	125.776787
464	129.425751
465	130.525177
466	129.413101
467	128.342072
468	127.099426
469	128.891556
470	124.646156
471	132.296051
472	127.549454
473	119.536217
474	128.709320
475	131.253006
476	128.530396
477	120.857231
478	128.692856
479	123.250099
480	123.465714
481	123.270424
482	128.177841
483	128.249023
484	131.729355
485	124.994980
486	127.321548
487	125.459801
488	130.418594
489	123.858612
490	124.281059
491	128.743042
492	123.653503
493	129.873108
494	135.916809
495	123.161163
496	132.245834
497	130.584137
498	124.916565
499	128.450134
500	126.844101
501	126.922920
502	124.821274
503	124.930634
504	128.595078
505	128.878143
506	129.674774
507	124.933014
508	130.919739
509	129.634628
510	123.709373
511	126.570808
512	125.680908
513	124.894913
514	126.679207
515	126.953850
516	127.088226
517	124.680267
518	125.017082
519	127.988640
520	125.423828
521	129.871460
522	128.000824
523	129.100082
524	131.815582
525	127.938957
526	133.823013
527	125.660988
528	127.312622
529	125.762161
530	123.533646
531	127.015251
532	126.055298
533	127.533653
534	131.014984
535	124.682304
536	117.105453
537	134.531799
538	127.805161
539	120.391441
540	131.760559
541	131.716156
542	125.875687
543	127.357185
544	127.021141
545	130.304413
546	124.370346
547	124.212509
548	127.236221
549	126.153526
550	127.486099
551	124.092834
552	127.821190
553	118.177574
554	128.636353
555	126.023277
556	126.652199
557	124.382240
558	130.595428
559	132.576035
560	123.036476
561	123.754410
562	126.924782
563	123.811363
564	120.750740
565	126.282661
566	126.524460
567	129.623245
568	123.529358
569	124.751984
570	127.431580
571	120.876724
572	126.115608
573	128.381760
574	123.929565
575	129.169891
576	126.086143
577	134.481720
578	125.169518
579	130.544952
580	129.606033
581	120.988647
582	120.019783
583	127.697906
584	125.911072
585	127.270264
586	121.516991
587	128.325836
588	127.830353
589	126.329231
590	125.271767
591	127.920662
592	126.068573
593	126.585716
594	118.773712
595	122.935005
596	125.411438
597	119.394234
598	128.042923
599	127.562706
600	123.078781
601	122.263268
602	131.570251
603	132.307251
604	126.350044
605	127.242287
606	122.798759
607	125.039978
608	128.823502
609	130.235367
610	127.661263
611	121.125687
612	129.722122
613	129.118408
614	132.342590
615	120.547073
616	127.798813
617	128.170822
618	122.377838
619	128.385727
620	125.557472
621	126.955063
622	126.196297
623	125.463860
624	125.453377
625	129.590485
626	130.835098
627	126.763435
628	130.648010
629	121.341400
630	123.274986
631	125.090965
632	127.438873
633	122.506439
634	126.606209
635	127.153839
636	129.762131
637	131.958008
638	132.320847
639	126.476006
640	130.445572
641	127.203331
642	132.115280
643	128.003815
644	128.542236
645	126.742523
646	128.012665
647	119.999062
648	122.308662
649	127.774445
650	135.205017
651	124.785622
652	126.812904
653	133.866821
654	126.070854
655	124.093048
656	123.024757
657	128.030563
658	128.412292
659	126.597137
660	126.826927
661	131.615967
662	131.350204
663	130.397141
664	128.374268
665	124.873047
666	123.950424
667	130.440109
668	123.417503
669	121.430382
670	128.368439
671	119.420555
672	128.837677
673	119.753067
674	125.760872
675	129.483002
676	134.484833
677	120.903580
678	130.085220
679	131.508667
680	129.360596
681	133.090210
682	123.508453
683	129.067352
684	126.493889
685	124.613663
686	125.639023
687	116.109947
688	129.590439
689	128.903015
690	126.048698
691	125.385323
692	127.158371
693	132.436356
694	126.763092
695	126.273140
696	122.063812
697	125.193382
698	121.676613
699	121.288933
700	129.002914
701	126.999023
702	127.789124
703	120.528877
704	126.079147
705	123.520599
706	127.661133
707	117.767883
708	126.387009
709	125.436386
710	122.660995
711	129.254257
712	131.349121
713	126.992386
714	129.032883
715	120.878723
716	125.515617
717	127.501236
718	127.990631
719	124.004669
720	129.350098
721	119.153549
722	124.207527
723	123.562866
724	128.528137
725	125.280464
726	127.727356
727	125.277161
728	122.059280
729	130.293182
730	129.062866
731	130.283600
732	124.070732
733	122.245514
734	119.260048
735	120.673584
736	127.561134
737	129.208099
738	123.191025
739	126.441978
740	132.939224
741	128.617264
742	126.821754
743	121.577217
744	124.387131
745	123.723030
746	126.042252
747	124.260216
748	128.722610
749	124.459259
750	124.354225
751	127.279755
752	126.255775
753	123.365059
754	124.044540
755	121.901176
756	123.506279
757	123.291679
758	128.798721
759	126.173431
760	130.809845
761	130.597580
762	123.120338
763	123.829094
764	121.799637
765	131.464127
766	126.593964
767	128.738464
768	125.951790
769	125.493965
770	123.861206
771	120.600815
772	121.740585
773	125.780205
774	130.351074
775	123.825195
776	127.540504
777	122.509048
778	121.696922
779	130.683838
780	123.140648
781	123.124092
782	129.230423
783	130.352631
784	127.180557
785	122.651794
786	130.445068
787	124.931992
788	128.911819
789	128.876175
790	123.275139
791	128.028549
792	126.640564
793	128.109863
794	121.749992
795	129.516312
796	126.791565
797	125.017883
798	132.278214
799	126.038109
800	125.892632
801	122.113922
802	133.436081
803	125.578743
804	118.401657
805	116.274300
806	131.770996
807	124.240746
808	131.350784
809	129.910645
810	124.659180
811	122.666931
812	121.176010
813	134.010574
814	126.272919
815	121.224899
816	123.442177
817	121.648827
818	122.751259
819	130.986694
820	123.221733
821	121.898003
822	121.837845
823	124.770317
824	124.030197
825	122.792046
826	126.671501
827	125.893417
828	126.532234
829	121.919739
830	126.534462
831	127.389984
832	124.495567
833	123.668953
834	125.075340
835	121.678207
836	126.459427
837	129.605225
838	123.758644
839	122.467804
840	126.939560
841	121.691788
842	127.902603
843	122.628563
844	123.833748
845	121.671936
846	122.867455
847	127.353607
848	127.469940
849	129.860550
850	126.500420
851	129.944855
852	118.755486
853	127.265526
854	126.212883
855	120.888855
856	130.266220
857	126.197311
858	124.313240
859	124.371231
860	121.608963
861	131.098434
862	129.552689
863	130.834015
864	128.205505
865	127.447960
866	125.429977
867	119.714134
868	119.033829
869	126.715134
870	122.478012
871	124.949745
872	123.580650
873	119.953423
874	126.765457
875	125.051064
876	121.936417
877	132.411850
878	124.967422
879	120.792809
880	120.665207
881	129.705338
882	128.608017
883	121.760597
884	124.420746
885	124.517189
886	127.055603
887	121.342453
888	123.218689
889	123.059616
890	121.408142
891	129.581619
892	125.451973
893	130.417770
894	129.935654
895	129.210678
896	125.685959
897	128.321701
898	129.258148
899	126.473442
900	127.358086
901	120.666344
902	120.209457
903	127.911346
904	128.024231
905	124.145004
906	128.708679
907	130.182465
908	127.469788
909	125.607018
910	126.241051
911	124.279091
912	128.050476
913	122.123116
914	131.444275
915	124.432495
916	123.750519
917	122.100449
918	120.381142
919	127.343048
920	119.686020
921	122.852905
922	124.609070
923	123.106659
924	125.301109
925	124.035088
926	121.837379
927	129.979950
928	126.594223
929	125.960930
930	122.957916
931	126.123322
932	125.296219
933	126.857246
934	125.638748
935	127.396469
936	124.466255
937	132.907120
938	126.794991
939	129.356445
940	137.097275
941	128.686340
942	124.221146
943	130.058701
944	128.218109
945	130.531906
946	127.222122
947	129.892181
948	128.455078
949	126.233772
950	128.241699
951	122.564430
952	125.238213
953	133.535294
954	127.653046
955	126.959602
956	130.516586
957	128.545898
958	122.390541
959	125.121895
960	128.010391
961	130.186127
962	128.065765
963	125.375298
964	128.459503
965	123.978539
966	125.131241
967	125.399109
968	123.415985
969	127.839523
970	126.921883
971	126.377937
972	125.809464
973	124.468933
974	124.473656
975	123.931313
976	132.193970
977	130.364929
978	128.716370
979	128.770004
980	125.225388
981	126.423775
982	119.982681
983	127.923584
984	127.306740
985	123.084846
986	129.166290
987	130.153717
988	130.395401
989	128.248383
990	126.599159
991	121.874062
992	127.073067
993	124.553352
994	122.393425
995	127.460007
996	126.265816
997	127.410049
998	127.128456
999	127.514359
1000	130.558655
1001	123.332985
