# Supplementary material for: Short-wavelength-sensitive 2 (Sws2) visual photopigment models combined with atomistic molecular simulations to predict spectral peaks of absorbance
Source: PLoS Comput Biol. 2020 Oct 21;16(10):e1008212. doi: 10.1371/journal.pcbi.1008212 (PMC7605715; doi:10.1371/journal.pcbi.1008212)
Supplement: S1 File — (ZIP) [file pcbi.1008212.s007.zip › S1_File/L-goodei-SWS2B-Angles/Angle4.dat]

0	90.572220
1	92.677155
2	93.597496
3	94.389511
4	84.212044
5	80.076515
6	81.264297
7	78.986816
8	89.110527
9	93.906593
10	91.251884
11	81.381981
12	92.889519
13	85.350037
14	86.560425
15	91.744026
16	83.387947
17	82.671371
18	89.393181
19	77.685120
20	77.183647
21	79.919685
22	85.224289
23	87.633232
24	80.823112
25	82.411568
26	82.051140
27	81.703239
28	84.736938
29	85.548080
30	80.336784
31	85.006599
32	83.112991
33	79.065277
34	84.250801
35	75.949455
36	90.665756
37	89.446625
38	85.501358
39	79.422119
40	81.320015
41	81.958527
42	70.542160
43	85.197327
44	82.532227
45	80.627190
46	79.175217
47	84.579117
48	84.230286
49	80.621788
50	83.307693
51	85.510033
52	83.603966
53	85.839569
54	82.456047
55	83.642502
56	80.509315
57	79.359520
58	78.216408
59	77.426712
60	83.459137
61	83.057503
62	82.956795
63	81.809387
64	84.840309
65	90.425102
66	84.639816
67	84.408272
68	82.259956
69	84.910873
70	88.706116
71	82.275650
72	88.318703
73	77.709511
74	82.555336
75	77.242218
76	78.626167
77	84.368958
78	76.090645
79	82.962006
80	89.209534
81	87.197151
82	84.023346
83	77.944366
84	79.350746
85	84.483269
86	84.602005
87	84.391380
88	84.166466
89	82.504768
90	81.822159
91	88.314835
92	88.213425
93	89.008560
94	90.994698
95	90.734940
96	85.092026
97	89.845222
98	87.998291
99	87.467224
100	87.674919
101	88.109016
102	89.645317
103	81.953392
104	86.236771
105	88.640007
106	82.282730
107	77.448891
108	84.692093
109	80.963799
110	84.532005
111	86.650391
112	84.824341
113	86.482231
114	83.326508
115	90.694267
116	89.648163
117	83.001190
118	81.162476
119	83.552261
120	80.405792
121	77.064072
122	83.208633
123	85.684837
124	89.094711
125	85.784401
126	80.149010
127	80.947845
128	81.502289
129	84.620682
130	90.631447
131	84.320824
132	86.325722
133	92.562431
134	77.407021
135	85.579002
136	91.597221
137	93.209053
138	81.646080
139	83.718826
140	82.253128
141	89.075348
142	76.604645
143	83.378014
144	85.854897
145	90.011688
146	82.832352
147	90.176735
148	84.231514
149	85.377075
150	85.465866
151	86.917389
152	84.847183
153	93.736343
154	80.754852
155	81.899170
156	83.960365
157	90.689087
158	84.600700
159	85.330765
160	86.579910
161	88.521255
162	86.068863
163	83.642937
164	92.208878
165	90.023544
166	84.753265
167	87.988358
168	89.348343
169	85.474953
170	82.907539
171	84.209625
172	84.485611
173	86.233566
174	79.859871
175	88.997124
176	85.544716
177	88.911331
178	84.671921
179	87.114464
180	89.027985
181	83.899529
182	86.986092
183	85.020699
184	84.117081
185	85.781105
186	87.333801
187	85.560066
188	87.362442
189	81.768135
190	88.739838
191	82.958214
192	94.752052
193	84.285492
194	87.919601
195	82.882782
196	81.319351
197	83.847565
198	87.197289
199	88.666054
200	87.965492
201	85.577736
202	82.011452
203	83.620857
204	85.307465
205	85.663376
206	87.295540
207	91.101105
208	91.616844
209	87.810837
210	91.231796
211	97.806534
212	86.960754
213	81.085991
214	90.845818
215	88.540581
216	83.747284
217	85.289948
218	87.345467
219	91.519905
220	86.833229
221	89.461632
222	84.700989
223	85.805244
224	87.629539
225	87.223938
226	82.929184
227	86.354004
228	87.878075
229	90.199196
230	88.165535
231	86.774513
232	86.381294
233	91.565918
234	86.871300
235	89.327370
236	84.026161
237	90.501511
238	82.956902
239	85.420357
240	84.370766
241	88.519638
242	90.738777
243	87.159615
244	86.684601
245	91.810684
246	84.988037
247	86.745140
248	86.037285
249	89.325119
250	85.960762
251	81.563980
252	84.432007
253	82.023354
254	85.598236
255	87.942093
256	82.473808
257	82.801178
258	86.806374
259	93.967339
260	86.906570
261	86.840034
262	82.318893
263	82.350006
264	84.073929
265	81.455795
266	81.707489
267	83.661812
268	79.346130
269	88.182266
270	84.841438
271	84.703049
272	81.458511
273	85.545135
274	91.181587
275	81.804230
276	74.758614
277	88.158440
278	84.581612
279	76.549881
280	82.549339
281	89.184555
282	86.906891
283	81.485298
284	79.648888
285	81.952545
286	86.855568
287	95.477654
288	84.490181
289	72.876625
290	88.954361
291	83.392769
292	83.995331
293	79.480881
294	82.626457
295	77.683167
296	80.997025
297	79.494286
298	84.330330
299	80.278946
300	73.895859
301	86.868996
302	81.907768
303	79.880356
304	84.980553
305	79.731033
306	76.789078
307	79.773064
308	86.747292
309	85.991142
310	79.220970
311	72.997955
312	81.740501
313	74.587349
314	78.621086
315	81.106323
316	82.586571
317	79.306892
318	82.248322
319	80.923775
320	81.211540
321	77.121460
322	82.073898
323	78.250526
324	77.213303
325	84.419136
326	82.894966
327	83.027969
328	80.904602
329	86.272827
330	83.618553
331	83.080864
332	80.332657
333	83.475922
334	79.182121
335	87.363274
336	80.624680
337	82.992775
338	83.135284
339	83.570961
340	82.437477
341	79.321877
342	91.894905
343	83.642433
344	86.822884
345	82.405426
346	79.922920
347	86.329002
348	82.975548
349	84.343147
350	87.475113
351	81.172485
352	85.985039
353	82.276382
354	78.398170
355	86.352646
356	87.512032
357	85.923439
358	84.100052
359	82.851959
360	89.837883
361	85.577293
362	86.263603
363	83.437889
364	79.939507
365	88.600906
366	86.157982
367	86.245171
368	86.014565
369	88.020454
370	87.339081
371	85.113564
372	83.484848
373	83.193916
374	82.491631
375	79.811615
376	84.013611
377	86.677406
378	80.662346
379	81.562920
380	80.065651
381	83.815987
382	80.953819
383	82.605095
384	79.554741
385	80.473289
386	87.431381
387	83.300072
388	83.648048
389	82.653496
390	81.793465
391	83.207253
392	85.065315
393	87.018646
394	80.450760
395	86.687447
396	85.469292
397	86.481773
398	82.026337
399	80.108101
400	86.135948
401	82.051773
402	85.477234
403	83.690750
404	82.607430
405	87.651451
406	80.633308
407	80.331963
408	85.322372
409	81.538666
410	83.746559
411	83.081680
412	86.010796
413	84.591728
414	80.955566
415	85.994049
416	83.619873
417	82.386169
418	82.004120
419	84.604805
420	93.300842
421	85.118256
422	86.163910
423	80.386200
424	80.799957
425	81.866791
426	84.170708
427	86.061897
428	86.377930
429	88.592102
430	88.581337
431	85.688278
432	94.695084
433	85.009415
434	82.891945
435	89.063652
436	86.323036
437	94.964264
438	84.494507
439	86.820091
440	82.421364
441	83.021187
442	83.603943
443	83.741920
444	83.931343
445	89.302269
446	87.778488
447	81.326866
448	82.545708
449	84.993217
450	90.308022
451	86.493530
452	83.098450
453	90.083427
454	85.388756
455	79.497337
456	85.738716
457	90.311302
458	88.567863
459	90.491943
460	86.353531
461	83.718094
462	88.939987
463	96.359840
464	87.740257
465	88.388603
466	95.794876
467	89.649445
468	88.554192
469	91.876442
470	88.146355
471	88.272850
472	87.407600
473	90.020760
474	84.102859
475	88.665741
476	86.123566
477	82.740028
478	83.898415
479	87.995682
480	79.852715
481	87.242538
482	86.021637
483	87.333107
484	86.764923
485	81.503525
486	86.373703
487	87.339844
488	88.992363
489	83.968277
490	84.079315
491	85.157547
492	80.903549
493	83.519798
494	85.656326
495	84.170647
496	76.264862
497	80.218994
498	80.531693
499	80.504967
500	79.671257
501	86.862473
502	81.425476
503	81.628189
504	81.975983
505	88.166237
506	82.258568
507	78.608765
508	77.593803
509	80.190224
510	70.582237
511	82.032051
512	82.628334
513	78.833603
514	70.558693
515	75.583641
516	81.675964
517	79.280182
518	84.778587
519	82.110588
520	79.256546
521	83.489212
522	87.673164
523	83.257530
524	84.624329
525	88.935165
526	82.150887
527	89.160248
528	81.842125
529	84.166779
530	84.969452
531	81.492157
532	81.865410
533	80.613022
534	84.132927
535	78.149460
536	82.821190
537	81.120277
538	78.987404
539	78.549675
540	83.317947
541	80.710892
542	83.406921
543	82.142921
544	81.868439
545	88.517967
546	78.340103
547	79.118652
548	81.898071
549	81.004364
550	78.290916
551	87.455849
552	85.336449
553	83.738045
554	93.748184
555	83.952255
556	84.896042
557	88.131729
558	84.259239
559	88.486145
560	84.160080
561	77.747223
562	87.649345
563	87.210716
564	87.420891
565	82.191399
566	82.357941
567	85.601059
568	82.282974
569	84.109856
570	82.598274
571	76.901466
572	76.675819
573	80.693771
574	85.969185
575	87.068199
576	80.841721
577	85.401627
578	81.464279
579	85.320259
580	86.661011
581	83.268135
582	85.826591
583	81.581589
584	85.148804
585	83.262260
586	84.668571
587	85.225365
588	83.555649
589	81.255554
590	80.538277
591	83.531456
592	82.348938
593	83.506081
594	87.063362
595	82.655785
596	86.031158
597	79.869629
598	77.694176
599	82.580360
600	81.017632
601	84.541710
602	79.831070
603	78.167961
604	86.441360
605	84.222763
606	81.645256
607	83.828194
608	77.579330
609	80.515800
610	81.638863
611	85.211807
612	82.237694
613	81.111641
614	83.048637
615	81.400467
616	82.870407
617	87.555855
618	73.515717
619	86.268501
620	87.986420
621	87.583527
622	86.895638
623	85.389259
624	83.787239
625	81.488953
626	79.405457
627	87.327103
628	78.987144
629	80.002098
630	84.795235
631	85.699478
632	83.348480
633	87.375092
634	81.142754
635	83.812363
636	82.264503
637	86.014191
638	81.972771
639	87.828751
640	83.947174
641	79.723969
642	82.961098
643	79.856453
644	81.538330
645	84.322098
646	87.163773
647	79.386009
648	87.553154
649	81.642044
650	86.313950
651	80.887360
652	88.585464
653	83.941360
654	85.031593
655	88.251595
656	83.580055
657	81.207565
658	79.927475
659	83.585037
660	84.193573
661	80.093391
662	86.835030
663	91.032448
664	84.279106
665	80.846642
666	87.278633
667	85.352257
668	85.873482
669	82.489052
670	85.828651
671	84.812439
672	85.811394
673	78.154961
674	83.175407
675	83.633286
676	88.347137
677	82.045647
678	89.041817
679	85.959511
680	80.527672
681	86.737022
682	79.904427
683	83.373871
684	78.741325
685	87.611755
686	84.288300
687	85.796219
688	82.866341
689	80.540154
690	80.325523
691	83.955429
692	84.028954
693	87.909065
694	81.686699
695	84.729965
696	82.773087
697	88.669899
698	80.917992
699	79.451714
700	83.760880
701	79.166077
702	84.349777
703	84.060257
704	86.164879
705	81.923431
706	84.404045
707	85.671638
708	84.257988
709	85.452774
710	88.938461
711	83.421852
712	83.205246
713	83.135612
714	84.259430
715	85.217819
716	80.913239
717	84.941063
718	85.796913
719	86.553284
720	81.282799
721	83.281029
722	78.830666
723	83.017159
724	84.497047
725	80.773994
726	89.776672
727	82.864433
728	84.568932
729	89.754242
730	83.281929
731	84.486710
732	85.282379
733	88.951614
734	84.942902
735	84.180428
736	79.967369
737	85.103416
738	84.057930
739	87.979080
740	86.413612
741	85.740868
742	84.321503
743	84.366318
744	79.683289
745	84.387848
746	87.722176
747	80.981720
748	79.153099
749	86.001633
750	82.145012
751	90.137016
752	85.889336
753	84.462173
754	82.173653
755	85.560181
756	83.476753
757	92.890045
758	80.770836
759	85.983078
760	82.699226
761	86.412155
762	80.395973
763	82.557564
764	81.768486
765	85.639221
766	83.526932
767	81.966576
768	87.299744
769	76.983292
770	82.322060
771	85.778122
772	85.330032
773	87.475296
774	87.103355
775	81.078613
776	85.593048
777	89.058952
778	81.856346
779	83.270447
780	86.332901
781	83.367386
782	81.853935
783	83.570770
784	82.293137
785	87.027603
786	83.661316
787	84.001198
788	90.043045
789	80.074425
790	84.909393
791	81.552338
792	83.092575
793	78.233498
794	84.327034
795	84.100357
796	87.203621
797	80.341629
798	78.530830
799	84.456650
800	89.376907
801	81.668350
802	86.121178
803	88.645828
804	80.704597
805	84.763802
806	78.570015
807	82.986015
808	88.779305
809	83.710144
810	84.170753
811	84.747643
812	83.781082
813	82.002335
814	80.470818
815	87.126976
816	87.392250
817	85.055817
818	85.281029
819	82.945320
820	86.575706
821	86.106445
822	84.906082
823	85.498672
824	80.285927
825	85.232735
826	85.595184
827	83.374382
828	85.549362
829	84.658806
830	80.034996
831	85.185455
832	85.374260
833	85.003670
834	87.229897
835	87.382446
836	84.320152
837	85.382210
838	84.434624
839	73.355911
840	80.515335
841	78.548248
842	81.089378
843	79.972351
844	79.782593
845	76.443680
846	73.685669
847	82.394272
848	85.255127
849	87.371361
850	83.352928
851	82.358253
852	83.933563
853	77.193054
854	84.865463
855	83.096237
856	86.161995
857	81.537460
858	81.827515
859	84.375122
860	85.576630
861	79.922127
862	84.303833
863	85.004395
864	85.731979
865	85.182350
866	88.597031
867	86.475838
868	86.838539
869	85.518860
870	82.445557
871	88.505371
872	86.740952
873	88.675026
874	87.504272
875	85.327469
876	86.451057
877	83.670120
878	85.319275
879	85.627136
880	81.123215
881	80.636108
882	81.771049
883	84.236893
884	80.992043
885	85.316345
886	88.466217
887	79.146652
888	82.851250
889	85.042511
890	80.850090
891	83.793884
892	84.320618
893	82.762619
894	87.358528
895	88.110405
896	85.068924
897	80.135963
898	84.371788
899	83.038963
900	81.819511
901	80.084213
902	85.715004
903	81.623459
904	74.124100
905	80.387138
906	75.808685
907	83.258064
908	87.078133
909	83.721001
910	80.419189
911	87.737000
912	84.061302
913	86.029663
914	82.173241
915	86.231262
916	82.772232
917	82.906281
918	78.343407
919	81.426750
920	83.717674
921	85.743805
922	88.652122
923	86.265282
924	84.002663
925	89.315895
926	84.517860
927	88.218033
928	86.891266
929	84.017380
930	87.744621
931	82.260109
932	81.348473
933	80.046074
934	80.952240
935	82.506531
936	85.094368
937	82.100060
938	88.572678
939	81.069130
940	78.784241
941	81.919914
942	83.205574
943	82.409805
944	84.165909
945	92.328064
946	81.667610
947	74.855415
948	79.553886
949	82.979118
950	87.155334
951	87.596214
952	84.527626
953	78.362427
954	79.869133
955	75.808983
956	80.527321
957	78.414551
958	77.671600
959	72.440071
960	77.672203
961	79.262962
962	81.306305
963	76.039505
964	85.228882
965	82.171097
966	77.413284
967	75.554428
968	81.267509
969	90.382729
970	85.753471
971	81.693466
972	72.418312
973	75.988190
974	78.997604
975	72.735909
976	72.506577
977	79.503189
978	78.970985
979	81.384865
980	82.638206
981	80.447678
982	87.893326
983	83.797638
984	80.439468
985	75.226418
986	83.592117
987	87.166069
988	85.495262
989	78.992203
990	83.636925
991	81.831573
992	86.734856
993	80.396774
994	76.585022
995	82.240669
996	84.651382
997	82.813194
998	82.543564
999	88.430923
1000	81.722397
1001	81.047974
