# Supplementary material for: Short-wavelength-sensitive 2 (Sws2) visual photopigment models combined with atomistic molecular simulations to predict spectral peaks of absorbance
Source: PLoS Comput Biol. 2020 Oct 21;16(10):e1008212. doi: 10.1371/journal.pcbi.1008212 (PMC7605715; doi:10.1371/journal.pcbi.1008212)
Supplement: S1 File — (ZIP) [file pcbi.1008212.s007.zip › S1_File/L-goodei-SWS2B-Angles/Torsion1.dat]

0	-40.022839
1	-71.349571
2	-62.484291
3	-97.490021
4	-67.692230
5	-46.990234
6	-88.249969
7	-81.518349
8	-65.622604
9	-62.223980
10	-79.972198
11	-59.411507
12	-45.527798
13	-94.318680
14	-61.626755
15	-56.955902
16	-122.772552
17	-77.740814
18	-71.487640
19	-55.109161
20	-68.632309
21	-78.065041
22	-63.825806
23	-61.223835
24	-79.862213
25	-50.895020
26	-54.021664
27	-67.191460
28	-65.961540
29	-54.683296
30	-75.195427
31	-81.129410
32	-55.262512
33	-68.786034
34	-57.172127
35	-52.008595
36	-72.702583
37	-48.445625
38	-75.214478
39	-84.997429
40	-80.753326
41	-77.157578
42	-40.935665
43	-45.678501
44	-43.697670
45	-62.911549
46	-55.958591
47	-55.325912
48	-54.105000
49	-70.920769
50	-59.910542
51	-61.636387
52	-58.748692
53	-55.878746
54	-95.036018
55	-57.150272
56	-66.016388
57	-67.751274
58	-44.528675
59	-62.802776
60	-58.980247
61	-61.293232
62	-58.478455
63	-52.077129
64	-65.237045
65	-93.577179
66	-52.425339
67	-54.449162
68	-53.900860
69	-56.148296
70	-58.739006
71	-51.855591
72	-55.203491
73	-54.496838
74	-66.836433
75	-61.362789
76	-62.276012
77	-61.866844
78	-62.486248
79	-65.319405
80	-60.910904
81	-71.521965
82	-60.378361
83	-54.579926
84	-85.695625
85	-83.044914
86	-66.121475
87	-55.061665
88	-72.803375
89	-62.529911
90	-92.729187
91	-66.404442
92	-69.637329
93	-64.709061
94	-61.051491
95	-65.077293
96	-44.492966
97	-73.796921
98	-93.396217
99	-52.738491
100	-68.604027
101	-48.628281
102	-82.118027
103	-43.897190
104	-59.092159
105	-50.035084
106	-65.993286
107	-56.812057
108	-63.930382
109	-62.019512
110	-88.434113
111	-72.302956
112	-61.073948
113	-51.731339
114	-75.961067
115	-59.522320
116	-76.066406
117	-62.180874
118	-70.009621
119	-70.819885
120	-65.768196
121	-41.948643
122	-69.551071
123	-89.047356
124	-62.913624
125	-57.145142
126	-77.613029
127	-41.149792
128	-74.162926
129	-58.420357
130	-70.837715
131	-60.412041
132	-54.889439
133	-67.745567
134	-37.149700
135	-59.670624
136	-48.440956
137	-60.377991
138	-65.256592
139	-70.802620
140	-76.528084
141	-79.507843
142	-63.465675
143	-58.766994
144	-51.117886
145	-59.938877
146	-54.166946
147	-52.510262
148	-97.300362
149	-43.161404
150	-67.350716
151	-48.771244
152	-40.214798
153	-71.326920
154	-60.789059
155	-75.206741
156	-36.657345
157	-65.343071
158	-67.098839
159	-63.708366
160	-43.318378
161	-63.566509
162	-57.145664
163	-74.102188
164	-49.394508
165	-63.045067
166	-50.570835
167	-54.610703
168	-49.837666
169	-51.115852
170	-65.550041
171	-48.852959
172	-59.920334
173	-58.942757
174	-57.431843
175	-56.405903
176	-66.992645
177	-67.115433
178	-50.421654
179	-61.973366
180	-59.369324
181	-52.705082
182	-59.136215
183	-42.854450
184	-53.468513
185	-56.522709
186	-87.201202
187	-69.213554
188	-58.136513
189	-59.540596
190	-52.217060
191	-71.595032
192	-50.956478
193	-57.132137
194	-75.537117
195	-66.637100
196	-52.147636
197	-60.923725
198	-73.291107
199	-54.067371
200	-49.308746
201	-66.700287
202	-71.071175
203	-83.547234
204	-58.163731
205	-61.394535
206	-59.703468
207	-68.831062
208	-65.505203
209	-54.363358
210	-62.462578
211	-70.328316
212	-58.481403
213	-45.116806
214	-53.801815
215	-51.434586
216	-61.055927
217	-81.184547
218	-77.184059
219	-58.234997
220	-74.485085
221	-69.393745
222	-60.061001
223	-60.130692
224	-61.607899
225	-75.358505
226	-64.503906
227	-54.353561
228	-61.341576
229	-62.905579
230	-54.370251
231	-62.724655
232	-58.907009
233	-61.822018
234	-68.011841
235	-78.939560
236	-69.683037
237	-54.899025
238	-76.932747
239	-87.140167
240	-62.513199
241	-49.355656
242	-57.740177
243	-57.728695
244	-60.611851
245	-63.210705
246	-67.987419
247	-60.232529
248	-71.406731
249	-63.867100
250	-72.241821
251	-60.992702
252	-54.627602
253	-89.020348
254	-73.824158
255	-63.296417
256	-77.013451
257	-39.421741
258	-47.285175
259	-81.079285
260	-81.685829
261	-54.046627
262	51.177055
263	66.817024
264	44.182770
265	66.508766
266	52.434185
267	54.397228
268	50.926739
269	61.029423
270	55.903351
271	49.133507
272	49.991375
273	58.864067
274	47.909470
275	57.002453
276	78.829834
277	82.128220
278	45.637943
279	59.277866
280	54.942715
281	79.081566
282	79.088531
283	49.364876
284	62.260727
285	60.340672
286	49.219345
287	59.644211
288	55.004841
289	55.454639
290	51.354763
291	48.297115
292	58.462704
293	45.690788
294	48.098579
295	65.766548
296	59.442734
297	71.861862
298	49.200699
299	62.638367
300	48.280590
301	47.931274
302	68.916039
303	55.709717
304	48.707157
305	51.467377
306	63.734573
307	38.520203
308	47.408119
309	58.434616
310	72.379700
311	44.811138
312	58.410324
313	56.153164
314	67.461334
315	63.693966
316	49.379486
317	47.164146
318	62.992481
319	60.924934
320	39.949348
321	32.096279
322	59.402920
323	54.478176
324	57.301907
325	60.335712
326	59.322018
327	67.945168
328	48.278473
329	56.460491
330	56.037071
331	45.528751
332	61.654522
333	48.128086
334	57.562298
335	59.482388
336	50.062939
337	66.491379
338	61.615349
339	76.564026
340	44.348953
341	60.173222
342	47.916943
343	60.662415
344	55.813633
345	49.417286
346	85.870155
347	48.174732
348	53.703815
349	72.599083
350	68.657066
351	59.337631
352	-81.400452
353	-55.789867
354	-71.198494
355	-65.601425
356	-74.215775
357	-49.693005
358	-64.524330
359	-77.496223
360	-58.011448
361	-59.973404
362	-41.384590
363	-30.570084
364	-69.048607
365	-59.617271
366	-80.404297
367	-54.537899
368	-58.743259
369	-52.770016
370	-90.336983
371	-64.733971
372	-63.785561
373	-65.415352
374	-60.821987
375	-62.268063
376	-55.260109
377	-61.650578
378	-77.375473
379	-63.261971
380	-55.203362
381	-66.070297
382	-83.891426
383	-61.086346
384	-74.755539
385	-57.520329
386	-53.529804
387	-75.808128
388	-43.054386
389	-81.855148
390	-76.973900
391	-71.623367
392	-58.187214
393	-89.503082
394	-72.900414
395	-64.948891
396	-68.249916
397	-73.688171
398	-88.411659
399	-76.344345
400	-52.030941
401	-62.520683
402	-63.620926
403	-63.975262
404	-66.820625
405	-51.923855
406	-68.594231
407	-64.453201
408	-67.265862
409	-53.175266
410	-72.881546
411	-74.259392
412	-54.746151
413	-52.756447
414	-58.457340
415	-51.454445
416	-68.739601
417	-78.084145
418	-60.930389
419	-78.429382
420	-78.546921
421	-72.159805
422	-87.585106
423	-58.738056
424	-54.831249
425	-72.956993
426	-65.538971
427	-56.025520
428	-73.109749
429	-79.498016
430	-82.998108
431	-48.491028
432	-40.924057
433	-43.043968
434	-62.144531
435	-53.551708
436	-48.922199
437	-39.640499
438	-61.885517
439	-75.645500
440	-49.012917
441	-79.718544
442	-66.353813
443	-75.118774
444	-62.809532
445	-74.721405
446	-78.531441
447	-66.969917
448	-79.931236
449	-81.956161
450	-60.186058
451	-79.906151
452	-59.374035
453	-63.354977
454	-63.605747
455	-84.488686
456	-42.499111
457	-73.507210
458	-69.771797
459	-62.263390
460	-67.435692
461	-44.183437
462	-74.948830
463	-62.506847
464	-62.405315
465	-54.024837
466	-68.484032
467	-58.841778
468	-72.745331
469	-68.500114
470	-47.887093
471	-59.767017
472	-59.999886
473	-74.975296
474	-58.908653
475	-62.597122
476	-42.036552
477	-72.259514
478	-49.740910
479	-77.493286
480	-67.008064
481	-79.465385
482	-58.529934
483	-60.739952
484	-69.244949
485	-54.563267
486	-64.870712
487	-68.447464
488	-63.263065
489	-68.805038
490	-77.443871
491	-54.750534
492	-60.860798
493	-43.100662
494	-63.997684
495	-66.081055
496	-61.907272
497	-49.030327
498	-66.680977
499	-49.857624
500	-64.274300
501	-58.279224
502	-78.579712
503	-66.466949
504	-61.748489
505	-68.620819
506	-79.464546
507	-67.728134
508	-58.780334
509	-74.092293
510	-60.793957
511	-46.212475
512	-73.654854
513	-42.435596
514	-71.858154
515	-61.760578
516	-68.958000
517	-60.293045
518	-71.419563
519	-57.097305
520	-62.271538
521	-62.649937
522	-75.671501
523	-62.205090
524	-54.541351
525	-55.203941
526	-49.826256
527	-54.780205
528	-57.301338
529	-74.084404
530	-60.242104
531	-61.675346
532	-50.808014
533	-76.511925
534	-62.102859
535	-100.075935
536	-75.250366
537	-56.060593
538	-50.160389
539	-67.201469
540	-69.682182
541	-41.873020
542	-71.972221
543	-55.348492
544	-63.180069
545	-53.108780
546	-58.656456
547	-74.455833
548	-57.519653
549	-52.188072
550	-61.323414
551	-57.625904
552	-58.120667
553	-90.128975
554	-53.061745
555	-54.517033
556	-62.968464
557	-62.624935
558	-52.634533
559	-56.662441
560	-86.268303
561	-54.223103
562	-65.999313
563	-58.696445
564	-68.057678
565	-57.352592
566	-38.337841
567	-42.555576
568	-58.127445
569	-60.976864
570	-56.550236
571	-63.318676
572	-59.534470
573	-52.308163
574	-52.469772
575	-90.341187
576	-56.464958
577	-61.373341
578	-63.113140
579	-73.955727
580	-58.432755
581	-56.327354
582	-63.439056
583	-71.744942
584	-51.976685
585	-63.565533
586	-61.426125
587	-68.427856
588	-49.590137
589	-44.289825
590	-58.855263
591	-61.080196
592	-29.613453
593	-78.595901
594	-64.564224
595	-54.054874
596	-50.065289
597	-67.622932
598	-71.508598
599	-59.920929
600	-67.596901
601	-63.625118
602	-58.977440
603	-65.165977
604	-54.566742
605	-71.874428
606	-51.266258
607	-69.603516
608	-60.041592
609	-60.812138
610	-65.191383
611	-72.907814
612	-36.996952
613	-69.667702
614	-42.370285
615	-73.050819
616	-74.738853
617	-61.122887
618	-49.539089
619	-55.116051
620	-64.664268
621	-77.364189
622	-65.699837
623	-59.604969
624	-48.421761
625	-54.267143
626	-59.512775
627	-52.113987
628	-71.847061
629	-63.747463
630	-72.552490
631	-51.068497
632	-53.328354
633	-74.278053
634	-59.910248
635	-67.237610
636	-56.953045
637	-69.285179
638	-53.258400
639	-58.040207
640	-60.668678
641	-70.292824
642	-48.008350
643	-49.292564
644	-54.609989
645	-60.621925
646	-56.683090
647	-75.507629
648	-57.526741
649	-56.698193
650	-55.213242
651	-60.394077
652	-44.382542
653	-48.111313
654	-59.409199
655	-62.728966
656	-67.835266
657	-67.737076
658	-68.145309
659	-56.992420
660	-52.280796
661	-42.609760
662	-54.972771
663	-42.526840
664	-52.022923
665	-62.216106
666	-60.075844
667	-62.692055
668	-52.930149
669	-56.492950
670	-56.114830
671	-76.496666
672	-51.813744
673	-65.537140
674	-64.839630
675	-56.898148
676	-62.925613
677	-67.461121
678	-66.049606
679	-49.229717
680	-107.687447
681	-53.452106
682	-51.013897
683	-50.954502
684	-50.164284
685	-60.886063
686	-43.511570
687	-59.158203
688	-52.907246
689	-51.390160
690	-61.000893
691	-59.808872
692	-51.497147
693	-59.929440
694	-61.579544
695	-50.066723
696	-64.776352
697	-51.725342
698	-90.832390
699	-75.882065
700	-58.201408
701	-45.202469
702	-57.051105
703	-72.242615
704	-64.136017
705	-56.038002
706	-58.126385
707	-64.680069
708	-73.069519
709	-57.562744
710	-76.330467
711	-64.490356
712	-45.273071
713	-49.641411
714	-56.635998
715	-64.192818
716	-56.489975
717	-56.316654
718	-53.197563
719	-68.851562
720	-39.876976
721	-74.825569
722	-57.863182
723	-61.777149
724	-57.074123
725	-65.138237
726	-72.262085
727	-57.008926
728	-74.877434
729	-46.931084
730	-70.385132
731	-60.099304
732	-60.977879
733	-62.968792
734	-65.463455
735	-58.888947
736	-52.010834
737	-45.711559
738	-74.486252
739	-71.681824
740	-58.121086
741	-47.777042
742	-81.512100
743	-70.972076
744	-73.443825
745	-54.189713
746	-75.709267
747	-56.430019
748	-52.096970
749	-58.861012
750	-57.690292
751	-48.640339
752	-41.339935
753	-53.620129
754	-65.160065
755	-63.006031
756	-60.097347
757	-54.561188
758	-49.611752
759	-64.578003
760	-50.356731
761	-44.570072
762	-69.718231
763	-63.302933
764	-60.535831
765	-47.451859
766	-56.452694
767	-45.195087
768	-62.070679
769	-39.660660
770	-53.405136
771	-62.002998
772	-73.708183
773	-62.408260
774	-58.153885
775	-56.319489
776	-57.547382
777	-45.276703
778	-62.240559
779	-41.552158
780	-53.471855
781	-56.100578
782	-71.720642
783	-48.137302
784	-57.653763
785	-64.083633
786	-48.078766
787	-68.023659
788	-50.328655
789	-39.781673
790	-70.929611
791	-55.305958
792	-72.422142
793	-52.639389
794	-56.168823
795	-58.566399
796	-64.588547
797	-56.004875
798	-54.328609
799	-62.211918
800	-65.680771
801	-64.589920
802	-68.159409
803	-75.254684
804	-62.397446
805	-52.996918
806	-41.504105
807	-53.355362
808	-47.721733
809	-53.880535
810	-53.037048
811	-55.629799
812	-61.872227
813	-56.398624
814	-80.441322
815	-64.090569
816	-65.429375
817	-54.341278
818	-59.155270
819	-57.966717
820	-62.651180
821	-76.967438
822	-75.819229
823	-65.617722
824	-60.978584
825	-56.284000
826	-68.960175
827	-51.890125
828	-60.166283
829	-46.301025
830	-75.611900
831	-73.926201
832	-101.591187
833	-68.831955
834	-61.203632
835	-55.416752
836	-55.588295
837	-52.096966
838	-60.211102
839	-50.967857
840	-55.339264
841	-59.995144
842	-72.616982
843	-52.249645
844	-74.674469
845	-75.015671
846	-63.560184
847	-57.994591
848	-60.179676
849	-69.928017
850	-76.442253
851	-47.501358
852	-73.871185
853	-57.975082
854	-53.590218
855	-71.745934
856	-54.760693
857	-40.464890
858	-64.514923
859	-72.057861
860	-70.081078
861	-51.964943
862	-49.869125
863	-46.620495
864	-47.002247
865	-66.117020
866	-83.230904
867	-65.586037
868	-62.486252
869	-75.066719
870	-70.915077
871	-86.740784
872	-77.326035
873	-59.687984
874	-67.578667
875	-56.823750
876	-72.531685
877	-62.963356
878	-69.828796
879	-61.457005
880	-74.576195
881	-81.740730
882	-75.886482
883	-67.411598
884	-66.263443
885	-88.996696
886	-60.365368
887	-67.898666
888	-92.451485
889	-61.340584
890	-68.220757
891	-62.726799
892	-79.537514
893	-75.806305
894	-60.445637
895	-75.683754
896	-64.174850
897	-54.006073
898	-80.625626
899	-63.702923
900	-92.843147
901	-72.040382
902	-74.003128
903	-48.788219
904	-51.190212
905	-67.401169
906	-42.190414
907	-60.582199
908	-77.347191
909	-54.331451
910	-65.307831
911	-56.903946
912	-38.734562
913	-42.914471
914	-64.728447
915	-61.450600
916	-69.610390
917	-55.906284
918	-79.944305
919	-62.542137
920	-87.092003
921	-97.137962
922	-88.019524
923	-64.040939
924	-62.788441
925	-67.399185
926	-71.710335
927	-52.495770
928	-70.753731
929	-56.072838
930	-55.113937
931	-61.017685
932	-49.467381
933	-67.267723
934	-57.501743
935	-60.591518
936	53.187317
937	37.157284
938	55.853630
939	48.124336
940	61.724556
941	57.332390
942	73.041641
943	46.669209
944	53.711567
945	66.339653
946	108.724472
947	34.135284
948	45.192348
949	48.000053
950	42.268082
951	62.570087
952	60.199722
953	55.577236
954	35.631523
955	62.989979
956	62.605927
957	23.098707
958	62.587212
959	53.125237
960	56.581715
961	54.134075
962	49.198441
963	61.234314
964	46.852673
965	56.131260
966	62.583008
967	74.644127
968	42.526749
969	60.856445
970	46.774323
971	55.736645
972	50.913548
973	62.575859
974	74.415535
975	46.566982
976	71.598732
977	71.513916
978	51.928783
979	69.720398
980	48.437500
981	54.626766
982	64.976913
983	53.583523
984	42.756710
985	60.520386
986	52.243328
987	45.307266
988	46.805443
989	58.289604
990	62.465736
991	57.564301
992	48.070354
993	70.024864
994	60.261181
995	57.367775
996	48.006252
997	71.221832
998	62.677456
999	44.276604
1000	63.136562
1001	60.869450
