# Supplementary material for: Short-wavelength-sensitive 2 (Sws2) visual photopigment models combined with atomistic molecular simulations to predict spectral peaks of absorbance
Source: PLoS Comput Biol. 2020 Oct 21;16(10):e1008212. doi: 10.1371/journal.pcbi.1008212 (PMC7605715; doi:10.1371/journal.pcbi.1008212)
Supplement: S1 File — (ZIP) [file pcbi.1008212.s007.zip › S1_File/L-goodei-SWS2B-Angles/Torsion11-360.dat]

0	150.250916
1	140.332626
2	157.557648
3	175.280258
4 186.599
5	176.447433
6 203.993
7 192.78
8	168.536194
9 206.038
10 210.94
11 195.662
12	167.987640
13 201.32
14	148.218628
15	145.936493
16 186.56
17	156.943024
18	176.556427
19	164.130417
20	164.262543
21	166.200470
22	161.776077
23	165.960510
24 183.754
25	156.313675
26	160.258698
27	162.378876
28	149.431183
29	159.075806
30 181.384
31	176.621521
32	173.988815
33 186.329
34	171.884018
35	149.974503
36	152.048141
37	172.271622
38 190.755
39 185.584
40 185.657
41 190.377
42	150.371201
43	163.579391
44	162.517029
45	165.475052
46	146.876633
47	163.293884
48	156.160965
49	173.193771
50	144.645599
51	161.390518
52	165.669189
53	169.593796
54 195.43
55	151.105225
56 186.893
57	163.125839
58	174.011047
59	171.778549
60	166.708115
61	158.479858
62	167.416992
63	164.792145
64	158.903931
65 188.819
66	171.803940
67	166.816406
68	160.713806
69	143.345490
70	140.022598
71	143.583710
72	175.005951
73 183.634
74 185.155
75	173.993210
76	173.867905
77	168.220032
78	170.027115
79	171.333038
80	170.103836
81	175.615616
82	159.410858
83	179.486221
84 196.213
85 186.236
86 184.12
87	156.238129
88	156.466324
89	172.394028
90 182.806
91	167.489243
92 188.428
93	144.617981
94	150.020355
95	169.423325
96	154.759277
97	176.791306
98 196.917
99	165.089569
100	168.717575
101	161.335953
102 181.916
103	145.010666
104	161.397079
105	153.929489
106	163.726395
107 181.374
108	154.595200
109 184.086
110 211.424
111	173.033798
112	163.332367
113	150.755447
114 201.928
115	164.768066
116 183.871
117	162.170563
118 180.038
119 181.274
120	165.327942
121	166.059113
122	170.966965
123 180.734
124 199.291
125	167.747559
126 201.566
127	140.576736
128	176.492874
129	175.805923
130	175.938278
131	163.035431
132	148.801361
133 184.13
134	131.166870
135	159.194473
136	162.442947
137	161.794235
138	176.536026
139 185.915
140 189.873
141	168.237595
142	169.605331
143	158.309052
144 181.039
145	154.964249
146	175.771088
147	163.316544
148 197.637
149	151.631256
150	179.485519
151	156.215286
152 191.162
153 184.157
154	170.951355
155 191.097
156	144.819046
157 192.524
158 185.593
159 221.018
160	129.762955
161	166.112015
162	178.204193
163	160.900864
164	160.305908
165 181.661
166	179.975800
167	173.065720
168	167.368958
169	152.016678
170	172.128708
171	165.842194
172	164.998016
173 187.33
174	179.772110
175	160.019043
176 186.665
177	170.292053
178	135.382996
179 189.421
180	161.504272
181	172.018463
182	171.498398
183	157.675293
184	144.788605
185	165.942734
186 185.265
187	172.894699
188	157.540894
189 190.966
190	159.970154
191 212.537
192	171.614594
193	164.026978
194 203.573
195 199.525
196	167.729645
197	163.038025
198 184.831
199	151.040665
200	169.363251
201	153.170486
202	153.200272
203	178.815842
204	164.157852
205	167.169235
206	174.128845
207	170.046951
208	175.501328
209	157.793762
210	159.833023
211	159.565353
212	160.337830
213	155.900726
214	149.335983
215	146.837097
216	175.627914
217 195.944
218	170.128830
219	155.814011
220 183.224
221 180.765
222	169.254547
223 191.572
224	148.331299
225 185.798
226	178.868118
227	179.041763
228	173.668915
229 189.211
230	158.773758
231	173.425842
232	171.117676
233	166.011993
234	152.134262
235 240.552
236 183.151
237	170.424133
238 183.238
239 183.269
240	169.731140
241	145.581665
242	156.766464
243	152.389038
244	179.382980
245	166.367249
246	171.792847
247	164.587280
248	167.081573
249	156.198181
250 198.484
251	158.936722
252	168.886673
253 202.627
254	172.511963
255	173.660385
256	174.174896
257	175.536407
258	153.525772
259	176.052765
260 189.257
261	167.891388
262	63.100773
263	61.749760
264	71.175278
265	59.501091
266	52.532478
267	66.104111
268	49.001022
269	62.321304
270	53.858395
271	56.879913
272	49.188065
273	65.846680
274	59.945919
275	64.939644
276	58.866909
277	48.064812
278	84.337151
279	66.393501
280	67.468613
281	61.341732
282	44.329918
283	68.318428
284	53.883911
285	69.384613
286	74.036034
287	51.345772
288	69.999809
289	57.948479
290	71.963699
291	67.625679
292	57.759918
293	75.276703
294	75.967445
295	66.280396
296	49.777393
297	39.735836
298	61.531673
299	73.759918
300	71.078651
301	62.463844
302	56.850384
303	58.262585
304	64.211098
305	71.547745
306	56.031502
307	65.422112
308	63.034122
309	60.327099
310	65.770645
311	81.869804
312	65.451248
313	66.269333
314	61.012852
315	54.205894
316	65.826958
317	52.981327
318	71.805405
319	51.268093
320	89.339172
321	59.826885
322	61.586594
323	71.167282
324	61.986767
325	58.880962
326	59.618469
327	71.217041
328	78.375275
329	75.248627
330	60.933285
331	52.345093
332	60.895626
333	62.785881
334	57.351410
335	58.959908
336	77.410156
337	70.176643
338	46.377579
339	49.546165
340	63.164265
341	59.055504
342	57.150974
343	58.262688
344	63.171719
345	61.856468
346	71.005112
347	58.449692
348	79.596535
349	45.219746
350	66.405556
351	44.091370
352 183.652
353	176.574432
354	168.903641
355	162.352280
356	176.570160
357	162.586472
358	164.113098
359	175.648422
360	152.811096
361	135.103409
362	163.946289
363	177.217468
364 183.433
365	168.012009
366	172.769073
367	170.995636
368	171.058548
369 193.112
370	170.339325
371	166.341461
372	176.014252
373	138.362183
374	170.606827
375	160.868011
376	154.217316
377	162.962448
378	166.702087
379	178.152267
380	138.678925
381	152.524490
382	178.772675
383	169.165436
384	161.479507
385	138.391815
386	143.217117
387 192.369
388	146.554932
389 187.845
390 192.267
391	179.675705
392	161.363174
393	161.587967
394 180.223
395	169.894180
396	158.060272
397	169.209396
398 191.248
399	178.496262
400	145.415741
401	137.384567
402	152.299149
403	158.984360
404	177.190125
405	143.467087
406	176.782532
407	172.669479
408	154.006134
409	161.835220
410	178.139786
411 199.459
412	169.792313
413	135.807495
414	164.372849
415	164.281647
416	166.474060
417 186.63
418 184.897
419	151.004974
420 185.9
421	177.012589
422 195.172
423	172.633392
424	138.957047
425	168.163849
426 193.189
427	155.565979
428 211.504
429	179.529373
430 204.573
431	156.643265
432	148.040512
433	131.102707
434	152.915222
435	138.993011
436	147.735916
437	127.709831
438	164.574615
439	174.452911
440	156.052780
441	158.663696
442	166.183548
443 183.98
444	171.253113
445 182.802
446 192.935
447	176.033478
448 190.356
449	174.266205
450	158.663330
451 189.277
452 183.679
453	175.271713
454	151.700363
455 185.856
456	171.071960
457	174.196289
458	144.281570
459	157.093719
460	153.323425
461	155.328506
462	162.564758
463 182.791
464	176.540909
465	145.764847
466	152.510910
467	161.628113
468	176.066269
469	157.063599
470	168.024338
471	173.494843
472 201.764
473 190.907
474 184.883
475	173.945267
476	147.219147
477 204.984
478	168.233627
479 192.398
480	177.752533
481 209.877
482	175.366211
483 201.209
484	178.918365
485 188.45
486 195.856
487	165.172958
488 202.302
489	156.308578
490 189.188
491	153.685532
492 199.863
493	172.431183
494	177.886658
495	176.755157
496	157.456100
497	166.021027
498	172.696411
499	164.470215
500	179.544678
501	146.478973
502 192.714
503	164.111496
504	175.693420
505	178.528809
506 192.352
507 180.735
508 190.601
509	177.942123
510	170.330032
511	146.431671
512 181.456
513	161.271790
514 181.458
515 206.655
516	144.785385
517	167.098022
518 215.562
519	155.121353
520	179.557816
521 214.232
522	148.777084
523 195.143
524 188.385
525	152.746094
526	171.852081
527	169.498535
528	160.648041
529	162.443741
530 182.032
531	164.888626
532	172.702988
533 215.999
534	149.032074
535 247.074
536	168.617508
537 192.568
538	161.132217
539 195.769
540	161.425446
541 190.096
542	174.285248
543	167.657181
544	168.397552
545	141.038071
546	161.677338
547 180.513
548	173.557373
549	169.290176
550 184.74
551	178.123489
552	169.867462
553 197.363
554	137.376984
555	177.428818
556 185.783
557 189.691
558	158.471909
559	169.932938
560 185.69
561	175.636246
562 185.396
563	172.824234
564	169.600143
565	162.466049
566	155.789627
567	141.759293
568	175.922150
569 181.284
570 185.368
571 190.268
572	173.061844
573	150.767715
574	158.907089
575 226.078
576	174.599304
577	166.486801
578	164.863968
579 195.048
580 188.034
581	165.429565
582	160.190155
583	171.151520
584	137.176453
585 187.671
586 189.041
587	170.028946
588	167.515900
589	153.527084
590 186.719
591	167.948914
592	120.124611
593 210.994
594	169.987335
595	178.388535
596	172.506439
597 208.45
598 202.579
599 186.426
600	170.139893
601	174.904495
602	164.206802
603	156.322754
604	176.113495
605	172.509735
606 192.879
607	177.699570
608	166.055008
609	160.116272
610	174.047989
611	178.849319
612	147.753403
613	177.984451
614	168.618546
615 214.636
616 207.261
617	177.682648
618	138.604752
619	166.125397
620 187.919
621 192.156
622	164.894424
623	148.097504
624 184.062
625	169.741943
626	170.349487
627	170.284317
628 191.728
629	174.077942
630 193.366
631	170.667755
632	152.160660
633	171.332718
634	177.477264
635	169.412354
636	169.555695
637 199.388
638 190.586
639	168.290833
640 180.044
641	162.473328
642	145.220917
643	157.587830
644 192.55
645	152.673264
646	174.855011
647	162.013412
648 180.713
649 195.151
650 192.85
651	173.851669
652	148.409637
653	179.628067
654	171.871872
655	177.958527
656	169.686630
657	166.119644
658 180.265
659	156.967209
660	169.795731
661	151.240814
662	173.665329
663	140.072754
664	174.862854
665	170.026474
666	178.244873
667	179.637100
668	160.596664
669	160.690659
670 188.316
671	169.330933
672 186.569
673 180.308
674	171.393448
675 193.492
676	153.470139
677 180.698
678	174.718231
679	138.662094
680 199.898
681	166.513351
682	162.081772
683	161.176147
684	166.082733
685 203.414
686	177.739944
687	153.474411
688	168.862885
689 185.614
690	148.366959
691	162.161880
692	145.348099
693	176.652756
694 180.654
695	154.885757
696	163.916214
697 188.551
698 190.771
699 189.47
700	165.674210
701	158.605408
702	166.410217
703	172.346878
704	166.922379
705	136.318573
706	178.286865
707	152.717331
708 191.572
709	163.109482
710	173.184021
711	155.224197
712	165.874939
713	172.890671
714	173.328003
715	156.343201
716	138.814102
717	153.011337
718 187.671
719 183.533
720	153.081009
721 180.11
722 181.354
723 180.235
724	171.594833
725	172.966095
726	174.304321
727	151.006256
728 203.728
729	169.218002
730 183.736
731	176.577835
732	178.090271
733	178.968597
734	171.801956
735	163.876419
736 180.369
737	179.576172
738	176.893112
739	171.347000
740	159.018524
741	161.673737
742 213.642
743	178.643616
744 193.749
745	160.955750
746 180.894
747	169.617569
748 194.927
749	177.170746
750 189.257
751	158.986664
752	128.866501
753	174.785294
754	169.828568
755	168.960739
756	148.479889
757 192.163
758	156.939651
759	171.025894
760	164.636536
761	155.284958
762	173.559052
763	171.728516
764	162.406479
765	151.116455
766	148.863693
767	147.938034
768	140.900879
769	115.760521
770	143.212372
771	164.494080
772	169.033066
773	164.902618
774	177.226425
775	169.989471
776	163.603516
777	134.500412
778 182.316
779	157.353226
780	166.310059
781 180.639
782	168.037079
783	160.192886
784	159.474625
785 189.111
786	126.449150
787 185.499
788	149.083130
789	147.989090
790	176.156601
791	157.216766
792	173.136292
793	164.844315
794	167.169647
795	158.652695
796	163.739761
797	167.224945
798	173.141281
799	159.490173
800	178.631134
801	175.620514
802 188.256
803	162.589432
804 199.97
805	158.552429
806	143.015076
807	174.590744
808	167.449814
809	160.838150
810	169.246826
811	166.517700
812 199.057
813	150.752625
814 207.904
815 185.308
816 181.557
817	158.268539
818	167.225494
819 200.619
820	171.511917
821	169.083237
822	178.259186
823 187.221
824	166.380356
825 203.966
826	157.494370
827	168.086823
828	131.267853
829	143.171326
830	165.309723
831	170.172806
832 192.543
833 188.344
834	167.681366
835	156.412201
836	130.046646
837	174.315994
838	151.397858
839 183.486
840	164.768768
841	165.123581
842 191.384
843	177.736557
844	168.946960
845 205.634
846	178.649689
847	150.793884
848	159.952438
849 188.93
850	170.364258
851	157.845810
852 181.19
853	159.010971
854	156.577057
855	176.892624
856	168.338593
857	146.501053
858 182.747
859	173.898666
860	170.558441
861	172.089462
862 195.039
863	148.162704
864	152.390549
865	153.271332
866 181.121
867 183.39
868	130.974228
869	177.621109
870	179.074722
871 200.984
872	177.990814
873	136.703140
874	159.275467
875 186.397
876 184.152
877	167.129959
878	165.174393
879 192.196
880 182.385
881 183.828
882	178.511642
883 201.468
884	173.922195
885	175.013489
886 185.381
887	171.417252
888	176.330124
889	160.167603
890	177.576050
891	157.646622
892	174.432510
893	163.772781
894 185.151
895	162.722534
896	165.294785
897	133.885666
898 187.287
899 183.955
900 210.774
901 202.346
902 183.607
903	141.896072
904	162.789856
905	176.625473
906	149.055054
907	154.136063
908	163.906647
909	167.129501
910	159.882370
911	161.837769
912	127.954636
913	133.166229
914	164.618469
915	176.464462
916	171.844727
917	151.654587
918 184.543
919	150.448456
920 189.452
921 198.016
922	178.693588
923 196.235
924	151.868530
925	158.927322
926 196.209
927	158.207031
928	152.876694
929	148.423325
930 190.799
931	174.590881
932	139.675842
933 201.918
934 192.598
935	177.011047
936	68.474319
937	78.232277
938	51.039349
939	54.074097
940	58.634590
941	68.351936
942	48.176201
943	55.914463
944	59.695274
945	50.040131
946 305.114
947	67.483963
948	54.983768
949	54.030781
950	63.842121
951	57.392864
952	64.950890
953	63.821693
954	66.679764
955	58.076969
956	65.305717
957	83.281006
958	41.121380
959	59.185257
960	40.361813
961	61.195934
962	81.003616
963	60.859779
964	47.408997
965	68.466522
966	66.639503
967	55.219425
968	64.147896
969	57.291706
970	53.136139
971	49.811749
972	83.843750
973	66.297844
974	59.925438
975	53.671490
976	53.264557
977	61.320747
978	66.420540
979	54.165333
980	56.893391
981	62.324501
982	57.135059
983	61.938934
984	61.857780
985	63.252560
986	63.888142
987	74.827316
988	65.512352
989	44.430813
990	56.565666
991	66.189598
992	71.273071
993	58.891960
994	69.715065
995	60.698608
996	67.086548
997	29.450796
998	56.509338
999	60.088978
1000	38.608738
1001	47.036510
