# Supplementary material for: Short-wavelength-sensitive 2 (Sws2) visual photopigment models combined with atomistic molecular simulations to predict spectral peaks of absorbance
Source: PLoS Comput Biol. 2020 Oct 21;16(10):e1008212. doi: 10.1371/journal.pcbi.1008212 (PMC7605715; doi:10.1371/journal.pcbi.1008212)
Supplement: S1 File — (ZIP) [file pcbi.1008212.s007.zip › S1_File/L-goodei-SWS2B-Angles/Torsion2.dat]

0	-2.793433
1	4.758380
2	-0.294668
3	0.324860
4	2.626642
5	3.279194
6	1.264291
7	-1.038433
8	4.686875
9	-4.060699
10	-1.835334
11	6.553885
12	10.495472
13	-0.254532
14	11.767509
15	12.056935
16	-7.453144
17	5.235657
18	-5.544053
19	10.796429
20	1.642925
21	-3.154272
22	3.366582
23	9.628015
24	1.078578
25	-13.158571
26	-2.619339
27	-2.569581
28	2.920989
29	1.391298
30	-3.575678
31	2.683621
32	5.316466
33	10.587341
34	7.563869
35	-9.440687
36	0.518621
37	-14.891541
38	13.206635
39	5.633582
40	-1.764506
41	-1.308195
42	-3.922027
43	3.840501
44	-1.414325
45	6.980728
46	5.793570
47	-20.873674
48	-14.416123
49	-1.020043
50	0.685909
51	-14.826148
52	-2.297343
53	-1.038456
54	-5.453368
55	-1.351138
56	-1.629330
57	12.280055
58	-1.103161
59	-11.635392
60	-12.570072
61	-5.557212
62	2.598840
63	-1.243964
64	-0.764006
65	-7.426702
66	9.118741
67	15.244532
68	3.613245
69	-10.772912
70	-7.227750
71	3.035280
72	7.976488
73	8.513300
74	0.262996
75	4.543777
76	12.490941
77	8.300777
78	6.273623
79	4.340736
80	6.337430
81	-7.706486
82	-3.233183
83	-6.308432
84	3.975465
85	6.569934
86	6.122698
87	-5.454876
88	0.063685
89	8.195694
90	-1.876788
91	2.369774
92	8.226813
93	-9.648002
94	-4.710505
95	-10.473294
96	7.830280
97	9.413754
98	5.405363
99	2.639408
100	-7.668315
101	-15.769668
102	-6.918067
103	-3.224077
104	-3.123989
105	-4.084069
106	-0.012882
107	0.446598
108	-0.475616
109	8.128963
110	4.617334
111	3.511986
112	-1.523244
113	-3.375738
114	-5.852608
115	-4.676066
116	1.322887
117	4.943953
118	-6.902222
119	5.742114
120	-0.265094
121	-6.302373
122	-0.689276
123	-5.797856
124	16.490458
125	9.186160
126	7.384914
127	-4.719096
128	5.014039
129	-6.102076
130	-9.304266
131	6.094481
132	2.635205
133	-10.677635
134	7.453435
135	-8.585257
136	6.504065
137	-2.164185
138	8.401990
139	-0.313443
140	-0.300853
141	-12.141671
142	6.041491
143	-4.069882
144	3.053598
145	-3.051314
146	4.836895
147	-1.810923
148	-7.942409
149	1.264808
150	-1.809973
151	1.646054
152	8.609365
153	-7.731704
154	-4.718309
155	-2.181508
156	-2.926257
157	-1.497442
158	6.595848
159	8.930871
160	-9.772182
161	-4.464624
162	-5.346219
163	-1.951576
164	8.503631
165	11.488893
166	7.199975
167	4.934861
168	-3.519354
169	0.002518
170	-2.427262
171	13.953438
172	14.258937
173	2.076046
174	-0.572479
175	6.258714
176	6.574016
177	-2.123752
178	-1.906665
179	-1.480830
180	16.082964
181	-1.411829
182	4.837511
183	7.949469
184	-3.980012
185	-8.670619
186	5.309934
187	7.163660
188	-4.793217
189	4.253715
190	-8.005947
191	18.358959
192	9.385549
193	1.206111
194	2.857107
195	9.487770
196	-6.965034
197	6.171021
198	-0.373427
199	4.189062
200	-8.031634
201	-7.631288
202	0.323912
203	-0.312331
204	2.276695
205	0.692780
206	-6.611755
207	9.436646
208	11.591680
209	1.460064
210	-17.629704
211	1.306665
212	-0.235765
213	-10.577605
214	-15.093996
215	-17.351398
216	5.727407
217	1.343574
218	-5.417554
219	5.816601
220	-3.183892
221	6.967211
222	3.958556
223	1.714842
224	-11.685790
225	4.265565
226	7.192126
227	6.776574
228	3.179713
229	-3.116839
230	3.128852
231	1.383780
232	-5.844344
233	3.821455
234	6.430115
235	5.053468
236	-1.198135
237	13.828150
238	3.091893
239	-0.599246
240	12.017913
241	10.018157
242	-15.236612
243	-8.517423
244	6.476932
245	-3.118441
246	-1.959441
247	12.529598
248	-10.972602
249	-8.997271
250	4.761045
251	1.687857
252	4.244500
253	-6.273444
254	1.564105
255	5.202622
256	-13.202724
257	-1.978547
258	-1.921125
259	-9.169995
260	7.811512
261	2.135222
262	-2.256095
263	2.475101
264	9.508954
265	-1.569028
266	-1.282667
267	8.873439
268	4.194908
269	-4.079568
270	0.343774
271	4.191363
272	-0.126729
273	-5.557674
274	1.505131
275	-3.923653
276	2.534818
277	6.703922
278	4.973056
279	4.350914
280	-4.651744
281	9.872432
282	1.524675
283	16.585443
284	6.014602
285	-4.887444
286	-4.934353
287	5.389371
288	-10.313836
289	-2.719982
290	-6.085692
291	1.085232
292	-14.134067
293	1.435200
294	7.491075
295	-1.770792
296	-7.008975
297	-8.018941
298	18.867188
299	-3.918898
300	7.587490
301	-3.692390
302	5.642938
303	-10.872357
304	0.407110
305	-2.767036
306	0.805512
307	7.036916
308	-2.386704
309	-1.233945
310	-3.483580
311	3.706573
312	6.367400
313	4.319459
314	-0.174278
315	-4.993041
316	6.982514
317	-1.945761
318	13.964060
319	-2.374708
320	-5.393404
321	-4.218687
322	1.341673
323	-0.444550
324	4.331750
325	2.539178
326	8.545447
327	-5.481350
328	10.493557
329	12.656136
330	-13.957491
331	-6.570376
332	6.653345
333	-0.318990
334	-2.124321
335	-11.009858
336	-0.389153
337	-8.625499
338	3.477402
339	-11.299911
340	-11.879416
341	6.034163
342	-4.212055
343	9.751292
344	4.619935
345	1.771188
346	1.728022
347	-11.735441
348	14.439617
349	-8.692376
350	5.988726
351	-0.403411
352	1.575148
353	6.470139
354	-2.293454
355	-0.368361
356	-1.777292
357	1.821013
358	7.711120
359	-5.142253
360	2.037602
361	-16.192270
362	14.001836
363	5.852419
364	0.336445
365	10.949515
366	1.812796
367	10.537265
368	-8.892842
369	-0.903284
370	-3.215019
371	-6.425923
372	3.648360
373	0.587357
374	2.245886
375	-1.507088
376	0.242025
377	-2.185150
378	5.041832
379	-5.693409
380	-5.224895
381	-6.479995
382	-8.244898
383	1.806957
384	6.040272
385	-1.491079
386	1.658224
387	5.666218
388	-2.685625
389	-4.856478
390	14.067075
391	6.745029
392	3.788678
393	-0.015929
394	-4.577626
395	12.724953
396	3.028598
397	-4.210742
398	3.893793
399	-0.943821
400	4.802553
401	-1.902501
402	8.807430
403	11.111636
404	1.666383
405	-10.131863
406	6.926765
407	9.238583
408	-8.177318
409	-20.345201
410	6.759593
411	9.992784
412	-7.543901
413	-14.635704
414	-2.061522
415	-2.118605
416	17.630661
417	11.304782
418	5.090623
419	-6.368554
420	-6.966971
421	1.284818
422	9.573734
423	1.465691
424	-10.019608
425	-0.452085
426	9.563021
427	2.351655
428	13.621086
429	-10.043170
430	6.260149
431	-6.544804
432	-0.298868
433	-7.547675
434	6.542360
435	-1.671410
436	-16.396725
437	5.441326
438	-5.742850
439	4.913804
440	0.598694
441	-4.543524
442	-1.474123
443	-2.239316
444	15.768863
445	12.780719
446	6.655067
447	1.878028
448	3.415987
449	-5.664075
450	-7.162203
451	7.937784
452	9.024827
453	2.623501
454	1.634049
455	-12.415876
456	1.374147
457	4.810659
458	-11.833509
459	-8.687835
460	-11.301285
461	-0.356779
462	-0.242200
463	-10.042728
464	-2.040002
465	-8.344151
466	0.468291
467	-0.610506
468	0.285568
469	-4.073353
470	-2.320543
471	5.709953
472	5.754280
473	11.184670
474	-10.347029
475	-3.653724
476	11.614661
477	4.783466
478	-15.081520
479	4.238409
480	1.287563
481	-3.385120
482	12.111848
483	2.230735
484	1.996862
485	6.516313
486	8.018087
487	-0.945346
488	5.295458
489	-4.806777
490	3.971979
491	1.737285
492	-7.881286
493	15.294790
494	-4.619639
495	10.788043
496	6.002538
497	4.243702
498	-3.551420
499	1.368443
500	-2.688474
501	-0.761123
502	-7.163782
503	11.098350
504	8.315886
505	22.052532
506	6.484770
507	-7.187994
508	4.880459
509	3.164117
510	13.505013
511	6.601312
512	-10.005512
513	0.493965
514	3.808008
515	5.058991
516	1.541098
517	-8.737284
518	5.883159
519	3.735065
520	1.092995
521	18.575573
522	-6.044694
523	13.628743
524	2.684776
525	-2.508173
526	-3.552688
527	3.846001
528	-6.142020
529	-9.215527
530	-1.342343
531	-7.725237
532	4.036077
533	-2.054325
534	-3.140151
535	11.921482
536	-12.442484
537	7.538877
538	-3.514225
539	5.711464
540	-1.268251
541	5.575367
542	15.343195
543	6.917987
544	5.985252
545	6.098543
546	-0.796243
547	-4.125545
548	2.002671
549	-0.394117
550	7.484377
551	-9.259029
552	7.695564
553	12.472098
554	14.330640
555	10.406501
556	-5.911158
557	3.000655
558	1.476348
559	0.962156
560	-21.131603
561	-5.189183
562	0.996535
563	-2.659855
564	6.916142
565	-11.022883
566	6.694114
567	10.292687
568	3.473385
569	-0.368135
570	-1.253909
571	1.188571
572	-2.757367
573	-11.998286
574	-5.455594
575	-9.702740
576	3.663939
577	4.216880
578	-9.821601
579	-11.537545
580	15.377203
581	-6.810981
582	4.558130
583	-11.344387
584	-14.462570
585	-1.797047
586	-5.916450
587	1.275227
588	-0.769586
589	11.976513
590	12.825851
591	4.140732
592	-5.320505
593	13.102628
594	-4.922812
595	0.897046
596	-1.173329
597	3.030893
598	0.734931
599	0.491691
600	-7.325077
601	-2.178054
602	-10.524401
603	1.388423
604	0.911690
605	-3.719944
606	15.012437
607	-7.782034
608	-10.268576
609	8.023265
610	3.155441
611	2.580927
612	1.862069
613	18.428347
614	16.887966
615	-13.410122
616	16.946836
617	1.696809
618	9.199338
619	-3.046393
620	-8.735826
621	-5.792984
622	1.772473
623	9.088907
624	2.256527
625	5.493040
626	0.620641
627	2.768221
628	7.016446
629	7.056528
630	-4.456789
631	8.116525
632	4.587198
633	6.594532
634	-3.071261
635	-11.463575
636	15.048922
637	-0.735734
638	1.110751
639	6.749647
640	6.504990
641	3.632752
642	1.336937
643	3.562628
644	7.703792
645	2.087110
646	6.199784
647	-9.767401
648	-13.261683
649	2.340173
650	-4.571960
651	-9.434874
652	-2.478716
653	-0.583534
654	-7.576804
655	-4.647888
656	-8.221335
657	6.728848
658	-3.426713
659	9.559665
660	7.700416
661	-2.432955
662	9.481205
663	0.813019
664	4.313178
665	-4.246052
666	9.497569
667	-8.911408
668	-3.562696
669	-3.876313
670	-1.126720
671	3.741930
672	12.241690
673	-1.302798
674	4.786287
675	-1.631108
676	0.466284
677	-1.983248
678	-6.548244
679	-7.371887
680	3.951028
681	-5.154007
682	3.091357
683	4.118997
684	1.145527
685	0.267808
686	-2.132385
687	-4.300642
688	12.864252
689	1.976668
690	-5.257930
691	12.767678
692	3.295288
693	-10.119184
694	4.314924
695	0.230722
696	5.414257
697	-7.917692
698	1.932839
699	5.382131
700	12.756094
701	2.061675
702	14.211945
703	3.751744
704	-10.699073
705	3.171165
706	11.638746
707	7.315340
708	-1.708951
709	-0.869240
710	11.179816
711	-2.823266
712	12.297967
713	6.356715
714	-3.878153
715	-7.072741
716	-16.781179
717	8.383448
718	4.260230
719	0.669663
720	1.909902
721	18.302608
722	5.238281
723	1.826318
724	5.846878
725	-1.278123
726	0.613513
727	-5.950747
728	7.745242
729	-0.665941
730	1.206895
731	0.556380
732	9.228486
733	13.367206
734	1.519472
735	6.526951
736	-4.507392
737	2.326587
738	14.285111
739	-15.205065
740	5.858896
741	7.120129
742	0.372265
743	6.896992
744	-3.739089
745	0.551319
746	2.486298
747	5.146352
748	18.302069
749	14.051597
750	-1.500886
751	7.716942
752	3.965436
753	8.415182
754	8.692843
755	4.912537
756	-1.530688
757	8.824013
758	-5.291745
759	7.473866
760	-3.718634
761	3.667125
762	-7.713471
763	7.722797
764	-4.390767
765	9.250040
766	-6.569838
767	0.394115
768	-3.342933
769	-2.192006
770	-1.871543
771	-2.335425
772	5.514657
773	-3.609061
774	8.841268
775	4.449282
776	6.530023
777	-1.003008
778	-2.715148
779	7.015920
780	-2.699968
781	-17.285795
782	-3.649076
783	9.599907
784	0.166326
785	-9.611245
786	-1.693835
787	-0.005257
788	2.365146
789	-5.329948
790	-1.820079
791	2.323481
792	-1.629472
793	6.905374
794	9.610425
795	-6.900892
796	8.212582
797	-7.184712
798	9.321853
799	-6.677199
800	-0.348018
801	-17.097298
802	6.652289
803	7.282124
804	5.811208
805	-10.635530
806	20.015854
807	1.699231
808	0.626116
809	-2.799670
810	5.501136
811	-5.375419
812	3.718834
813	7.544474
814	4.223896
815	1.282032
816	5.027086
817	12.946692
818	-2.959148
819	4.517558
820	17.223547
821	3.446136
822	-8.023158
823	6.466437
824	7.166143
825	-7.293226
826	9.637671
827	16.341978
828	-5.875186
829	6.478701
830	-10.740459
831	-5.872248
832	-1.676917
833	4.445370
834	-0.160186
835	10.250023
836	-19.173416
837	-4.099264
838	-1.247549
839	17.343573
840	-7.650450
841	8.976860
842	1.053253
843	0.409839
844	3.708989
845	-5.077903
846	10.650211
847	-0.520880
848	16.671518
849	-0.971539
850	-11.915666
851	-2.424051
852	4.226351
853	10.799896
854	-8.820475
855	3.549386
856	13.058564
857	3.520099
858	9.403394
859	-0.159278
860	4.625480
861	-1.519500
862	11.514203
863	4.561239
864	15.462467
865	0.330274
866	-0.164337
867	13.833707
868	3.523675
869	4.999056
870	11.240631
871	-2.646770
872	3.572132
873	-14.549703
874	4.758207
875	9.433391
876	10.472271
877	-2.341663
878	5.039177
879	10.763607
880	2.257954
881	-0.415927
882	7.651783
883	10.454441
884	0.135191
885	-3.341305
886	1.646678
887	-6.421200
888	2.974768
889	-0.606523
890	-9.275919
891	19.286779
892	-3.670532
893	7.177431
894	-0.367890
895	-8.845611
896	5.647093
897	5.989502
898	2.260148
899	3.213619
900	4.312514
901	11.844406
902	-8.579420
903	-4.822708
904	1.159801
905	10.508503
906	-15.017937
907	3.681767
908	0.639611
909	-8.594997
910	2.573540
911	-5.023690
912	-6.665465
913	-1.743659
914	-4.725732
915	15.146020
916	1.277392
917	8.763299
918	-3.214031
919	1.724319
920	6.750473
921	11.038443
922	0.279087
923	7.444174
924	-7.320734
925	-0.620785
926	4.959489
927	-0.543991
928	-3.746872
929	3.795370
930	-0.507857
931	13.374853
932	-10.000793
933	0.672916
934	2.357424
935	-3.250427
936	4.025786
937	4.193234
938	10.932734
939	-5.044384
940	-10.138559
941	-4.682645
942	7.437254
943	5.524952
944	8.212458
945	-5.129609
946	-5.407112
947	2.257184
948	7.232290
949	9.214729
950	-0.400780
951	-8.604844
952	-1.267659
953	8.221766
954	-8.129462
955	-1.424391
956	-1.927125
957	-19.484478
958	8.883300
959	-4.296802
960	10.223893
961	0.122606
962	-5.939659
963	7.843677
964	13.512845
965	-2.873043
966	1.043693
967	2.741255
968	-10.921428
969	-2.672433
970	-4.922451
971	8.269246
972	-2.549042
973	-5.950475
974	9.197301
975	2.100687
976	0.595149
977	-2.512244
978	1.993917
979	13.052137
980	-12.823435
981	6.542413
982	3.164359
983	9.979663
984	-4.951738
985	-9.686464
986	2.460301
987	-10.764110
988	-9.912340
989	3.601432
990	11.469042
991	0.072616
992	-0.126678
993	0.266209
994	15.483020
995	-1.062855
996	-14.662598
997	-2.908015
998	5.065036
999	7.093840
1000	-5.093204
1001	5.372087
