# Supplementary material for: Short-wavelength-sensitive 2 (Sws2) visual photopigment models combined with atomistic molecular simulations to predict spectral peaks of absorbance
Source: PLoS Comput Biol. 2020 Oct 21;16(10):e1008212. doi: 10.1371/journal.pcbi.1008212 (PMC7605715; doi:10.1371/journal.pcbi.1008212)
Supplement: S1 File — (ZIP) [file pcbi.1008212.s007.zip › S1_File/L-goodei-SWS2B-Angles/Angle3.dat]

0	132.108383
1	132.845963
2	146.041290
3	139.419495
4	143.426575
5	124.376282
6	112.308189
7	121.880775
8	142.537399
9	132.291519
10	135.953384
11	128.822540
12	137.351868
13	134.359955
14	134.236420
15	136.984192
16	122.027931
17	135.129272
18	139.541168
19	120.989136
20	112.792793
21	129.188522
22	131.565002
23	137.668457
24	120.910660
25	131.638351
26	125.822578
27	123.991257
28	140.512589
29	135.257996
30	123.785759
31	136.732437
32	136.604172
33	138.186493
34	123.740135
35	122.684677
36	127.607185
37	137.731125
38	115.110680
39	127.254295
40	118.208679
41	115.807274
42	132.021454
43	139.688919
44	138.333603
45	133.584702
46	128.578705
47	137.008301
48	131.370605
49	138.099014
50	133.123489
51	132.245651
52	134.429810
53	130.402527
54	125.166824
55	135.505310
56	126.384842
57	138.431137
58	132.588776
59	133.474731
60	126.717842
61	131.503723
62	131.563400
63	123.857399
64	126.026215
65	133.875519
66	122.219307
67	134.973083
68	133.153625
69	141.988541
70	138.474564
71	126.448486
72	135.476837
73	121.784531
74	135.309311
75	127.383110
76	120.872208
77	124.731712
78	121.110458
79	124.578224
80	137.943497
81	129.001862
82	126.651474
83	119.029037
84	119.299240
85	113.992096
86	136.631180
87	132.826294
88	126.254898
89	124.364540
90	122.438011
91	140.238861
92	134.455856
93	132.938019
94	122.710152
95	130.974350
96	133.750458
97	125.233299
98	140.830658
99	128.843903
100	133.682129
101	134.660934
102	129.495117
103	131.001984
104	129.598740
105	136.525772
106	129.847443
107	121.625496
108	117.781609
109	131.694397
110	121.945953
111	134.470840
112	131.848953
113	122.994316
114	114.376465
115	128.301163
116	130.202087
117	131.237396
118	125.119453
119	134.543869
120	131.437546
121	135.205231
122	132.259689
123	112.296921
124	131.934128
125	133.774185
126	119.873688
127	125.882751
128	119.550934
129	123.187599
130	135.484314
131	131.320007
132	135.044662
133	134.133682
134	121.368202
135	129.868927
136	132.818878
137	138.168991
138	133.656982
139	115.885811
140	116.887444
141	123.806549
142	111.378471
143	131.682098
144	120.470985
145	114.065529
146	123.001778
147	139.985153
148	122.627144
149	129.454712
150	137.779785
151	121.383102
152	126.784187
153	131.744720
154	136.464966
155	115.789680
156	142.557800
157	137.415436
158	113.193207
159	125.789207
160	134.225418
161	140.188889
162	132.682617
163	124.033371
164	136.501358
165	133.123199
166	139.702606
167	138.966110
168	136.272888
169	133.339310
170	128.009033
171	134.335190
172	133.941589
173	136.471222
174	126.981567
175	133.624680
176	136.067078
177	122.773720
178	137.781403
179	134.554916
180	118.599449
181	119.512413
182	124.494896
183	127.679764
184	123.392776
185	119.824959
186	115.977974
187	119.689697
188	125.380638
189	123.482101
190	138.255569
191	116.835602
192	139.732742
193	131.215027
194	128.061905
195	133.724487
196	117.613792
197	130.716278
198	121.749954
199	137.181366
200	135.081497
201	126.250938
202	114.689301
203	136.555649
204	131.259293
205	133.976212
206	137.230682
207	127.010742
208	133.269104
209	124.274368
210	135.969360
211	134.148788
212	132.826569
213	128.034576
214	129.918137
215	138.253448
216	131.111694
217	123.133064
218	125.958557
219	133.510498
220	121.314545
221	122.319290
222	124.790031
223	134.435699
224	135.733231
225	133.825439
226	134.905502
227	140.773026
228	126.528412
229	134.257111
230	137.140472
231	133.886688
232	132.688187
233	136.787689
234	135.434753
235	133.925171
236	138.094910
237	130.491959
238	133.688416
239	129.476791
240	130.802933
241	133.614792
242	135.902527
243	126.688660
244	129.857391
245	136.035477
246	132.741608
247	136.045044
248	138.462982
249	134.827667
250	120.224678
251	115.575668
252	130.031540
253	118.882034
254	129.698410
255	128.875885
256	124.165680
257	123.725296
258	133.325851
259	124.974060
260	115.978508
261	122.593315
262	130.185562
263	132.074936
264	134.191620
265	130.995361
266	132.370270
267	135.862564
268	126.448471
269	121.938560
270	126.774651
271	118.018333
272	125.110657
273	123.148056
274	124.849251
275	113.967804
276	133.783691
277	127.837799
278	134.559174
279	126.810265
280	129.921982
281	121.101875
282	128.615280
283	139.595963
284	129.463684
285	133.197784
286	140.510864
287	120.571487
288	132.918518
289	137.565186
290	132.882462
291	132.046783
292	126.696922
293	131.107864
294	137.058167
295	137.516312
296	137.396072
297	112.577995
298	122.516068
299	128.061066
300	132.560547
301	121.679100
302	127.310143
303	132.229782
304	131.728683
305	134.977112
306	143.590851
307	124.749870
308	123.556732
309	141.999512
310	135.768646
311	134.938370
312	125.316132
313	139.462845
314	140.035049
315	138.414200
316	133.435364
317	138.874207
318	131.391281
319	123.937279
320	135.768463
321	132.559616
322	126.227264
323	131.549271
324	130.781662
325	138.785339
326	132.881287
327	139.253342
328	127.930756
329	120.995560
330	136.264542
331	132.657333
332	146.186859
333	129.100296
334	129.268341
335	124.994720
336	133.926102
337	133.388687
338	130.273697
339	128.614548
340	140.495544
341	132.403366
342	131.417740
343	123.437325
344	123.071075
345	134.297577
346	124.935638
347	122.271835
348	139.526871
349	137.681808
350	128.340866
351	137.347778
352	135.105270
353	131.804565
354	128.248642
355	125.123764
356	135.386780
357	134.853638
358	132.366684
359	128.141373
360	129.817154
361	135.769516
362	140.828323
363	133.867218
364	134.966385
365	123.810280
366	129.058884
367	131.436325
368	128.678650
369	129.466248
370	129.257034
371	135.532303
372	128.526672
373	134.826294
374	137.940628
375	131.330292
376	136.644455
377	135.873260
378	129.429214
379	135.611801
380	132.011353
381	134.812439
382	132.949051
383	133.217606
384	136.276047
385	126.773697
386	139.055740
387	126.761307
388	124.719650
389	122.875336
390	130.324432
391	127.078079
392	134.082291
393	133.017654
394	134.083832
395	137.960510
396	123.780350
397	126.346931
398	126.641899
399	129.609528
400	128.628662
401	128.167175
402	138.440613
403	133.706009
404	137.624481
405	133.116547
406	141.853317
407	130.622375
408	129.933105
409	138.990906
410	134.640335
411	132.145996
412	134.189301
413	133.986511
414	133.753036
415	135.101196
416	129.775681
417	123.785393
418	133.049530
419	128.017059
420	142.971649
421	137.955521
422	125.305969
423	127.887054
424	126.557243
425	124.543785
426	131.582397
427	135.753845
428	137.450806
429	118.863403
430	131.341141
431	136.054520
432	127.516373
433	128.976227
434	134.321213
435	135.273651
436	134.776306
437	134.800446
438	130.989014
439	129.640793
440	131.258026
441	122.800613
442	135.932434
443	122.352882
444	129.203796
445	129.965500
446	132.236755
447	127.680252
448	122.325455
449	125.246231
450	130.098038
451	128.644714
452	135.224213
453	127.107216
454	133.014313
455	135.027267
456	136.089340
457	136.484070
458	124.313499
459	137.219772
460	133.048843
461	130.392395
462	128.810425
463	127.583481
464	138.396759
465	140.677979
466	136.000061
467	134.744446
468	137.987289
469	139.533020
470	132.456955
471	138.326630
472	131.481171
473	130.332245
474	135.135986
475	138.098053
476	130.453354
477	123.756256
478	135.420654
479	131.819397
480	127.891960
481	128.885620
482	137.285187
483	135.670914
484	135.734283
485	127.988899
486	136.842758
487	131.497253
488	137.471573
489	133.365967
490	130.663101
491	140.807938
492	132.003143
493	135.629852
494	141.601761
495	126.556396
496	137.375900
497	134.675537
498	131.073563
499	133.642715
500	134.252396
501	130.258789
502	122.177414
503	130.450806
504	139.308533
505	138.489777
506	138.026093
507	134.532257
508	135.384003
509	131.588226
510	130.649155
511	135.792618
512	132.717178
513	134.483978
514	125.178749
515	129.860596
516	135.400040
517	128.717316
518	132.651932
519	133.656708
520	129.773743
521	132.024704
522	134.515610
523	134.811188
524	140.472778
525	133.183044
526	140.115494
527	133.587372
528	134.834427
529	132.610504
530	127.421661
531	121.284996
532	132.661682
533	131.206299
534	135.958893
535	133.503159
536	111.848061
537	142.628418
538	136.443802
539	125.981720
540	137.858521
541	132.880447
542	131.441483
543	134.744568
544	121.721291
545	138.386322
546	129.026688
547	134.365433
548	133.096786
549	130.857773
550	132.510010
551	133.553238
552	135.885895
553	128.985870
554	136.798386
555	125.787254
556	134.446732
557	127.137131
558	132.000427
559	141.894257
560	131.031921
561	129.093979
562	133.941589
563	126.949188
564	126.377365
565	134.468063
566	131.756058
567	135.227631
568	129.081985
569	135.661697
570	129.001923
571	124.819344
572	138.230896
573	133.147614
574	133.797684
575	126.922813
576	132.293076
577	141.368515
578	130.947647
579	130.223663
580	134.975708
581	126.492264
582	127.364532
583	129.442978
584	130.684097
585	128.092651
586	130.669708
587	137.081879
588	130.096558
589	133.216705
590	129.971558
591	132.401764
592	131.658478
593	133.042648
594	123.069191
595	129.347855
596	130.648331
597	125.908554
598	130.946350
599	135.334793
600	127.255905
601	127.057365
602	137.774689
603	142.292725
604	132.000824
605	134.790741
606	130.028000
607	137.766159
608	132.182266
609	134.470444
610	133.970612
611	130.338959
612	135.695831
613	140.027664
614	138.412170
615	128.114349
616	134.329895
617	135.543106
618	121.477951
619	133.783966
620	136.288040
621	128.622131
622	137.303146
623	131.278946
624	127.806381
625	137.153336
626	134.774612
627	132.092987
628	144.197540
629	122.998550
630	133.730148
631	137.634186
632	136.395447
633	129.991776
634	132.551392
635	131.257462
636	137.765518
637	138.379852
638	135.768585
639	139.110413
640	134.519974
641	132.970703
642	132.579178
643	128.790543
644	132.921463
645	133.124359
646	135.970123
647	105.371971
648	129.802216
649	136.903778
650	138.208267
651	130.816849
652	135.702301
653	138.016541
654	122.721222
655	128.065384
656	133.999359
657	125.060806
658	136.210190
659	133.071762
660	132.613800
661	137.290421
662	137.643250
663	140.044373
664	132.198105
665	125.762321
666	128.625824
667	137.705307
668	134.080704
669	125.055862
670	130.859650
671	127.339127
672	138.067551
673	126.441803
674	130.593979
675	131.002319
676	144.400040
677	118.135536
678	135.918625
679	134.807312
680	130.140945
681	138.266922
682	130.029175
683	131.236221
684	135.223022
685	136.887451
686	133.701569
687	118.527946
688	134.720657
689	137.910980
690	130.023209
691	131.501190
692	131.628906
693	131.100266
694	133.445755
695	133.588608
696	132.328781
697	132.433487
698	125.908813
699	105.788162
700	127.577744
701	122.019135
702	130.661758
703	124.467781
704	129.504562
705	130.016388
706	132.435089
707	119.381065
708	125.752747
709	129.603500
710	129.372070
711	138.308121
712	133.772858
713	130.185165
714	132.110046
715	130.490799
716	124.508163
717	133.107452
718	130.739731
719	132.037140
720	134.711548
721	129.861740
722	127.512886
723	132.726654
724	138.398132
725	134.390640
726	129.743103
727	132.363251
728	126.438568
729	131.662704
730	132.592682
731	132.320450
732	132.797043
733	130.382568
734	118.286293
735	125.356407
736	131.066391
737	132.232880
738	130.064865
739	138.751450
740	124.714760
741	131.503159
742	119.097733
743	122.784210
744	119.559105
745	130.517868
746	134.168106
747	128.045654
748	133.157211
749	131.199081
750	131.277115
751	131.342072
752	129.209763
753	128.522369
754	127.705795
755	128.348328
756	127.311600
757	127.567665
758	135.870270
759	126.180794
760	133.144943
761	135.200485
762	122.375137
763	132.508743
764	126.212128
765	137.854416
766	133.183350
767	132.436661
768	130.567062
769	134.137131
770	129.162262
771	132.955322
772	123.356071
773	133.930038
774	137.394897
775	125.452080
776	133.473862
777	130.294434
778	126.530434
779	128.771744
780	128.792450
781	121.229439
782	124.921509
783	139.640778
784	135.948166
785	129.370956
786	131.542328
787	131.323074
788	135.183838
789	134.456406
790	116.035080
791	126.739708
792	132.092148
793	131.408081
794	127.933914
795	136.211899
796	118.471977
797	119.448715
798	134.970291
799	126.491798
800	137.033020
801	128.431778
802	140.235992
803	130.781006
804	127.002495
805	118.433693
806	130.279282
807	134.368820
808	140.342331
809	137.406662
810	130.347519
811	126.374031
812	131.616776
813	130.566818
814	129.247665
815	119.144699
816	134.213867
817	130.819992
818	131.293076
819	134.003418
820	132.200378
821	123.133080
822	130.527435
823	118.953331
824	115.561142
825	130.884399
826	130.149399
827	126.148613
828	129.031738
829	127.457359
830	125.767967
831	131.329117
832	123.235039
833	132.383789
834	134.536209
835	126.510544
836	131.931122
837	135.087982
838	130.669083
839	119.388718
840	134.936539
841	128.753311
842	135.637131
843	133.195435
844	128.055130
845	120.387466
846	121.395508
847	132.928497
848	135.492477
849	137.260437
850	131.124832
851	139.876236
852	120.094398
853	121.595985
854	134.431137
855	125.352043
856	138.208969
857	124.924049
858	116.570442
859	133.365540
860	125.986092
861	135.841644
862	134.030777
863	137.548172
864	134.009689
865	134.367188
866	135.559814
867	127.809837
868	126.954643
869	130.877029
870	130.911484
871	118.025597
872	126.435371
873	129.527924
874	133.161667
875	129.331955
876	129.067017
877	137.650620
878	133.847672
879	113.635056
880	117.007889
881	122.440392
882	123.671394
883	118.537621
884	119.972481
885	120.872108
886	120.729752
887	123.146126
888	126.893646
889	132.004578
890	130.146362
891	138.529144
892	135.743134
893	138.329895
894	122.562759
895	120.684814
896	121.932304
897	124.171104
898	126.712456
899	133.890335
900	133.234879
901	130.938232
902	112.018715
903	126.310257
904	125.176102
905	115.458557
906	126.089531
907	124.144249
908	130.608521
909	130.633469
910	134.341782
911	128.261887
912	131.615189
913	119.154587
914	131.253967
915	131.344086
916	117.275444
917	126.748764
918	108.858429
919	119.432152
920	123.597450
921	119.539482
922	126.984322
923	134.099213
924	131.462006
925	127.618889
926	128.951630
927	138.498032
928	136.076721
929	133.945663
930	128.983841
931	133.636673
932	131.607254
933	137.437820
934	129.502640
935	134.966339
936	115.925743
937	138.078171
938	131.988220
939	137.299377
940	149.455963
941	135.983124
942	132.831360
943	135.230408
944	136.491333
945	126.519913
946	127.053009
947	135.295120
948	136.671768
949	135.120697
950	135.309280
951	133.288406
952	137.391373
953	140.004501
954	126.965408
955	136.505768
956	141.141891
957	130.230103
958	125.435226
959	131.848129
960	134.444870
961	133.599548
962	139.983215
963	136.404800
964	133.354553
965	127.932640
966	133.924805
967	128.886459
968	130.157776
969	115.566994
970	123.391701
971	131.828964
972	130.350266
973	132.026672
974	138.611542
975	125.947258
976	143.058105
977	140.696548
978	135.946472
979	136.427780
980	130.953918
981	135.254257
982	122.483246
983	135.682678
984	131.573013
985	132.659973
986	134.868805
987	140.453415
988	139.154022
989	136.116364
990	123.539124
991	130.750061
992	126.107330
993	134.459671
994	130.352753
995	124.736977
996	133.687531
997	139.249130
998	134.993988
999	127.684296
1000	126.950966
1001	128.078171
