# Supplementary material for: Short-wavelength-sensitive 2 (Sws2) visual photopigment models combined with atomistic molecular simulations to predict spectral peaks of absorbance
Source: PLoS Comput Biol. 2020 Oct 21;16(10):e1008212. doi: 10.1371/journal.pcbi.1008212 (PMC7605715; doi:10.1371/journal.pcbi.1008212)
Supplement: S1 File — (ZIP) [file pcbi.1008212.s007.zip › S1_File/L-goodei-SWS2B-Angles/Torsion7.dat]

0	-61.081837
1	-72.513298
2	-88.769714
3	-57.407124
4	-50.905014
5	-46.238869
6	-73.680122
7	-59.227146
8	-69.965813
9	-60.170956
10	-49.498665
11	-72.162971
12	-50.228638
13	-61.521091
14	-44.355312
15	-65.160072
16	-64.937790
17	-57.848450
18	-41.322693
19	-56.863865
20	-59.656204
21	-58.257477
22	-54.155155
23	-58.146137
24	-61.688725
25	-63.006947
26	-70.476608
27	-51.604786
28	-53.003338
29	-82.885872
30	-62.139122
31	-56.660290
32	-53.275318
33	-56.530834
34	-56.914284
35	-65.934845
36	-67.411568
37	-57.705036
38	-49.196655
39	-57.497787
40	-69.556625
41	-73.754761
42	-57.578274
43	-70.629738
44	-62.911514
45	-70.111816
46	-56.518276
47	-70.919640
48	-73.428627
49	-77.459747
50	-69.953705
51	-58.421196
52	-41.394798
53	-77.943626
54	-67.488693
55	-63.407757
56	-63.420704
57	-66.689011
58	-55.985085
59	-49.836426
60	-57.044144
61	-70.061096
62	-66.575119
63	-58.055168
64	-76.452606
65	-40.405495
66	-72.625969
67	-58.924385
68	-72.111038
69	-67.077362
70	-71.530869
71	-70.914726
72	-75.847198
73	-71.741852
74	-80.443245
75	-71.830612
76	-59.248871
77	-61.581676
78	-58.789814
79	-50.482334
80	-53.226398
81	-78.842789
82	-88.564468
83	-68.699471
84	-43.659672
85	-73.361809
86	-66.094879
87	-58.153179
88	-63.728130
89	-80.149628
90	-60.348282
91	-45.728107
92	-87.015114
93	-77.406639
94	-48.739635
95	-61.640312
96	-69.394424
97	-56.425495
98	-66.064613
99	-64.661026
100	-65.092827
101	-56.681320
102	-69.072403
103	-64.086563
104	-53.078815
105	-80.046928
106	-65.812645
107	-81.696922
108	-71.105057
109	-51.195091
110	-62.661564
111	-67.004364
112	-64.837585
113	-72.699257
114	-53.720821
115	-64.870399
116	-65.861313
117	-58.781647
118	-63.955715
119	-51.693565
120	-46.645420
121	-69.546867
122	-49.795181
123	-62.820358
124	-62.743668
125	-77.690819
126	-64.618889
127	-64.174568
128	-54.693264
129	-59.486275
130	-63.358982
131	-69.932449
132	-64.226982
133	-69.596588
134	-66.202599
135	-57.158791
136	-51.185669
137	-57.609612
138	-67.332092
139	-62.523674
140	-78.016235
141	-63.742237
142	-75.157249
143	-69.519142
144	-59.230026
145	-66.513130
146	-65.873924
147	-70.143143
148	-65.062958
149	-79.218475
150	-84.576393
151	-51.192059
152	-43.595848
153	-63.750359
154	-69.877548
155	-61.527977
156	-61.721676
157	-62.236767
158	-72.027153
159	-52.469501
160	-71.656342
161	-62.122871
162	-68.340034
163	-51.375828
164	-66.948067
165	-77.725555
166	-61.318924
167	-93.638054
168	-80.671730
169	-65.053101
170	-82.933167
171	-69.651077
172	-62.859680
173	-60.048073
174	-70.779144
175	-45.853836
176	-70.697357
177	-61.779095
178	-58.995808
179	-60.120411
180	-61.631023
181	-57.149418
182	-76.493431
183	-51.242123
184	-69.690483
185	-69.612068
186	-76.330444
187	-69.494644
188	-76.071693
189	-71.620766
190	-75.394127
191	-65.375366
192	-71.021431
193	-71.343445
194	-76.968033
195	-66.564980
196	-72.515991
197	-84.675026
198	-64.751709
199	-55.362949
200	-65.178123
201	-53.780674
202	-74.646286
203	-63.592785
204	-71.865593
205	-62.579811
206	-69.120026
207	-65.273056
208	-72.110626
209	-69.999352
210	-65.629265
211	-65.723915
212	-48.177475
213	-60.447399
214	-60.690636
215	-63.026501
216	-55.727264
217	-70.215034
218	-55.377853
219	-63.120689
220	-61.317375
221	-50.773216
222	-60.729534
223	-57.796375
224	-64.828827
225	-65.371346
226	-58.954567
227	-60.433479
228	-67.131798
229	-81.322266
230	-48.422531
231	-62.488850
232	-72.434448
233	-54.318832
234	-58.574684
235	-53.296177
236	-47.772678
237	-56.945599
238	-54.644745
239	-47.906815
240	-53.016056
241	-54.612553
242	-58.394741
243	-52.336876
244	-52.992287
245	-46.936707
246	-66.829735
247	-56.943645
248	-71.737190
249	-54.207581
250	-63.835625
251	-68.452995
252	-70.857811
253	-59.234802
254	-50.838017
255	-54.464489
256	-56.688408
257	-78.519630
258	-64.316017
259	-49.340298
260	-73.431419
261	-56.681545
262	-55.060520
263	-51.556629
264	-63.815865
265	-80.364899
266	-57.548988
267	-60.300980
268	-58.242943
269	-55.108772
270	-59.669277
271	-63.658649
272	-71.669228
273	-81.794991
274	-47.964390
275	-63.687344
276	-72.759827
277	-46.002720
278	-64.515175
279	-63.340874
280	-54.822971
281	-60.316528
282	-47.832802
283	-66.079491
284	-51.941303
285	-56.521641
286	-55.190182
287	-52.976379
288	-68.235313
289	-63.442509
290	-52.220249
291	-53.425060
292	-78.351311
293	-75.021576
294	-67.920708
295	-43.907303
296	-71.161842
297	-76.722855
298	-58.572758
299	-65.269478
300	-67.745346
301	-69.453209
302	-63.175453
303	-69.472748
304	-65.728912
305	-70.750320
306	-72.560860
307	-75.200027
308	-53.592674
309	-72.984154
310	-72.818840
311	-77.239746
312	-77.387596
313	-62.896271
314	-67.693497
315	-57.192234
316	-55.661121
317	-58.948719
318	-59.233913
319	-72.821114
320	-63.624752
321	-70.102196
322	-65.092873
323	-77.172707
324	-66.049065
325	-57.955536
326	-51.228958
327	-68.262253
328	-60.188015
329	-67.954132
330	-60.303162
331	-63.173717
332	-61.216896
333	-60.182163
334	-63.625145
335	-56.215202
336	-73.944267
337	-62.173805
338	-57.322807
339	-76.335938
340	-63.318108
341	-60.066345
342	-58.782452
343	-62.846722
344	-65.540100
345	-65.332695
346	-60.523468
347	-76.186592
348	-66.607895
349	-72.718063
350	-77.249886
351	-62.258625
352	-64.329636
353	-61.643108
354	-59.629520
355	-53.482651
356	-60.318130
357	-72.895004
358	-72.620926
359	-63.062160
360	-54.952854
361	-52.341446
362	-56.028481
363	-68.027657
364	-65.396301
365	-65.599579
366	-64.056175
367	-55.987453
368	-51.468075
369	-59.892418
370	-57.807026
371	-69.066856
372	-72.750900
373	-66.348244
374	-70.344238
375	-48.533104
376	-46.035252
377	-49.489250
378	-53.582664
379	-65.481354
380	-70.857307
381	-70.507080
382	-71.568321
383	-44.108330
384	-47.136124
385	-68.566254
386	-68.663414
387	-51.204487
388	-59.080200
389	-53.660851
390	-67.901199
391	-74.481972
392	-65.371445
393	-60.809605
394	-69.427597
395	-67.446777
396	-60.567638
397	-61.299828
398	-71.886879
399	-70.959984
400	-59.877686
401	-63.293587
402	-72.349129
403	-69.363937
404	-80.373192
405	-62.825100
406	-60.380676
407	-70.197159
408	-49.180252
409	-64.200836
410	-70.063423
411	-83.365433
412	-58.711662
413	-63.088581
414	-72.976883
415	-74.168205
416	-47.251667
417	-69.760727
418	-68.957535
419	-54.559624
420	-63.777664
421	-72.692848
422	-59.539955
423	-69.969872
424	-73.929070
425	-56.296589
426	-63.148796
427	-63.506943
428	-67.743126
429	-72.920395
430	-53.286480
431	-61.948341
432	-59.761520
433	-79.683792
434	-62.783852
435	-49.519398
436	-39.301247
437	-51.875252
438	-59.793560
439	-65.523048
440	-61.650799
441	-58.513882
442	-60.345795
443	-62.037228
444	-52.327229
445	-54.036545
446	-69.269409
447	-63.250511
448	-69.533600
449	-60.704521
450	-70.256775
451	-68.376495
452	-71.018433
453	-78.665115
454	-55.061546
455	-56.954910
456	-67.460960
457	-46.068562
458	-64.589478
459	-70.127571
460	-47.480225
461	-73.404839
462	-55.505180
463	-58.299660
464	-53.189991
465	-65.905243
466	-49.139832
467	-62.548721
468	-65.109077
469	-42.218422
470	-59.381950
471	-68.785950
472	-61.756931
473	-54.593891
474	-77.757866
475	-66.689217
476	-51.021351
477	-64.834099
478	-62.578671
479	-74.857407
480	-69.266113
481	-76.693596
482	-46.399464
483	-66.758110
484	-61.385098
485	-80.172546
486	-62.390083
487	-61.492725
488	-73.214905
489	-61.921711
490	-60.461975
491	-62.346138
492	-51.382210
493	-40.441158
494	-80.610725
495	-54.878910
496	-61.276531
497	-60.278774
498	-58.956123
499	-74.867760
500	-65.832611
501	-66.895660
502	-90.851677
503	-62.341591
504	-65.408714
505	-46.042313
506	-71.546242
507	-71.898735
508	-59.193676
509	-87.242813
510	-54.654148
511	-69.919708
512	-49.131020
513	-71.709175
514	-55.867088
515	-82.363548
516	-56.035362
517	-61.356068
518	-78.214302
519	-72.633713
520	-66.764595
521	-60.155445
522	-67.284630
523	-67.023766
524	-68.774590
525	-67.242668
526	-90.441010
527	-58.318687
528	-67.332954
529	-59.360901
530	-54.929344
531	-93.814064
532	-63.099865
533	-50.298065
534	-62.570194
535	-62.844360
536	-62.661091
537	-53.175472
538	-73.744843
539	-78.715088
540	-57.005386
541	-72.908157
542	-70.031265
543	-77.271278
544	-77.042023
545	-65.929268
546	-75.423027
547	-66.340996
548	-54.965900
549	-73.644287
550	-72.929817
551	-68.653267
552	-64.253059
553	-60.346184
554	-60.063427
555	-72.523621
556	-57.703930
557	-67.094757
558	-77.564003
559	-67.171631
560	-73.041946
561	-71.919731
562	-55.709595
563	-62.016266
564	-48.868382
565	-62.806240
566	-56.303574
567	-62.344074
568	-57.289314
569	-89.310608
570	-67.506203
571	-68.345154
572	-47.795448
573	-67.193092
574	-73.582596
575	-65.397064
576	-69.777626
577	-71.568291
578	-76.291336
579	-75.712349
580	-53.727554
581	-62.655636
582	-67.849480
583	-68.943268
584	-77.163490
585	-70.188019
586	-58.262497
587	-60.400860
588	-68.517326
589	-44.141262
590	-64.477089
591	-47.976608
592	-81.692139
593	-44.574970
594	-69.564026
595	-76.800171
596	-62.883026
597	-73.349144
598	-63.464077
599	-71.263840
600	-68.658211
601	-59.026981
602	-64.396751
603	-67.942352
604	-43.373383
605	-44.811508
606	-60.737068
607	-67.933548
608	-72.420990
609	-64.223862
610	-63.197495
611	-58.951477
612	-52.625282
613	-67.156799
614	-60.062260
615	-65.290047
616	-49.870644
617	-52.923374
618	-72.517181
619	-63.509872
620	-60.675713
621	-60.413036
622	-64.600822
623	-54.300159
624	-57.887566
625	-69.198418
626	-63.760780
627	-56.724785
628	-53.243126
629	-62.153553
630	-77.460495
631	-58.192993
632	-58.180588
633	-63.964790
634	-52.625370
635	-64.797646
636	-69.241287
637	-75.494850
638	-61.830280
639	-69.397995
640	-59.045956
641	-60.719971
642	-72.456345
643	-73.200523
644	-53.646603
645	-81.988113
646	-54.249260
647	-59.912788
648	-65.989975
649	-70.084129
650	-73.660057
651	-70.931389
652	-80.286362
653	-70.212563
654	-61.220406
655	-65.325859
656	-73.159813
657	-62.913857
658	-57.229664
659	-69.174652
660	-67.370049
661	-73.895721
662	-65.896828
663	-77.270546
664	-59.179817
665	-64.656609
666	-68.809814
667	-48.465939
668	-62.307091
669	-56.584606
670	-54.447140
671	-55.825291
672	-42.650471
673	-88.179054
674	-61.614986
675	-72.046967
676	-64.598610
677	-43.670601
678	-68.298065
679	-74.834328
680	-64.187828
681	-66.897263
682	-67.162323
683	-53.854012
684	-75.945724
685	-50.574234
686	-55.822552
687	-77.770561
688	-59.931038
689	-56.487816
690	-63.085609
691	-39.018524
692	-69.929192
693	-61.767056
694	-63.695530
695	-39.630821
696	-49.028114
697	-45.833946
698	-64.997139
699	-58.359070
700	-50.529602
701	-75.415771
702	-50.636692
703	-76.639359
704	-70.579269
705	-69.404762
706	-65.457634
707	-51.335697
708	-70.018806
709	-79.120056
710	-83.705566
711	-60.874176
712	-58.862694
713	-79.040947
714	-64.287735
715	-65.790054
716	-77.415787
717	-57.041813
718	-70.531364
719	-55.283237
720	-70.922775
721	-78.328476
722	-62.145283
723	-56.953884
724	-50.731716
725	-66.847183
726	-61.410759
727	-64.480888
728	-59.378380
729	-53.163296
730	-68.447830
731	-48.835693
732	-69.686722
733	-55.156960
734	-66.303368
735	-87.695625
736	-54.115566
737	-75.209877
738	-52.081314
739	-77.967216
740	-63.615128
741	-71.729042
742	-62.579422
743	-68.708038
744	-69.455070
745	-31.697437
746	-52.814457
747	-102.171158
748	-57.644554
749	-76.881142
750	-63.217186
751	-65.201942
752	-75.002289
753	-69.902565
754	-64.121773
755	-62.213482
756	-44.271767
757	-67.784416
758	-64.539734
759	-50.699127
760	-62.691105
761	-64.358788
762	-61.693165
763	-73.348740
764	-47.312874
765	-70.562347
766	-56.072868
767	-69.426147
768	-76.227966
769	-63.649792
770	-70.979858
771	-73.492897
772	-82.738770
773	-62.505363
774	-71.850563
775	-58.508583
776	-52.719219
777	-70.629135
778	-54.561951
779	-56.652924
780	-73.032265
781	-51.945652
782	-70.919380
783	-76.801712
784	-71.490051
785	-65.318710
786	-61.228725
787	-71.294250
788	-56.466885
789	-64.359459
790	-68.163109
791	-58.134396
792	-73.488884
793	-69.963867
794	-51.820805
795	-71.401779
796	-78.810974
797	-69.844597
798	-71.047043
799	-56.450821
800	-53.043930
801	-53.435413
802	-75.974701
803	-69.576462
804	-63.748280
805	-62.874660
806	-74.025131
807	-53.728714
808	-74.505836
809	-69.343071
810	-53.298252
811	-50.803310
812	-46.163197
813	-72.724693
814	-70.603279
815	-55.889732
816	-68.089783
817	-60.730831
818	-69.072723
819	-60.243053
820	-71.097488
821	-71.960304
822	-71.696991
823	-59.190338
824	-63.785801
825	-56.846062
826	-59.953480
827	-60.344604
828	-66.883179
829	-73.520378
830	-55.983803
831	-56.300846
832	-65.001816
833	-50.009209
834	-61.872478
835	-63.810749
836	-56.991756
837	-53.938175
838	-70.089279
839	-58.294975
840	-65.664413
841	-70.243790
842	-74.298172
843	-69.181381
844	-54.473614
845	-73.059929
846	-65.860931
847	-65.805748
848	-59.890560
849	-49.936787
850	-66.408905
851	-70.173973
852	-53.082508
853	-60.424389
854	-88.370728
855	-78.602280
856	-74.466843
857	-65.859596
858	-54.606133
859	-67.978210
860	-69.707161
861	-43.597359
862	-66.492775
863	-62.030746
864	-53.356850
865	-61.485146
866	-54.978073
867	-78.876953
868	-46.583580
869	-50.873104
870	-63.443867
871	-63.383080
872	-64.491341
873	-74.547081
874	-61.709072
875	-65.416695
876	-69.219910
877	-62.836082
878	-61.466484
879	-56.410549
880	-53.205235
881	-66.276245
882	-71.656754
883	-67.475609
884	-57.750511
885	-61.230995
886	-45.865555
887	-56.959217
888	-63.254696
889	-66.435173
890	-59.682144
891	-70.019348
892	-66.563538
893	-67.683624
894	-56.226196
895	-65.799347
896	-59.234879
897	-67.123177
898	-66.101830
899	-54.314072
900	-70.012451
901	-66.164055
902	-59.948994
903	-58.456680
904	-69.640312
905	-62.451134
906	-57.033539
907	-68.936745
908	-57.632717
909	-59.778629
910	-73.125648
911	-50.830532
912	-63.165508
913	-79.107437
914	-63.078136
915	-58.048027
916	-64.621407
917	-68.809845
918	-52.898052
919	-61.161106
920	-79.334496
921	-49.503288
922	-65.345299
923	-42.554985
924	-74.445511
925	-52.760654
926	-66.432594
927	-67.528023
928	-70.178299
929	-61.069378
930	-62.897015
931	-65.407753
932	-59.116966
933	-55.615353
934	-56.199352
935	-43.234043
936	-65.038071
937	-58.506062
938	-72.843353
939	-70.739243
940	-60.211143
941	-71.702209
942	-73.420998
943	-66.740341
944	-76.196480
945	-65.597710
946	-65.040077
947	-81.380920
948	-66.077827
949	-58.277313
950	-52.328323
951	-77.923439
952	-61.811260
953	-73.693962
954	-59.814987
955	-63.281132
956	-66.421944
957	-79.830994
958	-75.026474
959	-65.299507
960	-73.748550
961	-82.551003
962	-66.946098
963	-77.115753
964	-65.138382
965	-62.429337
966	-65.570992
967	-61.924408
968	-71.604942
969	-76.008949
970	-62.628525
971	-59.336899
972	-55.906925
973	-79.341385
974	-79.699799
975	-63.186314
976	-73.732361
977	-68.076958
978	-51.699596
979	-53.683640
980	-60.316826
981	-70.217903
982	-58.275864
983	-75.643509
984	-57.794525
985	-79.809814
986	-71.258232
987	-58.350716
988	-63.908730
989	-60.816013
990	-76.291222
991	-51.059536
992	-58.352497
993	-54.139050
994	-59.856628
995	-76.437256
996	-64.848854
997	-57.657719
998	-48.364338
999	-42.421051
1000	-85.356903
1001	-75.249382
