# Supplementary material for: Short-wavelength-sensitive 2 (Sws2) visual photopigment models combined with atomistic molecular simulations to predict spectral peaks of absorbance
Source: PLoS Comput Biol. 2020 Oct 21;16(10):e1008212. doi: 10.1371/journal.pcbi.1008212 (PMC7605715; doi:10.1371/journal.pcbi.1008212)
Supplement: S1 File — (ZIP) [file pcbi.1008212.s007.zip › S1_File/L-goodei-SWS2B-Angles/Torsion6.dat]

0	-60.353001
1	-60.677906
2	80.249611
3	-52.533745
4	-49.379105
5	-54.849773
6	55.603607
7	-51.933441
8	-34.685085
9	-50.208252
10	-42.590553
11	-46.663189
12	-54.592804
13	-49.307766
14	-59.432270
15	-54.494465
16	-41.279285
17	-46.606281
18	-45.415909
19	-53.264011
20	-42.390621
21	-45.000610
22	-58.205383
23	-44.502880
24	-46.776207
25	-58.207085
26	-51.457985
27	-65.735153
28	-57.630684
29	63.776142
30	-54.174149
31	-43.613918
32	-44.360405
33	-59.822109
34	-49.505032
35	-67.151726
36	-55.056198
37	-40.821579
38	-60.138573
39	-77.489182
40	-52.819401
41	-59.429714
42	-62.781563
43	-41.782608
44	-44.579929
45	-48.002453
46	-68.186638
47	-57.069180
48	-32.116455
49	-49.456196
50	-62.585484
51	-66.211784
52	-69.243851
53	-46.987675
54	-27.364435
55	-49.867081
56	-67.923706
57	-54.093639
58	-56.777893
59	-60.976692
60	-50.577328
61	-63.020973
62	-63.521759
63	-55.009243
64	-59.962082
65	-67.001587
66	-51.164333
67	-56.249866
68	-43.352406
69	-63.602055
70	-59.985733
71	-65.430420
72	-46.648712
73	-47.953606
74	-45.853249
75	-40.265854
76	-44.011990
77	-50.405212
78	-60.110317
79	-50.829334
80	-58.098068
81	-50.930168
82	-85.892441
83	-56.350971
84	-72.448502
85	-62.047371
86	-54.572201
87	-54.042076
88	-60.902298
89	-57.369434
90	-45.700321
91	-60.304115
92	-44.450802
93	-53.163902
94	-47.456532
95	-70.402405
96	-58.295685
97	-50.102592
98	-46.109909
99	-55.327625
100	-73.833298
101	-51.947594
102	-62.305328
103	-76.161720
104	-51.802101
105	-36.559586
106	-41.488045
107	-60.595917
108	-49.989365
109	-53.419418
110	-63.537350
111	-58.990719
112	-48.934364
113	-52.696320
114	-70.610954
115	-77.510704
116	-54.107376
117	-59.142029
118	-67.096443
119	-49.077274
120	-61.498970
121	-56.239426
122	-55.004807
123	-61.487469
124	-66.856415
125	-65.356232
126	-51.158119
127	-56.708683
128	-54.053589
129	-66.717041
130	-52.256882
131	-50.730392
132	-76.606125
133	-58.526253
134	-51.786182
135	-55.378162
136	-66.411583
137	-47.671345
138	-59.248886
139	-56.703838
140	-51.817257
141	-58.693207
142	-78.864853
143	-32.979984
144	-48.314003
145	-52.995499
146	-67.141083
147	-54.602947
148	-54.358204
149	-66.741989
150	-68.331490
151	-59.845299
152	-53.238625
153	-48.533051
154	-63.610741
155	-71.486244
156	-53.856834
157	-62.997425
158	-49.713264
159	-62.963623
160	-47.786991
161	-62.945419
162	-55.377048
163	-65.486618
164	-68.387421
165	-63.268551
166	-55.040714
167	72.798409
168	53.446964
169	-47.437294
170	-44.809231
171	-58.087704
172	-49.143112
173	-59.030827
174	-66.712021
175	-53.427998
176	-47.151264
177	-53.633495
178	-66.081833
179	-62.171185
180	-35.590157
181	-51.941845
182	-79.319099
183	-56.934559
184	-41.107662
185	-51.913704
186	-70.670021
187	-37.237232
188	-45.339405
189	-47.728096
190	-71.279083
191	-166.632767
192	-45.240276
193	-45.825283
194	-40.694332
195	-46.990692
196	-48.691360
197	-53.360260
198	-53.686127
199	-52.761040
200	-60.794449
201	-60.372433
202	-92.684677
203	-51.385765
204	-63.349304
205	-69.984344
206	-179.566772
207	-167.416763
208	-144.682526
209	-157.117157
210	-64.541557
211	-67.394951
212	-62.442432
213	-65.155350
214	-70.172127
215	-70.735146
216	-54.123901
217	-55.060852
218	-72.982506
219	-64.858902
220	-46.550274
221	-73.781494
222	-52.608131
223	-65.553123
224	-65.880226
225	-62.594429
226	-44.859646
227	-39.459949
228	-58.962837
229	-43.019104
230	-59.950127
231	-34.349525
232	-42.341812
233	-50.375881
234	-64.646347
235	-56.449806
236	-68.874771
237	-46.749519
238	-64.944084
239	-72.280922
240	-50.061825
241	-61.607262
242	-56.918186
243	-56.729492
244	-67.949295
245	-55.449924
246	-60.888000
247	-63.699753
248	-49.809090
249	-54.752144
250	-73.208092
251	-62.765053
252	-59.856785
253	-63.276192
254	-66.152748
255	-59.917065
256	-69.332008
257	-56.765968
258	-59.961731
259	-67.245750
260	-52.683388
261	-67.885567
262	-57.658176
263	-50.169212
264	-100.591202
265	-68.330482
266	-65.120796
267	-42.193157
268	-45.407604
269	-58.395638
270	-52.007736
271	-46.535900
272	-58.288696
273	-34.746151
274	-55.525692
275	-70.292625
276	-42.669312
277	-66.252113
278	-47.448093
279	-68.154182
280	-64.377892
281	-52.930920
282	-57.113361
283	-63.008911
284	-47.521412
285	-64.884621
286	-69.050232
287	-60.337421
288	-56.926395
289	-55.410976
290	-54.893784
291	-62.344280
292	-56.436779
293	-83.615532
294	-45.868336
295	-65.973000
296	-35.919521
297	-51.283401
298	-59.072689
299	-65.855042
300	-57.566132
301	-69.087067
302	-71.012070
303	-42.736328
304	-52.771431
305	-57.533489
306	-61.102161
307	-63.845360
308	-77.372086
309	-59.536640
310	-91.214218
311	-56.333076
312	-56.316982
313	-62.645355
314	-69.792526
315	-68.670525
316	-68.607841
317	-69.281616
318	-60.048203
319	-41.220379
320	-52.711311
321	-72.912819
322	-65.839981
323	-49.725170
324	-55.194630
325	-54.161446
326	-62.148849
327	-79.571701
328	-58.617004
329	-50.127075
330	-50.359158
331	-54.914288
332	-64.945198
333	-63.847477
334	-63.928318
335	-60.388031
336	-60.480267
337	-66.166473
338	-64.633850
339	-60.815132
340	-53.718132
341	-70.234123
342	-48.301807
343	-58.691383
344	-53.693043
345	-48.253414
346	-65.571457
347	-57.215500
348	-68.104263
349	-81.473625
350	-73.416199
351	-75.476128
352	-60.028614
353	-54.497337
354	-62.109993
355	-61.867535
356	-65.241905
357	-63.592934
358	-60.466236
359	-57.246189
360	-59.576927
361	-72.021782
362	-63.784489
363	-57.566010
364	-59.163548
365	-67.942429
366	-54.267281
367	-75.919228
368	-67.070274
369	-66.637711
370	-77.299294
371	-41.936268
372	-59.085270
373	-67.496468
374	-60.127850
375	-59.554783
376	-57.969120
377	-67.355759
378	-55.749008
379	-59.099121
380	-51.600071
381	-57.435833
382	-60.623440
383	-53.917992
384	-58.825344
385	-49.141983
386	-49.702057
387	-55.773396
388	-72.981178
389	-51.564579
390	-54.155457
391	-52.161068
392	-154.459106
393	-53.402103
394	-69.925079
395	-55.388401
396	-66.854843
397	-67.189438
398	-44.287052
399	-72.112526
400	-63.981094
401	-66.517349
402	-56.015266
403	-64.744614
404	-43.264992
405	-59.364044
406	-73.148956
407	-80.401337
408	-63.815079
409	-62.117867
410	-41.995178
411	-45.051998
412	-55.097546
413	-49.080421
414	-64.791275
415	-32.098675
416	-164.694794
417	-63.756985
418	-57.894596
419	-67.297905
420	-168.778107
421	-81.819107
422	-53.788002
423	-75.303070
424	-156.186737
425	-61.882881
426	-69.894974
427	-69.384155
428	-68.135071
429	-48.556561
430	-60.086014
431	-62.049225
432	-44.364254
433	-52.294140
434	-63.775116
435	-63.876892
436	-63.148598
437	-59.425247
438	-65.647270
439	-66.461380
440	-65.876526
441	-57.885334
442	-48.967232
443	-67.705116
444	-60.717308
445	-71.333832
446	-72.723045
447	-64.108253
448	-54.596111
449	-77.484711
450	-70.489754
451	-56.463211
452	-53.766026
453	-61.816807
454	-70.126335
455	-71.783348
456	-58.389202
457	-70.558754
458	-80.348198
459	-69.574554
460	-55.539677
461	-62.655930
462	-81.850487
463	-150.755096
464	-169.239990
465	-65.201103
466	-45.766113
467	-57.806419
468	-76.523026
469	-54.431431
470	-64.147614
471	-54.867065
472	-58.465755
473	-56.584232
474	-63.367695
475	-69.462158
476	-74.250114
477	-78.797119
478	-66.779449
479	-55.084496
480	-82.183769
481	-41.255547
482	-55.116657
483	-47.310051
484	-68.299568
485	-42.997623
486	-54.779690
487	-57.668583
488	-57.231857
489	-56.378414
490	-60.309574
491	-62.140442
492	-77.404320
493	-68.117104
494	-67.267448
495	-54.702126
496	-48.742634
497	-67.752281
498	-60.006020
499	-33.920822
500	-55.377041
501	-54.786755
502	-64.245918
503	-67.981049
504	-60.492924
505	-65.341133
506	-69.143471
507	-64.608009
508	-72.911148
509	-46.078289
510	-64.609184
511	-72.081696
512	-63.039524
513	-67.389687
514	-58.432590
515	-28.582127
516	-66.605415
517	-62.400761
518	-61.575981
519	-55.911240
520	-49.480934
521	-57.102959
522	-65.412071
523	-64.514061
524	-71.131401
525	-60.771561
526	-56.515038
527	-53.022064
528	-59.456661
529	-56.023212
530	-67.037155
531	-57.171822
532	-65.129257
533	-51.532520
534	-49.077518
535	-60.072464
536	-62.669437
537	-77.307648
538	-66.047890
539	-62.587673
540	-51.198929
541	-50.294365
542	-53.123135
543	-43.547070
544	-52.746548
545	-53.702698
546	-47.935165
547	-58.994797
548	-62.573814
549	-47.628036
550	-40.978024
551	-58.678299
552	-48.693275
553	-65.804726
554	-55.986275
555	-52.868946
556	-61.688290
557	-61.786781
558	-44.205902
559	-58.552055
560	-69.979919
561	-60.108772
562	-62.659534
563	-51.606419
564	-50.840141
565	-53.555725
566	-58.719845
567	-57.657852
568	-58.478188
569	-39.278530
570	-78.585770
571	-69.649185
572	-77.514427
573	-59.818134
574	-50.151169
575	-48.827145
576	-55.129211
577	-40.672188
578	-50.892906
579	-62.930592
580	-69.050003
581	-69.483070
582	-51.719452
583	-69.392937
584	-42.680607
585	-45.788376
586	-72.639198
587	-70.109932
588	-62.250774
589	-62.139587
590	-61.030834
591	-56.985958
592	-64.194664
593	-68.567322
594	-60.578514
595	-51.878689
596	-56.509880
597	-60.971161
598	-65.262169
599	-152.448654
600	-42.111366
601	-54.756210
602	-68.838257
603	-52.942772
604	-59.866909
605	-53.330200
606	-67.922729
607	-57.446270
608	-39.262218
609	-167.592682
610	-65.499680
611	-61.587940
612	-56.911697
613	-64.128502
614	-65.623215
615	-66.681168
616	-66.786278
617	-52.491753
618	-54.284149
619	-58.423737
620	-56.743092
621	-67.570808
622	-46.313915
623	-65.494667
624	-59.181187
625	-68.301132
626	-61.079556
627	-70.822281
628	-59.013031
629	-59.691380
630	-44.679882
631	-64.577675
632	-61.599556
633	-57.115807
634	-62.102364
635	-156.675201
636	-49.481781
637	-58.756443
638	-48.984245
639	-64.663605
640	-68.644554
641	-71.563469
642	-44.916962
643	-48.092072
644	-54.574776
645	-44.723927
646	-53.817932
647	-45.925663
648	-49.168060
649	-61.522854
650	-59.244377
651	-60.423645
652	-64.972473
653	-54.916588
654	-42.237083
655	-57.708328
656	-50.502243
657	-63.451866
658	-61.080048
659	-57.869946
660	-48.523098
661	-68.850212
662	-59.526020
663	-54.845779
664	-55.812366
665	-45.848251
666	-154.785965
667	-69.270996
668	-51.557751
669	-46.388996
670	-54.273319
671	-45.638275
672	-64.543114
673	-52.468449
674	-34.677494
675	-50.753426
676	-59.526436
677	-66.105728
678	-49.048889
679	-44.836140
680	-70.512970
681	-41.536537
682	-49.050591
683	-62.602310
684	-58.474369
685	-71.607285
686	-65.438042
687	-64.606453
688	-44.823082
689	-45.631241
690	-55.058594
691	-72.817162
692	-51.270985
693	-44.397896
694	-55.174591
695	-58.075943
696	-62.743538
697	-62.520561
698	-52.472378
699	-64.052315
700	-62.554188
701	-54.361221
702	-59.723965
703	-53.245174
704	-62.810722
705	-37.713837
706	-60.830791
707	-56.444515
708	-67.809380
709	-45.284195
710	-49.837315
711	-60.142200
712	-64.446907
713	-52.240433
714	-61.717999
715	-56.144600
716	-57.316044
717	-66.468933
718	-72.856842
719	-65.150055
720	-58.221699
721	-70.172363
722	-58.590973
723	-71.716347
724	-64.748848
725	-62.554398
726	-56.031399
727	-62.455898
728	-74.498299
729	-66.598953
730	-55.466667
731	-46.187260
732	-50.960777
733	-76.214996
734	-53.677063
735	-50.044479
736	-57.890129
737	-63.715744
738	-62.717129
739	-44.972462
740	-48.437241
741	-61.835335
742	-50.933933
743	-64.362198
744	-48.862568
745	-61.053341
746	-61.163185
747	-54.949593
748	-63.593323
749	-38.480492
750	-76.242065
751	-56.835922
752	-152.175308
753	-63.492867
754	-61.873962
755	-47.370556
756	-60.134514
757	-39.782089
758	-72.083305
759	-58.071545
760	-66.377182
761	-55.482613
762	-58.888756
763	-49.235935
764	-59.538399
765	-40.065926
766	-57.256588
767	-50.093552
768	-58.637188
769	-53.669514
770	-44.375900
771	-46.220303
772	-48.311234
773	-68.040756
774	-48.237694
775	-61.854774
776	-46.627743
777	-65.110283
778	-56.200703
779	-65.538933
780	-48.057270
781	-64.814896
782	-61.719879
783	-64.617393
784	-51.686966
785	-52.649925
786	-64.106125
787	-49.245876
788	-54.903034
789	-59.012745
790	-69.969360
791	-50.558338
792	-64.499016
793	-61.121643
794	-55.217133
795	-52.855598
796	-61.820499
797	-55.359707
798	-57.026379
799	-63.230820
800	-59.751450
801	-56.769951
802	-55.144093
803	-71.416573
804	-68.680664
805	-56.819843
806	-54.553005
807	-62.968552
808	-36.505718
809	-59.851383
810	-60.634357
811	-64.026779
812	-63.597622
813	-45.044769
814	-59.697376
815	-55.431946
816	-55.821533
817	-61.232285
818	-53.691475
819	-69.456795
820	-59.124596
821	-52.272842
822	-42.570873
823	-52.128876
824	-63.683899
825	-60.733810
826	-68.195839
827	-69.937897
828	-143.444748
829	-50.527962
830	-173.004044
831	-51.174110
832	-68.683655
833	-73.638245
834	-51.596367
835	-60.390141
836	-58.701939
837	-65.678032
838	-44.016472
839	-67.994820
840	-61.285664
841	-66.228554
842	-58.310390
843	-64.295868
844	-79.248543
845	-47.393299
846	-78.781151
847	-66.756004
848	-56.459995
849	-64.956657
850	-68.881767
851	-53.679813
852	-75.228172
853	-56.932735
854	-59.212086
855	-57.854767
856	-47.573219
857	-65.114227
858	-73.015892
859	-143.555374
860	-163.448334
861	-173.255356
862	-146.564896
863	-175.886398
864	-162.906937
865	-172.337326
866	-45.756004
867	-37.672810
868	-76.666801
869	-171.818527
870	-59.362156
871	-41.341953
872	-60.520004
873	-57.082355
874	-71.673271
875	-40.044708
876	-66.049980
877	-56.123169
878	-49.855778
879	-47.707527
880	-59.499760
881	-65.275948
882	-55.419220
883	-31.106567
884	-53.396416
885	-53.411762
886	-67.053818
887	-72.829140
888	-55.868671
889	-61.087643
890	-58.767883
891	-46.756641
892	-77.500221
893	-61.314327
894	-68.336723
895	-65.063271
896	-66.792999
897	-55.652126
898	-52.187786
899	-66.667290
900	-42.932919
901	-55.322159
902	-60.206398
903	-68.523552
904	-65.890572
905	-71.610451
906	-81.869766
907	-63.307091
908	-49.489849
909	-50.343452
910	-53.732147
911	-56.958481
912	-58.867870
913	-40.285255
914	-48.595036
915	-59.618092
916	-49.300770
917	-58.053596
918	-59.894695
919	-52.201233
920	-45.160057
921	-68.283859
922	-53.201870
923	-59.912979
924	-49.452301
925	-65.727951
926	-64.388062
927	-62.676151
928	-46.308273
929	-63.694225
930	-48.034828
931	-53.203278
932	-59.081402
933	-58.498276
934	-71.382729
935	-63.453796
936	-65.177521
937	-73.413551
938	-56.259842
939	-66.490753
940	-57.393497
941	-61.360302
942	-63.296402
943	-62.194031
944	-58.613678
945	-68.387550
946	-62.987679
947	-59.899303
948	-62.034622
949	-62.546230
950	-71.991821
951	-65.647133
952	-60.438000
953	-71.637398
954	-58.977985
955	-70.097099
956	-46.993549
957	-56.668568
958	-63.188309
959	-76.101929
960	-58.628201
961	-64.599319
962	-60.933784
963	-62.208271
964	-56.647110
965	-48.136478
966	-71.752846
967	-58.301128
968	-56.977554
969	-49.862934
970	-66.954742
971	-52.714600
972	-56.878353
973	-42.247108
974	-60.807911
975	-58.026718
976	-64.911140
977	-146.745132
978	-62.413055
979	-61.415901
980	-53.093334
981	-54.736004
982	-54.406185
983	-52.325756
984	-58.045345
985	-50.290573
986	-63.346161
987	-53.332272
988	-55.624397
989	-68.334778
990	-62.193558
991	-79.885201
992	-73.986359
993	-46.672295
994	-64.455093
995	-64.114746
996	-43.039818
997	-60.086266
998	-63.683872
999	-59.872387
1000	-53.493267
1001	-40.821533
