# Supplementary material for: Short-wavelength-sensitive 2 (Sws2) visual photopigment models combined with atomistic molecular simulations to predict spectral peaks of absorbance
Source: PLoS Comput Biol. 2020 Oct 21;16(10):e1008212. doi: 10.1371/journal.pcbi.1008212 (PMC7605715; doi:10.1371/journal.pcbi.1008212)
Supplement: S1 File — (ZIP) [file pcbi.1008212.s007.zip › S1_File/L-goodei-SWS2B-Angles/Torsion8.dat]

0	174.830429
1	-165.858002
2	-172.574142
3	-169.712601
4	-164.296021
5	-173.447876
6	-172.907532
7	-174.386917
8	-171.310150
9	-174.441528
10	179.685699
11	-171.722229
12	-177.769852
13	-168.165497
14	179.650436
15	-167.344223
16	-163.982346
17	-174.897812
18	-165.935837
19	-172.224304
20	-174.520065
21	-165.065094
22	-172.060608
23	175.043564
24	-177.895203
25	-179.589355
26	-169.163071
27	-172.280090
28	-171.651337
29	-174.907532
30	-177.323425
31	-175.290314
32	-177.953094
33	-175.238205
34	177.097351
35	-172.240402
36	-178.792038
37	-178.899704
38	174.393875
39	-173.709930
40	-176.767395
41	-175.543961
42	175.454437
43	-168.796082
44	-173.992615
45	-179.604218
46	-178.549408
47	-163.303040
48	178.564499
49	-177.045944
50	-168.868393
51	-168.123306
52	176.370377
53	-168.469620
54	172.078812
55	178.908340
56	175.095749
57	-173.038071
58	174.216202
59	-179.300949
60	-174.308273
61	-166.264954
62	179.916168
63	-179.151505
64	-174.418335
65	175.246368
66	-176.403107
67	-173.324341
68	-174.077621
69	-179.160751
70	-178.220383
71	-168.613571
72	-179.426178
73	-176.361740
74	-177.879715
75	170.723312
76	179.652649
77	-175.936798
78	-176.484726
79	-177.868347
80	-177.191498
81	-175.924728
82	-170.262726
83	-179.137344
84	173.023163
85	179.818405
86	-174.213165
87	175.451126
88	178.886444
89	-175.343918
90	176.439178
91	179.273026
92	178.767776
93	-168.594482
94	177.752716
95	178.163559
96	175.877411
97	-174.866501
98	169.440338
99	-175.252777
100	-172.250244
101	165.545822
102	-170.874466
103	164.817627
104	-168.662537
105	-175.948090
106	-172.556290
107	178.321609
108	-177.586060
109	-178.740585
110	178.570358
111	174.506836
112	174.924377
113	175.732819
114	179.438995
115	-177.117722
116	-174.295288
117	-179.015518
118	-175.328094
119	173.320770
120	170.019318
121	-178.569244
122	179.523544
123	-177.235901
124	-174.175491
125	-171.980499
126	177.530167
127	-173.790543
128	179.462158
129	-177.636841
130	173.127869
131	-170.693909
132	-169.180923
133	-162.884720
134	179.465622
135	-176.495331
136	176.027649
137	-177.476151
138	-172.077271
139	177.888260
140	-174.390533
141	-178.293671
142	179.569199
143	177.129242
144	173.382401
145	-171.762115
146	-176.994919
147	-176.233322
148	-178.792221
149	-176.607742
150	-177.668961
151	177.699768
152	-173.972839
153	-166.077850
154	174.901978
155	-176.612625
156	-178.649582
157	-166.600067
158	-176.622421
159	176.736496
160	-176.674088
161	-179.969620
162	-175.206604
163	173.633820
164	172.281479
165	-166.298950
166	-179.741196
167	-175.841263
168	171.587830
169	177.705521
170	-165.048660
171	-173.494537
172	-172.884262
173	-179.226761
174	-174.761276
175	-177.606445
176	-167.102951
177	-173.989517
178	-173.186127
179	-173.696960
180	-178.290771
181	177.265442
182	-170.159607
183	-173.150391
184	-171.964905
185	-175.851532
186	-174.077362
187	-177.402222
188	-174.496765
189	-177.175079
190	-175.860687
191	-171.294754
192	177.688477
193	-175.483307
194	-166.237411
195	-176.523056
196	-168.171799
197	-175.434250
198	-177.750824
199	-171.205292
200	-173.287491
201	179.010269
202	178.341095
203	171.108322
204	-177.321045
205	-174.876419
206	175.716507
207	176.164322
208	173.689606
209	179.186432
210	-173.141495
211	-175.579727
212	-175.960556
213	-176.917160
214	178.692169
215	172.813675
216	177.603561
217	-168.428528
218	178.877441
219	-170.433273
220	-170.891495
221	-172.656998
222	179.259949
223	-175.495148
224	-169.531143
225	-171.268143
226	176.117355
227	177.116745
228	-174.275650
229	-171.800735
230	-173.918915
231	176.288971
232	172.122406
233	178.239700
234	-178.357864
235	174.197708
236	-178.063232
237	-176.327194
238	-174.778992
239	169.035477
240	165.962265
241	-167.505875
242	178.898987
243	-173.824844
244	179.112122
245	179.726013
246	-172.784515
247	-173.650208
248	175.345627
249	174.280136
250	-171.315186
251	176.428253
252	179.839401
253	-173.470001
254	-167.403961
255	-167.999756
256	166.160904
257	-163.669540
258	-173.379517
259	173.131119
260	-171.952606
261	175.654007
262	172.811829
263	169.934113
264	-165.905182
265	-172.892319
266	-174.693604
267	-177.242081
268	-175.428818
269	-179.925369
270	172.383377
271	178.085754
272	-174.557312
273	-170.058426
274	179.786285
275	176.675888
276	-174.738052
277	-171.853271
278	-163.717560
279	177.789307
280	178.258286
281	177.048553
282	169.976456
283	-169.966293
284	175.605515
285	-179.280182
286	177.728088
287	-176.485245
288	179.971237
289	171.237625
290	174.523636
291	168.251602
292	174.830002
293	-173.625427
294	-179.257523
295	173.141312
296	-173.748154
297	-174.455872
298	175.777451
299	-179.671143
300	177.003845
301	173.519165
302	-176.954834
303	-177.675812
304	177.965515
305	177.442001
306	176.116302
307	-172.207718
308	171.877563
309	172.862640
310	-170.319794
311	-178.848099
312	178.980347
313	175.509155
314	-175.174088
315	-173.109055
316	-174.162460
317	176.469284
318	-176.419968
319	-171.347168
320	-174.611923
321	172.459167
322	171.228394
323	-168.119141
324	177.780960
325	-175.054550
326	177.032089
327	-179.245163
328	170.065109
329	178.351639
330	179.910858
331	-168.445572
332	-173.598022
333	-178.340591
334	179.059525
335	179.875000
336	-175.513000
337	-168.338150
338	175.263702
339	179.398331
340	-172.477737
341	178.383423
342	176.617020
343	-177.838638
344	174.223495
345	-177.989685
346	174.995239
347	179.153076
348	175.798630
349	178.321686
350	-172.178146
351	-179.452209
352	-172.490662
353	-179.557526
354	-172.032623
355	179.135162
356	172.243423
357	-167.459747
358	-167.094391
359	179.787537
360	168.950165
361	179.957840
362	171.521729
363	-166.875504
364	-167.954697
365	-161.013123
366	173.100342
367	-173.248367
368	-175.312103
369	-174.895111
370	-174.935501
371	179.121231
372	177.117020
373	-171.395203
374	176.378952
375	-170.946518
376	-171.467667
377	-169.092468
378	178.988754
379	178.144089
380	173.229736
381	-164.329025
382	-172.408890
383	-172.629044
384	-176.259018
385	-178.527832
386	-174.682343
387	174.815445
388	179.160843
389	-174.862396
390	167.917282
391	173.546555
392	-168.527618
393	-175.941452
394	-177.175797
395	176.888733
396	-178.113449
397	-176.963043
398	-179.683563
399	-173.597900
400	177.762939
401	179.168915
402	-177.059006
403	178.683395
404	171.421631
405	-176.952591
406	171.425476
407	-173.555954
408	173.924179
409	176.904800
410	174.936584
411	178.946701
412	-173.061172
413	176.476151
414	176.671005
415	-178.765915
416	173.472748
417	-173.351349
418	-173.132767
419	172.483444
420	-174.795227
421	-175.245239
422	-176.482971
423	-179.695694
424	-176.385605
425	-176.134537
426	178.952240
427	-172.785248
428	-178.563995
429	175.728195
430	-179.929321
431	-177.488907
432	172.075180
433	-148.334503
434	172.847839
435	170.951599
436	178.404205
437	-169.480408
438	179.649414
439	-177.314087
440	179.009521
441	-174.046127
442	-177.689529
443	-168.706879
444	170.072739
445	-179.552780
446	-163.090469
447	-172.889297
448	-175.383408
449	-176.132477
450	-168.074936
451	177.164124
452	-172.018326
453	-169.370804
454	-173.744507
455	176.639832
456	-177.559677
457	-176.584473
458	-173.030167
459	-177.840012
460	178.907883
461	177.581802
462	-169.743591
463	179.103546
464	168.388138
465	-161.383240
466	178.256531
467	178.509201
468	-174.341248
469	-179.449142
470	-178.332474
471	179.761963
472	-179.206146
473	-173.167389
474	-179.163986
475	-171.906647
476	-178.070694
477	179.201416
478	-179.393951
479	-172.226028
480	-174.664627
481	-171.581711
482	171.511398
483	176.322556
484	-172.246567
485	-177.329483
486	-175.710373
487	-175.575058
488	-177.205460
489	-179.801285
490	-175.654968
491	-171.249420
492	-179.085007
493	-174.733383
494	-172.264587
495	171.647537
496	177.394714
497	-178.190582
498	173.757507
499	-172.030762
500	-169.617050
501	177.403839
502	-179.868729
503	175.024780
504	175.574799
505	-178.592514
506	-169.821899
507	-167.398758
508	-171.324600
509	-168.509216
510	-177.111038
511	173.910141
512	177.662796
513	-178.242935
514	175.636032
515	173.994324
516	179.826645
517	-167.362549
518	-177.177673
519	-179.342682
520	179.727844
521	-177.048798
522	-175.213867
523	-167.577271
524	179.187790
525	-171.294312
526	-176.835953
527	-175.493500
528	-175.292892
529	-174.423264
530	172.901047
531	-159.318893
532	175.375671
533	174.197723
534	-174.250092
535	179.035950
536	169.348938
537	179.117905
538	-179.056122
539	-163.519180
540	-171.228821
541	176.535660
542	-178.410995
543	-176.612274
544	-164.964355
545	-175.989822
546	-172.484436
547	-175.149338
548	-178.518234
549	178.156967
550	-174.402863
551	177.840530
552	177.761459
553	176.612183
554	-175.263229
555	178.094070
556	171.702118
557	179.428696
558	-173.743546
559	168.000366
560	174.350830
561	179.272736
562	-168.672043
563	176.213501
564	-177.954529
565	178.792862
566	-177.357529
567	177.248611
568	-173.252457
569	179.062714
570	-173.175171
571	-170.888474
572	-176.152985
573	-178.077621
574	172.537201
575	179.167297
576	-178.153870
577	-169.609650
578	175.749725
579	-169.989609
580	-178.114899
581	177.142380
582	170.631241
583	173.691330
584	-177.478226
585	-177.902786
586	-178.216095
587	177.011185
588	173.272842
589	-179.097794
590	175.708710
591	-168.217484
592	173.963333
593	174.086761
594	-175.940018
595	178.468994
596	168.356201
597	177.904404
598	169.910965
599	172.895950
600	-164.079849
601	175.992477
602	178.548996
603	175.730209
604	164.258026
605	171.357117
606	179.203995
607	179.896042
608	168.647476
609	169.998428
610	177.795837
611	167.762939
612	175.611771
613	-175.196396
614	172.097321
615	173.476776
616	-179.247696
617	176.610809
618	-174.715561
619	-172.648224
620	178.932205
621	173.552216
622	167.131393
623	176.515381
624	-179.804977
625	178.858078
626	173.049576
627	170.794479
628	175.309845
629	-177.373093
630	176.985611
631	173.806442
632	171.749237
633	178.016220
634	-177.361526
635	-178.318939
636	177.681717
637	-178.009308
638	179.845825
639	-179.606140
640	170.793137
641	178.023788
642	177.916962
643	-179.562546
644	179.813934
645	165.182007
646	179.406784
647	166.655029
648	-174.001617
649	-176.684250
650	-164.114182
651	174.798477
652	-162.786789
653	177.750977
654	171.413208
655	174.113464
656	179.564270
657	176.469193
658	179.232864
659	173.315628
660	174.230148
661	177.062805
662	179.251266
663	-172.532227
664	175.440063
665	173.334549
666	179.086243
667	173.480286
668	175.562149
669	162.082138
670	-176.226151
671	177.573593
672	-176.639481
673	-178.268341
674	-172.730103
675	-175.622757
676	172.149078
677	-177.454529
678	-178.102005
679	-167.242950
680	176.711685
681	176.789642
682	-177.370987
683	177.123596
684	-172.644379
685	173.438034
686	-176.787781
687	-172.807236
688	171.271652
689	174.380478
690	172.356369
691	159.060699
692	176.532898
693	-178.615677
694	-176.825653
695	171.251419
696	-173.732635
697	-178.487823
698	174.906860
699	179.042664
700	171.182724
701	-173.459305
702	171.842041
703	-167.549683
704	-173.303543
705	172.799057
706	-177.188614
707	-179.642670
708	-169.960800
709	172.786453
710	178.371857
711	167.075134
712	173.107559
713	-166.079239
714	176.199234
715	176.833069
716	-176.375961
717	179.422562
718	179.719330
719	178.127289
720	-176.359085
721	-177.829285
722	165.018967
723	-178.821793
724	176.215424
725	-176.865204
726	178.699051
727	-175.635101
728	-174.345337
729	174.260468
730	-171.015488
731	174.045807
732	174.112488
733	174.702911
734	173.693207
735	-177.165802
736	171.719559
737	178.489975
738	179.677063
739	-172.935501
740	173.945572
741	175.123276
742	176.898361
743	172.345291
744	176.647705
745	167.743362
746	174.503052
747	-167.334183
748	167.800323
749	-172.226059
750	166.344269
751	178.411011
752	178.694748
753	175.157227
754	174.386887
755	-176.125046
756	168.744293
757	-175.645477
758	-177.613632
759	173.704330
760	176.337357
761	174.380829
762	177.571915
763	-178.025558
764	172.526520
765	169.278046
766	177.043427
767	176.781448
768	174.021286
769	178.052002
770	174.328506
771	-178.621048
772	-174.280502
773	179.885803
774	173.789948
775	165.578415
776	-178.969772
777	-174.078873
778	-177.348083
779	172.109604
780	174.746262
781	176.716293
782	170.271271
783	-171.900818
784	-173.890411
785	178.823318
786	175.326813
787	-177.921188
788	-179.334824
789	176.815765
790	-175.098236
791	-177.709488
792	174.113968
793	175.155701
794	167.082718
795	-175.179993
796	178.101212
797	-176.786041
798	175.649887
799	169.284164
800	-172.808762
801	171.650970
802	172.337082
803	179.013077
804	165.777618
805	170.551712
806	-176.085800
807	173.316681
808	-176.934738
809	172.043182
810	166.835617
811	172.830475
812	-177.107895
813	169.710983
814	176.224640
815	177.324219
816	-174.760941
817	-174.507858
818	-174.888916
819	166.120819
820	-173.495590
821	-170.939407
822	178.275955
823	175.330963
824	164.531662
825	169.097672
826	175.788055
827	-177.893906
828	178.786545
829	-176.511490
830	166.573364
831	179.852646
832	172.040970
833	175.633652
834	160.523438
835	176.810852
836	173.354721
837	177.456512
838	-179.935501
839	170.296616
840	171.870453
841	172.238831
842	175.781982
843	173.151398
844	176.014435
845	-173.821609
846	-177.275879
847	173.299133
848	-178.950958
849	165.549957
850	-176.413910
851	-178.650391
852	-173.866180
853	176.716370
854	-176.802551
855	-177.693848
856	-179.265381
857	174.557938
858	178.504745
859	178.262787
860	176.462448
861	-175.061874
862	177.689117
863	167.364532
864	173.181351
865	174.088226
866	179.938599
867	-167.303238
868	-177.234497
869	176.411896
870	-176.092850
871	-179.353012
872	-170.650650
873	174.133423
874	174.458466
875	178.667892
876	170.417053
877	175.093933
878	-179.664246
879	175.448944
880	165.815140
881	162.457581
882	-177.566483
883	178.141357
884	179.770126
885	176.186859
886	-176.235641
887	-175.547943
888	-172.173828
889	-179.324387
890	177.192078
891	-178.952667
892	179.879822
893	-179.180649
894	-178.581497
895	-176.728577
896	-169.422699
897	178.556778
898	-175.211777
899	175.253616
900	178.098618
901	-167.435623
902	178.156830
903	174.811371
904	172.249268
905	171.461365
906	171.312576
907	-177.928818
908	167.067871
909	174.459427
910	179.203339
911	175.271790
912	177.343765
913	-178.841751
914	156.467178
915	-175.531067
916	179.445190
917	172.280243
918	172.778763
919	-173.198502
920	170.628723
921	179.279388
922	178.376404
923	177.238983
924	173.050537
925	-171.428940
926	171.128265
927	-177.085663
928	-166.951889
929	179.462509
930	176.393036
931	177.587418
932	173.789566
933	179.343475
934	176.168564
935	-178.237640
936	173.678009
937	173.309280
938	-179.955658
939	171.071274
940	-172.986221
941	-179.892227
942	169.355103
943	177.488907
944	-177.919403
945	177.895584
946	165.822296
947	-170.862015
948	174.711456
949	161.275009
950	174.157852
951	-177.365311
952	-168.075317
953	-175.742355
954	176.965683
955	178.473389
956	172.249863
957	-177.633743
958	-178.803375
959	171.475189
960	177.496124
961	178.721313
962	-178.379761
963	-174.677582
964	173.930511
965	-171.522690
966	178.499374
967	-179.474350
968	-169.870224
969	-163.516800
970	174.771729
971	-178.777832
972	-167.956177
973	167.265778
974	-175.913712
975	-172.446838
976	-178.754425
977	178.034348
978	175.660217
979	-179.038940
980	179.931870
981	-171.202118
982	172.793350
983	175.252380
984	170.469940
985	-175.388519
986	-178.349518
987	-177.371841
988	166.730988
989	169.567749
990	165.151306
991	166.277435
992	171.150558
993	171.025726
994	159.955948
995	-177.049179
996	-174.991165
997	-178.007141
998	-178.873718
999	-177.893295
1000	-170.923431
1001	178.009857
