# Supplementary material for: Short-wavelength-sensitive 2 (Sws2) visual photopigment models combined with atomistic molecular simulations to predict spectral peaks of absorbance
Source: PLoS Comput Biol. 2020 Oct 21;16(10):e1008212. doi: 10.1371/journal.pcbi.1008212 (PMC7605715; doi:10.1371/journal.pcbi.1008212)
Supplement: S1 File — (ZIP) [file pcbi.1008212.s007.zip › S1_File/L-goodei-SWS2B-Angles/Torsion10.dat]

0	167.556442
1	157.929184
2	163.906372
3	161.794571
4	159.125259
5	153.387405
6	171.388519
7	179.718033
8	157.427048
9	130.147018
10	154.847977
11	162.302139
12	149.634933
13	168.070023
14	142.571579
15	143.278290
16	177.059204
17	153.852844
18	167.866394
19	170.283707
20	164.875244
21	174.258514
22	170.148605
23	169.377823
24	178.051758
25	163.884766
26	157.131699
27	178.105301
28	152.895676
29	157.507584
30	154.677658
31	164.337662
32	141.742111
33	126.460098
34	167.151764
35	-176.790497
36	-177.951126
37	145.705383
38	161.281601
39	174.305817
40	-157.973969
41	164.199860
42	164.937653
43	149.380020
44	139.909149
45	148.497208
46	143.625381
47	164.018707
48	-174.602829
49	157.974182
50	172.801483
51	-173.553009
52	170.183441
53	148.517776
54	-165.690186
55	171.956329
56	167.238541
57	144.513412
58	119.047440
59	152.650497
60	161.347397
61	175.650604
62	144.788879
63	168.758316
64	160.952759
65	175.425125
66	141.731552
67	134.066162
68	157.074966
69	166.856720
70	-175.901703
71	158.431671
72	136.859833
73	124.095650
74	123.727295
75	150.449341
76	150.305283
77	152.701157
78	165.935867
79	170.555649
80	155.328064
81	163.784134
82	170.225327
83	165.576782
84	157.626389
85	161.547577
86	138.571060
87	149.314758
88	162.014771
89	156.787521
90	-173.543045
91	145.800293
92	157.871933
93	-169.298157
94	-179.780533
95	174.881348
96	162.165924
97	165.238174
98	154.418762
99	157.924393
100	171.263306
101	147.154953
102	173.329117
103	-177.267792
104	158.424393
105	154.670807
106	157.183197
107	127.038765
108	-170.637665
109	134.700867
110	173.758163
111	174.905914
112	169.817993
113	177.049423
114	143.744080
115	178.437393
116	177.746979
117	160.254700
118	149.962341
119	155.092590
120	155.215012
121	129.976410
122	158.340485
123	175.257065
124	147.703461
125	145.856705
126	136.435883
127	172.640228
128	-175.249252
129	-160.021469
130	-172.491623
131	167.849777
132	176.080948
133	156.227692
134	165.643585
135	173.885864
136	146.324951
137	173.632568
138	136.033173
139	-174.216385
140	167.916946
141	-163.358353
142	167.482986
143	169.270386
144	139.550903
145	178.881363
146	152.011536
147	157.789902
148	175.009384
149	145.843765
150	154.011627
151	166.086121
152	131.996002
153	-179.900162
154	161.599503
155	168.669540
156	170.061234
157	169.984009
158	178.106232
159	112.533623
160	-178.240662
161	158.676758
162	145.681885
163	-175.373154
164	177.164627
165	162.280075
166	133.666504
167	140.967743
168	153.277695
169	167.118027
170	-176.224640
171	-173.155167
172	158.564621
173	130.136002
174	156.717514
175	165.959946
176	148.415894
177	-169.860519
178	169.530716
179	152.384949
180	168.222641
181	147.803482
182	164.440247
183	164.711060
184	-166.896133
185	173.941742
186	168.380280
187	172.973709
188	-142.417450
189	143.722977
190	160.869080
191	146.516312
192	162.527435
193	149.401840
194	155.236557
195	146.332397
196	165.300385
197	143.881393
198	170.992798
199	-178.528732
200	-159.489624
201	163.282990
202	-174.455734
203	141.736313
204	161.400452
205	154.199493
206	-179.010803
207	172.322479
208	150.000565
209	161.634140
210	170.677948
211	173.987381
212	152.274063
213	175.340164
214	-165.295395
215	-174.137100
216	152.605179
217	135.269333
218	-174.915268
219	169.281540
220	159.506439
221	153.370972
222	162.275757
223	138.622452
224	171.208878
225	166.574387
226	144.901855
227	147.274109
228	161.691650
229	122.083946
230	158.715836
231	151.017212
232	145.950134
233	158.745804
234	-168.545532
235	102.418365
236	163.405701
237	153.583893
238	156.326828
239	167.958633
240	157.698608
241	166.012466
242	161.909882
243	168.424866
244	136.472458
245	169.003220
246	148.340515
247	145.212296
248	154.284256
249	144.720490
250	150.055740
251	173.771667
252	145.467209
253	175.191483
254	157.252701
255	151.002563
256	144.210403
257	138.860168
258	166.979950
259	-173.054153
260	159.611511
261	154.210159
262	167.684540
263	163.334259
264	148.534180
265	160.256882
266	161.663406
267	158.614548
268	-178.349258
269	171.558182
270	167.892761
271	177.389679
272	168.650070
273	163.252716
274	169.237823
275	168.219986
276	157.199127
277	142.569397
278	144.200287
279	152.755295
280	165.861404
281	153.726852
282	173.726761
283	160.263779
284	148.875229
285	161.828415
286	-178.424423
287	173.947128
288	175.093307
289	165.991547
290	168.185806
291	-176.192215
292	-170.981644
293	163.684189
294	158.176010
295	-179.012360
296	162.317154
297	163.386246
298	169.101410
299	155.259186
300	-172.550735
301	169.053528
302	157.389908
303	167.664993
304	164.280029
305	174.841217
306	-179.470718
307	-172.496658
308	172.302094
309	173.342331
310	157.000183
311	152.082397
312	162.443909
313	164.765213
314	166.929382
315	165.226791
316	168.419571
317	-179.518356
318	135.556381
319	-174.301865
320	162.592178
321	167.728943
322	153.894318
323	150.209457
324	173.573990
325	166.234024
326	167.663361
327	156.719788
328	148.178940
329	147.961594
330	173.711777
331	-179.516510
332	161.199493
333	179.394165
334	164.923096
335	154.923187
336	170.579025
337	155.914398
338	176.289276
339	175.948502
340	160.334747
341	170.616241
342	168.406631
343	142.769852
344	141.936462
345	174.284119
346	137.295715
347	170.116684
348	153.185349
349	172.353821
350	143.285980
351	-178.424377
352	166.583237
353	157.096024
354	170.829849
355	168.103424
356	156.257782
357	145.362366
358	156.099396
359	178.575607
360	164.376312
361	-176.242783
362	144.103363
363	111.429153
364	141.037201
365	164.748688
366	176.752609
367	135.203033
368	136.650848
369	122.422333
370	-179.234039
371	168.444016
372	153.401337
373	172.570847
374	148.058533
375	164.781799
376	169.335144
377	175.322540
378	166.339783
379	147.449921
380	174.202194
381	168.218201
382	157.429840
383	140.431488
384	170.192902
385	166.907013
386	161.841599
387	150.870789
388	173.128098
389	155.148666
390	135.327469
391	152.787750
392	-178.048218
393	169.271759
394	147.139984
395	154.907959
396	163.771301
397	169.141541
398	171.819107
399	147.211945
400	169.292282
401	172.947128
402	147.858734
403	140.840775
404	148.658279
405	160.003372
406	145.998169
407	133.252640
408	-177.801666
409	163.457687
410	141.858551
411	125.382317
412	136.944809
413	152.658844
414	161.871979
415	126.275185
416	168.485733
417	177.414581
418	142.531952
419	-177.131271
420	152.781174
421	134.525604
422	144.833817
423	152.877579
424	169.687943
425	165.055267
426	119.363388
427	164.291168
428	113.440742
429	163.971970
430	142.362671
431	144.114502
432	171.411819
433	172.650024
434	150.219086
435	176.286423
436	148.012390
437	171.130646
438	167.317474
439	154.581802
440	153.672623
441	-177.996552
442	163.525925
443	155.588669
444	165.311691
445	147.443359
446	151.233627
447	138.139786
448	141.273575
449	158.129959
450	154.575684
451	-172.711029
452	144.937912
453	138.267746
454	155.269852
455	163.076294
456	141.008224
457	162.844437
458	177.937027
459	178.883438
460	164.727356
461	159.645325
462	146.482925
463	161.428482
464	156.296005
465	170.315750
466	-165.535568
467	158.410034
468	163.795227
469	168.665146
470	131.501282
471	148.641525
472	134.458054
473	136.136398
474	117.718636
475	149.747787
476	156.677826
477	135.569290
478	129.952164
479	138.540817
480	148.278534
481	124.334236
482	125.006203
483	120.238487
484	156.359161
485	117.346077
486	137.173615
487	149.571869
488	136.278748
489	161.600388
490	158.775909
491	150.722275
492	115.610619
493	131.041153
494	138.462524
495	139.915573
496	155.434952
497	143.029099
498	155.482361
499	142.418854
500	129.006516
501	145.784622
502	156.575806
503	146.572678
504	128.366470
505	138.370132
506	140.955200
507	142.187073
508	106.505432
509	143.965103
510	136.799225
511	140.029343
512	163.818878
513	150.782440
514	145.878113
515	103.577202
516	175.642822
517	157.637787
518	114.905846
519	162.566666
520	141.402420
521	94.941872
522	-177.710068
523	98.617203
524	115.664131
525	178.244873
526	148.851791
527	149.832703
528	163.377563
529	161.196594
530	148.736069
531	166.288879
532	145.921097
533	143.670471
534	160.796417
535	119.303505
536	175.545303
537	126.170135
538	146.177414
539	129.007172
540	-176.078247
541	126.028427
542	161.044342
543	145.218689
544	149.952957
545	172.909790
546	158.315643
547	142.298721
548	126.563446
549	136.803497
550	147.664581
551	141.226990
552	159.899582
553	170.841141
554	166.401672
555	147.005859
556	143.836792
557	154.605835
558	171.607086
559	156.755173
560	172.318619
561	152.814117
562	139.579300
563	157.193161
564	174.929504
565	165.748520
566	154.081650
567	178.555405
568	154.499420
569	156.637466
570	155.376892
571	137.906799
572	154.776505
573	172.578918
574	160.445419
575	130.151535
576	139.977921
577	136.443634
578	140.125443
579	153.886063
580	130.740295
581	145.112411
582	171.192444
583	168.116074
584	-159.723083
585	153.281631
586	148.535446
587	164.696320
588	145.064972
589	149.632202
590	144.262512
591	173.709747
592	165.776932
593	135.696304
594	168.726959
595	152.333221
596	145.779175
597	129.458542
598	110.306183
599	136.935883
600	168.289566
601	165.764374
602	139.688965
603	153.597916
604	137.116867
605	167.285782
606	116.453262
607	141.312622
608	167.101624
609	166.463211
610	143.537674
611	138.256714
612	163.578094
613	147.653534
614	133.978806
615	108.134499
616	126.719406
617	145.031616
618	176.852921
619	161.206436
620	127.130066
621	163.862183
622	155.006165
623	169.804001
624	130.950928
625	155.763046
626	156.526886
627	146.810883
628	138.824310
629	153.149307
630	142.972000
631	129.214539
632	165.511505
633	168.520065
634	156.390732
635	173.729172
636	145.582245
637	149.474869
638	138.655777
639	157.746719
640	144.228088
641	154.494156
642	-170.380219
643	161.085464
644	127.946136
645	-177.396759
646	156.915146
647	-159.611389
648	143.856125
649	126.207283
650	162.641632
651	151.008392
652	168.195724
653	128.036880
654	166.357010
655	176.583908
656	153.822891
657	162.375854
658	142.453644
659	151.774994
660	145.082428
661	156.968994
662	149.927628
663	172.835999
664	148.261169
665	173.117401
666	147.591888
667	148.632797
668	157.759399
669	159.344833
670	138.846542
671	178.930801
672	137.356140
673	147.986679
674	152.872940
675	139.339935
676	172.361130
677	166.391068
678	157.428741
679	164.513321
680	-179.949234
681	141.143250
682	150.834824
683	176.131302
684	144.198242
685	110.964745
686	130.217270
687	175.732147
688	144.138596
689	128.303894
690	169.234695
691	144.035126
692	177.722931
693	145.471558
694	147.301483
695	153.869766
696	143.739670
697	137.863373
698	158.543686
699	179.096756
700	158.165283
701	153.161041
702	173.728210
703	168.858597
704	167.796692
705	179.986496
706	139.608795
707	174.134277
708	166.804718
709	153.887527
710	161.813248
711	-169.737198
712	144.453659
713	148.335251
714	156.478012
715	-174.808380
716	-161.571991
717	160.988708
718	164.169739
719	164.209625
720	136.508606
721	156.761017
722	141.543381
723	146.147171
724	158.412399
725	159.590179
726	171.586380
727	174.681122
728	145.691025
729	160.965958
730	169.402359
731	161.267181
732	141.797974
733	147.162598
734	174.508804
735	153.227417
736	132.275970
737	157.855103
738	161.346375
739	178.145004
740	167.695084
741	169.797028
742	144.028015
743	168.597000
744	174.753082
745	147.835800
746	154.473160
747	149.620712
748	121.686447
749	144.289322
750	147.097870
751	148.577957
752	-173.397369
753	146.431244
754	151.779129
755	162.605759
756	165.842209
757	145.281357
758	160.253098
759	178.784546
760	159.559341
761	146.182434
762	165.879486
763	151.787308
764	169.137817
765	158.358841
766	173.915817
767	134.578262
768	-168.996429
769	-163.377289
770	177.938599
771	176.286423
772	175.114471
773	157.936661
774	144.451706
775	155.022034
776	155.477142
777	162.302643
778	144.197983
779	156.680054
780	160.549454
781	157.241516
782	173.058548
783	149.256134
784	164.228165
785	145.809875
786	177.495544
787	154.436325
788	150.704071
789	163.067719
790	173.384186
791	161.792740
792	151.184326
793	153.575577
794	144.939423
795	158.751282
796	-171.155624
797	177.970398
798	165.145874
799	161.296860
800	144.617508
801	164.675842
802	154.778580
803	-179.051300
804	119.552254
805	166.301163
806	-173.864487
807	149.913391
808	135.740005
809	162.566635
810	173.471298
811	168.173584
812	141.532425
813	-162.731796
814	125.069138
815	139.045090
816	158.224426
817	158.876846
818	165.674850
819	123.272591
820	164.888794
821	-178.102905
822	156.428101
823	156.108017
824	163.289139
825	133.580872
826	-177.457764
827	162.238434
828	174.159622
829	168.442245
830	-172.090134
831	176.850189
832	-173.417252
833	134.805054
834	155.338531
835	148.329773
836	-169.572067
837	147.028152
838	172.695953
839	131.304489
840	163.643173
841	136.542236
842	146.597656
843	147.601318
844	165.523239
845	160.771729
846	122.310974
847	166.845612
848	171.212296
849	156.175232
850	-171.402847
851	138.879028
852	160.976654
853	179.448822
854	171.427017
855	169.942169
856	161.899109
857	154.324890
858	175.815247
859	166.643936
860	169.281616
861	146.688522
862	123.455383
863	-174.923264
864	143.150177
865	176.789261
866	175.345062
867	151.967682
868	-163.577423
869	171.322296
870	172.684204
871	160.335251
872	178.410828
873	-168.292236
874	174.282761
875	124.611092
876	163.020599
877	169.648727
878	171.861038
879	173.711227
880	141.703354
881	-162.943527
882	160.809540
883	136.558456
884	163.059570
885	-172.785126
886	155.382034
887	151.228027
888	-170.439163
889	152.011124
890	135.274658
891	161.852905
892	173.094055
893	-178.869400
894	158.172424
895	178.119507
896	169.104126
897	-164.331512
898	159.095673
899	148.238846
900	133.016724
901	117.919380
902	170.390732
903	164.208298
904	152.089035
905	147.068893
906	-168.598068
907	171.270660
908	-156.609665
909	165.046356
910	176.588409
911	171.370514
912	177.658188
913	-167.601181
914	179.700317
915	154.430176
916	-178.097565
917	-172.814682
918	-176.729004
919	-162.279190
920	174.054031
921	173.095734
922	163.716125
923	112.783104
924	178.646118
925	160.458008
926	161.322723
927	-178.239349
928	-167.250870
929	169.617172
930	143.029572
931	150.916656
932	169.287186
933	125.118973
934	144.626648
935	127.087105
936	178.316650
937	-170.048813
938	173.903046
939	-177.726288
940	-170.184814
941	173.607834
942	171.272583
943	-179.497650
944	163.528793
945	176.751450
946	-144.388031
947	156.589401
948	-177.052505
949	-175.401703
950	172.005341
951	-175.043411
952	-179.363846
953	165.580078
954	165.854568
955	-178.703598
956	166.251144
957	157.866943
958	-163.206223
959	175.602875
960	-170.543121
961	-172.052643
962	168.124359
963	168.067078
964	-162.122360
965	158.601929
966	165.348877
967	142.598679
968	-171.874390
969	-177.159546
970	-168.399017
971	168.831360
972	154.870514
973	159.909103
974	159.294434
975	-160.765442
976	167.322983
977	161.703125
978	176.001007
979	167.573715
980	-156.502029
981	-175.815109
982	177.525345
983	-179.021820
984	-173.578583
985	163.015747
986	163.657227
987	174.241837
988	167.757721
989	175.544983
990	161.171692
991	-165.461227
992	166.523911
993	-176.924225
994	171.741333
995	172.912262
996	179.142059
997	-175.509827
998	177.156464
999	-174.175247
1000	-175.099274
1001	172.826431
