# Supplementary material for: Short-wavelength-sensitive 2 (Sws2) visual photopigment models combined with atomistic molecular simulations to predict spectral peaks of absorbance
Source: PLoS Comput Biol. 2020 Oct 21;16(10):e1008212. doi: 10.1371/journal.pcbi.1008212 (PMC7605715; doi:10.1371/journal.pcbi.1008212)
Supplement: S1 File — (ZIP) [file pcbi.1008212.s007.zip › S1_File/L-goodei-SWS2B-Angles/Torsion5.dat]

0	164.178909
1	160.265671
2	177.426910
3	169.334808
4	-161.533264
5	-177.764145
6	-169.502502
7	167.906677
8	-174.971619
9	172.107605
10	-171.130035
11	-162.546158
12	158.628082
13	164.124222
14	177.540833
15	170.402069
16	-164.345139
17	-175.035797
18	-172.698029
19	-169.340195
20	178.711777
21	-178.368988
22	175.509674
23	169.701736
24	173.081879
25	-179.226898
26	174.716324
27	177.371811
28	-166.773941
29	-173.173920
30	178.951675
31	166.587097
32	-174.802475
33	-165.289032
34	176.560974
35	176.502930
36	-174.871948
37	161.509888
38	153.863617
39	-174.206604
40	167.148041
41	174.682495
42	-173.440796
43	178.576828
44	170.510971
45	165.507278
46	173.911804
47	171.351868
48	-179.098160
49	175.737030
50	-174.754852
51	-172.279129
52	176.970993
53	-169.823456
54	-178.585678
55	-171.232193
56	-174.160233
57	172.132477
58	178.832458
59	-170.307419
60	-179.791412
61	167.627274
62	-166.266388
63	179.639832
64	176.340775
65	172.783768
66	-172.266769
67	168.102982
68	-175.566132
69	-179.320511
70	-175.416229
71	156.545715
72	163.742783
73	-171.303085
74	-175.581528
75	163.686539
76	155.418655
77	-169.783691
78	-167.839645
79	175.905243
80	157.450684
81	-170.046646
82	177.515945
83	168.034332
84	166.883545
85	162.671707
86	-174.470261
87	163.268295
88	170.334488
89	170.342590
90	-171.072144
91	-172.348724
92	174.470367
93	-177.201584
94	147.201553
95	-158.837112
96	-177.486008
97	171.138351
98	165.670715
99	164.244217
100	169.659241
101	167.789886
102	153.399826
103	179.498795
104	172.670212
105	170.494553
106	-175.079315
107	176.546951
108	-179.893921
109	173.205536
110	-170.207428
111	170.192276
112	170.726212
113	173.589981
114	173.978027
115	164.322891
116	171.953934
117	-169.327484
118	174.817215
119	165.390320
120	157.776779
121	-174.612320
122	177.923767
123	140.506317
124	174.948914
125	167.603134
126	-179.298828
127	131.591248
128	-172.915695
129	162.635422
130	168.130737
131	-167.011932
132	164.948135
133	176.379028
134	-177.839050
135	-177.459656
136	166.665390
137	155.520691
138	167.654099
139	148.302322
140	138.485596
141	170.049438
142	170.382050
143	-174.948380
144	176.626709
145	-178.921448
146	166.821243
147	166.113541
148	164.552521
149	151.655991
150	175.816986
151	177.531937
152	148.447311
153	-177.012283
154	164.083939
155	153.556458
156	172.478561
157	179.303848
158	-173.614761
159	148.233246
160	175.362717
161	179.371628
162	164.271545
163	171.172058
164	-176.585312
165	163.534027
166	175.421005
167	-167.516083
168	175.415329
169	160.759018
170	179.966400
171	174.905380
172	176.164047
173	164.456757
174	173.932907
175	172.547379
176	-166.961868
177	-179.977463
178	176.371521
179	166.978119
180	178.715515
181	164.948914
182	167.548813
183	172.083527
184	169.596359
185	160.776062
186	175.949280
187	-160.696640
188	-178.887299
189	-171.148148
190	177.117233
191	162.953445
192	166.940460
193	175.057053
194	179.267456
195	173.532623
196	-172.843445
197	174.205444
198	179.981400
199	-178.519302
200	171.343552
201	173.214569
202	152.223618
203	170.667252
204	169.923111
205	151.806702
206	166.674637
207	170.837402
208	165.262711
209	166.448029
210	-178.244781
211	164.149628
212	165.279709
213	171.102020
214	132.258209
215	140.990402
216	144.247101
217	156.854263
218	158.972931
219	151.601913
220	150.202454
221	162.826721
222	147.460236
223	173.438217
224	164.669449
225	134.186737
226	175.745773
227	175.986816
228	169.338440
229	176.283890
230	151.141281
231	154.948837
232	166.228638
233	147.368561
234	154.647873
235	163.106781
236	147.192810
237	152.194351
238	141.857544
239	128.775208
240	149.016953
241	143.242569
242	143.825485
243	157.521667
244	136.415436
245	132.288788
246	144.197708
247	148.323517
248	132.824432
249	140.278931
250	133.148468
251	172.892960
252	141.339951
253	-176.404892
254	145.159180
255	140.895538
256	137.425079
257	134.383591
258	135.101456
259	163.789932
260	158.095718
261	141.747543
262	-173.649368
263	-166.282166
264	140.718307
265	156.431976
266	154.237152
267	177.317963
268	-175.047516
269	152.821762
270	158.202271
271	169.661591
272	-170.965561
273	-165.297897
274	177.642822
275	173.412750
276	171.612152
277	146.440231
278	160.680588
279	152.567505
280	135.152069
281	-169.961441
282	160.471176
283	138.628769
284	143.761551
285	157.746048
286	138.180511
287	171.207199
288	153.291061
289	145.272247
290	146.931030
291	168.970963
292	162.647842
293	-178.031494
294	146.664185
295	171.266144
296	-170.794678
297	171.388672
298	147.108932
299	172.280930
300	-179.821793
301	160.617218
302	157.232483
303	166.380661
304	-179.370178
305	160.391785
306	144.846130
307	161.578522
308	143.051041
309	150.096848
310	143.069290
311	-178.010712
312	142.849609
313	149.759018
314	169.081116
315	136.718140
316	142.121185
317	140.246109
318	154.426849
319	166.177170
320	149.152084
321	148.044266
322	155.289200
323	156.054276
324	153.790863
325	161.852509
326	149.352814
327	141.003006
328	165.293839
329	165.785309
330	173.100632
331	152.193512
332	128.957581
333	144.266708
334	126.405457
335	150.205872
336	148.762482
337	144.667725
338	145.422119
339	156.450378
340	142.789719
341	148.330566
342	157.325043
343	161.709808
344	166.377884
345	151.010071
346	157.778290
347	154.628220
348	140.251358
349	168.331207
350	131.104126
351	161.165054
352	146.362793
353	133.704865
354	133.093491
355	147.339508
356	152.961166
357	153.764160
358	157.789474
359	165.497070
360	144.445267
361	156.139236
362	146.810913
363	138.774780
364	150.186127
365	131.274261
366	154.632050
367	149.385162
368	152.999191
369	145.240189
370	149.060196
371	148.371109
372	135.439575
373	178.156036
374	148.731918
375	146.784317
376	145.751373
377	140.566956
378	152.032654
379	153.805939
380	164.952972
381	166.097931
382	-179.022400
383	165.666489
384	164.636978
385	-162.257980
386	168.338150
387	154.754211
388	139.154861
389	144.426575
390	156.971664
391	167.281082
392	138.317703
393	148.201752
394	-179.172928
395	146.773514
396	153.375000
397	144.566101
398	168.990433
399	167.975632
400	147.086060
401	166.520035
402	154.927780
403	162.099670
404	147.107071
405	152.848465
406	-178.081070
407	-176.280075
408	163.380035
409	168.491272
410	-177.968628
411	163.840561
412	162.320068
413	179.519379
414	167.809814
415	-175.853149
416	155.381973
417	152.799667
418	143.512619
419	169.335327
420	139.070221
421	153.915390
422	147.071884
423	143.663376
424	163.627258
425	163.105240
426	151.685669
427	153.594116
428	152.122101
429	145.809677
430	150.392563
431	155.933655
432	136.973022
433	152.671021
434	136.317459
435	134.132935
436	150.788956
437	135.055801
438	137.852036
439	142.071884
440	145.758911
441	158.485184
442	179.448044
443	133.764420
444	137.065002
445	153.192810
446	155.824921
447	137.307953
448	154.551498
449	145.072678
450	153.960037
451	147.966995
452	130.624222
453	151.378006
454	147.438721
455	149.640747
456	136.599457
457	135.387527
458	157.981567
459	166.917633
460	125.945770
461	145.919250
462	160.719376
463	133.124863
464	138.706451
465	148.593521
466	129.200012
467	163.156509
468	139.031845
469	139.279327
470	146.812073
471	137.319427
472	142.219513
473	171.148071
474	140.678635
475	174.727432
476	140.925980
477	144.511887
478	170.623398
479	-171.445450
480	-176.979965
481	162.622849
482	-175.626648
483	169.707565
484	150.359222
485	151.502060
486	-176.626465
487	-172.004623
488	177.884262
489	167.209564
490	149.471161
491	167.869476
492	-177.034424
493	163.634705
494	-174.439178
495	162.810303
496	-178.286942
497	-177.984940
498	-179.983154
499	165.475662
500	-168.489151
501	154.938278
502	158.527802
503	172.100159
504	173.280914
505	175.674408
506	172.944351
507	177.968964
508	153.797562
509	176.102737
510	169.368225
511	-176.326141
512	176.195602
513	169.425461
514	-176.733780
515	-169.714890
516	-176.585434
517	177.774887
518	167.249786
519	176.441528
520	165.963547
521	163.469345
522	170.168442
523	159.232971
524	-177.383575
525	170.516266
526	178.911102
527	166.488846
528	173.047714
529	147.288696
530	165.923431
531	169.897812
532	167.158936
533	175.192139
534	163.227020
535	144.346512
536	158.628113
537	153.604294
538	179.014969
539	172.510101
540	163.877899
541	157.748672
542	-169.517029
543	-176.237076
544	174.493378
545	-179.019928
546	-179.063232
547	170.506714
548	174.343781
549	-177.279129
550	-156.405396
551	162.696106
552	-177.705185
553	172.750763
554	169.393494
555	178.370773
556	165.023254
557	165.679108
558	141.180298
559	167.219070
560	157.429581
561	155.580948
562	156.143875
563	167.831161
564	153.427460
565	172.638489
566	-169.428635
567	170.143829
568	167.015884
569	-179.936859
570	153.623428
571	141.178085
572	179.319016
573	161.835693
574	157.355972
575	164.521500
576	165.167603
577	-176.259628
578	170.556091
579	161.042557
580	178.199280
581	148.424835
582	164.813690
583	142.657822
584	171.923691
585	168.447342
586	140.344086
587	172.897568
588	156.176910
589	143.094345
590	-160.501129
591	176.569595
592	173.114899
593	179.440414
594	160.093872
595	177.530731
596	165.365845
597	179.674271
598	172.834579
599	166.461212
600	162.590729
601	169.133240
602	169.692154
603	-172.113602
604	165.910263
605	-170.194336
606	148.780807
607	174.748932
608	169.369705
609	176.236725
610	148.414154
611	157.457916
612	-173.479660
613	162.791824
614	173.814697
615	-173.787949
616	153.727600
617	162.528839
618	179.399857
619	-172.947662
620	-177.940598
621	164.851212
622	168.932037
623	163.168930
624	-178.263840
625	167.176849
626	175.589081
627	156.899429
628	168.049881
629	151.657730
630	179.574982
631	157.799103
632	170.225006
633	162.862366
634	-176.232544
635	162.004944
636	158.141586
637	170.872711
638	-172.575806
639	172.095505
640	167.556854
641	159.783844
642	167.579330
643	179.930756
644	159.105972
645	142.404022
646	-172.261551
647	152.147934
648	162.962463
649	-174.232788
650	176.206039
651	159.343994
652	140.409744
653	155.872009
654	-173.256393
655	159.679428
656	168.168457
657	167.998505
658	-173.256180
659	157.379562
660	150.116791
661	177.775604
662	160.041306
663	-179.351807
664	166.617035
665	150.540070
666	169.526794
667	154.356384
668	178.102127
669	172.518066
670	145.868622
671	-179.399612
672	173.979584
673	-164.048203
674	-171.224945
675	-168.411987
676	174.963730
677	-169.296097
678	179.586975
679	170.342484
680	173.688293
681	176.016266
682	-168.033707
683	-175.650513
684	176.071655
685	170.269592
686	170.793991
687	168.295364
688	170.105057
689	-170.841095
690	179.031906
691	169.889175
692	165.147095
693	177.387451
694	-169.324829
695	-165.391525
696	-179.179352
697	-179.463699
698	146.452728
699	179.845963
700	166.974808
701	158.563644
702	168.312851
703	154.867310
704	169.288498
705	-179.011246
706	-179.164093
707	173.565033
708	173.593338
709	-177.683945
710	170.246307
711	175.749252
712	159.407852
713	166.061172
714	169.344421
715	-178.664444
716	-174.626083
717	-178.288788
718	162.341843
719	178.683304
720	155.870209
721	161.443680
722	-179.710297
723	166.548279
724	176.040863
725	-168.610596
726	174.707932
727	170.869110
728	179.387451
729	-166.037369
730	-176.584290
731	-171.601700
732	171.818390
733	166.580536
734	-176.141418
735	-174.925522
736	172.123306
737	173.546753
738	169.968872
739	-175.665619
740	-176.748932
741	174.972275
742	-170.266541
743	-176.834351
744	179.495071
745	169.396606
746	159.197861
747	-177.487137
748	164.537216
749	157.391312
750	-172.339996
751	154.393494
752	150.371658
753	179.907608
754	154.056900
755	174.983551
756	161.869446
757	147.372604
758	152.717636
759	-170.020508
760	148.384430
761	-178.505219
762	-176.089447
763	178.127548
764	172.398468
765	167.647034
766	159.198578
767	168.739914
768	174.674484
769	171.094406
770	169.397476
771	164.575562
772	157.929703
773	158.984558
774	165.059631
775	158.245041
776	171.244171
777	153.890091
778	-168.650681
779	163.641663
780	163.936859
781	151.776917
782	-174.488113
783	172.285522
784	176.794617
785	172.823959
786	172.471680
787	159.493393
788	169.112167
789	171.119827
790	162.814011
791	148.723083
792	154.484238
793	170.245956
794	-165.120026
795	177.584930
796	152.637238
797	176.103439
798	177.386993
799	163.423615
800	174.798599
801	178.326950
802	-178.610840
803	161.272659
804	171.155243
805	169.560349
806	-170.671204
807	-179.103775
808	168.554108
809	161.136459
810	156.724518
811	168.413269
812	167.142899
813	160.223282
814	158.468552
815	-178.780304
816	-175.608307
817	170.202957
818	172.875107
819	169.097900
820	162.231781
821	151.893188
822	160.138260
823	156.582489
824	129.880447
825	155.258194
826	148.535522
827	166.329254
828	146.830017
829	152.774277
830	148.572449
831	147.394272
832	145.320282
833	123.861412
834	147.608704
835	161.691330
836	167.612152
837	164.546783
838	-172.393738
839	168.050323
840	144.530685
841	161.589752
842	164.736084
843	-167.938065
844	150.784119
845	165.112411
846	144.887894
847	179.372620
848	144.336502
849	149.761093
850	167.441544
851	168.033890
852	142.490494
853	178.659744
854	160.202469
855	176.271500
856	169.503387
857	165.740509
858	172.175919
859	171.624542
860	152.242050
861	158.354309
862	162.039688
863	152.741272
864	164.733231
865	178.278061
866	141.142593
867	159.118179
868	134.109222
869	148.855682
870	142.058319
871	150.066574
872	157.762711
873	159.362808
874	167.184113
875	157.723724
876	154.124878
877	-178.170135
878	135.643860
879	155.546036
880	161.652527
881	162.750320
882	161.021469
883	170.468491
884	164.606934
885	168.823517
886	159.745651
887	168.979752
888	151.000412
889	175.569763
890	163.071854
891	169.435898
892	173.712814
893	170.982117
894	167.633667
895	145.860397
896	172.913132
897	159.979111
898	147.862457
899	167.711151
900	151.760498
901	165.425674
902	-174.160950
903	141.346924
904	150.704468
905	173.466614
906	165.320068
907	165.768845
908	160.326248
909	-177.197906
910	179.157059
911	157.963730
912	-164.341827
913	177.748016
914	150.490692
915	155.527924
916	-177.691544
917	164.325043
918	161.601288
919	-162.893433
920	179.509567
921	-173.507706
922	177.969772
923	178.733032
924	178.591766
925	-173.242966
926	157.516068
927	174.189133
928	153.870972
929	170.258804
930	170.658707
931	173.312805
932	173.698074
933	169.512756
934	172.824890
935	-170.465469
936	163.119324
937	177.506699
938	-169.373184
939	169.919876
940	173.764420
941	175.990372
942	173.853470
943	153.497940
944	176.919266
945	166.878006
946	-178.560120
947	151.403549
948	173.792984
949	174.065567
950	170.747818
951	-179.346878
952	-171.164215
953	174.836166
954	170.330948
955	171.531052
956	175.558014
957	-172.184204
958	150.053970
959	156.451920
960	173.514236
961	172.205780
962	-177.343689
963	174.315460
964	173.222168
965	-168.139160
966	-169.449905
967	-167.843658
968	173.921661
969	166.031433
970	177.205978
971	172.335571
972	-164.518417
973	149.345367
974	-179.329895
975	170.714630
976	155.363602
977	-178.129318
978	-175.774078
979	-174.738449
980	166.628510
981	-176.158051
982	172.055527
983	171.540787
984	154.815979
985	155.018799
986	177.941757
987	174.641449
988	170.669907
989	149.291199
990	160.733398
991	168.366714
992	152.476837
993	153.515289
994	154.084442
995	-179.086517
996	175.552887
997	-170.911041
998	176.607819
999	-167.921021
1000	-155.851562
1001	-172.649353
