# Supplementary material for: Short-wavelength-sensitive 2 (Sws2) visual photopigment models combined with atomistic molecular simulations to predict spectral peaks of absorbance
Source: PLoS Comput Biol. 2020 Oct 21;16(10):e1008212. doi: 10.1371/journal.pcbi.1008212 (PMC7605715; doi:10.1371/journal.pcbi.1008212)
Supplement: S1 File — (ZIP) [file pcbi.1008212.s007.zip › S1_File/L-goodei-SWS2B-Angles/Torsion13.dat]

0	149.028336
1	122.596886
2	124.360291
3	93.546043
4	130.012955
5	132.936432
6	82.356949
7	107.609665
8	122.965424
9	119.227440
10	103.304276
11	124.551491
12	134.636948
13	93.486237
14	121.373215
15	127.838890
16	51.809223
17	117.219337
18	117.170532
19	128.493759
20	97.143440
21	117.774971
22	130.202805
23	127.589096
24	95.320175
25	142.414780
26	119.706100
27	111.289383
28	135.880569
29	140.827805
30	101.000954
31	117.111763
32	135.928391
33	131.002945
34	128.419312
35	137.436981
36	119.737755
37	133.852295
38	98.131409
39	94.275009
40	93.655922
41	91.806061
42	146.369354
43	144.474594
44	147.109619
45	133.247192
46	134.052032
47	127.290779
48	129.575180
49	120.345871
50	128.688736
51	119.691460
52	132.455414
53	135.784271
54	95.529152
55	131.607590
56	115.413025
57	122.216125
58	143.874039
59	122.903778
60	127.930542
61	134.355896
62	133.406219
63	122.251976
64	115.890877
65	93.436264
66	120.322563
67	134.352203
68	137.287506
69	135.910614
70	131.549103
71	140.390488
72	137.740814
73	131.901443
74	134.320755
75	124.015297
76	122.820915
77	122.364616
78	127.795654
79	125.304947
80	135.153656
81	120.407959
82	116.502617
83	126.932182
84	93.408569
85	94.939056
86	116.744240
87	135.513519
88	123.746788
89	111.923737
90	81.455864
91	128.873001
92	106.945724
93	130.052673
94	109.962196
95	119.226677
96	139.775833
97	111.370178
98	106.850998
99	130.968567
100	125.655579
101	145.104202
102	102.312416
103	133.305115
104	125.836838
105	132.738068
106	129.382492
107	124.195206
108	116.443550
109	134.410736
110	92.739838
111	129.173569
112	129.713959
113	126.965408
114	117.692329
115	129.920288
116	103.567558
117	125.072624
118	113.470711
119	111.951218
120	127.653313
121	142.345062
122	120.740288
123	83.998528
124	115.260178
125	134.546158
126	92.718803
127	146.415421
128	109.113426
129	115.865486
130	118.803596
131	140.361160
132	135.750000
133	124.762215
134	136.476791
135	124.005081
136	145.287796
137	131.824844
138	126.590088
139	96.992432
140	93.366623
141	108.077217
142	112.894043
143	121.252525
144	129.439514
145	119.528900
146	132.197861
147	142.603668
148	80.464470
149	135.457031
150	129.488068
151	130.780975
152	141.381775
153	119.956398
154	131.626434
155	96.427734
156	144.031219
157	130.559937
158	105.231354
159	121.917892
160	142.683014
161	137.181595
162	127.764801
163	119.548271
164	132.132339
165	127.166199
166	127.705276
167	130.308929
168	133.052536
169	140.381042
170	126.947098
171	131.107346
172	130.764633
173	127.584450
174	125.517418
175	135.114471
176	127.380501
177	119.646606
178	146.941956
179	131.582001
180	125.794670
181	127.365013
182	133.605972
183	137.392761
184	127.188820
185	120.578438
186	93.260231
187	106.416519
188	119.326530
189	122.695786
190	142.438187
191	89.472267
192	134.619141
193	144.565659
194	105.011742
195	126.132599
196	136.369293
197	128.079575
198	109.774612
199	136.843018
200	151.515488
201	123.761131
202	116.537544
203	109.302872
204	129.720520
205	125.597862
206	127.206100
207	122.751427
208	113.457024
209	134.432022
210	122.627251
211	119.075851
212	131.205719
213	141.580536
214	130.736481
215	133.993515
216	129.074524
217	94.667175
218	114.789261
219	127.339752
220	107.883324
221	119.016495
222	113.250931
223	127.174408
224	141.394394
225	103.995811
226	129.740387
227	136.691605
228	120.288895
229	127.652222
230	133.435379
231	141.731003
232	131.697083
233	140.052353
234	121.597862
235	106.309036
236	117.301849
237	133.811829
238	107.601830
239	104.734528
240	127.549950
241	138.133362
242	134.880127
243	130.039108
244	137.420212
245	133.875168
246	126.722786
247	130.241974
248	126.586906
249	124.357559
250	105.001022
251	121.247932
252	139.626465
253	84.053864
254	113.752953
255	111.460152
256	112.253227
257	130.948166
258	146.114502
259	98.826118
260	90.763245
261	126.071564
262	-133.673523
263	-135.850311
264	-138.751907
265	-119.907959
266	-131.103210
267	-138.475479
268	-130.344467
269	-116.269035
270	-123.696556
271	-139.553391
272	-133.171036
273	-122.339874
274	-140.008774
275	-122.467422
276	-110.168266
277	-98.034103
278	-139.922180
279	-133.533005
280	-137.574661
281	-102.683044
282	-106.040291
283	-134.606400
284	-119.683998
285	-131.623093
286	-144.691055
287	-117.453804
288	-146.807541
289	-139.940399
290	-129.166183
291	-133.742096
292	-131.955719
293	-151.886734
294	-149.486603
295	-131.844437
296	-121.795555
297	-113.871841
298	-132.467270
299	-125.627716
300	-146.450119
301	-130.544144
302	-118.777702
303	-128.547272
304	-136.247299
305	-138.812683
306	-128.279510
307	-150.385895
308	-133.079346
309	-138.465302
310	-126.533096
311	-141.540146
312	-114.193939
313	-141.972702
314	-126.394470
315	-117.964699
316	-128.280365
317	-141.792068
318	-123.502953
319	-122.242126
320	-150.728027
321	-150.775970
322	-123.125633
323	-131.038208
324	-130.732254
325	-129.907578
326	-125.907448
327	-131.290970
328	-141.452316
329	-126.206383
330	-134.413589
331	-133.490891
332	-131.096268
333	-136.407181
334	-131.519272
335	-116.892021
336	-140.638718
337	-124.887604
338	-119.972137
339	-108.425880
340	-146.857483
341	-133.602432
342	-136.895706
343	-122.747780
344	-124.555511
345	-144.533661
346	-89.202904
347	-136.902863
348	-132.577713
349	-115.226738
350	-125.640717
351	-135.230530
352	107.164520
353	119.340149
354	118.555992
355	116.526657
356	123.247147
357	141.136719
358	134.912506
359	105.841515
360	133.566315
361	134.998291
362	152.091446
363	145.355072
364	122.176117
365	122.071030
366	107.505356
367	132.285858
368	125.484398
369	134.074692
370	97.447754
371	123.398094
372	124.448357
373	117.759056
374	122.984657
375	131.872162
376	136.294739
377	123.631767
378	105.049942
379	120.046326
380	138.933014
381	133.980911
382	107.373268
383	137.841232
384	120.081367
385	132.632996
386	144.820847
387	109.495033
388	139.034241
389	90.589226
390	122.099525
391	125.643791
392	131.406570
393	99.087379
394	122.698555
395	126.173294
396	110.644478
397	111.920425
398	85.339912
399	109.036949
400	136.345245
401	131.039017
402	126.572571
403	127.574280
404	117.561691
405	135.715393
406	125.137604
407	117.828819
408	126.645790
409	133.805267
410	122.967041
411	108.934807
412	132.047272
413	141.929703
414	136.728577
415	140.720520
416	119.358742
417	104.061096
418	126.639549
419	115.058090
420	109.044174
421	128.620789
422	95.461693
423	132.585571
424	134.324829
425	125.061615
426	117.652512
427	134.785736
428	123.715584
429	117.540817
430	96.057121
431	144.072266
432	148.149734
433	141.158676
434	125.322731
435	135.987076
436	147.921280
437	143.969879
438	123.969955
439	111.990982
440	130.984421
441	99.418098
442	115.168091
443	97.485977
444	118.871468
445	117.400978
446	101.450806
447	120.974480
448	102.246658
449	100.095718
450	121.314964
451	106.793449
452	127.549622
453	121.814812
454	125.858833
455	108.943832
456	137.289261
457	117.125023
458	122.006821
459	129.957779
460	122.430580
461	136.799881
462	120.356598
463	118.760826
464	130.991806
465	140.183411
466	126.306992
467	131.813721
468	125.341255
469	126.460449
470	144.630280
471	134.550705
472	125.373817
473	123.704170
474	135.549133
475	121.493439
476	142.080231
477	112.122482
478	145.684311
479	116.994499
480	121.232918
481	107.921539
482	136.530792
483	123.006447
484	110.033745
485	124.006279
486	128.824158
487	127.152611
488	124.104591
489	123.657257
490	109.866875
491	138.356293
492	131.025589
493	142.853210
494	124.573952
495	122.183685
496	126.818436
497	133.929108
498	123.376266
499	138.170303
500	124.745514
501	134.183640
502	111.430428
503	125.541664
504	136.280319
505	122.221634
506	112.446632
507	130.910065
508	137.047256
509	104.562134
510	145.547211
511	143.068680
512	113.517960
513	142.517609
514	111.222153
515	116.563911
516	132.888550
517	123.179161
518	123.599693
519	144.650177
520	121.578049
521	119.020706
522	126.722977
523	132.549316
524	138.157898
525	131.534698
526	138.560669
527	138.366043
528	138.804276
529	119.317558
530	121.561150
531	112.780815
532	135.450073
533	115.619080
534	132.459534
535	91.604149
536	121.488876
537	133.293747
538	140.879517
539	127.275047
540	121.829910
541	136.393494
542	116.573341
543	138.849823
544	124.825668
545	143.356216
546	131.014664
547	120.938324
548	137.508636
549	143.648102
550	121.371002
551	130.069824
552	126.414330
553	102.501411
554	133.549271
555	126.355904
556	132.399231
557	115.015671
558	129.793808
559	133.924011
560	108.813377
561	133.379715
562	123.518867
563	123.412132
564	121.777481
565	134.800812
566	144.632950
567	146.879120
568	134.273315
569	137.076035
570	123.316048
571	116.616531
572	139.836945
573	143.455444
574	141.674942
575	78.930717
576	127.889259
577	135.630600
578	136.744003
579	97.458572
580	129.886292
581	120.428802
582	129.536652
583	113.642517
584	133.650940
585	115.349609
586	129.871185
587	129.038834
588	135.186020
589	142.550400
590	127.640068
591	121.041550
592	158.866577
593	105.487915
594	131.440643
595	127.750458
596	130.259094
597	123.480698
598	119.641609
599	132.833984
600	123.877151
601	125.794121
602	133.664139
603	134.043579
604	132.400864
605	127.741913
606	135.429550
607	127.352448
608	116.406944
609	129.118134
610	121.289909
611	128.949417
612	148.327591
613	131.964752
614	142.182602
615	110.530045
616	122.940987
617	124.261223
618	133.738052
619	132.318329
620	128.446213
621	104.385674
622	132.006241
623	132.733063
624	130.199280
625	139.008270
626	122.345261
627	135.120544
628	123.085037
629	125.425400
630	132.339325
631	142.024780
632	136.094070
633	118.502129
634	120.400223
635	114.978462
636	134.961304
637	112.622971
638	123.952087
639	138.422394
640	135.264801
641	132.084076
642	138.864212
643	128.964630
644	126.467537
645	131.353302
646	126.167938
647	98.837082
648	136.628525
649	134.463684
650	127.964783
651	131.154053
652	143.443024
653	138.785339
654	128.099701
655	121.001854
656	123.253799
657	121.395355
658	131.269791
659	140.767914
660	140.702026
661	149.927338
662	135.561844
663	154.321396
664	136.001221
665	122.452072
666	135.352264
667	132.643417
668	136.925110
669	130.418686
670	129.865814
671	113.548668
672	139.453659
673	123.415390
674	129.374420
675	130.979584
676	135.779343
677	102.395149
678	129.352463
679	140.369492
680	80.809616
681	139.385071
682	132.546692
683	133.518600
684	147.689240
685	133.112991
686	140.900131
687	132.386658
688	137.481232
689	145.313080
690	132.778244
691	132.384964
692	142.493561
693	121.128731
694	127.493706
695	136.463013
696	123.379730
697	144.765274
698	97.734764
699	86.673103
700	126.576210
701	135.954803
702	134.290421
703	116.081154
704	119.725632
705	126.366684
706	140.631744
707	123.471458
708	105.522453
709	138.474152
710	109.158333
711	127.072746
712	140.778717
713	137.739273
714	127.231056
715	128.589447
716	126.340645
717	135.140137
718	135.120590
719	115.292679
720	155.643417
721	118.320992
722	130.583710
723	125.922691
724	137.894852
725	128.743240
726	115.862915
727	131.769333
728	100.695816
729	143.937958
730	119.743530
731	121.717384
732	124.751579
733	131.677017
734	118.923309
735	124.279610
736	137.059433
737	134.493515
738	110.728279
739	121.985146
740	123.739967
741	127.581062
742	97.777977
743	115.441261
744	100.383835
745	137.352982
746	119.299141
747	127.544922
748	134.374222
749	136.641006
750	126.697784
751	138.745865
752	152.131409
753	129.745132
754	122.434090
755	134.522598
756	132.559189
757	124.348297
758	134.541229
759	116.365402
760	138.127243
761	141.989532
762	112.619972
763	128.588989
764	125.500328
765	141.992462
766	136.968231
767	142.264679
768	128.460785
769	150.355347
770	137.804077
771	129.282822
772	112.268066
773	121.096985
774	134.523575
775	129.880554
776	139.709915
777	149.267197
778	125.541908
779	141.676865
780	132.846436
781	125.661522
782	114.243835
783	141.474289
784	138.795135
785	118.854134
786	135.735062
787	118.504723
788	135.166458
789	153.178818
790	102.160347
791	130.092316
792	115.757187
793	132.558029
794	135.962067
795	131.011108
796	105.006050
797	131.444489
798	126.437103
799	119.438316
800	131.912781
801	133.017670
802	127.461479
803	110.360481
804	135.683914
805	131.978500
806	136.651093
807	138.638260
808	150.241257
809	138.449341
810	135.990967
811	128.713150
812	125.346626
813	135.659317
814	105.399475
815	119.758720
816	132.117249
817	135.781326
818	133.306030
819	122.023178
820	124.468414
821	113.268585
822	116.097862
823	116.684357
824	122.749825
825	131.836349
826	129.970901
827	132.049194
828	130.163315
829	133.329208
830	105.197105
831	116.869492
832	75.718437
833	113.304535
834	127.160378
835	139.050339
836	129.725845
837	131.340195
838	132.011246
839	127.531914
840	135.218399
841	123.915695
842	115.426041
843	138.298279
844	108.047264
845	104.918480
846	114.375710
847	126.605797
848	132.848282
849	112.674187
850	108.550850
851	146.676193
852	108.260330
853	121.370071
854	141.392365
855	122.263519
856	134.864960
857	137.112961
858	109.750252
859	114.467995
860	109.456924
861	129.910553
862	132.234512
863	129.365280
864	144.408386
865	123.459633
866	97.950722
867	129.290009
868	136.791901
869	100.895500
870	110.712929
871	88.416168
872	113.304558
873	130.329300
874	114.220695
875	132.187119
876	118.098450
877	127.006554
878	133.319077
879	111.826569
880	100.274872
881	102.250221
882	103.193909
883	107.199463
884	115.636223
885	90.785515
886	121.866096
887	122.780617
888	96.249565
889	136.249039
890	121.495026
891	132.042587
892	104.442009
893	114.451515
894	118.926804
895	101.966553
896	118.925041
897	125.726166
898	103.145325
899	136.068985
900	93.521301
901	114.743858
902	100.497490
903	138.410263
904	124.780563
905	106.582443
906	136.445740
907	112.295891
908	107.606857
909	127.198250
910	126.156967
911	126.468170
912	144.796494
913	129.681030
914	118.072197
915	120.608971
916	103.004478
917	122.080086
918	101.160866
919	114.680634
920	96.395981
921	78.462799
922	103.750832
923	132.521240
924	129.443329
925	120.243935
926	105.587173
927	136.284683
928	128.979004
929	134.108810
930	131.878479
931	131.598175
932	138.380356
933	126.945992
934	139.827103
935	139.576843
936	-126.070595
937	-160.157364
938	-128.497025
939	-135.009155
940	-134.500015
941	-127.671043
942	-119.571228
943	-140.664307
944	-140.382767
945	-108.694214
946	-71.708191
947	-149.926407
948	-138.997681
949	-140.716049
950	-141.586426
951	-138.562271
952	-131.651535
953	-139.018524
954	-138.224411
955	-132.813751
956	-130.301987
957	-160.088181
958	-125.227409
959	-137.838654
960	-131.508667
961	-135.754013
962	-149.681458
963	-133.436920
964	-141.723694
965	-133.386200
966	-123.211945
967	-110.012810
968	-144.534988
969	-113.957031
970	-130.395996
971	-124.240402
972	-137.382538
973	-129.337585
974	-118.445175
975	-134.174728
976	-117.582527
977	-121.118530
978	-131.331467
979	-113.083961
980	-138.697266
981	-136.875931
982	-125.497627
983	-143.056870
984	-145.470398
985	-126.829880
986	-132.092865
987	-136.358902
988	-143.350967
989	-119.040443
990	-120.421867
991	-138.821594
992	-133.070068
993	-136.601395
994	-129.838013
995	-131.237579
996	-148.554688
997	-119.585411
998	-132.399475
999	-137.545471
1000	-119.208519
1001	-130.316055
