# Supplementary material for: Short-wavelength-sensitive 2 (Sws2) visual photopigment models combined with atomistic molecular simulations to predict spectral peaks of absorbance
Source: PLoS Comput Biol. 2020 Oct 21;16(10):e1008212. doi: 10.1371/journal.pcbi.1008212 (PMC7605715; doi:10.1371/journal.pcbi.1008212)
Supplement: S1 File — (ZIP) [file pcbi.1008212.s007.zip › S1_File/L-goodei-SWS2B-Angles/Torsion4.dat]

0	-164.702591
1	177.175568
2	-179.181702
3	-171.246902
4	169.450790
5	175.754807
6	171.708481
7	169.454941
8	177.058319
9	171.305374
10	173.751678
11	-179.257599
12	-176.333176
13	163.282379
14	-173.002029
15	-174.956146
16	-174.838654
17	-157.412262
18	171.581604
19	173.115555
20	-177.883316
21	178.469391
22	-175.768524
23	-177.904968
24	-168.524628
25	177.042816
26	-177.720703
27	-176.337479
28	-169.462906
29	-179.568939
30	-165.168655
31	176.800613
32	179.101624
33	-173.992905
34	177.168167
35	-173.313248
36	-165.503723
37	-168.805908
38	164.778152
39	179.901016
40	166.630356
41	177.304184
42	-173.682175
43	-174.471832
44	-177.456711
45	-170.849548
46	-163.071671
47	-173.355392
48	175.480484
49	-176.705978
50	-174.838562
51	-174.734451
52	-173.484909
53	179.738907
54	177.708908
55	179.542801
56	165.339798
57	-157.975464
58	-166.478973
59	-172.048889
60	176.691757
61	179.675812
62	-157.951218
63	-176.908264
64	176.830719
65	-166.202316
66	-168.234177
67	-172.156143
68	-164.236389
69	-167.370743
70	-177.503082
71	-175.638245
72	-172.047897
73	-171.655106
74	-164.510788
75	-174.762268
76	-170.156387
77	-169.586899
78	-174.919159
79	173.283371
80	-172.984985
81	-171.207138
82	175.209641
83	-178.789444
84	178.333389
85	-179.018112
86	-179.981857
87	-176.992294
88	-168.123535
89	-176.488922
90	-173.161346
91	-164.791122
92	-178.927307
93	-178.192352
94	-173.806442
95	176.431534
96	-160.069397
97	-160.210236
98	-172.961288
99	-175.474854
100	179.285522
101	-179.897949
102	177.028473
103	176.669052
104	-172.601883
105	-173.999573
106	-169.251251
107	-169.310318
108	-170.423141
109	176.224045
110	-179.107681
111	-174.278534
112	-179.208359
113	-173.940460
114	-177.264908
115	179.441376
116	177.081116
117	-166.286575
118	179.334198
119	179.325577
120	-168.117218
121	-178.624954
122	-169.253662
123	170.585327
124	179.041763
125	-167.806076
126	-173.156387
127	-178.947418
128	179.383530
129	177.391586
130	176.606323
131	-177.216599
132	-172.208511
133	-176.805405
134	-167.220932
135	-172.649887
136	175.371704
137	-174.320953
138	-178.775024
139	-179.387665
140	178.838120
141	-172.134109
142	175.710831
143	-171.077774
144	-159.671967
145	-166.809601
146	179.351044
147	-159.639282
148	172.921005
149	174.065598
150	-173.576797
151	-175.693954
152	-171.597321
153	-178.637329
154	-179.209015
155	-169.163559
156	-175.272171
157	177.977600
158	-173.243835
159	176.147491
160	-179.755310
161	-174.112457
162	-170.875320
163	-158.768082
164	-172.120712
165	-170.763214
166	-177.262634
167	-175.499634
168	-167.508896
169	-179.241974
170	-177.416473
171	-175.597183
172	175.033768
173	-175.299179
174	-178.417450
175	-179.372604
176	-166.709442
177	-172.336395
178	-170.969543
179	-178.940643
180	-168.208405
181	-172.283325
182	171.077438
183	174.029114
184	-168.706451
185	-165.991272
186	174.369766
187	172.475891
188	-168.226181
189	175.007065
190	-175.473282
191	173.760605
192	-173.723190
193	178.718643
194	177.207016
195	177.818146
196	-177.026138
197	179.748459
198	-170.813599
199	-172.378586
200	-176.165955
201	-166.693817
202	-169.418427
203	-162.780869
204	171.029083
205	-179.762848
206	178.345245
207	177.568588
208	177.384109
209	-160.660980
210	-168.147430
211	-174.531265
212	-175.237091
213	174.383392
214	178.709076
215	179.274399
216	-178.932175
217	178.933105
218	175.218948
219	-169.594711
220	-166.957092
221	174.922348
222	-174.253357
223	-169.796753
224	-170.881760
225	176.571335
226	-175.462112
227	179.771667
228	173.134079
229	178.100967
230	-166.311966
231	-168.683929
232	-171.627884
233	-174.981659
234	-172.392044
235	174.484634
236	169.100113
237	-175.442490
238	179.626068
239	-175.341431
240	171.762482
241	179.155151
242	-177.197479
243	-172.487808
244	-178.206604
245	179.037704
246	-178.906830
247	-171.757141
248	-176.626602
249	-167.438751
250	-171.113037
251	-173.003632
252	179.699600
253	179.568268
254	178.253006
255	-177.493958
256	-172.420883
257	-170.925552
258	177.065643
259	-170.064987
260	-169.386261
261	175.651489
262	-177.461456
263	169.524078
264	174.873657
265	159.011887
266	174.693390
267	167.116074
268	-164.151581
269	169.812592
270	173.440445
271	170.526031
272	-173.525101
273	-177.625824
274	169.185715
275	170.056061
276	160.430252
277	160.737381
278	166.512253
279	177.842300
280	166.809692
281	172.449326
282	163.984100
283	174.457870
284	169.186310
285	176.652145
286	166.291763
287	172.952209
288	165.206024
289	-174.193436
290	171.227859
291	176.487396
292	169.833755
293	169.032440
294	172.341858
295	166.546448
296	171.473022
297	178.470001
298	179.088455
299	165.954910
300	-178.631958
301	172.442688
302	169.729065
303	175.827377
304	161.294022
305	172.893402
306	165.018814
307	177.683350
308	175.752884
309	172.725006
310	165.044449
311	-177.841705
312	163.483459
313	-178.374817
314	171.321335
315	174.181671
316	-179.643295
317	-176.699265
318	172.210220
319	176.621048
320	175.198181
321	-176.198090
322	169.037247
323	171.532822
324	174.394470
325	176.468674
326	171.171097
327	166.634613
328	-179.749176
329	173.300583
330	165.739700
331	176.733826
332	-178.835388
333	166.873260
334	-177.980255
335	173.106339
336	177.124863
337	168.278595
338	175.176483
339	161.927582
340	178.661285
341	165.868927
342	171.089844
343	-174.859207
344	161.617661
345	178.073685
346	155.405136
347	-175.118698
348	172.812714
349	170.006042
350	177.092590
351	170.601212
352	-170.395996
353	179.023056
354	-165.231033
355	-170.334015
356	-176.423950
357	-171.278625
358	-173.679840
359	-178.777100
360	-175.004471
361	-163.768097
362	179.541458
363	174.271896
364	173.084198
365	-171.628418
366	174.941864
367	176.189346
368	-160.826660
369	170.157623
370	-160.650681
371	-167.157791
372	176.090149
373	-164.867416
374	-166.068054
375	-167.117264
376	175.953476
377	-176.727783
378	-169.016235
379	-167.624329
380	-178.795761
381	-178.194946
382	175.332245
383	-177.685410
384	178.816925
385	-172.771210
386	175.641235
387	-173.956329
388	-178.042450
389	-163.542236
390	173.240356
391	-175.430679
392	-174.728287
393	-173.791794
394	-175.314133
395	-171.464890
396	-162.206802
397	-179.260971
398	177.162766
399	176.356171
400	-177.248230
401	-170.730194
402	-153.545837
403	-169.194931
404	-174.310547
405	-171.719803
406	172.431778
407	-177.834961
408	178.132172
409	165.983749
410	-174.512985
411	168.583054
412	-168.664062
413	-170.917358
414	-172.728714
415	-168.225952
416	-174.924911
417	173.382355
418	177.115356
419	-172.886398
420	-173.643051
421	-172.631363
422	-168.763702
423	-176.687439
424	-166.092758
425	-178.110870
426	-169.569504
427	-171.134506
428	-176.106445
429	178.095474
430	-175.686310
431	172.744141
432	162.883179
433	-171.275497
434	-178.730209
435	177.856293
436	-171.999863
437	-177.076035
438	177.037506
439	-176.243530
440	-174.371811
441	-165.012283
442	179.935181
443	-179.897659
444	-176.009201
445	-177.145050
446	179.978668
447	-177.824371
448	-178.148499
449	-172.172211
450	-171.001694
451	161.773773
452	-179.118469
453	-179.029053
454	-166.819199
455	172.987640
456	-179.724899
457	-173.251633
458	179.242783
459	-171.334564
460	-177.826385
461	-169.942581
462	-178.035660
463	-176.993866
464	170.022263
465	178.824326
466	-173.435745
467	-172.030960
468	176.512650
469	-177.626343
470	-176.939102
471	-169.902908
472	-173.657623
473	-178.430862
474	174.641373
475	-174.986267
476	-178.097000
477	-167.246140
478	-171.586227
479	-176.847473
480	-172.575348
481	176.724915
482	-174.431381
483	-177.572952
484	-179.114212
485	-174.577850
486	-176.813599
487	-171.952820
488	175.681931
489	-173.144333
490	176.869675
491	-173.137726
492	-175.849319
493	177.179321
494	-168.963425
495	-171.683350
496	179.686142
497	179.193405
498	-175.001678
499	-175.994720
500	176.103973
501	-172.270233
502	-176.696777
503	-168.596741
504	175.306946
505	-174.365097
506	-178.017014
507	-175.564072
508	-170.026596
509	-160.400360
510	176.616348
511	-166.497330
512	-179.162201
513	-172.187668
514	-169.731750
515	-173.426514
516	-158.569992
517	179.216064
518	179.684525
519	-168.489182
520	-177.954742
521	-175.021622
522	-161.733551
523	-177.384842
524	-169.993103
525	-178.111832
526	-170.272308
527	173.470505
528	178.590530
529	-165.059158
530	176.931320
531	-170.091492
532	174.217987
533	-173.706635
534	-174.850204
535	171.630890
536	179.773819
537	-175.805496
538	-168.161652
539	-173.728760
540	175.467331
541	175.700012
542	174.582764
543	-172.924789
544	-174.323715
545	-176.790115
546	-176.335449
547	-172.166687
548	-167.224854
549	-177.308289
550	-169.358963
551	-167.720718
552	-176.938934
553	-175.680634
554	179.335190
555	179.468719
556	-166.220642
557	-168.144943
558	-171.314575
559	178.559723
560	175.354187
561	-170.777451
562	175.288177
563	-171.856903
564	-173.001724
565	-177.734131
566	173.354538
567	179.108688
568	179.118729
569	-179.668335
570	172.298599
571	176.694794
572	-178.549164
573	-179.190659
574	178.753876
575	178.975235
576	-167.117691
577	-168.485626
578	-174.480011
579	176.944855
580	-176.632690
581	-170.901123
582	-169.285736
583	-179.038147
584	-177.382843
585	177.282135
586	175.363525
587	-165.620102
588	-178.865494
589	179.288712
590	-179.618103
591	175.278854
592	-176.345963
593	176.071838
594	-169.709442
595	-177.263626
596	-164.807159
597	179.234497
598	-164.393188
599	-167.761993
600	-178.317490
601	-174.859665
602	177.906891
603	-177.285873
604	-170.044968
605	-178.528107
606	-175.870499
607	-172.988419
608	-179.670944
609	-172.256271
610	-166.093155
611	-168.177826
612	-175.559250
613	-166.688004
614	-176.798859
615	-178.150070
616	-169.597015
617	-170.484497
618	-169.099548
619	174.886047
620	176.887207
621	-167.352798
622	-177.976898
623	-172.289505
624	-162.629440
625	-179.178101
626	-171.959396
627	-178.793808
628	176.110886
629	178.341690
630	-175.641388
631	-172.607910
632	-163.321838
633	-176.406128
634	-178.392609
635	179.771805
636	-169.049423
637	169.004761
638	-162.631165
639	-178.930252
640	-177.795990
641	-170.327850
642	-166.482040
643	-172.719589
644	-168.658524
645	-176.924545
646	-174.836349
647	177.088547
648	-173.279861
649	-169.777222
650	175.492920
651	-179.000320
652	-173.924637
653	-170.306702
654	-173.155716
655	169.827271
656	-161.901794
657	-165.099365
658	-163.183014
659	-173.026566
660	-162.897446
661	-176.645874
662	-170.686264
663	-164.354233
664	179.980637
665	177.424026
666	-170.499100
667	-177.653915
668	-178.395035
669	-165.031662
670	-176.479187
671	-177.017624
672	178.921051
673	-175.121017
674	-174.795227
675	-173.886902
676	-177.932007
677	169.672729
678	-176.062363
679	-173.279343
680	170.944656
681	178.135162
682	-175.047150
683	178.941223
684	-173.452148
685	-168.721222
686	-160.319977
687	176.276276
688	-169.763855
689	178.413040
690	-163.998001
691	-177.108002
692	-175.731171
693	-172.221085
694	-175.093033
695	-170.467178
696	179.893555
697	-173.054260
698	-173.313766
699	-173.025909
700	-173.997635
701	-173.026047
702	177.245087
703	-174.091705
704	-168.526703
705	-169.039993
706	-178.263992
707	-169.276855
708	177.530533
709	-161.489075
710	-177.436554
711	-171.784546
712	-174.244995
713	179.407410
714	172.007797
715	-168.455154
716	-168.672241
717	-161.848450
718	166.848618
719	-177.648514
720	-173.271652
721	177.777023
722	-170.150040
723	-172.664093
724	-171.080002
725	-176.589233
726	-171.596848
727	-169.495651
728	179.421524
729	175.677261
730	176.011917
731	-167.991272
732	-165.757339
733	-168.842758
734	172.235519
735	-173.422180
736	-168.996063
737	179.872406
738	-156.300018
739	175.576187
740	-167.879684
741	-174.262695
742	-167.280792
743	178.922577
744	178.520264
745	-166.619919
746	-177.119537
747	-177.915131
748	-164.677231
749	178.353638
750	179.766083
751	-172.260437
752	179.131302
753	-166.212280
754	-166.379791
755	-166.781845
756	-178.107834
757	-177.430573
758	-172.649353
759	-179.933868
760	-164.429428
761	-177.772720
762	-176.888458
763	-164.356064
764	-167.726486
765	-170.953323
766	-166.698105
767	-173.129379
768	-165.636520
769	-156.384064
770	-171.494751
771	177.227432
772	-161.642227
773	-169.063858
774	-170.283600
775	-172.623627
776	-175.639709
777	-170.951889
778	-175.699783
779	-173.026382
780	-177.118515
781	-171.150070
782	-166.359665
783	-167.139313
784	-176.112534
785	-165.589249
786	-166.135468
787	-160.827438
788	-171.723602
789	-165.504089
790	179.817032
791	-167.754440
792	-159.736206
793	-163.395859
794	178.362854
795	-171.684662
796	-175.977463
797	175.221375
798	-179.308548
799	-170.999985
800	-176.359314
801	-176.476761
802	179.214951
803	-176.256119
804	-175.918106
805	-179.688370
806	-169.345718
807	-170.188080
808	-163.885696
809	-173.931503
810	-166.444763
811	-174.256989
812	172.671265
813	179.039093
814	174.579300
815	-173.553665
816	-174.129990
817	-177.109924
818	-177.836792
819	176.709793
820	-172.611115
821	-174.605423
822	-159.217209
823	178.984451
824	-177.600143
825	-179.724075
826	-179.728241
827	-174.900024
828	-160.405319
829	-172.593689
830	169.022095
831	-176.468643
832	-171.696915
833	-177.674149
834	-158.699921
835	173.794052
836	-162.961716
837	174.663239
838	-169.708755
839	-171.868683
840	-174.019547
841	-164.476501
842	172.929550
843	174.335938
844	-169.339462
845	169.956772
846	-159.981506
847	-179.780045
848	179.961090
849	-178.993820
850	-176.651764
851	-177.137772
852	-168.475464
853	-173.075562
854	-174.995743
855	-173.772751
856	-167.773132
857	-163.867126
858	175.814774
859	-177.733475
860	175.248962
861	-176.153870
862	-177.324524
863	171.994141
864	-169.390244
865	-177.256607
866	-178.832245
867	173.708267
868	-173.719849
869	-178.461365
870	-175.837006
871	176.466385
872	176.473312
873	-164.434143
874	-160.949081
875	-172.258636
876	-176.904221
877	-174.912003
878	-176.792206
879	164.370438
880	-153.353699
881	173.003174
882	173.891296
883	-171.031158
884	-175.363037
885	177.454727
886	-169.093399
887	-161.386795
888	-168.053070
889	-168.996964
890	-163.899811
891	-169.263123
892	-174.444138
893	-171.083252
894	-179.622589
895	-177.298248
896	-175.821075
897	-166.817688
898	-178.328873
899	179.908691
900	-178.916611
901	-176.325867
902	-178.493484
903	-178.666260
904	-166.729431
905	-178.513916
906	-172.297775
907	-160.814407
908	-170.769211
909	-177.917526
910	-172.004547
911	-173.837128
912	-174.381866
913	-169.928421
914	-174.671295
915	-178.314468
916	-172.126877
917	-178.030167
918	174.700409
919	-177.906830
920	-177.401321
921	178.286728
922	-173.467056
923	-177.447952
924	172.443588
925	-169.017883
926	-178.801758
927	-179.408264
928	178.595718
929	176.231842
930	-166.988541
931	-179.926758
932	-165.198730
933	-174.012283
934	-178.396469
935	-179.286133
936	157.985580
937	169.374054
938	175.503342
939	170.981720
940	166.988968
941	166.535355
942	169.070511
943	175.287888
944	169.659775
945	162.054749
946	-165.659561
947	-179.635498
948	-175.327087
949	173.968842
950	161.939560
951	165.135132
952	160.695023
953	171.384476
954	-175.575485
955	174.711411
956	158.440536
957	-167.202515
958	175.496445
959	-178.580856
960	178.648056
961	-174.778854
962	163.649307
963	171.892227
964	175.446030
965	170.103256
966	156.385162
967	167.869003
968	170.025650
969	158.159866
970	172.602753
971	170.964630
972	167.699615
973	173.653625
974	151.490707
975	-177.424179
976	172.961945
977	173.799515
978	169.758224
979	169.063522
980	159.543915
981	170.668747
982	166.305328
983	154.643036
984	175.960236
985	158.642212
986	174.092819
987	169.173798
988	172.104385
989	174.983582
990	175.742996
991	165.517929
992	168.360718
993	155.859787
994	162.899994
995	178.384064
996	165.950027
997	177.981903
998	171.034042
999	171.683487
1000	176.756714
1001	164.650101
