# Supplementary material for: Short-wavelength-sensitive 2 (Sws2) visual photopigment models combined with atomistic molecular simulations to predict spectral peaks of absorbance
Source: PLoS Comput Biol. 2020 Oct 21;16(10):e1008212. doi: 10.1371/journal.pcbi.1008212 (PMC7605715; doi:10.1371/journal.pcbi.1008212)
Supplement: S1 File — (ZIP) [file pcbi.1008212.s007.zip › S1_File/O-latipes-SWS2-B-Angles/Torsion-14.dat]

0	76.333412
1	64.324959
2	70.609200
3	67.138184
4	71.579491
5	65.953796
6	62.571575
7	71.975243
8	79.705750
9	85.010826
10	77.112091
11	65.953041
12	82.095108
13	62.574177
14	64.206657
15	74.771500
16	65.308258
17	72.450531
18	61.649780
19	67.424713
20	78.913605
21	74.229774
22	65.681427
23	84.296494
24	73.598755
25	76.501389
26	69.557175
27	68.482704
28	78.905205
29	63.375618
30	79.657410
31	73.508560
32	40.020927
33	48.421219
34	75.208595
35	79.930481
36	76.322311
37	73.228188
38	74.393944
39	72.953773
40	73.570259
41	81.769844
42	74.607849
43	88.453598
44	56.718376
45	69.593842
46	69.946259
47	66.281364
48	70.172844
49	84.384483
50	63.520023
51	62.720284
52	70.192238
53	69.427368
54	72.047112
55	63.616600
56	78.880753
57	73.075882
58	73.477730
59	80.940788
60	62.883846
61	70.151703
62	67.197578
63	72.946930
64	67.058311
65	88.938919
66	60.362755
67	77.542953
68	61.590973
69	73.242554
70	65.804321
71	67.568039
72	69.631294
73	75.153809
74	71.608093
75	73.107498
76	73.215492
77	72.248100
78	84.749130
79	59.837662
80	74.674873
81	68.411140
82	69.849579
83	72.448044
84	82.022942
85	65.912254
86	73.097534
87	80.231850
88	62.190521
89	63.316730
90	78.760399
91	66.296608
92	72.767899
93	73.466026
94	69.647385
95	66.844131
96	69.212036
97	72.577057
98	70.462105
99	63.873131
100	85.187485
101	68.363625
102	65.587997
103	75.559181
104	88.568596
105	76.221443
106	72.372673
107	77.373871
108	60.487793
109	70.797256
110	76.001350
111	62.418171
112	76.317322
113	71.827080
114	71.157806
115	72.246674
116	69.521507
117	60.028969
118	59.779087
119	58.730297
120	76.823929
121	63.682846
122	65.865738
123	74.345940
124	63.309204
125	64.402397
126	72.890900
127	63.242737
128	79.757080
129	68.838348
130	59.313835
131	68.059990
132	82.211006
133	72.991829
134	71.363167
135	74.881035
136	79.280769
137	67.716499
138	66.804070
139	72.334969
140	73.851425
141	61.448582
142	62.108292
143	86.922462
144	74.593239
145	69.990234
146	68.667946
147	71.636368
148	68.013229
149	65.749130
150	67.845123
151	74.810684
152	74.995644
153	75.358154
154	76.169388
155	75.658730
156	84.870834
157	68.835854
158	77.975098
159	81.891640
160	80.411240
161	63.125080
162	75.328613
163	76.712982
164	70.465950
165	59.931442
166	74.560928
167	57.984482
168	64.370140
169	86.260750
170	77.527031
171	59.911427
172	65.914116
173	79.392586
174	66.884712
175	82.870399
176	77.839523
177	61.575855
178	63.192154
179	73.597275
180	80.141609
181	67.620506
182	55.447773
183	80.950134
184	60.469017
185	60.104519
186	66.266228
187	76.711945
188	78.418396
189	76.539246
190	76.758636
191	76.091301
192	83.631470
193	50.079014
194	70.765358
195	60.431179
196	75.420387
197	80.182968
198	76.266449
199	62.751545
200	64.705147
201	60.438377
202	84.822861
203	76.731560
204	70.760460
205	80.694893
206	80.043701
207	73.774048
208	61.791882
209	95.507698
210	51.903160
211	65.909996
212	64.537285
213	66.137375
214	67.602974
215	83.130630
216	83.417397
217	86.952866
218	72.738319
219	76.749924
220	66.984032
221	32.869812
222	72.305359
223	78.213715
224	64.274025
225	68.076736
226	64.947075
227	54.959297
228	74.101509
229	71.122375
230	66.651756
231	75.577553
232	69.046921
233	75.961487
234	61.689735
235	72.154480
236	63.805882
237	56.923702
238	56.311199
239	76.527969
240	66.058296
241	72.234016
242	69.147705
243	61.683701
244	75.481003
245	77.839523
246	74.774399
247	79.831673
248	71.538818
249	67.457443
250	76.789978
251	74.887787
252	66.216202
253	72.325462
254	64.611382
255	63.031734
256	71.655914
257	68.976906
258	72.152740
259	70.520546
260	71.293922
261	55.266796
262	65.932083
263	67.316444
264	74.932404
265	71.491882
266	69.385315
267	78.239914
268	79.312225
269	61.119335
270	70.825897
271	77.025047
272	47.158310
273	69.512672
274	69.843407
275	67.677734
276	69.525253
277	61.509686
278	69.156380
279	64.178886
280	71.253662
281	62.622562
282	73.881432
283	66.359192
284	84.970596
285	74.223557
286	85.385605
287	70.230362
288	67.436676
289	70.828308
290	72.375595
291	73.746788
292	70.687782
293	86.412514
294	80.438805
295	71.872803
296	64.119995
297	79.462151
298	61.199772
299	67.093925
300	62.301476
301	71.323090
302	78.600113
303	57.148304
304	76.928917
305	73.707504
306	71.335953
307	70.770813
308	62.189610
309	80.763664
310	69.910118
311	74.925568
312	75.022301
313	69.552589
314	63.975910
315	51.533100
316	66.219437
317	56.520184
318	83.335243
319	69.797630
320	59.578270
321	58.197704
322	67.607841
323	67.256691
324	60.718346
325	46.927135
326	73.285011
327	63.736267
328	66.397423
329	65.787483
330	67.156639
331	58.748554
332	74.135117
333	57.235168
334	64.020386
335	70.041321
336	66.325371
337	68.599007
338	90.735580
339	69.431679
340	74.249588
341	59.600994
342	72.011505
343	60.424015
344	69.848259
345	75.237610
346	76.008347
347	71.944084
348	73.206932
349	62.889542
350	72.297935
351	63.004890
352	34.068478
353	78.310501
354	63.864700
355	87.854660
356	79.495697
357	69.500305
358	59.995781
359	72.130775
360	65.447449
361	84.111908
362	68.963112
363	69.274422
364	64.604172
365	72.120918
366	70.811401
367	76.284645
368	75.437180
369	73.061974
370	73.306290
371	69.697952
372	79.910446
373	70.509102
374	70.119202
375	62.464718
376	45.976608
377	70.112144
378	59.595196
379	58.783928
380	77.430328
381	72.398544
382	75.586670
383	92.373772
384	87.791542
385	71.030571
386	68.933304
387	68.491081
388	68.252037
389	65.200645
390	92.788597
391	75.201378
392	65.152863
393	75.390022
394	67.101151
395	79.714249
396	66.406761
397	57.999802
398	67.971825
399	66.711906
400	61.833218
401	80.565109
402	71.635521
403	80.153076
404	64.332123
405	73.076920
406	36.953022
407	67.117043
408	59.069695
409	63.767181
410	74.738358
411	77.201859
412	86.181488
413	64.157104
414	52.510101
415	65.537895
416	70.386253
417	78.311295
418	62.092213
419	73.343750
420	66.487007
421	76.027229
422	72.799362
423	69.353157
424	65.335739
425	73.306007
426	69.266884
427	72.085304
428	73.140099
429	78.850922
430	68.187950
431	62.395390
432	81.468643
433	65.090302
434	75.693901
435	75.086182
436	60.874962
437	60.024277
438	73.737511
439	66.226936
440	65.831673
441	82.059021
442	78.328735
443	56.270866
444	84.557205
445	78.804619
446	82.164139
447	81.910133
448	69.677246
449	82.226494
450	88.710510
451	65.263596
452	72.008110
453	49.617863
454	66.940735
455	69.246033
456	41.729847
457	59.150654
458	58.462055
459	66.115479
460	71.232132
461	65.966789
462	55.047169
463	66.825218
464	70.308350
465	94.745300
466	69.493584
467	80.640335
468	73.562546
469	61.653408
470	73.710106
471	73.968987
472	72.732895
473	62.796871
474	68.470451
475	73.798454
476	70.487129
477	69.787582
478	73.491814
479	65.910980
480	71.646797
481	64.567535
482	84.331444
483	66.745247
484	72.274338
485	65.248466
486	65.234528
487	68.458221
488	77.643257
489	76.766090
490	69.152725
491	66.769058
492	67.743645
493	68.145790
494	58.530998
495	77.719193
496	72.436218
497	71.364311
498	62.425484
499	63.924335
500	73.674828
501	81.587013
502	73.632286
503	72.317909
504	70.117577
505	73.704704
506	85.446655
507	65.354012
508	55.327320
509	64.348457
510	80.011024
511	68.195518
512	65.364761
513	74.130554
514	68.192467
515	77.535629
516	61.189453
517	68.213448
518	77.226875
519	70.809715
520	63.851982
521	81.731071
522	68.967384
523	64.310928
524	60.506073
525	77.990074
526	69.240616
527	60.214420
528	65.644745
529	78.152878
530	61.206482
531	82.262802
532	82.552116
533	79.676170
534	63.808640
535	75.480141
536	69.244362
537	52.615032
538	61.753563
539	60.597881
540	67.705055
541	70.203766
542	59.187023
543	80.501778
544	55.811333
545	65.789192
546	72.304657
547	65.277534
548	71.114952
549	35.364323
550	71.626221
551	68.816025
552	84.040047
553	67.088501
554	72.872643
555	66.303154
556	62.536217
557	68.453354
558	68.308952
559	63.181992
560	68.890648
561	72.351898
562	63.373005
563	76.015678
564	69.037346
565	70.665833
566	71.585030
567	73.743355
568	76.876053
569	67.015892
570	76.135368
571	73.510437
572	72.302986
573	70.430763
574	67.455559
575	63.139629
576	74.861320
577	58.513226
578	62.282516
579	71.455025
580	73.036804
581	64.295570
582	71.547699
583	66.165863
584	70.989189
585	65.055443
586	64.424255
587	87.530693
588	74.920265
589	72.985519
590	67.600571
591	69.427025
592	63.092022
593	76.175934
594	72.708939
595	78.232719
596	87.332680
597	83.434868
598	71.618553
599	58.428902
600	83.394585
601	72.283134
602	73.225060
603	66.099449
604	79.299698
605	67.001320
606	82.181709
607	71.514061
608	58.155056
609	65.423035
610	75.789810
611	71.155823
612	79.032669
613	68.637413
614	76.019234
615	70.049431
616	80.232674
617	65.871368
618	63.130169
619	72.467529
620	81.436829
621	61.885536
622	82.939415
623	76.126381
624	72.078102
625	72.550446
626	60.971317
627	57.874130
628	75.340729
629	69.513306
630	68.938171
631	67.171867
632	71.711922
633	62.666359
634	67.608139
635	74.053856
636	53.281509
637	69.843338
638	78.722801
639	79.038010
640	66.372498
641	66.263359
642	78.876190
643	66.943756
644	75.528618
645	57.511707
646	78.897461
647	53.936710
648	68.492317
649	77.666405
650	67.982208
651	54.987705
652	69.211044
653	62.570236
654	54.151943
655	62.290123
656	64.213783
657	79.065163
658	61.824879
659	66.174171
660	54.294064
661	78.849251
662	69.618370
663	72.368095
664	63.148098
665	61.470058
666	68.076057
667	58.511662
668	66.339607
669	70.792641
670	33.452217
671	38.790932
672	69.039764
673	68.135384
674	68.947311
675	67.426926
676	72.966064
677	75.683540
678	74.150383
679	69.563995
680	72.840912
681	70.216866
682	84.994759
683	76.120255
684	57.740013
685	68.592834
686	97.011726
687	67.257202
688	80.725075
689	86.079659
690	73.521118
691	51.266319
692	74.475121
693	57.914547
694	71.998146
695	73.008995
696	56.728821
697	28.746935
698	54.824116
699	74.120689
700	75.393044
701	60.683716
702	69.880547
703	76.211998
704	68.280235
705	71.284439
706	65.408340
707	79.008751
708	65.009697
709	71.042114
710	67.693535
711	62.338474
712	69.083427
713	72.790108
714	93.380615
715	75.420784
716	73.968056
717	64.949188
718	74.630920
719	72.511665
720	75.776421
721	61.680176
722	72.111984
723	65.923897
724	57.554409
725	81.701729
726	70.659332
727	68.572006
728	78.871895
729	65.064827
730	66.507050
731	75.418411
732	71.833862
733	61.092922
734	66.036682
735	71.105484
736	46.123501
737	60.290577
738	80.262497
739	85.871384
740	71.089439
741	74.428207
742	74.911995
743	64.994308
744	73.998116
745	60.016205
746	61.132271
747	56.695328
748	67.170044
749	80.825493
750	63.736881
751	67.647919
752	75.812904
753	57.789753
754	70.935822
755	51.781212
756	38.053734
757	56.333214
758	65.474693
759	64.640152
760	70.698792
761	78.316193
762	76.432030
763	67.058754
764	68.506203
765	75.893082
766	69.489594
767	64.576302
768	65.240074
769	73.640800
770	69.052605
771	62.247913
772	70.924690
773	70.722092
774	66.331055
775	74.725372
776	65.641640
777	77.506966
778	66.948166
779	73.581383
780	68.708740
781	76.810425
782	57.924900
783	73.515480
784	61.821831
785	69.337814
786	61.953800
787	83.988884
788	76.662910
789	77.293243
790	39.678745
791	79.099266
792	66.710617
793	61.830044
794	58.049320
795	68.986702
796	54.826294
797	45.186176
798	49.782482
799	53.842499
800	66.415192
801	67.180542
802	43.076599
803	59.221447
804	63.710976
805	69.852074
806	74.096451
807	78.220993
808	51.407806
809	60.971619
810	77.330383
811	78.283485
812	79.563644
813	71.512291
814	59.698025
815	73.705551
816	80.494049
817	72.299316
818	66.966797
819	68.177711
820	67.616135
821	69.148514
822	69.188545
823	62.689922
824	75.112862
825	65.878304
826	66.163605
827	79.806763
828	68.939827
829	73.644302
830	58.055569
831	69.619537
832	67.167603
833	81.959618
834	65.787209
835	71.438828
836	87.040138
837	77.362457
838	66.582199
839	70.664017
840	72.162666
841	70.161461
842	67.464706
843	73.788910
844	77.927162
845	58.212814
846	76.021217
847	72.218002
848	82.047508
849	76.469505
850	92.379356
851	73.223846
852	80.321854
853	62.435230
854	66.918098
855	88.475708
856	58.702095
857	70.604912
858	68.544220
859	74.554428
860	66.599091
861	75.927444
862	81.986351
863	80.071564
864	68.238831
865	58.318226
866	59.636986
867	62.229931
868	77.560066
869	79.512520
870	72.131538
871	71.219193
872	62.517555
873	77.090225
874	67.960213
875	69.726250
876	60.632111
877	71.796959
878	74.176804
879	72.696831
880	62.856785
881	67.384193
882	65.856529
883	76.855354
884	70.430878
885	74.651039
886	69.161812
887	72.626579
888	68.208946
889	77.712822
890	69.137009
891	73.483437
892	68.348366
893	63.587151
894	69.721359
895	60.958088
896	64.097137
897	70.554764
898	69.909851
899	60.419594
900	73.111565
901	78.262230
902	74.082222
903	73.053612
904	65.976631
905	61.300232
906	68.790382
907	69.993675
908	40.928387
909	76.978905
910	78.740662
911	93.230804
912	32.220257
913	63.288105
914	86.187241
915	73.103996
916	79.373039
917	74.884705
918	62.411312
919	73.236931
920	84.082306
921	61.564697
922	70.262268
923	64.326736
924	81.264191
925	69.386200
926	72.086555
927	76.634972
928	58.777760
929	26.841261
930	76.321098
931	76.809494
932	55.616913
933	67.344551
934	81.434860
935	73.927048
936	76.384979
937	70.451454
938	68.615715
939	75.280609
940	61.453556
941	75.732040
942	74.028305
943	66.665611
944	78.750374
945	58.583084
946	54.960972
947	68.359642
948	61.448719
949	75.709763
950	69.401894
951	65.355827
952	72.180252
953	68.815926
954	80.842361
955	70.290443
956	75.791267
957	88.984558
958	77.269264
959	71.567574
960	66.473213
961	68.834869
962	58.661476
963	69.288582
964	67.270470
965	68.617065
966	66.646706
967	73.652687
968	70.729187
969	52.464809
970	58.772495
971	70.656982
972	60.490170
973	68.896507
974	59.162395
975	73.858902
976	69.513237
977	69.434883
978	81.334023
979	75.203568
980	66.022095
981	58.204044
982	65.749809
983	44.420826
984	67.901222
985	65.576324
986	68.955887
987	75.324394
988	55.248623
989	70.262962
990	41.062481
991	37.207558
992	63.568386
993	80.148415
994	55.052288
995	80.696121
996	74.245850
997	70.672844
998	81.202171
999	70.963959
1000	63.191906
1001	75.131187
