# Supplementary material for: Short-wavelength-sensitive 2 (Sws2) visual photopigment models combined with atomistic molecular simulations to predict spectral peaks of absorbance
Source: PLoS Comput Biol. 2020 Oct 21;16(10):e1008212. doi: 10.1371/journal.pcbi.1008212 (PMC7605715; doi:10.1371/journal.pcbi.1008212)
Supplement: S1 File — (ZIP) [file pcbi.1008212.s007.zip › S1_File/O-latipes-SWS2-B-Angles/Torsion-12.dat]

0	-26.614449
1	-4.409106
2	-3.740330
3	9.419128
4	6.875065
5	-3.832216
6	-6.939776
7	10.657164
8	8.246160
9	30.189789
10	20.734758
11	9.168221
12	-16.451174
13	-13.133292
14	-13.005209
15	5.312132
16	9.349676
17	15.359972
18	13.243756
19	-12.523967
20	-2.220085
21	24.542385
22	-5.582749
23	-23.963579
24	8.424298
25	-15.594999
26	0.137266
27	-40.893238
28	-8.209379
29	-6.640588
30	-23.185841
31	-13.042397
32	-28.701427
33	8.443171
34	31.289152
35	-0.570418
36	-3.073517
37	-8.138453
38	-1.421872
39	-41.780235
40	-7.272069
41	-8.388795
42	-9.225717
43	-5.089161
44	32.262653
45	-8.366462
46	-25.399822
47	-5.512707
48	19.508749
49	-10.822729
50	-32.571915
51	-3.416089
52	-30.057013
53	13.774881
54	-19.721882
55	-8.992052
56	-12.972165
57	-11.955507
58	-0.548486
59	-19.910257
60	20.533400
61	-3.719337
62	9.425994
63	-5.961633
64	-1.931629
65	-19.731613
66	-19.463919
67	-24.754650
68	-28.091154
69	46.594246
70	-16.010794
71	-4.733525
72	-4.696599
73	-11.123630
74	-4.891401
75	11.958575
76	-10.638102
77	-11.016204
78	-7.240758
79	-0.178645
80	-16.688610
81	-20.858391
82	46.104004
83	3.332079
84	12.569918
85	26.203684
86	9.298473
87	-25.735870
88	-18.011827
89	-13.773009
90	-23.975920
91	7.296111
92	-14.409710
93	18.870609
94	-3.242621
95	1.600847
96	17.786917
97	2.245979
98	18.351580
99	-7.358908
100	4.965617
101	6.217892
102	17.402668
103	-21.617737
104	-12.561093
105	-25.281879
106	-11.938152
107	0.915421
108	8.737486
109	25.765099
110	3.882738
111	3.071677
112	10.707693
113	-1.900325
114	-14.514352
115	-14.878329
116	-16.868607
117	24.731010
118	-9.058290
119	41.269684
120	-3.058823
121	-10.920149
122	-8.976305
123	-37.040920
124	-21.296640
125	-16.185881
126	-7.551898
127	9.068258
128	-16.883055
129	0.453805
130	-7.720810
131	15.994263
132	-31.256851
133	-20.336197
134	0.228876
135	3.968315
136	-0.653478
137	8.484971
138	17.887861
139	-11.847589
140	-16.591942
141	-4.208467
142	8.923717
143	-21.698597
144	-9.654352
145	-25.469265
146	-20.479097
147	-14.253697
148	18.795149
149	3.817852
150	4.879437
151	-9.690842
152	-3.876269
153	3.199022
154	-24.118410
155	10.934131
156	37.297546
157	0.684686
158	23.607971
159	15.942051
160	-21.794888
161	-6.912747
162	-5.623998
163	-7.634743
164	-26.299295
165	40.833630
166	12.727461
167	0.451337
168	-15.594503
169	-8.515344
170	-18.666267
171	7.814575
172	0.150208
173	-11.486730
174	-1.366146
175	-2.252957
176	-12.569519
177	-8.677330
178	-2.817239
179	5.415555
180	-18.651049
181	14.555625
182	-10.665344
183	-17.606443
184	7.929841
185	-0.588599
186	-26.873810
187	-30.785662
188	26.913528
189	-11.038012
190	-12.633257
191	-7.595391
192	28.786871
193	19.921465
194	6.404277
195	13.159606
196	-14.011597
197	-5.286332
198	0.307136
199	-3.495429
200	-13.205115
201	-10.495982
202	9.015385
203	2.372935
204	-27.898726
205	3.355087
206	11.526749
207	-10.055741
208	9.819773
209	-5.086958
210	0.116969
211	16.841370
212	11.401524
213	-3.217919
214	25.703465
215	-2.449123
216	-13.336515
217	-9.652723
218	-34.705223
219	24.039724
220	-18.372690
221	25.195650
222	9.488897
223	17.969431
224	6.900392
225	-4.226961
226	10.119437
227	20.818029
228	-7.104182
229	15.499515
230	-3.342867
231	-23.930376
232	-5.601142
233	-12.336087
234	-25.574310
235	-27.296980
236	17.137026
237	-1.682014
238	6.725750
239	14.605344
240	20.000820
241	-5.198069
242	-8.053525
243	-25.657095
244	7.615323
245	-13.462565
246	18.840351
247	-8.467669
248	-3.005263
249	14.446103
250	-15.911163
251	2.919025
252	20.565107
253	2.805278
254	-14.495425
255	2.116345
256	1.758882
257	9.737724
258	-16.367510
259	-9.954287
260	-14.483081
261	29.464764
262	-6.356183
263	-15.305269
264	-0.221110
265	-4.906549
266	2.589610
267	-10.532685
268	2.690337
269	-4.579232
270	12.474708
271	1.769881
272	3.422211
273	24.268379
274	8.104021
275	-13.799382
276	-10.909839
277	-1.322518
278	-6.965264
279	-21.782604
280	-6.489811
281	-19.080563
282	-20.977615
283	-14.243175
284	14.051339
285	23.890469
286	-13.114733
287	-0.850223
288	-39.912956
289	25.071377
290	9.694190
291	-36.489910
292	-9.989867
293	2.055804
294	-38.829647
295	-5.850713
296	11.104099
297	-6.430286
298	-0.998313
299	-8.601026
300	38.634693
301	0.374252
302	-17.040501
303	12.042436
304	15.238524
305	-5.681020
306	8.981779
307	-8.167086
308	41.767925
309	-0.477318
310	9.447711
311	-4.723798
312	-24.970392
313	6.003204
314	-23.143656
315	-30.610600
316	-11.979911
317	-7.376947
318	-0.022037
319	-44.367722
320	1.301877
321	-7.167213
322	-12.001799
323	-16.662483
324	3.917381
325	2.684505
326	-12.817865
327	-42.472836
328	24.316914
329	-42.255226
330	43.110443
331	11.869552
332	-11.702579
333	26.539738
334	9.434017
335	15.828114
336	1.177775
337	18.211441
338	15.546311
339	8.284004
340	-0.601098
341	14.224996
342	24.397961
343	7.996888
344	-11.880759
345	12.692864
346	11.386992
347	-0.187835
348	22.812536
349	0.169705
350	10.117915
351	7.050037
352	3.724048
353	-32.258202
354	-2.144463
355	9.810848
356	0.092928
357	14.953871
358	-5.658875
359	-6.711253
360	-14.029091
361	13.280066
362	-9.085411
363	9.267709
364	-17.231323
365	9.068958
366	1.318691
367	0.398672
368	0.995466
369	0.266697
370	-2.748890
371	6.804940
372	-12.613091
373	9.223461
374	10.484443
375	-2.747400
376	14.582119
377	8.726169
378	-10.191793
379	-20.602394
380	-28.908686
381	-0.399108
382	-0.661257
383	-5.296566
384	3.729853
385	-29.389830
386	5.067326
387	-12.168272
388	-5.902154
389	-5.121558
390	10.212978
391	4.460599
392	0.907025
393	0.828523
394	41.108215
395	34.904217
396	13.953624
397	-8.871687
398	-5.982892
399	-23.848455
400	44.724392
401	-7.587537
402	-1.409574
403	37.954700
404	-16.950949
405	-8.379354
406	30.392685
407	-26.227226
408	-15.307103
409	-28.172628
410	0.068031
411	-0.366854
412	-11.177328
413	20.303545
414	3.269012
415	-3.851965
416	6.292483
417	3.050497
418	2.333143
419	-4.575265
420	17.019089
421	16.277096
422	-19.033640
423	-38.780357
424	-16.151314
425	13.758024
426	-44.340919
427	15.937011
428	14.607211
429	-8.367840
430	-20.679344
431	-13.114192
432	-11.260632
433	3.948237
434	30.168646
435	-11.954925
436	-8.541712
437	-7.244742
438	12.147794
439	26.728176
440	6.367174
441	-53.854946
442	20.839304
443	2.881938
444	-21.731993
445	12.178519
446	-7.958382
447	0.127933
448	7.789774
449	15.689444
450	1.679607
451	14.095576
452	-10.215416
453	-30.253590
454	18.311026
455	27.354038
456	74.807045
457	3.184730
458	28.608576
459	70.899971
460	-21.547184
461	43.067574
462	-42.031296
463	33.646385
464	24.658335
465	-11.022700
466	16.185061
467	-38.032219
468	-7.143855
469	17.331598
470	-26.214687
471	2.751271
472	16.933662
473	15.162322
474	3.623398
475	-11.115868
476	63.015335
477	35.300312
478	6.951385
479	4.306540
480	7.373939
481	6.970615
482	-11.616959
483	-8.126235
484	-17.450649
485	-3.788742
486	25.324194
487	43.323891
488	-1.246373
489	-18.471329
490	13.593453
491	3.879518
492	16.037550
493	-7.568850
494	5.444730
495	9.277580
496	-8.586032
497	8.276608
498	-2.568582
499	70.583954
500	-1.346727
501	-10.172618
502	-15.918862
503	5.271928
504	5.359107
505	17.019417
506	-15.154648
507	5.171353
508	21.033863
509	-0.427125
510	21.314995
511	-14.105338
512	-17.188560
513	-15.073413
514	-4.773549
515	-5.201894
516	10.379555
517	14.138102
518	6.442463
519	49.746777
520	-5.086315
521	-28.388990
522	-8.080437
523	-21.552794
524	11.243571
525	35.639313
526	1.559979
527	11.609390
528	12.100185
529	11.517300
530	-26.514380
531	-7.215480
532	4.217976
533	-10.796722
534	-7.943253
535	1.347394
536	-27.576004
537	-7.507938
538	30.921429
539	-41.113106
540	27.462223
541	-1.954004
542	3.640722
543	13.262539
544	-0.953247
545	-0.890878
546	-14.212440
547	21.736866
548	-6.738126
549	12.670574
550	-3.535598
551	-21.908419
552	9.775264
553	25.394316
554	-9.746011
555	-3.967967
556	-20.219316
557	-18.544140
558	-12.649722
559	-10.378720
560	-9.714230
561	-11.737418
562	5.514847
563	5.378957
564	35.421978
565	-5.529695
566	-1.707753
567	14.211823
568	24.213255
569	-8.585771
570	-5.177301
571	-34.232540
572	9.440863
573	13.929282
574	-0.755377
575	30.997698
576	-7.912934
577	15.463698
578	17.342129
579	-8.321336
580	12.877254
581	9.562075
582	-12.659165
583	3.061156
584	-32.152065
585	-0.426662
586	7.022682
587	-0.311960
588	35.149509
589	-30.237654
590	-6.617257
591	-1.113049
592	8.259543
593	12.072904
594	0.296716
595	-15.913723
596	-12.099527
597	14.482021
598	-9.992192
599	-4.929200
600	3.699881
601	-11.336608
602	36.079983
603	-0.915917
604	24.077929
605	-11.687773
606	-4.918643
607	-24.272936
608	2.501523
609	6.462263
610	-12.653471
611	-31.559044
612	35.693310
613	-3.918825
614	-9.896321
615	10.621908
616	8.341952
617	6.449979
618	-14.484294
619	-8.646490
620	19.470366
621	11.299227
622	-0.764009
623	3.965482
624	-1.113997
625	8.425428
626	-43.627522
627	10.181550
628	-21.839520
629	-28.085688
630	14.634908
631	-6.371982
632	-19.075829
633	-16.447304
634	1.001554
635	25.377787
636	15.774780
637	-2.952389
638	-1.203725
639	-23.890436
640	-18.818129
641	16.454838
642	27.586521
643	7.459789
644	26.546143
645	-9.231590
646	4.576869
647	15.172918
648	-22.044596
649	9.293390
650	34.756279
651	21.251514
652	16.894497
653	-24.285524
654	2.580028
655	-28.543730
656	7.935489
657	4.022807
658	5.963243
659	-5.343593
660	48.939060
661	-5.404225
662	1.000217
663	-6.419808
664	-10.318875
665	5.538011
666	14.774571
667	-5.457521
668	-14.549751
669	-5.778028
670	-4.284284
671	-0.465670
672	38.237137
673	4.846255
674	3.198214
675	7.513423
676	-1.504044
677	-0.134063
678	-0.766728
679	1.282884
680	-18.699713
681	19.097486
682	4.132548
683	-8.649199
684	-1.106318
685	8.316741
686	3.043456
687	-22.784142
688	4.524397
689	-12.019159
690	-12.053041
691	16.952423
692	17.217844
693	-10.148804
694	34.738895
695	-23.035656
696	11.532535
697	-4.617533
698	-18.665953
699	5.583018
700	-29.278173
701	21.182291
702	-10.783512
703	27.995268
704	-1.580163
705	-10.192521
706	12.542925
707	-15.114128
708	38.137718
709	10.952859
710	11.598879
711	22.952520
712	-16.003027
713	7.124136
714	-6.885511
715	-20.184380
716	2.510234
717	-7.418982
718	-16.768642
719	14.202360
720	16.896160
721	-32.890800
722	-7.376869
723	8.707125
724	-24.576342
725	28.137699
726	7.196816
727	-5.564388
728	-29.289177
729	6.792974
730	-12.969893
731	39.093220
732	-1.909249
733	4.852431
734	4.398776
735	-0.656004
736	-5.387831
737	-0.289355
738	-12.894943
739	-3.460088
740	2.479161
741	-21.870016
742	10.467078
743	3.754633
744	11.046516
745	19.184023
746	-2.510138
747	-19.107779
748	-1.427697
749	24.506699
750	4.399004
751	9.743875
752	28.179722
753	5.969496
754	-38.075516
755	-6.861183
756	-2.019719
757	-21.347681
758	3.695679
759	2.176224
760	8.248365
761	-9.661141
762	-15.090607
763	18.605160
764	37.756332
765	7.132892
766	14.394326
767	-16.915783
768	-1.518789
769	30.434387
770	-13.993838
771	-3.975858
772	-24.663191
773	25.448257
774	-0.588945
775	30.326422
776	-11.672997
777	19.529684
778	-7.255696
779	-28.434637
780	11.823578
781	9.152390
782	-1.003182
783	-27.530146
784	7.520433
785	-4.534965
786	13.107821
787	-24.462179
788	32.210228
789	0.244663
790	69.251366
791	-5.977378
792	11.073712
793	0.029354
794	56.638538
795	-22.438864
796	58.863846
797	2.065726
798	2.124223
799	7.480893
800	2.140785
801	-27.417934
802	18.703434
803	-3.585311
804	-8.273353
805	-24.221863
806	20.437313
807	-1.524022
808	-17.675005
809	6.666686
810	27.560843
811	-14.465551
812	-31.228985
813	21.166782
814	1.423466
815	-9.271769
816	-2.997916
817	13.053169
818	-6.798512
819	-9.256677
820	-5.409019
821	3.426250
822	-1.181166
823	-11.668738
824	-8.434364
825	-13.949352
826	20.454647
827	5.305003
828	11.648005
829	-14.252812
830	2.146511
831	6.277924
832	-26.256304
833	-10.409862
834	-10.184558
835	-16.253483
836	20.112078
837	11.222092
838	0.190701
839	-34.955982
840	9.821528
841	-1.073943
842	46.407509
843	21.039410
844	-7.026418
845	3.417207
846	-1.344878
847	-11.341255
848	-8.224606
849	12.861050
850	13.726918
851	-18.580790
852	11.358670
853	13.828334
854	-3.127399
855	-4.784695
856	-21.695772
857	-36.002640
858	8.219005
859	9.116950
860	-22.194735
861	-1.640692
862	-6.989034
863	-11.765615
864	-2.654407
865	5.678668
866	-3.793700
867	-7.146118
868	20.209646
869	-7.815360
870	22.411882
871	-17.362383
872	13.443817
873	-1.678359
874	-17.744167
875	0.945919
876	-12.656322
877	-6.072188
878	-40.586388
879	-1.229758
880	27.976492
881	18.634632
882	-12.419019
883	16.913429
884	2.449589
885	-7.204448
886	2.412692
887	-9.408753
888	-24.471794
889	-2.823492
890	-6.326310
891	-8.676264
892	10.925490
893	-1.040935
894	-3.037555
895	-6.861788
896	-1.648766
897	-16.238945
898	-0.431722
899	5.047648
900	-12.823388
901	-11.909081
902	9.221481
903	-1.243534
904	-27.592390
905	10.099452
906	-40.743465
907	-4.138522
908	-5.940056
909	-127.674774
910	-23.074083
911	-13.333626
912	-8.019296
913	4.172425
914	-7.525354
915	-26.415152
916	10.103247
917	12.067419
918	-10.549814
919	0.711479
920	-5.206771
921	-1.305903
922	-20.695572
923	18.325420
924	-16.601744
925	10.894947
926	-13.940820
927	7.471289
928	5.270886
929	13.267005
930	5.350566
931	20.707689
932	7.271413
933	-3.800746
934	-3.609131
935	21.885302
936	7.639420
937	20.777937
938	-2.513933
939	16.673330
940	-1.382685
941	-5.576906
942	-4.794379
943	-3.407629
944	-13.129165
945	-32.395329
946	-3.426436
947	8.018539
948	-26.088737
949	-11.325864
950	32.309219
951	-4.903929
952	-10.761394
953	-8.531734
954	-13.998048
955	34.868534
956	3.531534
957	-12.506697
958	2.746341
959	-19.587214
960	-8.868161
961	-0.727085
962	-1.069973
963	-4.269844
964	-9.757491
965	4.150226
966	11.720986
967	-5.719587
968	-2.474062
969	8.129052
970	-17.185736
971	-1.089020
972	20.614164
973	-7.894511
974	21.580925
975	-26.346087
976	-19.298206
977	-3.299673
978	5.851038
979	3.700872
980	16.063772
981	14.056462
982	15.155777
983	49.937511
984	20.396399
985	8.569117
986	-11.031723
987	-14.813358
988	-12.622016
989	0.091147
990	37.159058
991	30.533005
992	12.943448
993	-22.061928
994	5.369867
995	15.459987
996	6.843160
997	14.386260
998	5.296173
999	10.560943
1000	-15.202574
1001	-3.373296
