# Supplementary material for: Short-wavelength-sensitive 2 (Sws2) visual photopigment models combined with atomistic molecular simulations to predict spectral peaks of absorbance
Source: PLoS Comput Biol. 2020 Oct 21;16(10):e1008212. doi: 10.1371/journal.pcbi.1008212 (PMC7605715; doi:10.1371/journal.pcbi.1008212)
Supplement: S1 File — (ZIP) [file pcbi.1008212.s007.zip › S1_File/O-latipes-SWS2-B-Angles/Angle-4.dat]

0	90.546005
1	85.999939
2	86.482079
3	88.329689
4	88.711189
5	91.952934
6	97.331482
7	93.868332
8	86.174797
9	97.534203
10	88.449562
11	93.447540
12	92.286880
13	95.777046
14	92.749901
15	89.370987
16	89.607925
17	88.932037
18	89.993439
19	89.260025
20	87.067886
21	84.226433
22	87.282700
23	89.764175
24	93.862938
25	85.124069
26	90.059174
27	90.608521
28	89.240379
29	92.531273
30	91.237671
31	91.338257
32	91.540955
33	92.741165
34	95.677887
35	90.969185
36	96.207733
37	86.481491
38	96.789307
39	89.488579
40	94.548416
41	93.900650
42	89.165581
43	93.351540
44	87.553925
45	93.854698
46	100.297691
47	91.497314
48	93.160339
49	89.891846
50	91.530922
51	97.396034
52	90.789726
53	97.100281
54	98.650459
55	97.757370
56	84.041954
57	86.546188
58	89.509964
59	89.224564
60	92.142357
61	88.706291
62	92.097702
63	88.352478
64	87.859589
65	87.897293
66	83.662201
67	89.835213
68	82.512047
69	87.258286
70	91.566704
71	86.359108
72	83.147614
73	87.326393
74	85.176590
75	91.840134
76	84.373611
77	86.227615
78	88.246147
79	94.693520
80	89.877037
81	89.468346
82	86.924660
83	88.514839
84	78.643288
85	88.534058
86	91.576828
87	86.798363
88	87.625694
89	84.707573
90	80.568115
91	89.120056
92	83.683891
93	86.724777
94	82.600441
95	84.758118
96	82.208809
97	85.396782
98	87.039169
99	86.438004
100	81.314667
101	83.354965
102	81.685532
103	83.914650
104	83.172173
105	83.162689
106	83.074905
107	80.843781
108	80.461594
109	82.943970
110	81.685425
111	81.415848
112	76.713806
113	77.657173
114	78.410271
115	81.714279
116	80.325882
117	81.248093
118	84.410782
119	82.783997
120	81.153954
121	88.113556
122	85.051491
123	88.362068
124	88.082458
125	88.009743
126	81.775314
127	81.184418
128	79.193047
129	84.609589
130	87.487312
131	81.758141
132	79.641663
133	83.724541
134	80.163223
135	83.224693
136	83.189041
137	88.103973
138	83.363091
139	84.402748
140	87.564163
141	80.755867
142	82.916290
143	80.157791
144	83.057510
145	87.416626
146	84.476654
147	81.950562
148	82.088387
149	82.366188
150	79.632332
151	76.060463
152	83.454185
153	77.742676
154	80.609505
155	76.817688
156	82.066925
157	81.008698
158	86.873276
159	88.108643
160	86.826576
161	84.107162
162	90.559616
163	83.018311
164	88.978813
165	89.166840
166	86.071129
167	84.557220
168	87.299110
169	81.199104
170	84.673317
171	81.509224
172	85.738899
173	83.379875
174	83.980972
175	79.711174
176	87.069778
177	81.254997
178	86.112968
179	83.699135
180	86.999466
181	83.273926
182	90.362663
183	84.052322
184	83.675964
185	81.789291
186	86.520424
187	84.232674
188	85.338928
189	87.416733
190	83.337234
191	79.991875
192	89.482903
193	84.964844
194	88.513611
195	84.167442
196	90.403282
197	89.598824
198	87.328629
199	82.470932
200	87.614403
201	90.147369
202	87.352509
203	86.051704
204	86.505768
205	89.513649
206	80.239243
207	90.518486
208	85.886383
209	80.350693
210	80.505898
211	84.776611
212	86.834068
213	86.760323
214	86.554665
215	87.486084
216	91.587265
217	83.279633
218	84.694626
219	86.710884
220	88.580338
221	80.874741
222	83.154991
223	83.861229
224	80.013451
225	86.564819
226	88.313568
227	85.112236
228	83.478775
229	86.624718
230	82.426697
231	85.786163
232	89.074455
233	78.368301
234	82.972496
235	81.993324
236	82.592392
237	80.900841
238	85.542831
239	84.669159
240	84.928299
241	87.389893
242	85.257782
243	85.195724
244	87.795029
245	83.841782
246	85.143730
247	83.715858
248	86.239685
249	87.083389
250	86.902260
251	90.087631
252	92.637856
253	85.041763
254	85.672028
255	85.435471
256	84.996254
257	86.741035
258	88.472404
259	86.715332
260	92.923546
261	83.593941
262	87.054604
263	89.646317
264	87.109741
265	83.173523
266	87.272118
267	87.798599
268	85.499962
269	87.950256
270	87.607689
271	84.841866
272	90.236641
273	93.173302
274	89.791313
275	81.382156
276	90.860771
277	92.381111
278	92.143829
279	88.551117
280	84.206291
281	89.422806
282	78.524918
283	89.578957
284	89.396027
285	87.325958
286	78.697983
287	82.720497
288	85.318504
289	80.395454
290	84.577080
291	81.756393
292	84.815369
293	79.688652
294	82.964371
295	80.394157
296	86.588463
297	83.394341
298	85.479225
299	83.652504
300	85.466675
301	83.882645
302	89.603378
303	88.376709
304	79.720528
305	85.673042
306	85.794197
307	86.882736
308	84.821426
309	80.921341
310	83.112579
311	83.581314
312	83.032677
313	86.581535
314	83.396881
315	78.973083
316	78.572067
317	85.921555
318	88.434021
319	85.780945
320	87.219398
321	87.234032
322	85.963783
323	84.651070
324	85.096878
325	79.775681
326	85.995224
327	88.160835
328	84.899506
329	80.331917
330	88.715187
331	85.422798
332	83.417526
333	83.548180
334	82.990250
335	79.836983
336	87.503250
337	85.576233
338	83.533417
339	85.281761
340	86.244904
341	89.655746
342	82.673485
343	87.683144
344	79.751038
345	79.969948
346	83.108315
347	84.697868
348	85.469742
349	88.754677
350	86.465904
351	79.100197
352	82.059265
353	84.340775
354	86.041481
355	88.044151
356	85.668205
357	88.921951
358	83.329216
359	83.928497
360	80.958183
361	89.267334
362	87.513702
363	87.167664
364	87.674767
365	87.548553
366	86.839813
367	85.217735
368	82.894814
369	86.904480
370	84.844978
371	85.706955
372	85.379425
373	88.775978
374	87.086380
375	87.485771
376	86.210823
377	91.304375
378	87.403000
379	91.434196
380	88.363640
381	86.275375
382	92.015388
383	82.346481
384	89.648338
385	85.495239
386	91.384155
387	90.362320
388	88.569572
389	84.620163
390	80.427902
391	87.966339
392	87.865479
393	84.344795
394	85.860168
395	86.558357
396	86.995369
397	91.895668
398	86.939980
399	85.514793
400	83.196770
401	85.505997
402	82.330360
403	88.836205
404	83.715202
405	86.459648
406	84.574432
407	86.481445
408	86.038864
409	87.308784
410	82.966919
411	88.229118
412	87.895065
413	92.394005
414	87.862846
415	90.474907
416	88.526459
417	88.892731
418	85.159828
419	84.572983
420	85.779114
421	86.124542
422	89.418663
423	94.391083
424	95.641624
425	89.265648
426	88.519264
427	88.482567
428	91.376617
429	87.158707
430	85.592369
431	87.301537
432	90.148232
433	89.802940
434	84.758316
435	85.297020
436	86.586914
437	91.042747
438	84.520294
439	89.010994
440	86.426682
441	85.278610
442	85.816940
443	84.074524
444	82.834976
445	84.268730
446	85.224777
447	83.402748
448	82.456055
449	91.988632
450	80.098793
451	85.913506
452	88.411873
453	89.913826
454	81.382507
455	85.735245
456	82.811424
457	90.002571
458	87.383865
459	86.172081
460	84.009239
461	89.844353
462	90.262047
463	89.084183
464	90.579742
465	87.151688
466	84.581055
467	92.851715
468	85.601891
469	88.421295
470	84.827545
471	84.035278
472	85.566048
473	83.817764
474	89.406586
475	82.626556
476	79.921890
477	84.866135
478	88.071487
479	80.301994
480	82.214851
481	87.915955
482	90.437798
483	82.847282
484	83.115669
485	85.643723
486	85.216736
487	88.348190
488	85.539986
489	86.638580
490	87.251595
491	87.854576
492	85.785515
493	84.971924
494	87.217888
495	89.437263
496	80.658409
497	86.954071
498	94.325630
499	86.982353
500	89.284279
501	89.866348
502	86.002831
503	90.178078
504	87.417587
505	88.492661
506	83.571243
507	88.172447
508	85.872948
509	88.734856
510	91.929520
511	87.260742
512	89.405014
513	88.288048
514	87.321686
515	86.273270
516	90.206581
517	94.163765
518	86.667236
519	86.955803
520	87.752785
521	84.512611
522	83.446060
523	85.343575
524	90.249649
525	85.886154
526	87.475655
527	87.142776
528	86.395264
529	83.777870
530	84.371124
531	83.322983
532	89.630547
533	85.723900
534	88.722572
535	89.591187
536	91.210503
537	83.575981
538	84.237862
539	87.013138
540	87.139381
541	84.593513
542	83.568489
543	76.505203
544	78.643974
545	90.527115
546	84.146622
547	82.218063
548	89.835136
549	82.250542
550	81.670807
551	86.495163
552	78.036278
553	89.248764
554	90.692810
555	83.284729
556	83.023605
557	88.107170
558	84.886375
559	83.954918
560	83.061462
561	89.568741
562	78.689552
563	83.899536
564	87.114555
565	83.445877
566	80.516022
567	87.208679
568	87.494194
569	85.437202
570	89.688591
571	86.750580
572	84.540840
573	88.000282
574	86.453758
575	88.695801
576	86.894623
577	90.563065
578	92.133522
579	88.238342
580	86.754578
581	84.761459
582	87.981529
583	82.888901
584	88.293167
585	88.953575
586	88.437164
587	86.849113
588	87.371696
589	87.580376
590	80.404686
591	82.933731
592	82.015671
593	83.207985
594	82.808899
595	84.247658
596	81.260437
597	77.828163
598	84.616135
599	85.123207
600	84.878883
601	85.211731
602	78.127007
603	83.886917
604	80.489037
605	87.029976
606	81.572342
607	85.519173
608	84.114922
609	87.462029
610	81.836601
611	83.810974
612	84.243805
613	82.760963
614	84.751869
615	86.480225
616	81.466469
617	87.556824
618	85.228371
619	83.886055
620	84.455986
621	81.442932
622	79.491982
623	81.010773
624	85.253059
625	81.659500
626	75.144203
627	89.220612
628	83.707642
629	86.561935
630	80.459785
631	83.665108
632	81.308807
633	82.406105
634	84.059700
635	86.600174
636	84.648712
637	80.141319
638	80.859360
639	82.241112
640	82.475685
641	84.878426
642	85.203804
643	85.197861
644	88.026154
645	84.813622
646	89.070091
647	87.049789
648	88.840202
649	84.068703
650	79.924965
651	81.730232
652	79.533821
653	84.879181
654	79.156059
655	85.014359
656	81.840027
657	83.799942
658	85.900726
659	79.086731
660	78.627647
661	74.804306
662	83.954140
663	77.198723
664	84.677574
665	79.634163
666	81.062103
667	81.107407
668	77.952782
669	82.842285
670	74.294868
671	74.311974
672	83.195595
673	83.747353
674	80.302849
675	81.740395
676	79.238792
677	82.353706
678	82.362640
679	86.160828
680	80.987244
681	76.776764
682	79.458572
683	82.309662
684	80.097954
685	81.259636
686	75.292595
687	83.073189
688	78.736649
689	80.146507
690	81.125175
691	85.138550
692	87.397858
693	80.672440
694	81.522148
695	87.384094
696	79.375443
697	88.730896
698	81.994865
699	86.684204
700	85.806892
701	80.135696
702	84.987701
703	84.029129
704	85.370590
705	88.595367
706	82.709106
707	84.569588
708	87.528320
709	88.499596
710	88.720711
711	85.333618
712	87.170288
713	77.237297
714	85.211700
715	88.951759
716	83.563522
717	85.262413
718	81.559334
719	89.627640
720	85.641258
721	81.626526
722	87.668411
723	86.500725
724	79.628517
725	83.600182
726	88.710709
727	87.448410
728	86.701935
729	82.964973
730	86.213623
731	82.582657
732	83.904678
733	86.254807
734	84.551102
735	87.902145
736	86.827736
737	83.077133
738	85.556000
739	84.456505
740	82.839088
741	83.336929
742	85.307320
743	84.812576
744	86.388092
745	89.973930
746	81.058517
747	88.114967
748	82.398727
749	81.803886
750	88.012306
751	83.073822
752	83.968773
753	83.329872
754	84.600365
755	78.150635
756	76.642128
757	84.362068
758	81.903717
759	83.745842
760	83.599136
761	83.258957
762	75.482895
763	79.881020
764	85.602112
765	89.797424
766	78.510117
767	84.950005
768	82.207153
769	88.046745
770	88.878578
771	88.534424
772	90.287376
773	91.589111
774	81.998413
775	88.656517
776	85.663002
777	83.809448
778	84.509621
779	85.564156
780	82.585297
781	85.107033
782	87.431625
783	85.096001
784	86.239487
785	86.620285
786	85.012611
787	76.596886
788	84.118690
789	85.258614
790	74.837715
791	83.736954
792	81.946373
793	84.813507
794	81.244720
795	84.269730
796	78.177490
797	80.802650
798	71.982224
799	83.447891
800	80.597900
801	78.758942
802	77.946999
803	78.201309
804	83.093864
805	83.109497
806	83.252220
807	79.942162
808	79.673103
809	77.314804
810	85.167175
811	81.961891
812	83.567390
813	83.286972
814	82.789635
815	82.272774
816	79.962646
817	79.679642
818	83.926590
819	75.756020
820	79.341202
821	83.479446
822	79.499107
823	82.906822
824	83.722878
825	78.527542
826	86.384300
827	79.425568
828	89.313263
829	85.730965
830	89.811676
831	86.094475
832	90.305206
833	86.935913
834	85.235901
835	87.355705
836	79.608086
837	84.064690
838	86.531151
839	84.381050
840	80.937080
841	86.462753
842	82.673958
843	82.038200
844	81.499702
845	84.283577
846	81.468689
847	82.077026
848	80.453369
849	82.075798
850	82.546700
851	86.701607
852	86.232391
853	84.150642
854	79.744217
855	86.578445
856	85.369850
857	76.119148
858	85.803375
859	76.952675
860	79.656593
861	86.450256
862	81.870277
863	81.190613
864	85.494324
865	81.915413
866	85.741585
867	82.123207
868	84.455551
869	84.481293
870	81.057205
871	83.195045
872	82.115723
873	85.958168
874	81.706932
875	84.556992
876	87.323944
877	85.767662
878	87.968475
879	86.953117
880	80.210419
881	87.001747
882	89.784241
883	84.389648
884	84.952400
885	87.525513
886	84.161232
887	84.077965
888	77.825935
889	84.296219
890	81.599754
891	81.959717
892	83.346642
893	79.236435
894	88.578407
895	83.995056
896	82.437759
897	86.735466
898	82.191673
899	88.366966
900	79.845894
901	84.793243
902	83.242828
903	86.102318
904	84.372185
905	86.850212
906	82.534927
907	80.227554
908	81.970177
909	101.080048
910	89.162666
911	84.305206
912	86.544151
913	87.392860
914	85.500122
915	89.502457
916	78.539841
917	85.208908
918	89.688362
919	82.954247
920	82.466110
921	86.241348
922	87.017258
923	80.855774
924	88.648117
925	79.221092
926	84.369629
927	81.913841
928	82.692589
929	84.154259
930	86.025970
931	85.504112
932	85.021919
933	87.715004
934	82.659042
935	84.645096
936	86.199226
937	80.182007
938	87.186905
939	86.267181
940	88.142967
941	87.350822
942	86.706848
943	81.255394
944	92.579361
945	85.874031
946	88.092262
947	87.617958
948	77.065628
949	80.463921
950	85.317329
951	83.570717
952	82.959389
953	87.047638
954	76.978714
955	77.832962
956	87.895226
957	79.321129
958	79.907928
959	89.608498
960	88.377831
961	88.504845
962	85.365875
963	82.265816
964	80.960968
965	84.892235
966	90.728210
967	85.839699
968	91.710999
969	82.730705
970	80.727737
971	83.234657
972	88.162331
973	82.506775
974	82.203659
975	81.984459
976	84.968445
977	86.882431
978	80.010254
979	83.949242
980	85.294228
981	84.404617
982	81.720222
983	79.889938
984	79.574043
985	80.360146
986	87.868668
987	82.926964
988	87.803871
989	89.109398
990	82.352516
991	80.524231
992	80.783043
993	82.592712
994	90.076469
995	84.417854
996	81.987724
997	88.252502
998	84.352211
999	92.465538
1000	89.349144
1001	93.764618
