# Supplementary material for: Short-wavelength-sensitive 2 (Sws2) visual photopigment models combined with atomistic molecular simulations to predict spectral peaks of absorbance
Source: PLoS Comput Biol. 2020 Oct 21;16(10):e1008212. doi: 10.1371/journal.pcbi.1008212 (PMC7605715; doi:10.1371/journal.pcbi.1008212)
Supplement: S1 File — (ZIP) [file pcbi.1008212.s007.zip › S1_File/O-latipes-SWS2-B-Angles/Torsion-15.dat]

0	2.523703
1	1.878220
2	13.770066
3	-0.552736
4	4.855191
5	1.559687
6	10.360359
7	15.009748
8	9.231668
9	0.024913
10	3.175216
11	4.741815
12	12.298672
13	12.926498
14	5.511108
15	1.354000
16	18.447598
17	10.960559
18	-10.297367
19	11.635277
20	2.029578
21	9.425748
22	-1.099830
23	-5.884232
24	11.441055
25	5.692269
26	8.546627
27	-5.051407
28	0.315635
29	7.387050
30	-3.437258
31	11.653006
32	-3.463869
33	-5.057642
34	0.655074
35	6.814080
36	7.410789
37	1.793205
38	-3.715632
39	5.995123
40	6.471654
41	4.414142
42	9.970478
43	0.439284
44	13.781919
45	1.009046
46	4.884061
47	10.083600
48	14.410140
49	2.061698
50	10.657515
51	-3.863162
52	9.213128
53	21.394964
54	5.961557
55	9.315326
56	1.539290
57	-0.996234
58	7.993910
59	-0.529470
60	5.100436
61	-5.972609
62	13.268222
63	-2.374365
64	10.098988
65	0.221823
66	6.188773
67	-2.553251
68	16.618217
69	2.114290
70	2.598212
71	6.678401
72	6.138459
73	6.077064
74	12.498880
75	12.362488
76	4.950652
77	12.131173
78	-0.456438
79	12.313924
80	-1.607549
81	6.328555
82	5.923437
83	10.582497
84	5.748802
85	8.120429
86	11.809391
87	4.235255
88	8.300797
89	10.091354
90	5.769953
91	-8.858232
92	1.024838
93	-3.743768
94	4.824681
95	8.083904
96	3.597546
97	9.747659
98	11.876076
99	11.492885
100	6.961062
101	5.144890
102	1.815303
103	2.493530
104	-4.412398
105	-7.477252
106	7.420997
107	10.789565
108	6.364623
109	1.531242
110	15.029915
111	7.868057
112	4.306030
113	3.251895
114	1.759378
115	2.467515
116	17.327732
117	6.172218
118	12.611000
119	14.031929
120	11.743666
121	9.961112
122	-4.371043
123	11.264825
124	10.379892
125	15.102103
126	13.345317
127	1.564834
128	-0.770177
129	17.801147
130	7.200572
131	0.909067
132	6.404107
133	11.411126
134	6.298096
135	1.200075
136	2.528057
137	4.654724
138	10.030041
139	1.650580
140	3.685891
141	7.811135
142	5.181498
143	-0.982366
144	7.284994
145	1.020640
146	3.010345
147	13.162275
148	-8.134587
149	-4.256636
150	2.250840
151	2.661673
152	-11.288889
153	-2.480196
154	5.979090
155	5.817278
156	0.615295
157	4.182048
158	9.724071
159	7.315429
160	-2.140726
161	7.273146
162	-6.359537
163	0.961659
164	5.241508
165	-6.090454
166	14.258068
167	0.887588
168	7.761261
169	2.473401
170	-0.772926
171	8.339263
172	3.702525
173	3.085607
174	8.560904
175	6.198989
176	9.984333
177	-1.639009
178	-0.914796
179	6.669998
180	17.092974
181	7.235933
182	10.320392
183	-4.136965
184	2.538246
185	2.538176
186	1.261197
187	-1.956090
188	6.795546
189	3.114430
190	-0.138775
191	4.770620
192	-11.660578
193	8.952804
194	9.016911
195	-1.534017
196	-4.656467
197	-4.253218
198	6.416641
199	9.605794
200	6.605362
201	10.127334
202	-2.594882
203	1.125105
204	13.995075
205	1.172814
206	-0.181774
207	-3.923896
208	11.487214
209	-1.757498
210	2.651593
211	7.534502
212	14.994306
213	5.682843
214	3.261195
215	1.845428
216	2.959312
217	3.236290
218	7.973329
219	10.324063
220	12.200757
221	-0.180024
222	-10.599485
223	2.382424
224	1.293540
225	11.199887
226	7.491436
227	-5.806199
228	-1.619521
229	14.123768
230	6.373737
231	-11.577372
232	5.983883
233	10.503324
234	9.669444
235	4.420058
236	6.029108
237	1.344189
238	10.348689
239	5.590794
240	7.320869
241	6.970267
242	-9.302562
243	19.854237
244	10.606250
245	4.401954
246	18.482409
247	-3.972913
248	1.230327
249	7.026164
250	2.303944
251	12.830554
252	-0.381584
253	1.949762
254	10.180233
255	5.104036
256	0.065108
257	0.650963
258	-0.312177
259	13.738759
260	-3.840613
261	-11.907931
262	2.613734
263	3.889354
264	0.809673
265	12.251146
266	-1.394541
267	-11.391349
268	1.998942
269	13.032765
270	7.617804
271	13.242280
272	-3.304381
273	10.524192
274	7.008490
275	6.322118
276	-9.962736
277	6.702147
278	8.836921
279	8.842479
280	8.888303
281	11.565751
282	8.546543
283	11.169050
284	-1.527491
285	-6.831452
286	8.704494
287	2.268981
288	3.793807
289	8.242629
290	-6.746547
291	4.373796
292	8.809750
293	4.626995
294	2.583493
295	1.073139
296	10.466004
297	8.781951
298	-5.635082
299	8.189066
300	8.677843
301	-6.931903
302	-7.205331
303	13.121847
304	4.965062
305	-5.490839
306	14.223989
307	4.669445
308	-0.909046
309	1.104199
310	0.775246
311	-6.117022
312	2.676842
313	1.248932
314	7.987089
315	-6.370902
316	10.394703
317	4.881358
318	-8.396299
319	8.971411
320	16.384527
321	1.138173
322	4.671989
323	-0.353312
324	-3.879677
325	-2.794032
326	7.547038
327	8.221865
328	8.177993
329	7.172336
330	4.911798
331	-10.214723
332	-5.691005
333	-4.537817
334	8.824479
335	-4.554792
336	-6.753134
337	6.929183
338	-4.714139
339	-1.303607
340	-3.830215
341	-4.580935
342	6.453584
343	4.032349
344	14.001924
345	5.065358
346	2.692686
347	5.211350
348	-2.865559
349	4.403905
350	-4.062812
351	-4.983858
352	1.797732
353	2.578636
354	4.920768
355	-9.902738
356	2.516459
357	11.676201
358	17.704990
359	1.358761
360	3.024178
361	4.905896
362	2.493328
363	9.633664
364	17.233685
365	3.787308
366	6.285397
367	7.859991
368	1.801783
369	1.088973
370	6.292759
371	8.921230
372	-15.859829
373	14.758454
374	11.607984
375	-10.477221
376	-3.878401
377	5.987197
378	5.713741
379	10.739843
380	2.743368
381	6.091844
382	8.939396
383	2.419868
384	1.948905
385	10.797603
386	0.468286
387	4.529557
388	3.278386
389	10.261572
390	2.646236
391	3.267836
392	8.376167
393	9.784415
394	1.119796
395	14.596196
396	2.082646
397	11.708517
398	7.880815
399	10.864190
400	0.630046
401	5.775831
402	13.064332
403	0.591558
404	-6.165142
405	8.168662
406	13.794858
407	12.102498
408	4.915650
409	4.098730
410	3.981344
411	-1.440477
412	0.393442
413	3.406784
414	-8.198733
415	1.869278
416	-1.030007
417	-1.080309
418	20.755777
419	10.685448
420	4.079172
421	7.738250
422	9.030627
423	1.225583
424	11.726151
425	-0.651121
426	7.900637
427	4.000105
428	-0.109790
429	-5.400368
430	1.440251
431	11.277405
432	3.026003
433	11.813123
434	-4.874591
435	-1.138777
436	12.884973
437	14.287299
438	-4.443648
439	4.821336
440	12.661479
441	8.029731
442	0.355512
443	5.765408
444	-1.707653
445	9.941823
446	-0.387156
447	2.006526
448	6.958262
449	3.541708
450	4.350166
451	-5.626355
452	-4.498544
453	0.037736
454	12.777483
455	2.217697
456	2.137524
457	-5.038487
458	7.948583
459	4.517928
460	-3.442666
461	5.882304
462	4.797818
463	7.809893
464	3.708166
465	-5.445828
466	7.740194
467	8.642277
468	-0.998815
469	6.412436
470	-6.963449
471	-10.638459
472	6.963740
473	6.025069
474	15.958666
475	0.719517
476	-0.499229
477	11.898260
478	10.605926
479	-2.487465
480	-8.255158
481	9.898383
482	-0.040649
483	11.401724
484	1.687910
485	5.734861
486	7.428782
487	2.375666
488	-3.317868
489	2.820512
490	11.340311
491	-2.353738
492	3.620301
493	4.932610
494	-7.117296
495	-2.506854
496	15.370680
497	-4.129117
498	8.345813
499	-4.709628
500	9.116023
501	-0.937796
502	2.585993
503	-1.905755
504	9.838030
505	14.640625
506	-1.068800
507	5.540174
508	7.117017
509	-3.346067
510	3.996428
511	15.599609
512	4.066966
513	12.644006
514	12.399569
515	-0.168796
516	2.895586
517	-3.255581
518	12.386980
519	-9.231597
520	0.048831
521	-12.129208
522	3.336375
523	2.333546
524	1.979498
525	-2.374266
526	-2.153658
527	5.688807
528	0.240755
529	0.777962
530	-0.384000
531	5.353140
532	-2.103428
533	8.102801
534	0.999712
535	-3.157566
536	7.836663
537	4.576378
538	2.667237
539	-3.789893
540	9.851779
541	-1.245926
542	-1.174589
543	0.215139
544	3.202871
545	16.582092
546	-0.119057
547	-3.579942
548	-0.942124
549	2.773884
550	-0.519404
551	6.639869
552	2.114838
553	4.764904
554	6.798645
555	4.459812
556	0.521022
557	15.257183
558	5.662385
559	-1.892496
560	-4.908650
561	4.678010
562	-12.047211
563	4.365125
564	-4.872490
565	-4.193308
566	5.217134
567	2.333403
568	1.487762
569	9.616579
570	-2.787188
571	5.133711
572	2.724993
573	12.027978
574	2.246876
575	11.561579
576	0.748774
577	6.761981
578	-1.753551
579	4.053955
580	7.248089
581	-7.251702
582	5.415098
583	12.288540
584	9.509978
585	6.389694
586	12.091619
587	9.600725
588	1.496778
589	-4.528806
590	8.733219
591	8.918302
592	1.063714
593	5.850432
594	-1.153323
595	1.349739
596	6.329059
597	-2.852365
598	-0.162150
599	-1.887195
600	4.343706
601	13.207683
602	7.816516
603	-3.912826
604	-5.362683
605	9.250504
606	4.431672
607	0.871020
608	7.255341
609	6.316314
610	9.535686
611	5.211518
612	5.902125
613	11.439957
614	11.956005
615	1.261543
616	2.381134
617	5.791708
618	4.464413
619	1.714753
620	12.113263
621	3.255994
622	4.586635
623	9.287206
624	6.998756
625	4.397880
626	1.912844
627	9.977896
628	17.046366
629	5.999100
630	7.102574
631	1.986744
632	5.249651
633	2.210287
634	4.204425
635	5.053263
636	-0.073748
637	4.945226
638	1.309958
639	-0.825513
640	7.463745
641	1.558391
642	5.645838
643	4.923312
644	-5.083234
645	3.139056
646	11.222378
647	17.179789
648	15.060068
649	4.642734
650	2.606717
651	18.545946
652	7.279762
653	13.776817
654	6.741188
655	10.697327
656	4.921496
657	1.198492
658	12.317894
659	7.523738
660	3.715929
661	-3.032922
662	0.670432
663	6.179629
664	5.088538
665	1.421291
666	7.383014
667	14.936737
668	3.912562
669	4.903520
670	1.499646
671	1.671207
672	0.670805
673	6.595582
674	2.686533
675	10.733983
676	4.972921
677	-3.786272
678	6.893663
679	8.335139
680	-2.459895
681	5.083755
682	-7.054965
683	6.906006
684	9.987164
685	0.076234
686	-2.243062
687	-8.833503
688	-5.351552
689	-2.292770
690	-2.801545
691	10.584572
692	-3.676486
693	1.786328
694	12.574629
695	4.808549
696	8.047998
697	3.096895
698	4.697656
699	11.473499
700	4.630321
701	-0.765041
702	1.914163
703	0.360568
704	4.251300
705	-3.255300
706	18.285458
707	3.413093
708	0.787207
709	8.943832
710	15.171700
711	11.497854
712	10.968404
713	-3.493121
714	5.502041
715	1.717341
716	-6.711589
717	6.071707
718	-1.210427
719	-0.742971
720	-6.043697
721	-9.245934
722	11.065223
723	-1.601236
724	3.813027
725	-2.328141
726	9.288219
727	5.920383
728	2.804648
729	5.141798
730	6.267084
731	-2.243383
732	6.574750
733	20.035395
734	-3.851815
735	-1.993525
736	-4.058109
737	12.120434
738	5.971327
739	0.728170
740	0.330193
741	-0.236111
742	11.940239
743	4.472127
744	1.124392
745	12.088121
746	11.966067
747	5.575805
748	13.383813
749	-0.587961
750	2.204645
751	6.640127
752	6.263845
753	5.576481
754	-0.185544
755	-7.780890
756	-2.301546
757	0.942521
758	13.734399
759	3.386597
760	-5.952248
761	0.247310
762	5.935519
763	-1.112152
764	17.423368
765	-2.748337
766	5.655333
767	10.563639
768	1.356591
769	4.207815
770	8.161894
771	-1.679063
772	12.954581
773	5.165775
774	4.577951
775	5.955230
776	1.095206
777	-7.806372
778	5.853020
779	-1.258682
780	6.826122
781	8.998288
782	16.792183
783	8.726708
784	3.459474
785	6.095800
786	4.078388
787	0.111715
788	0.155062
789	4.834758
790	-9.016540
791	-7.203751
792	7.340224
793	3.395918
794	0.001050
795	5.083159
796	11.875618
797	2.749668
798	5.149234
799	10.546268
800	9.004812
801	4.162011
802	1.870417
803	9.387299
804	6.666219
805	16.517076
806	-3.887297
807	4.765791
808	1.721731
809	6.546259
810	-5.589432
811	-5.671929
812	1.003213
813	9.398394
814	14.442327
815	3.587267
816	-3.487776
817	-1.440481
818	13.538941
819	1.886161
820	5.716809
821	11.274055
822	4.927216
823	1.305008
824	-2.559830
825	11.164446
826	21.499105
827	2.756337
828	15.437181
829	7.840786
830	-4.208792
831	5.620210
832	6.507340
833	0.690088
834	0.102975
835	11.586632
836	-11.428655
837	3.213219
838	9.567472
839	6.639022
840	1.541639
841	10.430371
842	3.154832
843	-6.997939
844	2.089112
845	6.091979
846	6.690257
847	-1.927079
848	-1.914383
849	-1.562415
850	-19.665676
851	-4.969853
852	-0.363322
853	8.619672
854	10.441644
855	1.614063
856	9.953247
857	7.825702
858	7.245867
859	-2.227035
860	7.160196
861	-1.619802
862	7.834026
863	8.533958
864	7.531999
865	2.349535
866	10.416688
867	6.801583
868	-4.336274
869	4.028496
870	9.340199
871	3.296366
872	-2.563522
873	4.305861
874	-1.497399
875	3.940737
876	11.804434
877	8.375889
878	5.998081
879	17.044395
880	6.361753
881	10.485826
882	1.838846
883	5.217794
884	4.005875
885	-7.968667
886	7.507181
887	6.747520
888	5.047783
889	0.297545
890	4.367730
891	5.336458
892	-3.844856
893	2.102985
894	10.310978
895	8.135252
896	-0.835362
897	8.598381
898	15.609818
899	-3.857510
900	6.581128
901	2.743687
902	4.382592
903	6.445577
904	3.172858
905	16.512564
906	12.735902
907	-4.117457
908	-2.143873
909	5.485878
910	6.790812
911	-3.507830
912	15.357062
913	13.848586
914	4.848513
915	5.295319
916	3.616597
917	2.841184
918	10.731963
919	5.465571
920	3.407897
921	2.327993
922	6.040647
923	-0.627958
924	-2.875499
925	10.111946
926	0.121143
927	4.134969
928	12.208517
929	-10.917324
930	0.484137
931	0.310915
932	12.365199
933	4.388756
934	-3.642929
935	-5.334249
936	-4.480310
937	6.880530
938	0.135865
939	-4.648311
940	12.420415
941	-3.092316
942	4.966167
943	-2.476968
944	-3.163440
945	3.219083
946	19.830280
947	-3.735419
948	11.227315
949	3.746769
950	7.328285
951	-8.449132
952	4.235797
953	6.630046
954	-1.502150
955	1.641626
956	7.978834
957	-9.483159
958	5.716305
959	-6.766152
960	-1.271340
961	0.113744
962	9.851110
963	16.925901
964	7.621845
965	3.300125
966	13.561730
967	-6.594909
968	-5.693998
969	23.500483
970	10.078326
971	5.868246
972	20.593052
973	9.866241
974	-0.980277
975	11.187927
976	-1.034206
977	11.969483
978	0.846723
979	11.586258
980	5.582758
981	12.227069
982	11.761656
983	-8.055793
984	7.670328
985	11.101712
986	5.170639
987	7.156746
988	6.921701
989	4.726995
990	3.930110
991	6.758181
992	7.471225
993	0.023777
994	-1.857586
995	-3.436574
996	-3.630357
997	13.802579
998	-0.917997
999	7.529222
1000	7.731164
1001	5.018685
