# Supplementary material for: Short-wavelength-sensitive 2 (Sws2) visual photopigment models combined with atomistic molecular simulations to predict spectral peaks of absorbance
Source: PLoS Comput Biol. 2020 Oct 21;16(10):e1008212. doi: 10.1371/journal.pcbi.1008212 (PMC7605715; doi:10.1371/journal.pcbi.1008212)
Supplement: S1 File — (ZIP) [file pcbi.1008212.s007.zip › S1_File/O-latipes-SWS2-B-Angles/Torsion7-360.dat]

0 299.633
1 306.548
2 298.967
3 292.937
4 303.606
5 299.697
6	61.411980
7	57.960773
8	56.785225
9	89.183022
10	50.358246
11	61.330093
12	84.234894
13	77.502075
14	65.856865
15	85.850983
16	81.276878
17	59.900002
18	71.420807
19	57.783829
20	62.795013
21	91.035316
22	76.694382
23	53.405819
24	62.483936
25	73.255684
26	78.271889
27	97.076164
28	74.711815
29	77.788208
30	87.028145
31	61.047153
32	79.681908
33	72.230026
34	46.950203
35	79.145271
36	81.464401
37	70.266747
38	66.997360
39	73.118446
40	70.783821
41	71.794823
42	56.594017
43	46.674614
44	66.756981
45	65.249588
46 289.896
47 290.736
48 290.709
49 296.79
50 288.23
51 290.709
52 305.319
53 296.748
54 324.237
55 290.963
56 302.19
57 265.831
58 297.785
59 286.687
60 291.39
61 290.879
62 278.486
63 261.695
64 305.486
65 301.012
66 301.318
67 288.011
68 302.07
69 286.272
70 293.664
71 296.284
72 292.45
73 292.555
74 297.582
75 289.868
76 292.927
77 298.858
78 298.277
79 300.107
80 294.422
81 306.048
82 306.977
83 313.486
84 284.959
85 299.603
86 299.615
87 292.707
88 301.431
89 296.567
90 295.861
91 298.268
92 295.225
93 286.432
94 286.894
95 306.145
96 304.601
97 299.085
98 289.855
99 299.58
100 296.091
101 291.052
102 283.637
103 291.277
104 275.403
105 281.302
106 286.884
107 294.938
108 280.387
109 293.133
110 298.605
111 286.021
112 276.583
113 282.628
114 295.361
115 303.05
116 287.542
117 295.511
118 292.8
119 306.967
120 288.903
121 278.548
122 284.001
123 293.742
124 293.562
125 294.97
126 291.639
127 297.955
128 294.664
129 293.448
130 281.576
131 296.276
132 290.973
133 289.034
134 285.86
135 282.539
136 295.564
137 308.997
138 312.44
139 291.353
140 299.688
141 301.223
142 299.295
143 301.847
144 299.597
145 288.907
146 292.663
147 306.007
148 286.946
149 285.509
150 288.799
151 293.053
152 306.845
153 309.731
154 286.881
155 300.199
156 309.892
157 305.575
158 290.584
159 301.487
160 303.764
161 290.207
162 303.957
163 293.31
164 293.897
165 294.862
166 289.734
167 302.361
168 295.122
169 308.177
170 298.13
171 279.405
172 304.731
173 298.474
174 295.487
175 294.154
176 300.062
177 302.982
178 289.823
179 282.909
180 273.538
181 281.886
182 298.614
183 310.696
184 296.82
185 292.356
186 291.423
187 286.375
188 296.042
189 298.567
190 302.344
191 278.156
192 301.101
193 290.458
194 289.89
195 307.539
196 301.914
197 289.922
198 300.431
199 294.824
200 293.903
201 303.203
202 306.065
203 296.934
204 279.534
205 309.16
206 292.374
207 299.798
208 282.866
209 286.577
210 312.957
211 284.286
212 304.68
213 296.981
214 310.15
215 294.918
216 304.811
217 288.834
218 286.213
219 292.61
220 296.305
221 289.844
222 292.63
223 318.445
224 288.874
225 297.344
226 303.517
227 293.289
228 308.051
229 310.618
230 302.087
231 311.956
232 296.641
233 297.164
234 299.033
235 290.198
236 304.532
237 309.121
238 302.733
239 300.708
240 288.289
241 304.893
242 308.223
243 287.477
244 304.905
245 302.381
246 297.284
247 298.103
248 283.12
249 294.36
250 289.053
251 309.293
252 300.19
253 295.071
254 291.348
255 284.329
256 311.184
257 302.954
258 301.952
259 293.566
260 303.236
261 293.549
262 301.787
263 293.436
264 297.73
265 295.576
266 296.143
267 289.604
268 295.451
269 299.035
270 315.772
271 300.34
272 297.96
273 292.423
274 305.538
275 291.987
276 309.129
277 312.137
278 302.819
279 301.347
280 302.324
281 302.852
282 277.472
283 299.361
284 290.992
285 291.421
286 296.317
287 289.471
288 294.736
289 291.534
290 297.827
291 296.219
292 301.356
293 287.521
294 292.017
295 284.345
296 300.741
297 303.414
298 298.781
299 295.003
300 302.395
301 300.811
302 293.073
303 297.139
304 307.107
305 297.682
306 304.522
307 306.184
308 308.673
309 295.387
310 287.901
311 291.011
312 298.038
313 298.541
314 282.751
315 300.486
316 290.865
317 286.94
318 295.856
319 280.927
320 290.535
321 292.553
322 291.066
323 285.055
324 293.142
325 306.076
326 302.805
327 317.066
328 289.424
329 278.132
330 293.362
331 286.12
332 299.174
333 295.086
334 276.923
335 276.933
336 284.351
337 292.742
338 301.004
339 289.445
340 313.278
341 295.158
342 287.59
343 304.386
344 297.375
345 295.314
346 303.756
347 291.908
348 300.327
349 304.552
350 293.422
351 287.116
352 284.162
353 302.299
354 296.444
355 283.068
356 285.208
357 292.741
358 305.015
359 289.817
360 260.96
361 193.822
362 199.419
363 192.29
364 187.897
365	177.852905
366 195.007
367 182.163
368 190.093
369 184.782
370 190.662
371 200.692
372 187.33
373 184.071
374 183.183
375 195.065
376 183.054
377 181.098
378 189.035
379 190.46
380 197.839
381 191.366
382 196.057
383 181.825
384 197.352
385 182.642
386 196.658
387 187.162
388 180.708
389 185.364
390 184.308
391 181.808
392	177.813492
393 184.335
394	179.326706
395 195.809
396 190.373
397 183.606
398 192.876
399 188.798
400 180.035
401 191.188
402 191.136
403 188.748
404	179.738373
405 192.207
406 189.808
407	176.606155
408 192.097
409 187.432
410	177.878052
411 190.743
412 192.632
413 186.967
414	173.402145
415 182.951
416 195.219
417	176.618042
418 183.784
419 196.445
420	169.794586
421 190.931
422 188.001
423 187.935
424 193.992
425 185.987
426 192.727
427 188.136
428 183.947
429 205.497
430 180.615
431 181.879
432 191.134
433 187.624
434 183.357
435 208.325
436 184.293
437	73.892555
438 192.433
439 190.836
440 183.647
441 180.787
442 197.474
443 186.362
444 183.922
445 192.632
446 185.199
447 187.827
448 188.799
449 202.655
450 196.008
451 186.285
452 188.888
453	175.276047
454 180.412
455	68.157562
456	163.975922
457	160.318344
458 182.888
459 193.322
460 187.771
461 182.112
462 181.258
463	178.300079
464 197.871
465	178.957779
466 181.912
467	179.033020
468 185.162
469	179.970795
470 189.889
471 198.458
472 182.468
473 195.435
474	176.985870
475 182.881
476	174.241837
477 190.375
478	176.200333
479 184.155
480	175.236755
481	176.529724
482 198.182
483 199.377
484 186.271
485	176.922775
486 195.401
487 187.096
488 187.526
489 189.686
490 187.78
491 194.81
492 194.39
493 186.08
494 203.032
495 184.326
496 182.951
497	177.726196
498 180.627
499 188.477
500 185.066
501 193.226
502	173.157349
503 200.845
504 201.198
505 207.225
506 191.071
507 181.684
508 184.507
509 188.879
510 184.084
511 191.686
512 184.163
513 189.257
514 190.158
515	87.673134
516 184.174
517 184.295
518 193.328
519 184.473
520 196.851
521 183.528
522 182.169
523 183.199
524 191.162
525 197.23
526 182.948
527	177.231262
528 181.622
529 190.717
530 194.74
531	178.846100
532 183.676
533 192.007
534 183.396
535 187.921
536 187.738
537 196.516
538 197.965
539 196.279
540 182.795
541 188.83
542 193.839
543 195.908
544 192.12
545 181.839
546 196.29
547	133.258377
548 186.484
549 183.904
550 185.959
551	177.257385
552 190.959
553 183.852
554 180.368
555 186.735
556 188.816
557 192.37
558 194.45
559 304.624
560 293.64
561 292.158
562 285.964
563 287.436
564 282.609
565 302.411
566 284.963
567 287.161
568 284.501
569 278.846
570 301.835
571 285.108
572 288.837
573 290.417
574 303.589
575 310.405
576 289.985
577 306.243
578 315.385
579 298.834
580 289.95
581 294.582
582 309.528
583 298.048
584 285.837
585 277.086
586 302.631
587 290.219
588 300.576
589 298.399
590 273.573
591 292.984
592 283.75
593 305.799
594 285.928
595 301.216
596 297.427
597 285.241
598 296.589
599 298.71
600 297.783
601 290.25
602 286.703
603 304.48
604 297.76
605 306.177
606 283.15
607 303.185
608 293.412
609 307.653
610 293.094
611 280.531
612 293.366
613 292.936
614 299.517
615 308.528
616 294.766
617 306.499
618 295.21
619 294.608
620 293.112
621 295.157
622 302.47
623 301.146
624 300.95
625 296.245
626 286.306
627 296.882
628 299.8
629 301.985
630 290.453
631 291.028
632 308.311
633 297.744
634 280.073
635 300.295
636 303.018
637 292.747
638 301.435
639 287.142
640 286.279
641 293.03
642 287.56
643 286.529
644 292.943
645 284.778
646 303.361
647 303.967
648 310.839
649 296.419
650 286.341
651 303.177
652 294.73
653 294.98
654 295.598
655 283.657
656 283.833
657 291.675
658 283.201
659 286.184
660 290.262
661 288.957
662 301.558
663 300.878
664 294.652
665 304.056
666 309.468
667 289.092
668 302.101
669 308.302
670 307.294
671 290.29
672 286.195
673 285.191
674 287.458
675 315.224
676 301.565
677 302.861
678 291.823
679 301.924
680 296.074
681 296.448
682 284.402
683 307.411
684 292.289
685 301.1
686 294.302
687 303.401
688 293.951
689 299.45
690 291.233
691 302.744
692 297.845
693 293.164
694 302.57
695 309.01
696 287.926
697 299.934
698 285.541
699 300.425
700 293.91
701 291.418
702 288.134
703 286.485
704 280.271
705 297.751
706 295.65
707 303.409
708 301.806
709 300.828
710 281.675
711 295.527
712 298.099
713 313.033
714 288.276
715 296.094
716 307.326
717 282.936
718 295.412
719 289.787
720 291.141
721 280.32
722 304.481
723 282.04
724 298.921
725 282.521
726 295.936
727 291.499
728 292.252
729 295.456
730 306.088
731 297.694
732 295.248
733 293.602
734 302.7
735 300.37
736 300.276
737 319.501
738 307.123
739 311.797
740 298.853
741 292.505
742 313.701
743 301.963
744 287.596
745 304.909
746 296.749
747 288.975
748 296.964
749 294.297
750 309.832
751 283.713
752 290.987
753 293.37
754 298.989
755 296.263
756 286.373
757 274.226
758 299.982
759 287.908
760 296.19
761 289.626
762 291.643
763 298.005
764 293.461
765 299.142
766 301.668
767 297.064
768 284.757
769 276.013
770 306.344
771 295.305
772 315.856
773 298.192
774 288.748
775 291.228
776 279.731
777 282.246
778 304.552
779 301.092
780 290.775
781 300.76
782 299.689
783 301.014
784 293.207
785 306.755
786 309.639
787 305.698
788 307.509
789 281.443
790 297.568
791 288.988
792 299.004
793 312.748
794 274.978
795 284.94
796 290.277
797 312.909
798 302.153
799 313.376
800 298.87
801 318.609
802 300.137
803 303.586
804 295.51
805 289.868
806 290.939
807 299.832
808 300.566
809 291.834
810 309.715
811 307.654
812 294.097
813 299.439
814 305.771
815 302.396
816 285.476
817 296.079
818 291.711
819 299.987
820 310.783
821 314.064
822 290.05
823 300.73
824 293.425
825 322.89
826 308.447
827 292.176
828 293.535
829 294.445
830 299.422
831 298.445
832 308.514
833 279.388
834 297.738
835 292.939
836 290.464
837 298.729
838 302.96
839 285.446
840 297.759
841 301.759
842 294.883
843 292.76
844 305.662
845 293.943
846 288.575
847 298.147
848 304.693
849 297.805
850 303.689
851 296.754
852 292.282
853 286.674
854 289.91
855 295.538
856 307.851
857 313.786
858 303.419
859 305.749
860 295.721
861 302.987
862 301.044
863 307.995
864 299.158
865 307.316
866 309.901
867 294.373
868 283.651
869 312.79
870 287.765
871 290.686
872 298.611
873 302.771
874 300.678
875 304.343
876 291.151
877 289.495
878 292.768
879 304.608
880 309.016
881 308.788
882 293.97
883 301.381
884 285.321
885 303.689
886 301.068
887 298.448
888 288.339
889 299.682
890 302.594
891 284.735
892 286.646
893 292.746
894 274.111
895 294.38
896 302.249
897 302.363
898 307.749
899 295.405
900 285.535
901 299.513
902 289.534
903 296.883
904 291.715
905 292.216
906 297.804
907 311.583
908 289.487
909 297.51
910 307.242
911 306.042
912 287.908
913 298.447
914 300.47
915 305.25
916 301.295
917 294.335
918 301.537
919 316.525
920 307.027
921 319.808
922 313.775
923 295.453
924 307.529
925 295.381
926 301.973
927 286.351
928 296.244
929 301.914
930 295.628
931 297.054
932 298.199
933 319.99
934 306.555
935 288.956
936 304.089
937 301.548
938 299.397
939 294.119
940 299.815
941 286.781
942 300.891
943 296.449
944 316.333
945 294.156
946 295.301
947 313.054
948 300.222
949 302.789
950 293.795
951 303.239
952 291.853
953 297.155
954 271.153
955 288.022
956 309.953
957 295.154
958 303.278
959 297.952
960 297.379
961 304.676
962 286.228
963 291.111
964 269.369
965 294.512
966 298.924
967 293.238
968 286.218
969 313.357
970 291.642
971 287.648
972 300.739
973 278.691
974 292.495
975 293.092
976 303.425
977 283.994
978 297.402
979 290.228
980 326.115
981 307.517
982 286.317
983 292.574
984 301.59
985 283.574
986 284.498
987 298.743
988 295.769
989 322.743
990 296.559
991 293.276
992 286.312
993 286.468
994 303.999
995 306.845
996 292.208
997 304.33
998 305.327
999 295.825
1000 288.513
1001 312.431
