# Supplementary material for: Short-wavelength-sensitive 2 (Sws2) visual photopigment models combined with atomistic molecular simulations to predict spectral peaks of absorbance
Source: PLoS Comput Biol. 2020 Oct 21;16(10):e1008212. doi: 10.1371/journal.pcbi.1008212 (PMC7605715; doi:10.1371/journal.pcbi.1008212)
Supplement: S1 File — (ZIP) [file pcbi.1008212.s007.zip › S1_File/O-latipes-SWS2-B-Angles/Torsion8-360.dat]

0	174.785080
1 189.772
2 182.326
3 189.839
4 189.46
5 182.794
6 185.598
7	176.849213
8 181.643
9 180.858
10 181.067
11	174.113663
12 187.931
13 183.533
14	179.642151
15 180.43
16 181.411
17	174.686752
18	172.509460
19 189.015
20	178.112686
21	179.809296
22 186.047
23 185.693
24 183.045
25 190.766
26	176.844757
27 180.795
28 183.638
29 181.065
30 180.635
31 184.194
32 187.675
33 181.914
34 183.32
35 189.628
36 185.557
37	175.837997
38 194.776
39 182.376
40 182.159
41 189.557
42 182.602
43 181.153
44 185.327
45	169.320770
46	179.857483
47	169.470581
48	175.517624
49 181.922
50	167.964905
51 183.086
52 186.293
53 183.788
54	177.674118
55 188.32
56	177.496521
57 184.995
58	164.403854
59 180.44
60	176.412964
61	176.484604
62	166.386948
63 194.075
64 192.04
65	164.005371
66 187.754
67 191.241
68 190.923
69 189.42
70	179.779831
71	173.398071
72 186.948
73	172.732498
74	174.667068
75 181.144
76 183.065
77	178.973190
78	179.111389
79	176.952805
80 186.863
81	172.716888
82	179.443909
83	177.592667
84 184.349
85	177.286423
86 185.763
87	177.567657
88	171.614243
89 181.249
90 185.332
91	173.822723
92	167.909698
93 182.488
94 199.77
95	173.001846
96 182.65
97 188.467
98 191.533
99	168.802399
100 187.441
101 183.275
102 187.962
103 180.195
104 190.324
105 183.592
106	175.860718
107	173.701584
108	170.414154
109	178.850204
110	175.814468
111 184.578
112 187.137
113 183.373
114 180.616
115	175.119171
116	173.598251
117 183.358
118 186.013
119	172.213120
120 184.562
121 183.475
122	179.970093
123 183.419
124 188.463
125 182.079
126	179.895035
127	177.646317
128 189.497
129 181.368
130 188.729
131	176.721664
132	176.104279
133 183.353
134 183.238
135	174.602921
136 183.786
137 190.592
138	176.894226
139	176.692245
140 183.73
141	178.033951
142 185.986
143	171.601135
144	179.787003
145 182.264
146 182.808
147	177.293457
148	172.766052
149 181.222
150 181.897
151 180.376
152 186.23
153	172.138901
154	176.108673
155 180.702
156 194.308
157 190.114
158	178.297577
159 181.599
160 185.749
161 184.3
162	172.588348
163 180.142
164 182.736
165	171.986252
166 180.203
167	179.128098
168 187.66
169 191.597
170 182.277
171 181.406
172 183.303
173	169.744690
174 183.252
175	173.691116
176	177.155380
177 189.423
178	177.633789
179 181.243
180 183.034
181 198.603
182 183.113
183	176.003448
184	174.145248
185	176.669174
186 186.74
187 190.453
188 189.114
189 189.347
190	166.472534
191	173.715103
192 196.149
193 184.475
194	165.147278
195	175.309143
196	179.537445
197 182.87
198	164.792297
199	173.397171
200	174.762390
201 180.023
202	176.366257
203	169.239243
204 182.711
205	170.925446
206 182.726
207	173.184479
208 181.95
209	175.607086
210	174.261810
211	179.921234
212	169.406281
213	179.140717
214	179.287567
215	177.054550
216	175.418747
217 185.511
218 185.034
219	167.102737
220 183.427
221 190.22
222	178.790939
223	177.513138
224	179.793228
225	178.290344
226 181.974
227 180.873
228 186.008
229	174.154053
230 187.703
231	168.992172
232	178.549011
233	179.097961
234	178.863937
235	173.877472
236 180.665
237	164.823181
238 191.297
239	174.863907
240	178.590561
241	165.586609
242 187.58
243	177.099319
244	170.973602
245	175.861954
246 180.416
247	172.388855
248	174.022202
249	174.103378
250 187.093
251	179.536179
252	174.354309
253	169.996002
254	177.739838
255	175.428238
256	174.277588
257	169.096298
258 181.944
259	170.029510
260	179.863510
261	176.073486
262	169.247879
263 180.304
264	174.431839
265	174.455795
266 187.585
267	175.695633
268 186.8
269	172.861053
270	173.419861
271	171.861160
272 184.328
273 180.86
274	176.521729
275	166.193695
276	177.884964
277	175.962357
278	179.224884
279 181.829
280	176.842987
281	179.599365
282 186.871
283	173.578369
284	174.677063
285	177.834671
286 194.819
287	173.204758
288	174.166321
289 182.789
290 183.663
291	176.078583
292	172.961090
293	179.148956
294	179.429535
295	179.083694
296	169.148071
297 181.036
298	166.454559
299	175.711533
300 180.599
301 180.554
302	172.810440
303	175.694305
304	178.187363
305	176.295990
306	172.074875
307	175.078903
308	169.994476
309 181.61
310 186.245
311	175.657654
312	168.501633
313	173.902786
314	179.217880
315	172.961288
316	179.033752
317 186.972
318	177.738174
319 188.789
320	172.394409
321 186.034
322 181.728
323	177.498764
324	173.369690
325	176.818710
326	165.830231
327	169.214493
328 180.681
329 186.721
330	179.103241
331 182.985
332	174.416794
333 181.037
334 181.95
335 182.082
336 194.268
337 183.321
338 184.385
339	175.473083
340 182.014
341	175.366379
342	176.144485
343	168.227692
344	171.469711
345 190.005
346 182.789
347	173.485199
348 182.25
349	171.754471
350 189.353
351 186.238
352 183.656
353	177.852753
354	170.864761
355 182.604
356 188.756
357	175.442719
358	175.539368
359	178.125824
360 183.739
361	166.213135
362 190.727
363	176.570114
364 186.998
365 182.256
366 181.161
367 184.443
368 192.226
369	179.131607
370 182.781
371	164.725220
372	178.739304
373	178.751617
374 187.742
375 182.929
376 181.246
377	172.218491
378 190.172
379 183.112
380 189.012
381 181.176
382 190.065
383 180.741
384	174.343765
385 182.794
386 186.774
387 187.843
388 189.768
389	168.633392
390	178.141907
391 182.234
392 181.873
393 185.783
394	177.322571
395	176.480850
396	176.703125
397	178.296219
398	174.699554
399	179.690826
400 187.925
401 181.756
402 180.143
403	179.342804
404 192.842
405 186.682
406 188.058
407 185.774
408 180.982
409 184.734
410 183.777
411 183.508
412	177.451996
413 183.128
414	175.383087
415 182.093
416 184.311
417	179.929535
418	176.632202
419	176.513260
420	166.566483
421 194.74
422 189.446
423	176.551926
424 190.026
425 192.842
426	177.891037
427 181.793
428 182.362
429 181.669
430 182.742
431 189.292
432	176.403564
433	179.684128
434	176.854034
435 180.503
436	179.816574
437 181.704
438	178.644821
439	172.295227
440 183.41
441 188.009
442	179.754791
443 183.128
444 182.219
445 185.322
446	176.000641
447	179.669846
448 181.369
449 187.421
450	171.108444
451 187.484
452 184.112
453 180.325
454	173.258148
455 184.414
456 191.754
457 202.884
458 181.404
459	176.575211
460	174.326538
461 183.095
462 183.568
463	170.930832
464	176.271957
465 197.862
466 190.929
467 186.363
468 181.261
469 185.555
470	168.883514
471	177.617020
472	174.889587
473 182.88
474	172.653946
475	173.237518
476 186.24
477 180.59
478 187.837
479 180.526
480 183.307
481 189.902
482	178.535828
483	175.935059
484	177.777023
485 183.008
486	176.182251
487 182.907
488 180.407
489 180.289
490 184.37
491	170.814209
492	176.081375
493 181.883
494 185.266
495	179.743942
496	173.066452
497	173.685104
498	176.140442
499	179.565674
500 197.814
501	169.091705
502 184.415
503	179.901474
504 187.996
505	177.836639
506 182.875
507	179.913818
508 187.745
509	173.736557
510	176.594559
511	176.029083
512 190.224
513 184.232
514 183.312
515	178.467957
516 186.687
517 181.001
518	173.796844
519 184.871
520	178.717789
521	178.152466
522	177.260620
523	169.115707
524	179.723419
525	176.743774
526 183.489
527 191.533
528 190.485
529 181.925
530 181.818
531	173.935852
532	179.476944
533 180.485
534 193.36
535 192.017
536 180.739
537 183.052
538	162.756439
539	179.268646
540 181.646
541 191.22
542	179.389084
543 181.765
544 188.6
545 182.701
546 187.266
547 187.055
548 181.624
549 180.046
550 187.16
551 197.427
552 180.213
553 184.199
554 187.492
555 186.712
556 183.562
557 180.785
558 182.266
559	168.923447
560	176.732834
561 186.541
562	176.920395
563 180.498
564 185.054
565 181.928
566 185.197
567	173.636078
568 183.183
569	177.998093
570	174.172455
571 186.151
572 189.492
573	172.067200
574 189.394
575	170.837723
576 188.641
577	179.086838
578 181.057
579 183.798
580 184.096
581 180.81
582	174.635117
583 180.514
584 186.233
585 188.433
586 181.418
587 181.55
588	164.956482
589	177.423080
590 181.469
591	172.553772
592	178.715256
593	173.649094
594	179.364380
595 183.164
596	172.655823
597 182.229
598 180.052
599	169.132874
600	176.838745
601 187.54
602	175.877197
603	174.301331
604 191.963
605	169.754364
606 188.515
607	171.136932
608	179.160889
609	170.967697
610	177.003250
611	179.464630
612	178.508835
613	178.548325
614	173.271805
615	166.498520
616 183.416
617	177.075500
618 187.322
619	173.939987
620	173.096146
621 181.583
622	170.265076
623 180.08
624 184.907
625	170.956070
626	179.476898
627 186.904
628 184.179
629	177.917221
630 182.535
631	164.403305
632	159.572845
633	175.622223
634 189.378
635	169.042328
636	173.678909
637 182.43
638	178.844879
639	172.264420
640 183.872
641	177.258087
642 192.649
643 184.745
644 189.146
645	171.928757
646 181.997
647 182.305
648	170.246948
649	170.171387
650 182.049
651 185.859
652	177.837708
653	177.220840
654	178.705200
655 187.463
656 183.564
657 182.325
658	170.652405
659	179.511246
660	166.717499
661	179.638794
662 180.379
663	173.078735
664 183.848
665	177.061996
666	174.483444
667	177.530045
668	171.003113
669	175.217941
670	168.288651
671	178.696686
672	172.647568
673 180.303
674	177.127121
675	175.668900
676 184.342
677	166.121384
678 181.317
679	172.034958
680	176.971130
681	175.030457
682 180.57
683	174.111206
684 192.754
685	179.623734
686 181.642
687	163.025711
688 183.602
689 181.775
690	174.337814
691 182.639
692 181.059
693 185.673
694 181.272
695 188.447
696	177.885818
697 191.957
698 180.472
699	168.308197
700 182.628
701	179.172180
702 180.924
703	172.512131
704	177.312698
705 186.316
706	179.323990
707	175.640320
708 181.464
709	179.056854
710	176.612671
711 188.19
712	178.548630
713	168.781067
714 181.38
715	175.002258
716	170.375565
717 186.05
718 181.675
719	173.126938
720 187.99
721 181.347
722	176.249039
723 193.14
724	178.843552
725	179.313004
726	179.256851
727	177.504807
728	162.478943
729 183.356
730	171.135284
731	175.207993
732	174.753845
733	178.893280
734	175.896591
735	178.376648
736	173.805588
737	176.685410
738	172.364517
739	178.784073
740	179.194611
741	176.805115
742	173.131699
743 181.177
744	175.241592
745	171.389603
746	168.592163
747 194.164
748	173.309875
749 182.926
750	177.397858
751 193.864
752	167.932907
753 186.235
754	176.765610
755	162.734711
756 184.767
757	175.487762
758	171.624741
759 187.614
760	172.029648
761 180.082
762 181.72
763	166.903687
764	178.571976
765	170.559662
766 184.136
767	178.611908
768	170.648026
769	178.825226
770	164.816452
771	177.254425
772	173.917709
773 193.275
774	168.708466
775 180.721
776 186.643
777 196.548
778	174.064972
779	179.613892
780	178.309631
781	173.764282
782	177.248581
783	169.821121
784	172.453262
785	175.015427
786 184.818
787	175.506546
788 182.791
789	177.979080
790	173.493073
791	172.334305
792 181.976
793 182.423
794 183.277
795 183.704
796	177.427780
797	173.819214
798	173.437622
799	177.549072
800 187.264
801	171.958984
802 193.341
803	178.761597
804 187.277
805	169.379272
806 189.359
807	172.765900
808 183.259
809	169.846191
810	173.299133
811	179.902328
812 192.76
813	170.238251
814	179.400986
815	164.630905
816 193.355
817	172.438507
818 189.433
819 181.627
820	174.053589
821	171.759140
822 185.343
823	173.252274
824	173.926514
825	173.006088
826	173.734924
827	175.316055
828 184.134
829	178.391708
830	173.587585
831 181.034
832	177.467773
833 194.356
834	179.694763
835 184.024
836 180.197
837 190.267
838	171.323517
839 187.587
840	169.926407
841	175.567047
842	177.027390
843 184.109
844 180.028
845	168.492630
846 182.07
847	173.460403
848 182.783
849	175.573441
850 187.157
851 184.465
852	176.263916
853	168.054855
854	174.879898
855	173.309631
856	176.162872
857	176.060898
858	169.698700
859	168.895721
860	179.253143
861	173.087784
862	177.104141
863	177.711044
864 186.916
865 183.641
866	175.419922
867	158.390289
868 180.631
869 185.458
870	178.516281
871 185.566
872	175.733307
873	179.825302
874	173.619308
875	174.975006
876 186.121
877	173.519501
878 185.667
879	176.489639
880	179.482742
881	174.275024
882 185.403
883 185.891
884	178.637558
885	170.654007
886 182.975
887 184.799
888 184.409
889 186.572
890	179.167542
891 184.932
892 180.08
893 180.323
894 194.452
895	175.907486
896	170.159363
897 181.768
898	172.756866
899	171.366684
900	179.652908
901 180.995
902 184.028
903	177.054581
904 191.872
905 182.943
906 181.16
907	178.570938
908	179.685471
909	179.481949
910 184.501
911 181.743
912 181.084
913	179.651566
914	177.855270
915 186.15
916	176.722717
917	173.367737
918 183.999
919	170.280014
920	177.971863
921	176.823090
922	177.496292
923	173.402206
924	168.921997
925	174.897736
926 184.58
927 182.604
928	177.279266
929	168.361954
930	172.298950
931 196.415
932 182.334
933 185.515
934	175.903793
935 180.67
936 180.346
937	168.593658
938 187.297
939 187.158
940 189.97
941 188.377
942	178.452301
943	178.409653
944 185.481
945	172.888077
946	174.577545
947	178.433075
948 182.31
949 185.869
950	165.156418
951 180.872
952 183.662
953 185.438
954 181.362
955 182.64
956	177.279602
957	175.047775
958 185.961
959	177.181213
960	177.320831
961	172.206802
962	177.069321
963	174.715942
964 192.175
965	170.179596
966 182.703
967 181.131
968 186.593
969	175.389633
970	177.018448
971 183.736
972 184.713
973	175.088425
974	176.522903
975	174.254150
976 188.915
977 181.443
978 189.394
979	171.524811
980	176.017136
981	174.716644
982 189.144
983	177.456863
984	177.535965
985 182.703
986	179.427719
987	177.994812
988 185.209
989 184.232
990 185.41
991	177.125793
992	176.963501
993 181.701
994 181.217
995	173.983139
996 180.326
997	177.473450
998	177.543991
999	173.230499
1000 182.804
1001	179.984375
