# Supplementary material for: Short-wavelength-sensitive 2 (Sws2) visual photopigment models combined with atomistic molecular simulations to predict spectral peaks of absorbance
Source: PLoS Comput Biol. 2020 Oct 21;16(10):e1008212. doi: 10.1371/journal.pcbi.1008212 (PMC7605715; doi:10.1371/journal.pcbi.1008212)
Supplement: S1 File — (ZIP) [file pcbi.1008212.s007.zip › S1_File/O-latipes-SWS2-B-Angles/Angle-2.dat]

0	69.870728
1	65.147583
2	60.753387
3	60.879456
4	63.398663
5	66.939278
6	74.415253
7	73.994095
8	69.198128
9	73.708931
10	72.116417
11	76.956268
12	70.927750
13	76.063156
14	75.564003
15	69.469872
16	68.581245
17	73.703674
18	77.263138
19	67.303795
20	68.531227
21	70.611885
22	67.552643
23	67.468826
24	70.786919
25	64.801605
26	72.324089
27	71.685837
28	71.566750
29	72.370491
30	75.344734
31	72.670097
32	70.902878
33	75.861931
34	73.041077
35	75.161629
36	73.208252
37	75.871941
38	73.738831
39	70.044174
40	72.948074
41	70.192886
42	69.953018
43	74.271866
44	70.413689
45	73.533447
46	63.371235
47	58.846970
48	60.286858
49	58.140217
50	64.998100
51	66.089859
52	69.019554
53	74.237267
54	74.756096
55	75.857216
56	66.657547
57	58.225239
58	56.369633
59	57.596416
60	64.244743
61	57.748505
62	65.558868
63	57.230453
64	62.997696
65	70.712433
66	62.046402
67	67.453720
68	60.453663
69	59.791737
70	67.255951
71	67.194405
72	67.846596
73	65.438454
74	68.480240
75	68.933281
76	62.623337
77	67.422050
78	67.581635
79	67.611656
80	66.704292
81	66.873596
82	66.511230
83	63.224468
84	59.414299
85	64.448364
86	69.799759
87	67.181099
88	65.857018
89	66.065712
90	58.938992
91	65.482979
92	66.292343
93	68.524956
94	59.927048
95	63.435108
96	62.291512
97	65.511459
98	67.445572
99	67.330200
100	64.120094
101	63.639339
102	65.937576
103	65.864929
104	66.347923
105	66.722359
106	68.101730
107	64.395393
108	64.805862
109	63.544277
110	63.336140
111	65.748703
112	61.050827
113	61.699627
114	61.823463
115	63.444271
116	64.550392
117	63.997482
118	63.297371
119	64.049309
120	61.328037
121	62.090336
122	68.798470
123	67.107033
124	62.432793
125	66.325447
126	59.440834
127	61.852364
128	59.908463
129	62.537659
130	60.808807
131	61.841080
132	61.974247
133	58.570236
134	63.228619
135	61.710201
136	65.484772
137	63.531429
138	64.213341
139	66.349625
140	64.519684
141	61.193981
142	58.341938
143	66.706566
144	64.560196
145	63.358475
146	66.143280
147	60.596550
148	62.982323
149	65.530937
150	64.221931
151	60.547012
152	60.601723
153	60.249050
154	61.781670
155	57.831253
156	64.298706
157	59.899818
158	66.364334
159	65.100639
160	61.496326
161	64.247513
162	67.497665
163	64.861977
164	63.667126
165	68.343781
166	63.160072
167	59.318520
168	60.165619
169	59.491734
170	64.463463
171	64.354080
172	64.442589
173	66.207611
174	62.208714
175	65.014374
176	62.531769
177	62.471889
178	65.750816
179	67.514206
180	66.521645
181	63.342117
182	66.926308
183	63.346878
184	65.703995
185	64.239365
186	65.544014
187	62.856239
188	63.268227
189	70.273521
190	69.741364
191	65.235619
192	65.002548
193	69.388702
194	71.684921
195	63.778008
196	66.593620
197	67.410034
198	69.065796
199	66.898903
200	63.415623
201	68.721024
202	71.039665
203	64.956329
204	68.849625
205	68.086205
206	62.175465
207	69.407509
208	66.017105
209	62.335735
210	62.976025
211	65.935097
212	68.598175
213	62.523006
214	61.150177
215	66.807358
216	70.210854
217	65.505226
218	63.624752
219	70.432030
220	63.315075
221	64.422852
222	67.316528
223	61.965252
224	67.707039
225	65.589340
226	65.610619
227	66.129372
228	60.656567
229	67.398460
230	60.749245
231	69.224998
232	71.962975
233	63.241207
234	65.696075
235	60.523483
236	61.351315
237	61.904976
238	63.889835
239	65.881584
240	64.545265
241	73.253799
242	61.167568
243	64.093765
244	67.252419
245	66.723709
246	64.431129
247	67.122795
248	70.438278
249	71.840775
250	67.595299
251	68.285347
252	69.544739
253	67.752007
254	61.529316
255	68.004326
256	67.158173
257	67.613937
258	69.070168
259	68.125931
260	67.809639
261	67.702629
262	68.381882
263	70.348190
264	69.759796
265	60.405777
266	65.214088
267	60.926334
268	67.201553
269	64.899376
270	67.043076
271	64.391533
272	67.648239
273	70.530334
274	66.851952
275	68.983719
276	67.023438
277	70.560371
278	69.600243
279	66.286926
280	67.707336
281	65.077400
282	59.695210
283	69.636543
284	77.816483
285	70.282272
286	59.218777
287	69.480309
288	61.973518
289	62.840393
290	64.790688
291	65.988182
292	69.510887
293	67.979324
294	67.883827
295	65.195068
296	69.671547
297	69.956696
298	71.394348
299	67.567245
300	67.289024
301	65.755928
302	71.850021
303	68.218826
304	63.741280
305	65.466476
306	67.782547
307	68.565445
308	68.533730
309	68.515472
310	66.616508
311	65.544434
312	73.107910
313	67.416817
314	58.303867
315	63.064995
316	64.728271
317	67.548080
318	65.250557
319	67.682373
320	68.752838
321	67.781570
322	66.848999
323	67.907738
324	67.993866
325	64.869423
326	67.764404
327	71.292969
328	67.965843
329	66.352310
330	69.033936
331	63.946495
332	67.498589
333	67.262024
334	64.968307
335	62.278000
336	67.568321
337	68.208572
338	66.892815
339	72.471466
340	66.156593
341	70.910606
342	62.267761
343	66.127487
344	61.861115
345	62.066898
346	63.849182
347	68.341553
348	66.179268
349	69.861511
350	65.493538
351	61.694866
352	71.019318
353	69.085625
354	62.176182
355	67.724228
356	66.398071
357	69.986641
358	65.376495
359	68.568535
360	68.207970
361	75.838326
362	71.471497
363	72.753548
364	70.780540
365	72.415161
366	72.165161
367	69.036575
368	73.139893
369	74.712852
370	73.893143
371	70.581917
372	75.717751
373	73.434418
374	72.724205
375	75.809143
376	74.181587
377	77.318565
378	74.067062
379	72.048256
380	69.434631
381	77.626915
382	73.744392
383	72.154366
384	82.501450
385	74.112350
386	75.191017
387	74.678864
388	75.629211
389	75.497055
390	75.696136
391	77.781296
392	76.724709
393	72.982834
394	70.326950
395	73.297935
396	76.248619
397	79.881607
398	79.068985
399	76.569633
400	70.154648
401	73.839134
402	74.855911
403	79.274986
404	71.989326
405	72.105927
406	73.963326
407	72.714569
408	78.631973
409	76.187157
410	72.839386
411	77.580864
412	76.920471
413	78.344124
414	74.120766
415	76.110313
416	81.324051
417	78.844147
418	78.279343
419	74.971184
420	79.761673
421	75.049011
422	79.851013
423	85.464394
424	78.176750
425	75.668076
426	79.153481
427	79.957634
428	78.857178
429	73.563789
430	77.885468
431	77.603096
432	80.056999
433	75.762932
434	72.702324
435	72.971680
436	79.144257
437	76.448692
438	77.282990
439	78.385506
440	76.534706
441	81.325066
442	80.112778
443	76.739677
444	77.530190
445	72.811981
446	74.920654
447	76.391441
448	74.552467
449	76.462761
450	78.015076
451	74.516106
452	79.864342
453	83.696388
454	73.893539
455	64.932350
456	76.849701
457	81.785149
458	75.035477
459	80.135925
460	74.641808
461	79.315941
462	78.067497
463	79.831009
464	81.003410
465	77.626518
466	76.849655
467	78.478104
468	71.748283
469	80.819000
470	81.204567
471	74.276901
472	73.104210
473	70.849091
474	81.024765
475	72.746529
476	69.146027
477	77.462013
478	79.220558
479	71.269859
480	68.616882
481	74.039711
482	79.751724
483	75.270531
484	72.938362
485	76.340614
486	74.752991
487	73.608337
488	75.046837
489	76.261330
490	76.122719
491	82.078896
492	74.168571
493	76.080124
494	77.516655
495	78.851578
496	74.045753
497	75.926254
498	82.814514
499	80.187607
500	72.715088
501	77.852272
502	70.528877
503	74.567513
504	77.313591
505	78.198601
506	75.449898
507	74.633804
508	76.334251
509	81.085312
510	82.106506
511	79.327667
512	78.625214
513	76.741447
514	76.274918
515	71.654739
516	73.979294
517	79.478165
518	79.826050
519	74.430923
520	74.268234
521	73.022888
522	77.011711
523	79.908195
524	77.746574
525	74.893005
526	77.348434
527	74.869728
528	72.119156
529	73.547813
530	74.575714
531	74.128052
532	78.871864
533	78.229553
534	74.663269
535	76.000008
536	78.349442
537	73.524895
538	75.252228
539	74.953407
540	77.878136
541	74.882767
542	72.255501
543	70.707619
544	71.920143
545	78.087296
546	72.355331
547	70.668686
548	75.596611
549	74.901543
550	70.858292
551	75.290001
552	65.965500
553	72.431297
554	76.808487
555	70.710976
556	71.188728
557	78.517555
558	78.280243
559	65.488754
560	65.319984
561	67.791023
562	63.002548
563	71.452309
564	70.349876
565	63.167389
566	65.866470
567	66.989937
568	70.999695
569	67.818596
570	67.881187
571	69.351997
572	65.984467
573	65.292992
574	62.258991
575	69.875244
576	63.452370
577	70.418472
578	69.198158
579	64.317780
580	64.889603
581	65.126053
582	66.456596
583	68.927139
584	62.597584
585	68.851929
586	68.305748
587	69.414742
588	66.590477
589	66.743576
590	69.037575
591	67.937141
592	65.286743
593	73.561028
594	67.262314
595	63.915539
596	66.271286
597	65.611534
598	65.120056
599	68.987885
600	64.555893
601	61.924202
602	66.817970
603	64.939629
604	65.183975
605	68.412193
606	63.116146
607	66.057190
608	67.130661
609	65.185684
610	64.811424
611	65.581169
612	69.695061
613	62.090649
614	62.443306
615	65.738029
616	65.389061
617	64.788498
618	64.772408
619	65.476891
620	72.955040
621	62.525738
622	63.229446
623	62.569710
624	65.060211
625	68.145065
626	62.390514
627	66.944847
628	62.345310
629	69.869759
630	62.593174
631	69.418983
632	72.402702
633	64.768768
634	72.279213
635	71.670891
636	65.204689
637	65.527023
638	62.858356
639	68.000862
640	64.753326
641	68.338028
642	65.146889
643	69.573189
644	64.144722
645	65.914291
646	70.432014
647	63.982742
648	66.894371
649	73.734070
650	64.855339
651	57.407932
652	63.714813
653	68.345184
654	58.897808
655	65.456802
656	64.528282
657	66.151176
658	69.330406
659	61.138088
660	64.624069
661	61.169304
662	70.427032
663	62.876770
664	66.491508
665	64.805672
666	62.627884
667	60.807400
668	66.828140
669	63.536846
670	66.317482
671	60.200466
672	67.975693
673	65.577751
674	64.457268
675	61.729031
676	59.754826
677	65.513924
678	62.768120
679	68.446823
680	66.772827
681	61.337067
682	62.922394
683	62.131336
684	62.770088
685	64.499313
686	61.124748
687	68.083313
688	63.385468
689	65.186363
690	64.996574
691	62.325287
692	64.121254
693	58.984299
694	60.444702
695	63.650799
696	61.594017
697	64.667007
698	66.145996
699	71.327568
700	66.904922
701	64.607178
702	68.272125
703	69.915413
704	64.267273
705	66.687325
706	65.630280
707	66.173317
708	67.705147
709	65.016258
710	64.741463
711	63.728500
712	66.209663
713	63.084919
714	58.125565
715	68.676445
716	64.248886
717	66.587296
718	57.977562
719	64.293968
720	67.582741
721	61.623055
722	67.884521
723	66.329414
724	67.247032
725	70.023384
726	67.360359
727	68.145500
728	73.565826
729	66.170120
730	66.939751
731	64.117966
732	65.707184
733	61.935215
734	65.549751
735	67.328270
736	64.622986
737	62.770935
738	68.597893
739	64.904427
740	65.459732
741	67.676773
742	61.608227
743	63.141926
744	69.339249
745	66.594795
746	66.796120
747	62.513615
748	65.090462
749	62.166996
750	68.878380
751	63.577950
752	67.707924
753	53.972466
754	67.519638
755	64.702667
756	63.416435
757	68.524231
758	63.447239
759	64.486649
760	67.682594
761	65.410751
762	58.613144
763	64.462135
764	66.239204
765	71.383942
766	61.163403
767	67.062820
768	68.867607
769	70.273811
770	70.937263
771	65.432205
772	70.704308
773	65.690575
774	69.147758
775	67.488991
776	67.786102
777	64.440819
778	65.149742
779	68.822075
780	63.504074
781	71.580894
782	68.831528
783	69.018768
784	68.126740
785	66.161827
786	63.406689
787	66.239479
788	64.736862
789	64.599960
790	62.420288
791	67.180313
792	63.016651
793	67.387131
794	64.881859
795	67.409607
796	61.121231
797	60.959557
798	57.836655
799	60.143478
800	63.483845
801	64.092308
802	60.667210
803	59.863071
804	61.147995
805	67.376373
806	62.092842
807	62.020290
808	60.885468
809	62.899445
810	60.988117
811	62.849094
812	64.041893
813	66.273613
814	61.976700
815	66.427544
816	64.647820
817	64.376411
818	61.710651
819	64.763542
820	63.374737
821	60.944981
822	65.416321
823	63.273937
824	62.984413
825	60.018929
826	65.067589
827	63.476025
828	67.514000
829	65.527672
830	70.558746
831	66.072708
832	68.234406
833	62.375427
834	63.036179
835	65.568672
836	64.049644
837	63.157333
838	70.945961
839	68.100189
840	65.490356
841	69.963562
842	66.347160
843	60.997932
844	65.161461
845	67.040070
846	63.045753
847	64.297295
848	65.612595
849	65.013107
850	65.507103
851	63.914848
852	64.975105
853	66.473396
854	65.303520
855	70.539284
856	63.214886
857	61.149673
858	66.431053
859	63.379833
860	64.550606
861	64.347847
862	64.381760
863	63.355961
864	65.300056
865	62.213932
866	65.531532
867	69.224800
868	69.073402
869	63.704800
870	63.861019
871	63.987030
872	64.464035
873	64.218864
874	63.552753
875	64.300652
876	69.259758
877	70.195595
878	63.794018
879	65.091797
880	61.778824
881	64.261444
882	65.238564
883	59.942600
884	65.351685
885	68.552406
886	67.106003
887	63.601227
888	62.173096
889	65.230179
890	61.815029
891	62.931026
892	63.876587
893	63.263031
894	68.025139
895	63.947170
896	66.932274
897	66.898834
898	63.706924
899	72.889526
900	61.650654
901	64.621445
902	62.958416
903	65.497803
904	64.511925
905	64.663025
906	63.838924
907	63.672638
908	63.558731
909	81.878052
910	59.976185
911	62.041977
912	66.756523
913	64.118126
914	65.850723
915	64.566307
916	61.791603
917	64.488266
918	67.758514
919	62.301231
920	64.192574
921	62.209549
922	63.543621
923	65.041603
924	66.288902
925	69.074501
926	64.313354
927	64.459465
928	62.357449
929	69.482002
930	69.419167
931	63.300953
932	67.458054
933	62.950317
934	60.091682
935	66.778732
936	68.027138
937	67.504295
938	66.051750
939	63.730091
940	63.957081
941	70.457962
942	68.529144
943	61.156742
944	67.314552
945	66.133240
946	67.347267
947	67.592499
948	58.548107
949	63.577095
950	71.633163
951	66.202484
952	66.685616
953	63.383221
954	66.792770
955	66.150757
956	66.783806
957	66.125259
958	63.338306
959	69.141258
960	68.860703
961	66.602737
962	68.317337
963	64.894966
964	61.556000
965	67.400543
966	66.461739
967	65.268044
968	67.968346
969	58.689911
970	61.534637
971	67.794685
972	65.702797
973	67.718498
974	67.931274
975	66.570488
976	65.116562
977	65.835457
978	60.948402
979	68.706978
980	65.451355
981	64.779778
982	61.604012
983	60.699654
984	59.398571
985	61.157883
986	69.091614
987	66.295700
988	60.563221
989	69.849129
990	62.270794
991	66.207550
992	63.069843
993	67.233124
994	67.579323
995	68.134140
996	67.458893
997	65.703659
998	67.608932
999	70.770248
1000	65.010941
1001	68.198311
