# Supplementary material for: Short-wavelength-sensitive 2 (Sws2) visual photopigment models combined with atomistic molecular simulations to predict spectral peaks of absorbance
Source: PLoS Comput Biol. 2020 Oct 21;16(10):e1008212. doi: 10.1371/journal.pcbi.1008212 (PMC7605715; doi:10.1371/journal.pcbi.1008212)
Supplement: S1 File — (ZIP) [file pcbi.1008212.s007.zip › S1_File/O-latipes-SWS2-B-Angles/Torsion-3.dat]

0	-0.284118
1	-10.090343
2	7.515050
3	-0.937532
4	-2.668251
5	-0.473712
6	16.757128
7	6.446713
8	-0.391305
9	1.253054
10	-11.999372
11	4.124913
12	20.338987
13	-4.547089
14	1.044613
15	-2.879877
16	13.654604
17	-8.764715
18	5.156453
19	-4.325193
20	-0.136484
21	3.096333
22	-13.574566
23	2.190317
24	-12.708579
25	2.641443
26	11.061331
27	11.243652
28	0.979467
29	9.062458
30	7.005150
31	-6.718097
32	12.605249
33	-3.031966
34	13.239421
35	-7.491508
36	-10.741966
37	-10.057439
38	6.161318
39	17.885214
40	4.192573
41	-12.476138
42	-0.795884
43	-7.226420
44	-4.240513
45	5.015452
46	-8.303129
47	-3.986096
48	-8.465368
49	-3.363532
50	0.497183
51	0.101265
52	5.272641
53	18.384441
54	-5.808566
55	-5.612486
56	-7.010697
57	6.374175
58	4.608223
59	5.807533
60	-8.552583
61	17.857882
62	-4.249360
63	8.209957
64	-8.831584
65	9.781291
66	-0.562566
67	-4.022423
68	-8.741737
69	4.501468
70	-7.329291
71	6.169578
72	-3.608637
73	1.110914
74	-0.952965
75	4.127428
76	-8.231009
77	-9.373121
78	0.385050
79	7.233243
80	4.277380
81	8.443581
82	14.665253
83	-2.759078
84	-0.182876
85	2.088665
86	-5.395179
87	3.845265
88	-2.846468
89	10.929672
90	7.568764
91	-10.464138
92	2.298101
93	-6.720181
94	7.143846
95	12.055253
96	-4.142691
97	-6.619576
98	-7.677139
99	5.676378
100	2.502242
101	2.918526
102	13.768271
103	14.533237
104	-2.474758
105	6.953937
106	2.636192
107	3.483683
108	7.377150
109	0.703484
110	-13.818005
111	1.733324
112	0.324190
113	9.850104
114	0.636128
115	2.296782
116	2.291043
117	10.543760
118	7.727998
119	0.548589
120	5.441130
121	-0.290806
122	-2.741053
123	7.958094
124	-3.937839
125	8.917257
126	10.341103
127	11.087744
128	21.430815
129	8.788657
130	-3.628926
131	13.590284
132	-2.871822
133	11.298084
134	12.271431
135	-6.454800
136	3.005579
137	-6.342663
138	11.209814
139	3.588141
140	7.996921
141	-5.875034
142	4.172732
143	0.265565
144	11.799541
145	-0.646434
146	2.601299
147	5.946398
148	-6.364965
149	1.622163
150	2.931560
151	-8.031167
152	10.947058
153	12.741006
154	0.261153
155	-1.089822
156	8.667347
157	1.500216
158	-4.054508
159	8.868649
160	-2.775963
161	10.023417
162	-3.308094
163	11.471471
164	2.409163
165	-1.071291
166	5.549873
167	-4.809729
168	-4.094861
169	12.244614
170	4.336709
171	-5.954641
172	-2.333944
173	-1.918212
174	2.100307
175	7.112787
176	7.257870
177	-1.111570
178	3.710844
179	9.562139
180	-2.388269
181	7.767278
182	3.525704
183	4.789765
184	1.665693
185	-14.082984
186	8.490144
187	2.421830
188	11.007021
189	-4.176484
190	0.583160
191	3.044675
192	-6.432981
193	-8.490870
194	1.799801
195	-10.669695
196	-10.471954
197	10.491856
198	-1.443560
199	-3.208023
200	2.994277
201	-6.082936
202	-9.924623
203	4.237346
204	5.900887
205	0.133784
206	2.471809
207	-0.554222
208	-4.270792
209	-10.170352
210	-10.108393
211	3.807512
212	-1.898625
213	2.111570
214	-5.939177
215	16.887581
216	4.309054
217	-3.203830
218	-1.568982
219	-1.384088
220	-1.226671
221	13.209772
222	-7.555708
223	7.311251
224	-0.415621
225	9.766674
226	0.782305
227	-4.028376
228	1.752510
229	6.021979
230	-0.409982
231	2.627138
232	16.130459
233	11.251683
234	-2.767632
235	8.249394
236	-7.201325
237	8.955070
238	2.645978
239	-6.740345
240	3.515210
241	-6.909195
242	-4.042773
243	-10.572422
244	8.666337
245	7.394665
246	0.696902
247	-3.078124
248	-6.132493
249	-8.136262
250	-0.734530
251	-12.214645
252	-4.680551
253	-2.754416
254	-10.372891
255	7.043218
256	4.744765
257	10.830458
258	-5.680813
259	11.955163
260	1.838341
261	0.881369
262	2.330126
263	-0.835136
264	5.242257
265	1.309410
266	0.532324
267	-2.309165
268	-0.570400
269	-3.409730
270	2.603828
271	-3.151968
272	1.435288
273	2.563766
274	-7.923667
275	-4.473827
276	0.421116
277	-8.645727
278	-15.113832
279	-4.829989
280	-7.683358
281	-7.773862
282	12.881665
283	5.790024
284	-0.807015
285	8.583244
286	6.298402
287	-8.197152
288	-8.458927
289	4.910941
290	12.809430
291	11.051092
292	-2.815075
293	-2.532423
294	-5.472551
295	-2.868493
296	8.945090
297	18.817923
298	-6.605270
299	8.895222
300	-7.121567
301	11.064535
302	15.017945
303	9.972727
304	3.510684
305	1.678240
306	13.056363
307	-16.716974
308	-11.897230
309	-1.626475
310	-1.704679
311	-5.818441
312	7.815977
313	-1.838027
314	7.927303
315	12.200307
316	0.053240
317	7.342739
318	-6.575639
319	18.480686
320	1.551140
321	-4.339400
322	-9.977241
323	9.909300
324	-7.873176
325	5.795043
326	14.996169
327	2.260806
328	1.882095
329	20.651754
330	6.376904
331	-1.093001
332	-1.514062
333	6.606985
334	11.159764
335	9.698159
336	-6.116318
337	1.406564
338	-4.754374
339	13.205105
340	2.420025
341	6.511127
342	-9.719833
343	17.156317
344	-0.684448
345	-3.568774
346	4.816708
347	16.038837
348	10.207990
349	-2.719617
350	17.643780
351	-2.399078
352	1.511647
353	-5.996838
354	-5.027331
355	-1.875993
356	4.348801
357	6.435685
358	-0.536458
359	-11.881016
360	2.363022
361	12.188721
362	4.582775
363	-2.551410
364	-1.292785
365	-6.648664
366	-1.228196
367	-4.999550
368	-1.237498
369	-4.963476
370	3.500868
371	3.079212
372	6.365211
373	9.381710
374	-4.457510
375	-3.984717
376	-5.163186
377	1.796280
378	7.829373
379	2.002870
380	4.840907
381	2.172316
382	7.153665
383	6.773221
384	-5.598038
385	1.193518
386	22.484163
387	2.986952
388	8.493225
389	7.988945
390	0.379994
391	-2.966425
392	10.577512
393	-1.658064
394	-4.271637
395	-17.777403
396	16.424665
397	-3.522829
398	7.114975
399	5.640733
400	2.576765
401	3.204154
402	1.545570
403	0.038130
404	24.019991
405	2.840304
406	-3.088909
407	10.338937
408	-15.310400
409	-5.656673
410	-9.465961
411	-5.130217
412	3.167840
413	-4.674978
414	12.768024
415	9.530335
416	3.405077
417	1.850446
418	-8.074455
419	2.267612
420	4.866774
421	-6.707171
422	9.216360
423	19.430939
424	11.736730
425	-4.860269
426	4.627664
427	-8.358192
428	3.250394
429	16.183989
430	9.056137
431	-3.210537
432	12.822074
433	7.592643
434	-2.603127
435	-5.317311
436	18.063820
437	7.681530
438	11.900198
439	-2.705012
440	10.690589
441	-1.070059
442	-4.264053
443	-4.950925
444	2.437773
445	-4.029791
446	-10.414049
447	14.883494
448	6.870734
449	-1.545066
450	2.057626
451	9.069346
452	3.894183
453	-1.949212
454	5.744100
455	-18.382090
456	3.756054
457	-0.541376
458	-2.167748
459	-4.766773
460	-7.929562
461	-10.669461
462	1.719435
463	-2.948634
464	1.216166
465	-8.505629
466	-9.292046
467	9.242154
468	3.567148
469	11.127990
470	-1.029662
471	4.094776
472	-2.498787
473	5.422114
474	-9.370133
475	11.634773
476	3.362486
477	3.872075
478	3.088439
479	3.939723
480	3.224756
481	2.772219
482	-7.210763
483	8.842899
484	-1.491168
485	-0.132329
486	-0.383147
487	-6.943638
488	17.378708
489	-3.441363
490	5.542467
491	12.023221
492	7.218178
493	4.625800
494	2.448198
495	-0.183676
496	7.024805
497	6.386561
498	2.275487
499	1.441192
500	-7.332539
501	3.941860
502	2.726719
503	9.094810
504	14.715733
505	-2.109494
506	10.304505
507	6.871874
508	0.576626
509	5.639651
510	2.917418
511	1.118430
512	-9.947343
513	5.862983
514	6.489445
515	-2.822608
516	-6.777839
517	3.671673
518	7.851524
519	4.249053
520	5.936355
521	-2.031041
522	-2.330705
523	-0.442892
524	-5.513355
525	-5.642595
526	-5.704951
527	-5.790958
528	3.035836
529	2.880534
530	-13.086042
531	3.500845
532	14.719339
533	10.585381
534	-4.377960
535	13.343295
536	9.683367
537	6.381064
538	-3.306945
539	3.092376
540	-4.618191
541	-5.235442
542	-9.872883
543	-5.650786
544	-3.649989
545	-4.371649
546	8.164156
547	5.865168
548	2.154171
549	0.554663
550	-4.020866
551	-0.899664
552	17.407669
553	4.580939
554	-8.376261
555	6.458062
556	-3.999713
557	-2.284435
558	0.603952
559	5.876865
560	-2.266828
561	3.885196
562	4.839720
563	-2.237369
564	-2.836465
565	-5.601079
566	-5.969605
567	17.409584
568	1.573436
569	1.507335
570	2.126754
571	-4.800178
572	15.949628
573	0.520889
574	-0.131970
575	6.333976
576	7.501676
577	12.648985
578	-1.277100
579	-17.367975
580	1.046677
581	6.717087
582	-3.358937
583	-0.717336
584	-6.619883
585	10.240967
586	3.494961
587	3.306491
588	-3.034090
589	-7.026847
590	11.050991
591	2.624532
592	-0.549949
593	-5.616700
594	-1.119390
595	0.920133
596	-4.032193
597	10.391962
598	-4.868746
599	0.332747
600	1.497556
601	-1.278142
602	7.139379
603	5.890826
604	-5.081576
605	3.516717
606	6.630643
607	5.714598
608	0.307817
609	3.301773
610	-6.829300
611	-6.113457
612	4.438458
613	6.957721
614	8.099559
615	-3.312306
616	11.782544
617	-1.919279
618	0.275387
619	1.930249
620	13.877780
621	2.719526
622	-5.908948
623	13.324674
624	-4.275419
625	-0.004153
626	-3.359212
627	2.189777
628	6.011699
629	4.771337
630	3.335171
631	6.500306
632	-7.690276
633	10.568644
634	-7.888500
635	-12.270676
636	6.802612
637	9.199541
638	2.200742
639	12.051259
640	-0.282683
641	-10.350695
642	-2.134681
643	4.096645
644	-7.873417
645	-0.906119
646	9.761157
647	-0.530528
648	7.861643
649	-1.852543
650	9.317076
651	4.122181
652	-2.470711
653	-1.318874
654	12.695824
655	1.185233
656	-6.802376
657	0.232448
658	7.051540
659	2.678953
660	1.573019
661	3.538183
662	5.709741
663	4.929094
664	-19.141804
665	-11.796693
666	-1.076574
667	-10.095152
668	11.383823
669	-2.331207
670	-0.356800
671	6.884260
672	-1.773971
673	-5.134864
674	-1.158900
675	8.175470
676	8.677075
677	-2.203309
678	10.376335
679	-0.687869
680	2.679774
681	9.432610
682	2.054668
683	-5.639811
684	0.402619
685	10.104048
686	15.847431
687	-4.384850
688	0.099008
689	-2.615936
690	6.182838
691	-14.640178
692	-10.985435
693	2.399822
694	7.708942
695	-0.420165
696	7.513540
697	2.674618
698	-0.053667
699	-9.811723
700	-2.313984
701	-2.771117
702	-1.747092
703	-3.043154
704	-3.685712
705	-5.524054
706	-1.711601
707	-6.824979
708	5.263305
709	6.495726
710	4.594479
711	-5.250567
712	-0.084032
713	-0.793955
714	2.995205
715	8.840185
716	12.748384
717	5.603761
718	-3.657605
719	14.023637
720	0.063024
721	-5.031221
722	4.555664
723	12.070421
724	-2.508740
725	3.840165
726	3.477953
727	-6.902793
728	-5.052713
729	2.387619
730	-0.677493
731	1.820768
732	-6.499560
733	7.995229
734	4.864785
735	0.464308
736	1.208147
737	3.952809
738	-2.851231
739	9.484322
740	-2.805537
741	12.267089
742	-6.490545
743	-6.119761
744	2.163072
745	17.723434
746	7.473619
747	1.872891
748	1.970622
749	2.355840
750	-7.602790
751	-0.552292
752	-0.564114
753	3.012619
754	-16.140562
755	3.962427
756	-0.438921
757	-4.078050
758	7.286552
759	-2.475950
760	14.103088
761	7.120068
762	-5.972427
763	6.041660
764	7.102232
765	5.996903
766	-13.199077
767	-8.204698
768	1.463197
769	6.405686
770	2.494073
771	4.026332
772	1.026692
773	3.775240
774	2.689898
775	9.362060
776	0.344944
777	-2.381730
778	10.662221
779	-5.909598
780	-4.925268
781	2.364113
782	5.602042
783	6.707142
784	4.663159
785	-5.774768
786	-9.161402
787	-0.511605
788	-8.593750
789	-6.642234
790	0.469667
791	-0.051581
792	8.280458
793	7.440856
794	5.927855
795	-6.559879
796	8.764882
797	6.922948
798	2.441367
799	3.541745
800	-5.403082
801	-1.200078
802	0.363259
803	-0.878650
804	-4.163428
805	0.704022
806	12.752962
807	-3.089009
808	-2.891229
809	1.466150
810	3.348344
811	-5.262658
812	1.480195
813	-14.591002
814	-4.371232
815	-7.126667
816	-0.453498
817	1.573645
818	8.768687
819	-15.332933
820	-3.227978
821	5.933908
822	6.963253
823	6.009140
824	14.085081
825	-5.810293
826	5.700169
827	-0.076064
828	0.796178
829	-0.866146
830	11.772485
831	0.553824
832	0.693444
833	-7.762691
834	1.863559
835	-6.946816
836	28.479847
837	3.607216
838	-1.385535
839	-1.304090
840	9.002259
841	3.848997
842	1.446023
843	-6.934723
844	-5.278902
845	1.810882
846	3.311739
847	6.022008
848	0.600754
849	-3.393094
850	-7.422833
851	-2.327467
852	-1.754514
853	16.162985
854	-9.469050
855	0.433695
856	-4.864767
857	-5.217047
858	8.320687
859	-6.490448
860	-2.729807
861	8.867545
862	1.541154
863	-8.518404
864	7.790572
865	-9.163211
866	2.978711
867	8.063421
868	0.213173
869	0.404058
870	-2.779858
871	4.664324
872	-6.751566
873	12.438480
874	-7.759586
875	14.778075
876	-15.195387
877	7.065823
878	-11.098323
879	-12.335105
880	-11.541128
881	-7.099287
882	1.163994
883	-4.962800
884	1.923199
885	-6.154119
886	-5.640012
887	-3.894300
888	13.487026
889	13.169436
890	3.121839
891	-5.533625
892	-6.182677
893	2.288185
894	-1.509847
895	-13.296215
896	12.555598
897	-1.245244
898	-5.479755
899	1.797453
900	-9.904379
901	7.867227
902	-2.755651
903	-0.080181
904	-6.511828
905	4.739263
906	-10.297188
907	2.909890
908	-9.333982
909	-7.265269
910	-11.611650
911	4.574873
912	11.206345
913	15.433834
914	3.083738
915	-9.928509
916	6.106679
917	7.800818
918	13.213037
919	-7.830798
920	5.299032
921	5.129233
922	11.680420
923	8.390124
924	-10.843504
925	1.195814
926	12.564795
927	7.220586
928	-7.971218
929	7.592380
930	3.809446
931	-4.193627
932	-12.873271
933	0.047202
934	-2.430269
935	4.438324
936	10.693629
937	-2.612225
938	3.231988
939	-2.413222
940	4.257278
941	-12.311887
942	-8.079695
943	-17.865980
944	9.805975
945	9.552198
946	-4.012542
947	2.365200
948	-3.480993
949	-11.655882
950	-2.007547
951	-2.751320
952	-9.863378
953	-10.875721
954	2.367888
955	20.296942
956	0.018544
957	-13.930490
958	-3.600632
959	0.819747
960	1.520925
961	2.899920
962	2.922477
963	-15.724727
964	5.290243
965	-2.062957
966	11.583759
967	11.612356
968	-5.866795
969	10.542245
970	12.998839
971	-8.488446
972	-4.654805
973	-6.539495
974	-3.667760
975	1.225297
976	-4.027225
977	-2.745455
978	-9.941709
979	1.900548
980	9.575934
981	5.746677
982	-6.553158
983	3.661421
984	-6.140635
985	7.763652
986	4.645873
987	-5.461169
988	6.209192
989	-6.945795
990	8.121574
991	-6.808857
992	7.083541
993	-7.158799
994	0.180882
995	-6.940751
996	-10.291330
997	8.357707
998	3.227087
999	-2.840383
1000	-3.201073
1001	1.801636
