# Supplementary material for: Short-wavelength-sensitive 2 (Sws2) visual photopigment models combined with atomistic molecular simulations to predict spectral peaks of absorbance
Source: PLoS Comput Biol. 2020 Oct 21;16(10):e1008212. doi: 10.1371/journal.pcbi.1008212 (PMC7605715; doi:10.1371/journal.pcbi.1008212)
Supplement: S1 File — (ZIP) [file pcbi.1008212.s007.zip › S1_File/O-latipes-SWS2-B-Angles/Torsion5-360.dat]

0	164.450836
1	155.383591
2	176.377762
3	173.958755
4	164.842636
5	164.612839
6	176.285828
7	172.000427
8 183.093
9	179.151703
10	174.287140
11	168.171127
12	174.982697
13	171.570114
14	163.177872
15	144.017456
16	162.464462
17	162.364395
18	176.734894
19	171.710709
20 180.146
21	171.148727
22	167.224487
23 184.279
24	157.007339
25	177.580917
26	156.528015
27 184.331
28 180.422
29	165.922668
30	161.204910
31	172.440506
32	173.803833
33	158.399933
34	175.285202
35	137.367172
36	142.330734
37	153.813751
38 185.969
39	178.406311
40	170.551987
41 189.113
42	150.246811
43	151.963364
44	176.451065
45	161.047699
46	171.446320
47	163.536545
48 186.798
49	179.544205
50	177.423660
51	176.173981
52	173.275269
53	160.788803
54	149.081177
55	147.271027
56	166.145401
57	179.940369
58 182.781
59 189.77
60	179.939682
61	157.832153
62	175.449814
63	166.154282
64	171.757507
65	140.658249
66	179.517471
67	154.356979
68	178.497070
69	173.476990
70	145.121399
71	137.238373
72	142.639984
73	139.170914
74	144.733612
75	156.175064
76	153.005768
77	152.438873
78	156.085190
79	132.105164
80	177.431717
81	145.931091
82	156.727661
83	159.111252
84	139.225555
85	149.179352
86	174.318863
87	137.356567
88	140.818115
89	160.034454
90	134.963470
91	147.879883
92 184.056
93	151.565399
94	165.316132
95	149.967056
96	166.024368
97	140.600586
98	154.378098
99	175.995728
100 192.565
101 184.723
102 193.37
103	166.358475
104	158.723602
105	132.860458
106 181.217
107	148.290527
108	169.967056
109	170.096466
110 189.249
111	167.633972
112	168.718628
113	172.314880
114	175.035202
115	165.815186
116	179.116760
117	177.043808
118	179.504120
119	171.688202
120	175.663803
121	138.733810
122	153.066788
123	171.937347
124	145.221436
125	165.608063
126	146.123016
127 188.014
128	169.298691
129	169.082611
130	175.334747
131 181.754
132	162.921234
133	177.078613
134 191.516
135 195.827
136	168.340897
137	175.822952
138	141.608963
139	179.544937
140	156.484283
141	148.501312
142	149.737518
143	169.652283
144 181.11
145	155.884888
146 191.566
147	170.935745
148	173.079697
149 188.572
150 186.658
151 189.845
152	168.920380
153 191.219
154	166.050949
155	169.048279
156	161.792343
157	176.773605
158	162.844849
159	159.627975
160	156.487717
161	144.941727
162	176.866638
163	175.080917
164	130.676392
165	156.971405
166	158.926865
167	161.079971
168	131.646255
169	142.987686
170	154.169159
171	148.326141
172	150.285080
173	174.566315
174	157.015717
175	162.910660
176	159.317764
177	156.418228
178	179.154068
179	179.889557
180	168.712219
181 190.131
182 200.744
183	157.416367
184 197.941
185 195.443
186 182.965
187 185.69
188 187.403
189 192.051
190 180.092
191	165.851608
192 188.943
193 184.134
194 182.187
195	174.362534
196	175.270294
197	174.029358
198	179.719650
199 187.825
200	175.968033
201	157.430847
202 182.124
203 201.587
204	155.320740
205	174.461929
206 184.583
207 190.543
208	173.208588
209 198.123
210 180.729
211	179.498215
212 184.928
213 191.893
214	170.829239
215	176.119629
216	171.322540
217	160.877472
218	172.917999
219	160.791214
220	178.685333
221	179.158966
222 181.664
223	178.624146
224 186.272
225	151.799149
226	172.837463
227	174.551834
228 186.411
229	167.611755
230 184.984
231 192.025
232 193.146
233	169.423325
234	157.352829
235	177.699493
236 180.938
237 191.145
238	174.465866
239 187.302
240	174.026154
241 181.475
242	170.341553
243 190.356
244 187.327
245	160.663116
246	175.535141
247	175.138412
248 197.054
249 187.103
250 182.632
251	177.794174
252 188.417
253	171.977280
254 181.596
255	172.104782
256	136.168793
257 183.88
258	173.098145
259	174.246796
260	174.632538
261 187.536
262	176.600647
263 191.13
264	164.600082
265	170.912704
266 186.416
267	176.351181
268 180.494
269 199.65
270	178.805557
271 184.308
272 195.188
273 192.498
274 186.207
275 185.249
276	178.676056
277 185.503
278	157.525192
279	168.095276
280 185.016
281	175.615585
282 195.361
283 185.785
284 189.593
285	170.508621
286 189.624
287 185.648
288 188.058
289 185.579
290	177.942657
291	177.518478
292 196.137
293 185.853
294 181.716
295 189.918
296 189.914
297 186.809
298 185.651
299	177.260834
300 187.745
301	159.565674
302 186.59
303 186.891
304 185.008
305 183.133
306 187.364
307 183.475
308 181.169
309	173.382736
310 185.237
311 192.16
312	176.089828
313	175.384079
314	170.470764
315	172.235260
316 187.911
317 185.909
318 190.689
319 188.774
320 191.435
321 181.28
322 186.92
323	176.978531
324 187.326
325 186.043
326	178.816864
327	171.901566
328 189.109
329	178.704880
330	154.622757
331	168.981873
332	179.427536
333 201.135
334 186.74
335 198.493
336	171.925934
337	172.334946
338 188.133
339	172.513550
340 181.744
341	170.663361
342 183.564
343 187.536
344	163.313583
345 190.014
346 186.184
347 181.028
348	159.209000
349	162.197571
350 188.911
351	142.555817
352 193.017
353 183.854
354	176.682480
355 186.647
356	179.509338
357	167.418533
358 189.914
359 183.396
360 191.629
361	162.729294
362 190.083
363 185.892
364 181.169
365	177.806503
366	166.551987
367	170.890961
368	171.871109
369	161.014465
370	151.510406
371	168.801712
372	178.480042
373	174.810928
374 184.192
375 190.676
376	147.635498
377	156.739243
378 186.217
379	172.470581
380	171.064087
381	148.963028
382	148.393173
383	175.141983
384	166.388489
385	159.942383
386 185.099
387	173.934387
388 188.742
389	159.736313
390 181.892
391	164.166229
392	170.831345
393	175.287354
394 193.297
395	169.389984
396 186.202
397	148.559845
398 184.459
399	177.541779
400	174.555130
401	172.658218
402 189.736
403	164.769897
404	178.964035
405	179.389709
406 183.923
407 182.749
408	178.926437
409 191.192
410	161.788559
411	169.426254
412	171.950989
413 186.866
414	172.954819
415	174.789185
416	169.573410
417	174.114334
418	171.460968
419	147.426422
420	178.819382
421	173.919601
422	148.489273
423	173.592239
424	170.341339
425	152.188309
426 186.138
427	165.672607
428	169.146561
429 182.935
430	179.348969
431	168.230560
432	175.351273
433 202.931
434	178.718124
435	165.210678
436 188.822
437	175.992630
438	166.123505
439	156.542953
440	152.142868
441	174.078003
442	173.470016
443	165.677704
444	158.247192
445 187.443
446	146.729446
447	154.353180
448 197.949
449	169.228470
450	175.333420
451	156.260269
452	155.252441
453 180.261
454	156.360153
455 181.706
456	157.297104
457	177.049484
458	156.310272
459 186.218
460 184.637
461	170.770828
462	150.568802
463	168.896652
464 182.79
465	172.288727
466	174.805695
467	151.230530
468 186.013
469	176.697296
470 187.116
471	168.157547
472	173.685806
473 180.548
474	176.104965
475 182.244
476	175.730652
477	166.307892
478	170.677444
479	179.903046
480 187.441
481	171.867996
482	157.911743
483	175.376190
484	170.539581
485	179.052719
486	179.724564
487	162.398621
488 189.795
489	165.901184
490	165.265198
491	162.537460
492	163.748291
493 185.843
494	159.612274
495	148.736343
496	176.114349
497	171.805847
498	168.292023
499	176.083878
500	178.433884
501	165.760529
502	173.916397
503	176.762222
504	159.945251
505	176.030838
506 183.806
507	170.823608
508 180.196
509	170.472443
510	165.021591
511	178.790863
512 185.236
513 186.061
514 190.502
515 196.479
516	166.440948
517	176.250214
518	158.145004
519 185.978
520	177.934677
521	176.835846
522	157.430588
523 188.062
524 191.425
525	170.860291
526 185.875
527	169.372681
528	170.743744
529 189.426
530	172.899139
531 191.791
532	155.429352
533	168.237320
534 194.963
535	163.547836
536 186.484
537	167.083832
538	172.767899
539	179.216232
540	157.186920
541 182.169
542 182.502
543 191.435
544	164.844650
545	178.728638
546	165.088867
547	166.911835
548	175.408264
549 193.307
550	159.797958
551	179.373871
552 196.996
553	160.191467
554	167.393326
555 183.937
556	156.600616
557 182.874
558 186.003
559	175.227478
560	178.747269
561 193.844
562 187.049
563	179.395279
564	178.497757
565 198.021
566 181.243
567	179.301331
568 182.396
569 191.448
570 192.298
571	175.534805
572 192.604
573 198.383
574	177.375793
575 193.587
576 189.426
577 184.217
578 190.563
579 185.171
580 182.561
581 189.15
582 180.745
583 193.782
584 198.463
585 186.607
586 193.677
587 192.386
588 193.493
589 191.272
590 189.142
591 194.685
592 196.154
593	174.220306
594 196.161
595	179.747787
596	178.312683
597 186.046
598	174.591644
599 183.284
600	172.956604
601	177.109085
602 182.413
603	172.858246
604	179.241486
605	148.829041
606	179.611313
607 188.441
608 180.615
609 187.941
610	167.548752
611	152.571259
612	147.668381
613	173.779938
614	174.979584
615	154.398499
616 190.61
617	173.882034
618	175.843948
619	176.068314
620	178.501389
621 187.507
622	173.098602
623 191.065
624	173.206314
625 200.078
626	143.684677
627 199.54
628	167.779465
629	172.988541
630 200.94
631	173.467392
632 190.572
633	173.433701
634 187.734
635	175.994141
636	177.915665
637 180.172
638 181.588
639	168.310501
640 209.92
641 195.325
642 189.161
643 182.881
644 187.521
645 195.228
646 180.582
647	157.431839
648	170.156815
649	177.976990
650 187.683
651 182.04
652 182.887
653	160.030029
654 197.213
655 183.258
656 180.598
657	171.456085
658	179.188416
659 195.118
660 182.323
661 184.159
662 181.521
663 188.441
664 191.468
665 187.576
666	178.991821
667	173.443909
668	179.437347
669	177.959473
670	162.949478
671 193.394
672 187.775
673	173.545074
674 191.035
675	178.616867
676 185.399
677	179.140289
678 189.536
679	176.340088
680 191.55
681 190.422
682 190.554
683	172.699387
684 185.578
685 181.637
686	173.858856
687	167.031876
688 182.274
689 200.957
690	163.557175
691 194.26
692 190.553
693 193.615
694 191.064
695	176.727646
696	177.608749
697 189.421
698 190.829
699	179.842285
700 185.017
701	174.612991
702	179.090561
703 191.627
704 195.596
705	173.827576
706 188.546
707 196.794
708 187.22
709	172.085999
710 184.514
711 193.002
712 203.732
713 184.58
714	173.447693
715 194.118
716 191.118
717 189.16
718 195.488
719 192.838
720	175.842728
721 191.127
722	176.532700
723 183.163
724 184.791
725 187.491
726 188.168
727 190.941
728 186.657
729 188.071
730 180.641
731 190.665
732 208.404
733 180.576
734	174.632202
735 194.815
736 188.77
737 183.823
738 185.852
739	173.208206
740 186.434
741 194.192
742	173.189392
743 189.226
744 180.888
745 191.569
746 187.235
747 190.033
748 193.084
749 195.742
750 191.278
751 183.647
752 186.013
753	178.121979
754 191.048
755	176.781357
756	163.636307
757 187.553
758	176.271454
759 199.494
760 182.211
761 188.724
762 193.04
763 187.026
764 198.266
765	178.541824
766 208.927
767	178.595276
768 181.985
769 193.688
770 183.161
771	174.002258
772	176.136871
773 184.948
774 180.385
775 181.58
776 192.167
777	173.065445
778 197.635
779	178.565918
780 191.395
781	179.638702
782 188.866
783	177.415375
784	178.647614
785 196.336
786 186.953
787	178.691696
788 182.201
789	168.551010
790 196.79
791 189.523
792	178.092529
793	177.138000
794 198.159
795 200.826
796 180.82
797	179.348572
798 184.362
799	168.567825
800 189.694
801 205.971
802 197.139
803 181.583
804 188.39
805	176.466324
806 195.436
807	177.332977
808 182.735
809	173.699814
810 192.974
811 185.071
812	165.186493
813 189.192
814 186.102
815 189.772
816 193.635
817 180.824
818	164.006546
819 189.557
820	174.163757
821 185.555
822	175.055115
823 189.469
824 186.66
825 190.363
826 194.205
827	169.713196
828 182.025
829 182.742
830 183.024
831 186.41
832 199.836
833 187.683
834 186.633
835	175.889801
836	167.036621
837 184.32
838 185.825
839 185.04
840 186.21
841	174.420212
842 191.215
843 192.933
844 192.197
845 193.853
846 190.762
847	177.312546
848 193.909
849 187.963
850	169.811356
851	158.195404
852	174.967285
853	167.825089
854 185.396
855	171.226364
856 193.167
857	163.920410
858 186.238
859 187.772
860 181.554
861	152.336014
862	170.008621
863	172.564148
864 202.283
865 191.737
866	173.454117
867 180.31
868 180.434
869 181.969
870 189.532
871	179.983444
872 183.681
873 189.461
874	179.227386
875	171.873352
876 182.5
877	179.373123
878	175.837448
879 193.496
880 182.617
881	176.504974
882 181.546
883	161.803925
884	167.302521
885 185.413
886 187.958
887 182.055
888 181.026
889 195.05
890	170.120956
891	174.631851
892	171.097153
893 184.298
894	179.238113
895 182.598
896	173.545807
897	172.539108
898	174.321487
899 191.366
900	172.036530
901 199.316
902	175.655594
903	168.995209
904	171.725128
905 183.26
906 193.373
907	174.022858
908	178.230423
909	171.219696
910 182.172
911 206.745
912 184.646
913	170.422104
914 189.1
915 186.025
916 201.225
917 182.403
918	158.817612
919 184.553
920 195.239
921 183.346
922	174.421463
923 191.432
924	164.140961
925 190.223
926 184.966
927 184.922
928 191.203
929 196.341
930	174.925980
931	175.610947
932 189.424
933 189.779
934	175.659897
935 185.553
936	176.271561
937 183.706
938 182.573
939 203.288
940 205.533
941 181.491
942 181.972
943	162.282898
944	177.591248
945 181.999
946 182.676
947 183.672
948 192.302
949 188.485
950 192.361
951 183.328
952 185.69
953	172.622253
954	173.611267
955 187.664
956	167.937775
957 187.362
958	177.188126
959	175.611649
960 181.986
961	179.419495
962 191.873
963	167.870728
964 186.139
965 194.5
966 182.658
967 183.529
968	177.960617
969 196.79
970 191.805
971	176.474930
972 184.235
973 194.452
974 189.25
975 201.518
976	179.141418
977	174.917145
978 184.14
979 187.048
980 188.996
981 182.939
982 189.968
983 184.755
984 189.484
985 189.912
986	175.971313
987 182.041
988 194.726
989	176.182526
990 183.279
991 186.995
992	154.922409
993 188.278
994	173.911316
995	174.516098
996	171.446823
997 200.86
998	155.139801
999	179.788055
1000	157.489243
1001	159.829971
