# Supplementary material for: Short-wavelength-sensitive 2 (Sws2) visual photopigment models combined with atomistic molecular simulations to predict spectral peaks of absorbance
Source: PLoS Comput Biol. 2020 Oct 21;16(10):e1008212. doi: 10.1371/journal.pcbi.1008212 (PMC7605715; doi:10.1371/journal.pcbi.1008212)
Supplement: S1 File — (ZIP) [file pcbi.1008212.s007.zip › S1_File/O-latipes-SWS2-B-Angles/Torsion-9.dat]

0	-22.562439
1	-1.055510
2	-6.683662
3	-14.515784
4	-26.259918
5	-31.545240
6	-27.736429
7	-40.035404
8	-39.420341
9	-20.270472
10	-65.256554
11	-43.086689
12	-49.421471
13	-24.195623
14	-67.917244
15	-30.788233
16	-62.212288
17	-62.105492
18	-69.954666
19	-31.628557
20	-63.396923
21	-46.707737
22	-32.172165
23	-43.865421
24	-41.509708
25	-69.763733
26	-43.671474
27	-42.591488
28	-40.723824
29	-53.316708
30	-45.833088
31	-43.142349
32	-39.660919
33	-5.458978
34	-68.764755
35	-36.464466
36	-8.702424
37	-51.100143
38	-53.396358
39	-44.298584
40	-38.379776
41	-50.244633
42	-57.354416
43	-37.010220
44	-66.562164
45	-39.907032
46	-26.031630
47	-46.502869
48	-61.863270
49	-50.441479
50	-67.070854
51	-22.271593
52	-72.789856
53	-38.770603
54	-46.956951
55	-52.360050
56	-24.958889
57	-56.341614
58	-64.929901
59	-60.594154
60	-54.504364
61	-56.523502
62	-67.743095
63	-22.202217
64	-44.145321
65	-57.614666
66	-55.410191
67	-35.706974
68	-41.767246
69	-46.575375
70	-21.484644
71	-38.079433
72	-47.505558
73	-33.766590
74	-38.792835
75	-57.451542
76	-27.157766
77	-41.274822
78	-16.758762
79	-29.036179
80	-42.407913
81	-64.394005
82	-49.547291
83	-32.660675
84	-55.265652
85	-32.838062
86	-48.360859
87	-58.158382
88	-26.076054
89	-55.571877
90	-40.716660
91	-19.490574
92	-22.288555
93	-36.460423
94	-21.693872
95	-50.057999
96	-58.224480
97	-31.224085
98	-40.195183
99	-12.695516
100	-67.550331
101	-21.433954
102	-51.315758
103	-41.484451
104	-31.034512
105	-46.330673
106	-48.796154
107	-45.470787
108	-42.655487
109	-6.496566
110	-51.311848
111	-44.848503
112	-40.006153
113	-55.745720
114	-40.469852
115	-48.386154
116	-37.758610
117	-44.825790
118	-37.220848
119	-33.489662
120	-42.369797
121	-29.012897
122	-29.474760
123	-36.434124
124	-6.961352
125	-52.197754
126	-23.868952
127	-48.306206
128	-41.098175
129	-41.945583
130	-16.386747
131	-45.964981
132	-56.412991
133	-12.982293
134	-48.830112
135	-13.442657
136	-49.403675
137	-55.136311
138	-36.200489
139	-9.086056
140	-38.444996
141	-39.219467
142	-26.225317
143	-51.491520
144	-53.242416
145	-24.797741
146	-59.413540
147	-16.174746
148	-22.633495
149	-22.310755
150	-26.869493
151	-76.932617
152	-35.291046
153	-50.596470
154	-22.328186
155	-59.474487
156	-67.803261
157	-63.460430
158	-27.973219
159	-24.358038
160	-18.792023
161	-31.399261
162	-32.973888
163	-46.496384
164	-23.571587
165	-24.426569
166	-31.992767
167	-35.629215
168	-24.371649
169	-43.985825
170	-34.549736
171	-34.345657
172	-43.028225
173	-25.275307
174	-25.684036
175	-49.936821
176	-37.495110
177	-35.685596
178	-28.124823
179	-45.353336
180	0.021260
181	-69.704689
182	-49.455921
183	-34.199276
184	-45.673058
185	-26.413395
186	-43.561554
187	-21.040848
188	-50.303162
189	-49.117054
190	-48.928280
191	-36.840908
192	-32.127022
193	-20.344381
194	-26.574339
195	-34.713875
196	-25.122478
197	-19.766474
198	-25.805407
199	-30.691637
200	1.801560
201	-29.871529
202	-53.766285
203	-12.876941
204	-43.651382
205	-15.123369
206	-57.939205
207	-29.709824
208	-31.745296
209	-17.090527
210	-28.601147
211	-28.422241
212	-26.835957
213	-13.472835
214	-33.095226
215	-60.110844
216	-31.759903
217	-41.547161
218	-32.791031
219	-15.295424
220	-41.243759
221	-62.386791
222	-34.177025
223	-44.526798
224	-30.861742
225	-29.243742
226	-40.431671
227	-14.360965
228	-49.430214
229	-55.408325
230	-40.754662
231	-30.955448
232	-38.132431
233	-51.625755
234	-24.920441
235	-27.587994
236	-52.922081
237	-42.806770
238	-32.616253
239	-38.525299
240	-21.404846
241	-73.042557
242	-19.126568
243	-35.648491
244	-42.094162
245	-56.247673
246	-17.928083
247	-42.361019
248	-41.013271
249	-31.954174
250	-48.889748
251	-9.477779
252	-29.711098
253	-34.865562
254	-37.105446
255	-51.052025
256	-49.175014
257	-35.487522
258	-17.686411
259	-38.492744
260	-18.873007
261	-10.731720
262	-31.124500
263	-27.537151
264	-17.538719
265	-21.051414
266	-39.515022
267	-30.360935
268	-29.624870
269	-36.788368
270	-42.830032
271	-47.910015
272	-15.347384
273	-34.665611
274	-17.246273
275	-44.623890
276	-13.778965
277	-20.760069
278	-16.680952
279	-39.826904
280	-34.015049
281	-18.329802
282	-43.901474
283	-13.972008
284	-34.119244
285	-48.325367
286	-39.102100
287	-25.107155
288	-46.255619
289	-62.737530
290	-66.606842
291	-32.128197
292	-45.396458
293	-27.750597
294	-52.332226
295	-39.727940
296	-43.969963
297	-67.338921
298	-60.109928
299	-53.507015
300	-40.949806
301	-44.351913
302	-34.187946
303	-41.476841
304	-50.594780
305	-31.506908
306	-51.168953
307	-25.915363
308	-31.089260
309	-54.776913
310	-50.162571
311	-26.590584
312	-48.668163
313	-41.311028
314	-36.057919
315	-36.925518
316	-52.470284
317	-36.227280
318	-21.305693
319	-39.555176
320	-29.610540
321	-32.320038
322	-46.057571
323	-13.289956
324	-26.473583
325	-64.923409
326	-15.232176
327	-43.954895
328	-31.921389
329	-45.507561
330	-38.106152
331	-12.618229
332	-35.891045
333	-34.568100
334	-23.708317
335	-30.397900
336	-18.951136
337	-47.554951
338	-41.521320
339	-44.637650
340	-47.195198
341	-62.101353
342	-37.344967
343	-65.510475
344	-39.069717
345	-40.255821
346	-51.774490
347	-45.332825
348	-56.328060
349	-52.825829
350	-55.067074
351	-53.286758
352	-52.538872
353	-41.225441
354	-36.507660
355	-25.945755
356	-54.328766
357	-55.019669
358	-34.751781
359	-47.715065
360	-34.662045
361	-14.258042
362	-54.503483
363	-26.110401
364	-50.968235
365	-32.961483
366	-31.451658
367	-20.441650
368	-45.203869
369	-21.811392
370	-62.258358
371	-30.208975
372	-32.258919
373	-44.234604
374	-17.293953
375	-20.705179
376	-13.570066
377	-28.744162
378	-47.516079
379	-29.397663
380	-40.993366
381	-48.314812
382	-39.043587
383	-30.205767
384	-50.965443
385	-45.069565
386	-65.111885
387	-18.082865
388	-53.451382
389	-24.124027
390	-42.793621
391	-20.604645
392	-25.925880
393	-48.385254
394	6.396069
395	-40.768730
396	-28.945648
397	-40.348381
398	-49.733372
399	-33.737438
400	-35.552586
401	-21.656691
402	-59.095043
403	-48.743629
404	-54.265278
405	-35.312943
406	-27.881363
407	-49.901375
408	-59.498234
409	-39.711910
410	-24.526056
411	-28.219637
412	-38.963448
413	-21.128780
414	-22.121008
415	-18.365925
416	-59.153118
417	-38.522308
418	-35.073517
419	-38.907269
420	-62.920666
421	-49.871410
422	-61.213657
423	-65.984108
424	-38.994701
425	-26.099621
426	-30.260603
427	-44.349812
428	-40.470566
429	-30.631729
430	-35.092384
431	-52.898609
432	-52.967342
433	-45.138882
434	-34.081196
435	-40.020832
436	-72.024239
437	-57.789562
438	-64.833031
439	-34.893566
440	-71.534531
441	-41.760960
442	-15.386591
443	-67.323143
444	-36.978268
445	-45.449696
446	-27.185246
447	-56.855404
448	-48.680916
449	-34.655846
450	-48.648083
451	-45.353619
452	-32.029621
453	-18.702442
454	-45.920086
455	-39.375771
456	6.077734
457	-27.224634
458	-32.275791
459	-39.296604
460	-37.371521
461	-28.473017
462	-30.110552
463	-38.592384
464	-40.208050
465	-24.681923
466	-41.631016
467	-24.158667
468	-32.582260
469	-59.136932
470	-47.678493
471	-50.781147
472	-36.393341
473	-62.472286
474	-27.052135
475	-48.662113
476	-46.513245
477	-40.415199
478	-51.003597
479	-50.202957
480	-26.580286
481	-45.475075
482	-38.886353
483	-47.104244
484	-37.065826
485	-50.810062
486	-54.537575
487	-43.624462
488	-44.225273
489	-42.606796
490	-42.429253
491	-46.693771
492	-51.252384
493	-38.022186
494	-52.360725
495	-37.222187
496	-64.824837
497	-46.462883
498	-50.808151
499	-26.891706
500	-56.151997
501	-51.950981
502	-21.512840
503	-52.159424
504	-55.162090
505	-62.160526
506	-44.014557
507	-31.801897
508	-51.940899
509	-61.201050
510	-32.733555
511	-45.246872
512	-60.096226
513	-47.119717
514	-26.219767
515	-24.278105
516	-19.582943
517	-40.644371
518	-38.824665
519	-44.797268
520	-41.233448
521	-24.580599
522	-43.557987
523	-47.600922
524	-23.328146
525	-32.881878
526	-37.379765
527	-26.502760
528	-36.596153
529	-40.663364
530	-47.657333
531	-50.339928
532	-51.443962
533	-49.829514
534	-48.919773
535	-22.332275
536	-46.309780
537	-32.957172
538	-42.611305
539	-59.920471
540	-37.431595
541	-60.713558
542	-47.611507
543	-54.849083
544	-65.426163
545	-47.632019
546	-57.271854
547	-61.324528
548	-26.155474
549	-51.502316
550	-45.727024
551	-39.965870
552	-42.298435
553	-61.525124
554	-52.805183
555	-42.714390
556	-49.154202
557	-43.309738
558	-67.883163
559	-12.721783
560	-18.663399
561	-50.716797
562	-41.107983
563	-65.521095
564	-27.221409
565	-28.882832
566	-38.740829
567	-49.587677
568	-45.530758
569	-50.809784
570	-52.814987
571	-67.593353
572	-30.864342
573	-28.446953
574	-40.226322
575	-46.363415
576	-12.162662
577	-28.732706
578	-40.338367
579	-47.944141
580	-24.420815
581	-38.408699
582	-38.053360
583	-56.422077
584	-2.371097
585	-47.227940
586	-64.874435
587	-53.062332
588	-17.160461
589	-28.372700
590	-47.547337
591	-33.764820
592	-37.134197
593	-65.878983
594	-35.000324
595	-44.113728
596	-32.615410
597	-74.657143
598	-42.951248
599	-47.427799
600	-35.083107
601	-17.659447
602	-54.751648
603	-51.009281
604	-61.375881
605	-26.777161
606	-45.839413
607	-23.804401
608	-44.746197
609	-56.383759
610	-23.797533
611	4.161941
612	-53.978222
613	-43.480984
614	-47.905643
615	-30.427090
616	-52.670269
617	-32.168404
618	-43.832848
619	-36.647312
620	-59.957504
621	-56.585423
622	-37.950272
623	-49.870533
624	-55.830605
625	-44.879879
626	-36.104679
627	-42.300262
628	-46.214283
629	-45.104832
630	-32.029888
631	-38.017620
632	-49.972237
633	-54.089870
634	-41.974495
635	-50.858360
636	-50.485195
637	-31.736872
638	-43.302341
639	-43.636169
640	-56.020279
641	-18.307814
642	-58.629715
643	-41.588875
644	-39.601837
645	-29.871050
646	-48.199463
647	-27.327093
648	-52.040043
649	-39.334965
650	-38.428013
651	-43.994610
652	-55.435318
653	-52.671898
654	-53.337566
655	-54.426983
656	-43.862492
657	-46.921024
658	-40.879032
659	-46.401035
660	-18.625528
661	-49.739502
662	-58.009228
663	-46.773529
664	-20.244530
665	-54.177887
666	-26.119247
667	-55.254330
668	-77.685654
669	-35.286079
670	-56.145119
671	-46.240559
672	-69.550148
673	-41.435711
674	-49.126194
675	-55.065422
676	-40.645252
677	-53.574776
678	-48.206177
679	-54.349590
680	-63.189564
681	-77.037346
682	-54.869461
683	-39.106117
684	-41.777931
685	-68.586594
686	-68.876152
687	-32.258366
688	-50.452232
689	-46.675510
690	-49.874454
691	-27.836756
692	-24.082289
693	-34.693516
694	-37.719505
695	-31.516438
696	-75.022629
697	-45.033062
698	-47.025379
699	-12.968152
700	-31.438204
701	-65.565918
702	-29.913954
703	-56.308155
704	-67.910080
705	-38.029968
706	-27.921808
707	-53.706604
708	-55.896221
709	-28.350750
710	-40.325756
711	-48.444836
712	-37.092968
713	-39.410736
714	-29.059118
715	-50.425949
716	-41.680904
717	-53.272793
718	-5.744329
719	-20.497475
720	-60.641140
721	-30.719749
722	-33.048073
723	-62.737453
724	-53.108444
725	-35.350628
726	-47.876560
727	-39.059124
728	-52.087780
729	-38.309994
730	-65.741653
731	-55.963093
732	-51.410538
733	-34.359726
734	-58.933708
735	-27.241615
736	-30.328215
737	-38.991455
738	-52.905075
739	-44.245682
740	-33.586285
741	-66.122314
742	-43.527519
743	-60.877865
744	-41.579044
745	-57.792805
746	-54.474625
747	-8.502990
748	-32.599796
749	-38.923347
750	-28.955456
751	-47.850403
752	-50.442856
753	-35.255768
754	-27.187183
755	-23.069338
756	-48.228970
757	-37.009228
758	-36.016132
759	-64.827576
760	-29.530210
761	-51.784874
762	-53.080181
763	-49.580585
764	-44.313099
765	-31.757395
766	-47.515163
767	-33.777702
768	-27.289410
769	-57.186466
770	-44.885727
771	-26.115026
772	-25.925470
773	-39.866608
774	-48.034225
775	-36.834370
776	-31.605911
777	-38.000412
778	-55.956017
779	-30.630766
780	-43.163837
781	-47.234196
782	-38.021095
783	-62.192596
784	-23.063166
785	-46.724525
786	-76.994423
787	-65.231010
788	-61.463711
789	-69.453201
790	-46.338734
791	-29.542467
792	-38.591824
793	-56.605545
794	-39.751919
795	-34.434540
796	-52.892284
797	-38.588242
798	-53.662231
799	-21.336479
800	-45.583012
801	-63.038460
802	-59.209908
803	-50.520950
804	-40.929829
805	-44.912773
806	-60.692242
807	-40.306038
808	-35.805038
809	-57.464859
810	-28.843155
811	-36.070076
812	-51.132618
813	-42.485020
814	-43.724934
815	-14.087969
816	-56.828930
817	-40.083199
818	-50.494366
819	-46.599632
820	-42.105434
821	-44.353363
822	-50.562626
823	-66.248001
824	-91.188042
825	-50.406403
826	-35.633484
827	-37.775879
828	-62.262646
829	-37.292946
830	-39.605053
831	-31.762072
832	-42.621655
833	-22.282740
834	-43.586430
835	-24.443411
836	-52.783958
837	-62.815762
838	-51.330330
839	-50.619774
840	-65.170853
841	-53.481712
842	-50.432137
843	-7.158798
844	-51.836075
845	-39.888142
846	-72.610168
847	-40.956139
848	-41.662563
849	-55.703403
850	-20.060364
851	-37.990730
852	-50.429031
853	-45.475147
854	-26.491272
855	-36.627541
856	-52.789677
857	-40.075920
858	-52.022331
859	-31.915159
860	-71.228279
861	-54.343628
862	-42.467052
863	-48.821648
864	-60.134918
865	-64.028275
866	-53.145569
867	-52.792351
868	-38.436348
869	-30.069355
870	-37.064297
871	-44.208225
872	-26.777258
873	-52.831524
874	-16.188284
875	-62.079216
876	-22.660913
877	-32.036396
878	-27.406601
879	-34.021385
880	-44.734673
881	-32.077290
882	-40.325119
883	-41.899231
884	-40.099781
885	-24.081163
886	-39.069618
887	-45.601826
888	-59.924004
889	-50.249016
890	-32.281345
891	-30.319347
892	-41.697636
893	-48.862770
894	-3.810057
895	-3.982167
896	-58.447193
897	-45.505661
898	-50.888275
899	-26.851368
900	-24.948631
901	-37.097244
902	-50.852341
903	-42.421619
904	-48.066730
905	-60.264645
906	-40.300587
907	-40.131134
908	-4.155750
909	5.948763
910	-10.745738
911	-35.435619
912	-36.059639
913	-29.448923
914	-44.911659
915	-38.628216
916	-69.372780
917	-31.599676
918	-43.287010
919	-52.210243
920	-47.157200
921	-54.328819
922	-43.493092
923	-59.622211
924	-16.497774
925	-30.905418
926	-54.114834
927	-54.650963
928	-25.354614
929	-38.241714
930	-18.847055
931	-28.874908
932	-29.278028
933	-57.777122
934	-24.786554
935	-33.881077
936	-30.238689
937	-52.679482
938	-54.586773
939	-47.540051
940	-49.545082
941	-23.049915
942	-42.204288
943	-38.982258
944	-57.258427
945	-48.159733
946	-44.261787
947	-44.763332
948	-63.982391
949	-54.822140
950	-66.306358
951	-34.946999
952	-56.062477
953	-39.377075
954	-70.096664
955	-63.536663
956	-41.714989
957	-43.163296
958	-35.796165
959	-32.240257
960	-56.639328
961	-52.808666
962	-39.428509
963	-46.021698
964	-51.003284
965	-49.603676
966	-79.941666
967	-22.216637
968	-15.144085
969	-50.235470
970	-45.692150
971	-41.176525
972	-16.978106
973	-49.820988
974	-50.373314
975	-68.456116
976	-61.615623
977	-31.014421
978	-66.237183
979	-36.685913
980	-45.379101
981	-44.016045
982	-40.106251
983	-44.653053
984	-53.484558
985	-45.406841
986	-34.334877
987	-46.052647
988	-31.078569
989	-22.187180
990	-48.225788
991	-51.214676
992	-47.091927
993	-16.186258
994	-46.921444
995	-47.061317
996	-42.569046
997	-52.434528
998	-46.188824
999	-33.743519
1000	-26.657816
1001	-16.300371
