# Supplementary material for: Short-wavelength-sensitive 2 (Sws2) visual photopigment models combined with atomistic molecular simulations to predict spectral peaks of absorbance
Source: PLoS Comput Biol. 2020 Oct 21;16(10):e1008212. doi: 10.1371/journal.pcbi.1008212 (PMC7605715; doi:10.1371/journal.pcbi.1008212)
Supplement: S1 File — (ZIP) [file pcbi.1008212.s007.zip › S1_File/O-latipes-SWS2-B-Angles/Torsion-6.dat]

0	-61.606579
1	-66.448761
2	-64.744980
3	-42.512043
4	-55.396633
5	-56.243034
6	-70.752892
7	-39.358322
8	-43.488850
9	-65.201393
10	-51.379105
11	-61.254208
12	-61.338932
13	-57.702236
14	-61.855354
15	-65.648735
16	-73.582420
17	-62.513622
18	-53.153549
19	-43.351841
20	-57.569443
21	-70.982437
22	-71.777931
23	-58.907177
24	-61.757507
25	-59.528233
26	-60.522144
27	-63.313900
28	-64.843636
29	-58.135941
30	-64.354248
31	-53.136108
32	-63.452541
33	-59.986439
34	-54.998440
35	-70.901955
36	-66.527374
37	-62.691738
38	-48.096176
39	-72.683594
40	-55.025997
41	-56.897175
42	-71.062469
43	-50.438614
44	-57.081894
45	-69.461929
46	49.436970
47	62.930359
48	74.292130
49	61.641434
50	50.526871
51	3.499436
52	-59.081394
53	-79.018112
54	-56.350639
55	-78.648834
56	-50.618164
57	80.238670
58	55.385853
59	71.779602
60	55.053131
61	58.226707
62	69.716171
63	76.525551
64	-51.015759
65	-58.176620
66	-58.257805
67	-82.373222
68	-62.537167
69	-44.359104
70	-70.053139
71	-64.544662
72	-59.997787
73	-57.982792
74	-74.640839
75	-54.296261
76	-67.364296
77	-78.983894
78	-64.150642
79	-61.510143
80	-52.205624
81	-64.307144
82	-61.566139
83	-53.113037
84	-55.599552
85	-64.472763
86	-62.474491
87	-74.491562
88	-65.112442
89	-63.263985
90	-50.049438
91	-61.084499
92	-67.352768
93	-57.246227
94	-60.595200
95	-64.164185
96	-65.734344
97	-45.396500
98	-79.623207
99	-67.319519
100	-68.463623
101	-46.952179
102	-62.414494
103	-54.989464
104	-77.573921
105	-82.697884
106	-68.743553
107	-74.100594
108	-69.395622
109	-75.590584
110	-50.929745
111	-64.233353
112	-64.041924
113	-63.557472
114	-73.512100
115	-68.375862
116	-62.252735
117	-70.726402
118	-45.041077
119	-65.959915
120	-60.331524
121	-75.134911
122	-78.629486
123	-41.279152
124	-63.516819
125	-62.371616
126	-64.633072
127	-51.469696
128	-63.705067
129	-56.131939
130	-60.157589
131	-67.876801
132	-53.455654
133	-56.383957
134	-62.695679
135	-57.997158
136	-55.990520
137	-55.721947
138	-60.289097
139	-54.935276
140	-55.573223
141	-48.618935
142	-79.073387
143	-56.531803
144	-59.244823
145	-69.033119
146	-57.090443
147	-66.909950
148	-71.177620
149	-53.713715
150	-52.207577
151	-61.115036
152	-66.419441
153	-45.013348
154	-46.195339
155	-68.114967
156	-53.785934
157	-62.619072
158	-68.396797
159	-40.228039
160	-70.118042
161	-67.759315
162	-60.025520
163	-58.281929
164	-75.272835
165	-69.414154
166	-50.368546
167	-60.638721
168	-64.255692
169	-49.760628
170	-53.207050
171	-51.503807
172	-74.071213
173	-63.625755
174	-63.570164
175	-64.701530
176	-59.081463
177	-66.366974
178	-59.206142
179	-48.453537
180	-56.364529
181	-49.782681
182	-72.535736
183	-73.105576
184	-54.665901
185	-61.285770
186	-71.847466
187	-64.125496
188	-57.442047
189	-62.158138
190	-52.419758
191	-56.352093
192	-54.859394
193	-62.930996
194	-54.878258
195	-73.536057
196	-64.597244
197	-74.089264
198	-57.742622
199	-54.748486
200	-58.525986
201	-60.459511
202	-60.136929
203	-65.504059
204	-59.819481
205	-68.647438
206	-45.927586
207	-35.850159
208	-61.460545
209	-57.107731
210	-70.604347
211	-35.784973
212	-72.144386
213	-52.360363
214	-63.968624
215	-66.116966
216	-74.091209
217	-53.600941
218	-66.275459
219	-70.676270
220	-72.065506
221	-67.239380
222	-57.786705
223	-62.083191
224	-71.289566
225	-58.984135
226	-60.120918
227	-68.574043
228	-68.621056
229	-69.282661
230	-71.873886
231	-66.906624
232	-54.566597
233	-65.404480
234	-67.473228
235	-49.336250
236	-59.892235
237	-64.661049
238	-73.641624
239	-53.272625
240	-56.387539
241	-46.534626
242	-52.806568
243	-40.067886
244	-53.730789
245	-68.537331
246	-56.594978
247	-51.780869
248	-51.417854
249	-56.754135
250	-66.354485
251	-69.914185
252	-62.038303
253	-52.382706
254	-176.597473
255	-49.018867
256	-62.714588
257	-53.585495
258	-55.861904
259	-67.210739
260	-82.423744
261	-77.541283
262	-45.956470
263	-59.704002
264	-64.748817
265	-145.612106
266	-48.636688
267	-48.292160
268	-57.177750
269	-148.339081
270	-55.192341
271	-58.527073
272	-56.212734
273	-65.185562
274	-66.204010
275	-67.061447
276	-45.774860
277	-61.922798
278	-64.843285
279	-51.537148
280	-61.839741
281	-69.835541
282	-57.170593
283	-53.455906
284	-59.326313
285	-58.737133
286	-47.255226
287	-71.872444
288	-162.970016
289	-66.362068
290	-51.085293
291	-61.962772
292	-62.984482
293	-26.985046
294	-48.757931
295	-68.094360
296	-57.814079
297	-63.674358
298	-66.735924
299	-51.958153
300	-68.777023
301	-65.667068
302	-59.816330
303	-61.477570
304	-56.610764
305	-79.289917
306	-60.373058
307	-65.704979
308	-60.368866
309	-59.911366
310	-64.869911
311	-71.732376
312	-72.978622
313	-64.490677
314	-175.302521
315	-56.734188
316	-61.036335
317	-62.231602
318	-58.660725
319	-56.549000
320	-55.997742
321	-49.831276
322	-44.411655
323	-61.551823
324	-60.923244
325	-71.937325
326	-74.190834
327	-60.968502
328	-57.797092
329	-62.977016
330	-97.900307
331	-77.097221
332	-59.644928
333	-58.165974
334	-63.765923
335	-36.974007
336	-74.483192
337	-58.219398
338	-64.726562
339	-67.613472
340	-59.169930
341	-51.351425
342	-57.794567
343	-60.593014
344	-66.406494
345	-66.265869
346	-65.494270
347	-64.152542
348	-76.106094
349	-45.629608
350	-42.401814
351	-71.434067
352	-75.281258
353	-76.402077
354	-170.118713
355	-72.320709
356	-65.610344
357	-54.975380
358	-56.922436
359	-76.783707
360	-55.690948
361	-44.023365
362	-40.850101
363	-47.335632
364	-49.276936
365	-60.163673
366	-44.945145
367	-52.095242
368	-41.217358
369	-48.564724
370	-51.630085
371	-56.892754
372	-52.211357
373	-65.861313
374	-51.099751
375	-58.400234
376	-38.933388
377	-63.342800
378	-41.707176
379	-50.898479
380	-51.788162
381	-46.889191
382	-65.327049
383	-50.402966
384	-47.197186
385	-47.185871
386	-52.197411
387	-40.756695
388	-35.619217
389	-51.999432
390	-36.876278
391	-45.213703
392	-42.982304
393	-48.537479
394	-34.435905
395	-38.464710
396	-42.108940
397	-26.980034
398	-43.379463
399	-41.900249
400	-53.163570
401	-43.680801
402	-46.653309
403	-52.009499
404	-51.713543
405	-50.584751
406	-45.437778
407	-44.048710
408	-45.706429
409	-42.311920
410	-39.585964
411	-48.530701
412	-45.159340
413	-41.979923
414	-48.559464
415	-37.390400
416	-51.171345
417	-45.084507
418	-39.663017
419	-54.729969
420	-62.928406
421	-49.523891
422	-40.738785
423	-47.119473
424	-49.578030
425	-47.385860
426	-45.747055
427	-37.093098
428	-40.254620
429	-47.790253
430	-53.036469
431	-52.464478
432	-45.492645
433	-45.844063
434	-50.923306
435	-52.546280
436	-52.446362
437	-63.178009
438	-47.421135
439	-58.009583
440	-59.673183
441	-46.775303
442	-27.421827
443	-47.848419
444	-49.621666
445	-44.335361
446	-65.879967
447	-54.063641
448	-28.473459
449	-42.749500
450	-41.025215
451	-45.401077
452	-57.176235
453	-23.286547
454	-37.174446
455	-74.436928
456	-108.275917
457	-109.990906
458	-142.308884
459	-53.226498
460	-49.976360
461	-31.147165
462	-51.361500
463	-51.566917
464	-53.793579
465	-43.664761
466	-41.717869
467	-61.201653
468	-37.511086
469	-38.275555
470	-36.825680
471	-45.142689
472	-35.132900
473	-48.149204
474	-46.444187
475	-37.337269
476	-49.227776
477	-49.130280
478	-43.621288
479	-44.568962
480	-45.080662
481	-32.319946
482	-47.621384
483	-49.832092
484	-45.137405
485	-53.335896
486	-40.778717
487	-60.091286
488	-33.325562
489	-37.764763
490	-34.948841
491	-49.538548
492	-50.501137
493	-41.361874
494	-42.065826
495	-45.400940
496	-27.028778
497	-30.808409
498	-46.694557
499	-39.282375
500	-43.901897
501	-44.298313
502	-51.207401
503	-48.942802
504	-39.685883
505	-53.017326
506	-41.472893
507	-33.759918
508	-39.239864
509	-52.575497
510	-45.637592
511	-38.490044
512	-31.312162
513	-49.429798
514	-27.168224
515	-68.547050
516	-48.939175
517	-32.906269
518	-65.917702
519	-50.555187
520	-39.570473
521	-36.251934
522	-47.794212
523	-44.419800
524	-55.502354
525	-43.664082
526	-42.446106
527	-43.062378
528	-38.926910
529	-46.712097
530	-48.354984
531	-40.668884
532	-27.357128
533	-38.277336
534	-33.036938
535	-48.080868
536	-54.881794
537	-45.901756
538	-58.085773
539	-50.167538
540	-48.124069
541	-38.603813
542	-45.771236
543	-46.818428
544	-48.539902
545	-50.397881
546	-47.314190
547	-90.936600
548	-64.250862
549	-41.278034
550	-40.081787
551	-39.892418
552	-27.667450
553	-53.890602
554	-48.272427
555	-34.193768
556	-46.208138
557	-53.897213
558	-44.758720
559	-74.926872
560	-53.492378
561	-57.975220
562	-62.621231
563	-51.216011
564	-48.783169
565	-52.654961
566	-58.190704
567	-52.940220
568	-58.182480
569	-49.481796
570	-59.149532
571	-62.039871
572	-54.222145
573	-28.153460
574	-86.202309
575	-55.681847
576	-52.515015
577	-63.540588
578	-70.353188
579	-77.088692
580	-67.514961
581	-63.337891
582	-59.804459
583	-58.665409
584	-60.118172
585	-69.349792
586	-59.208534
587	-56.269279
588	-56.292782
589	-87.185028
590	-57.668209
591	-59.672379
592	-56.249054
593	-64.875847
594	-52.182064
595	-76.535507
596	-54.524601
597	-65.989899
598	-49.779331
599	-48.455208
600	-58.401970
601	-61.507717
602	-50.303642
603	-67.454674
604	-64.413658
605	-58.076763
606	-49.358219
607	-57.226971
608	-50.116776
609	-57.716957
610	-64.618431
611	-58.401028
612	-80.701866
613	-50.972900
614	-52.654705
615	-64.013748
616	-59.732361
617	-65.621300
618	-67.261223
619	-46.991581
620	-55.276485
621	-57.444958
622	-62.614594
623	-60.803745
624	-60.328022
625	-53.858906
626	-64.262550
627	-54.707733
628	-68.137177
629	-69.830971
630	-65.399208
631	-72.502441
632	-61.020260
633	-59.705620
634	-62.249294
635	-69.440422
636	-65.564888
637	-64.023331
638	-67.696419
639	-65.232582
640	-68.876976
641	-58.602543
642	-70.064865
643	-71.403427
644	-56.508362
645	-73.612144
646	-70.984032
647	-62.544151
648	-71.130814
649	-50.589294
650	-63.162136
651	-61.256954
652	-59.870098
653	-71.811852
654	-58.726341
655	-57.560215
656	-48.160641
657	-70.125542
658	-54.807190
659	-50.796211
660	-68.161713
661	-61.928398
662	-70.271423
663	-65.385246
664	-51.462952
665	-62.290543
666	-60.810398
667	-67.646721
668	-58.681789
669	-72.087181
670	-53.205246
671	-79.406082
672	-62.822708
673	-66.811966
674	-44.275303
675	-49.060944
676	-63.673374
677	-51.237030
678	-51.563965
679	-54.816048
680	-56.058491
681	-75.526382
682	-70.469833
683	-62.031601
684	-77.752907
685	-58.250435
686	-66.220390
687	-60.261501
688	-61.963989
689	-71.201042
690	-57.278347
691	-71.928566
692	-60.872280
693	-63.865513
694	-76.169151
695	-52.375942
696	-68.720810
697	-55.689362
698	-65.282387
699	-60.738426
700	-63.799522
701	-65.100075
702	-55.564159
703	-47.813839
704	-44.861038
705	-69.927994
706	-50.136036
707	-53.999489
708	-48.412067
709	-60.072948
710	-44.838879
711	-47.008869
712	-54.107510
713	-55.459248
714	-161.445877
715	-49.906940
716	-61.081154
717	-52.600334
718	-48.665257
719	-50.603397
720	-60.129353
721	-42.907864
722	-60.195107
723	-57.916187
724	-47.286011
725	-77.712875
726	-55.844521
727	-59.677357
728	-53.802437
729	-74.308853
730	-67.713402
731	-52.537395
732	-59.269997
733	-51.051281
734	-65.399750
735	-63.115833
736	-57.662682
737	-59.031639
738	-67.554085
739	-58.737186
740	-44.815548
741	-51.737064
742	-59.210690
743	-48.253555
744	-62.270489
745	-70.311142
746	-69.220825
747	-51.258636
748	-51.015568
749	-58.567963
750	-48.765079
751	-111.925232
752	-50.035633
753	-173.397430
754	-68.833168
755	-71.938217
756	-74.070412
757	-55.374340
758	-63.810516
759	-59.162621
760	-65.876816
761	-61.777020
762	-56.950520
763	-63.641552
764	-46.012577
765	-77.827629
766	-50.600765
767	-67.587387
768	-81.971207
769	-64.560585
770	-52.958595
771	-67.578514
772	-66.406036
773	-63.511841
774	-62.386032
775	-39.752789
776	-39.273281
777	-63.947277
778	-52.617847
779	-67.642319
780	-62.870300
781	-65.560234
782	-62.051182
783	-47.894272
784	-45.860416
785	-67.934677
786	-52.740761
787	-67.494713
788	-59.231415
789	-41.471352
790	-46.440628
791	-59.129124
792	-57.570278
793	-61.529507
794	-55.897972
795	-49.563763
796	-42.905418
797	-74.829948
798	-57.850983
799	-56.722683
800	-66.891426
801	-56.040699
802	-60.202782
803	-63.544682
804	-54.087818
805	-56.566227
806	-61.836498
807	-61.102901
808	-56.104488
809	-73.943901
810	-54.172207
811	-57.602509
812	-58.126842
813	-52.927162
814	-50.134506
815	-70.613274
816	-68.055939
817	-51.738987
818	-74.284233
819	-57.756271
820	-56.454014
821	-68.344543
822	-60.810555
823	-64.731277
824	-53.376740
825	-72.570015
826	-67.527893
827	-59.678452
828	-57.423203
829	-57.945766
830	-57.166794
831	-59.028858
832	-49.633808
833	-45.167259
834	-58.240929
835	-69.913765
836	-61.194916
837	-62.526634
838	-64.773544
839	-57.036343
840	-60.430229
841	-65.190056
842	-59.584038
843	-49.605003
844	-54.172779
845	-51.527157
846	-40.087002
847	-61.360783
848	-58.547890
849	-56.437611
850	-48.469490
851	-50.662880
852	-58.860924
853	-55.257652
854	-52.130386
855	-55.609566
856	-55.603348
857	-56.841141
858	-56.265072
859	-76.824196
860	-65.994362
861	-62.082905
862	-63.353741
863	-60.353580
864	-57.572052
865	-52.823463
866	-65.514320
867	-50.670773
868	-61.706322
869	-61.095905
870	-49.951271
871	-58.287270
872	-53.433292
873	-68.675598
874	-60.013527
875	-43.631256
876	-49.195114
877	-58.815147
878	-75.547928
879	-52.534016
880	-70.403694
881	-56.618927
882	-67.565201
883	-50.886665
884	-54.218311
885	-50.013176
886	-50.851856
887	-77.953949
888	-65.063698
889	-61.005207
890	-59.843555
891	-48.177299
892	-60.647865
893	-72.690125
894	-63.413738
895	-61.598705
896	-68.085800
897	-50.471851
898	-64.438576
899	-49.948704
900	-73.038422
901	-61.917290
902	-57.545395
903	-44.950169
904	-69.736229
905	-79.662270
906	-45.724224
907	-67.465965
908	-79.950638
909	-56.182487
910	-69.891975
911	-58.851021
912	-61.835194
913	-57.385834
914	-51.679718
915	-65.473717
916	-58.731812
917	-54.385666
918	-64.708160
919	-49.996044
920	-48.626923
921	-50.600056
922	-62.402924
923	-62.717632
924	-73.120064
925	-61.097069
926	-68.941696
927	-48.690998
928	-33.878078
929	-58.247982
930	-62.540661
931	-50.868961
932	-54.025379
933	-59.440365
934	-60.298851
935	-44.914768
936	-62.333496
937	-50.336124
938	-52.352928
939	-63.510811
940	-62.440273
941	-67.497696
942	-51.898636
943	-62.034096
944	-59.233963
945	-59.249222
946	-47.032772
947	-59.290462
948	-74.626785
949	-60.313877
950	-50.055355
951	-60.974567
952	-63.119991
953	-55.887161
954	-68.611053
955	-58.690716
956	-65.165634
957	-51.602875
958	-62.230347
959	-64.291023
960	-51.139175
961	-57.194756
962	-49.744965
963	-62.296928
964	-56.719955
965	-60.272308
966	-46.040348
967	-56.403446
968	-69.887199
969	-47.902065
970	-68.614525
971	-68.843620
972	-47.126579
973	-35.372318
974	-58.758476
975	-43.768112
976	-37.060863
977	-69.477257
978	-57.772968
979	-72.860741
980	-62.355808
981	-49.980591
982	-78.833405
983	-68.366631
984	-49.132397
985	-56.049923
986	-52.799118
987	-55.354084
988	-42.320904
989	-58.352055
990	-55.335365
991	-45.501259
992	-54.420925
993	-44.669884
994	-66.728333
995	-68.272697
996	-61.490391
997	-61.318905
998	-63.776272
999	-71.711044
1000	-54.718678
1001	-60.507042
