# Supplementary material for: Short-wavelength-sensitive 2 (Sws2) visual photopigment models combined with atomistic molecular simulations to predict spectral peaks of absorbance
Source: PLoS Comput Biol. 2020 Oct 21;16(10):e1008212. doi: 10.1371/journal.pcbi.1008212 (PMC7605715; doi:10.1371/journal.pcbi.1008212)
Supplement: S1 File — (ZIP) [file pcbi.1008212.s007.zip › S1_File/O-latipes-SWS2-B-Angles/Torsion11-360.dat]

0	152.966782
1	176.742599
2	175.656464
3 186.926
4 194.619
5	179.113693
6	173.599625
7 190.49
8 180.945
9 206.63
10 197.698
11 184.311
12	174.259293
13	148.519516
14	174.970200
15 198.181
16 185.846
17 191.507
18	179.517120
19	165.014771
20 187.755
21 203.914
22	171.230911
23	156.750687
24 182.363
25	158.695969
26	176.286499
27	154.013031
28	170.087997
29	176.335938
30	160.237305
31	170.550491
32	157.063553
33	176.449219
34 217.905
35 186.045
36 180.35
37	163.700546
38	165.262253
39	154.134109
40	174.486771
41 181.216
42	177.353058
43	169.810211
44 201.359
45 181.505
46	142.219482
47 183.718
48 190.873
49 181.653
50	153.981522
51	175.005600
52	161.022583
53 188.956
54	170.053177
55	171.946365
56	177.014786
57	171.022751
58	179.869781
59	146.914078
60 194.587
61	178.300323
62 199.536
63 180.324
64 185.32
65	165.678864
66	165.583389
67	149.863129
68	162.527710
69 237.123
70	162.962769
71	169.222992
72	172.111450
73	158.597885
74	173.757935
75 190.86
76	173.716614
77	175.180939
78	169.342484
79	177.202789
80	172.670990
81	162.249802
82 223.184
83	175.172195
84 192.42
85 214.872
86 191.892
87	148.593933
88	164.871826
89	163.115433
90	167.973557
91 192.483
92	164.820160
93 197.449
94	178.292282
95 191.969
96 184.102
97	175.002823
98 200.754
99	168.468964
100 187.567
101	176.352722
102 202.998
103	158.854156
104 181.054
105	169.717224
106	169.662567
107	179.717087
108 183.343
109 199.726
110 188.608
111	176.620239
112 192.17
113	176.557281
114	176.451584
115	175.446243
116	160.230194
117 209.506
118 188.382
119 214.016
120 190.228
121	154.445587
122 182.594
123	155.826630
124	168.646698
125	169.953781
126	179.066162
127 193.531
128	154.231705
129 183.594
130	172.433533
131 199.56
132	156.939285
133	162.743759
134 203.189
135 180.145
136	175.150040
137	178.371414
138 207.436
139	173.373856
140	160.920822
141	175.308075
142 198.591
143	165.588455
144	173.227402
145	161.621780
146	163.563354
147	171.759308
148 210.282
149 191.74
150	164.830200
151	171.853073
152 186.209
153 184.878
154	162.461899
155 202.549
156 193.083
157 181.845
158 197.925
159 195.353
160	157.070297
161	174.679108
162 187.403
163	171.123642
164	156.180984
165 216.284
166 187.219
167 181.66
168	168.330719
169	175.358948
170	158.577988
171 193.993
172 180.271
173	174.602905
174 188.568
175	171.547592
176	169.176468
177 193.67
178	175.890930
179	175.440063
180	154.317810
181 204.973
182	171.689240
183	168.014175
184 186.136
185 183.167
186	160.308075
187	157.623520
188 214.697
189	171.097488
190	163.241364
191	161.596191
192 213.229
193 191.77
194 190.048
195 181.734
196	166.171524
197	178.317795
198 180.248
199	174.930679
200	168.881378
201	167.676163
202 188.805
203	174.109360
204	155.302933
205	174.088760
206 199.533
207	172.186661
208	177.252182
209	178.586716
210	179.341400
211 203.59
212	178.083984
213 189.529
214 195.976
215	171.949371
216	165.390198
217	174.629745
218	143.594482
219 198.865
220	173.793137
221 194.946
222 190.415
223 194.358
224 181.17
225	173.522690
226 191.372
227 190.98
228 185.279
229 189.246
230 184.224
231	160.671646
232 181.056
233	172.171860
234	162.673264
235	157.050323
236 201.747
237 180.465
238	175.739487
239 188.844
240 203
241 180.244
242 183.035
243	160.740204
244 202.192
245	165.740097
246 199.087
247 180.763
248	176.018295
249 193.047
250	165.064896
251	175.318390
252 205.518
253 180.179
254	176.420166
255 180.544
256 186.576
257 198.668
258	171.071060
259	171.738632
260	175.275757
261 204.924
262	179.079391
263	171.841873
264	178.237640
265	168.147491
266 190.891
267	172.029282
268	171.082275
269	160.046890
270	177.344345
271 183.451
272	174.499176
273 198.68
274 185.558
275	169.556473
276	171.944489
277	170.310913
278	172.435135
279	173.050949
280	168.103836
281	171.706787
282	159.628738
283	176.770172
284 189.145
285 200.001
286 181.192
287 184.48
288	158.679504
289 217.039
290	178.132660
291	157.406342
292 181.605
293	173.852448
294	148.860794
295 186.607
296 191.153
297	167.981812
298	169.729843
299	177.151382
300 227.697
301 183.408
302	163.182495
303 192.203
304 195.652
305 181.154
306 188.107
307	169.323837
308 222.393
309	179.339081
310 201.065
311 192.204
312	160.654938
313 196.234
314	157.570114
315	159.772476
316	166.945175
317 184.415
318	174.373245
319	154.377487
320	174.578262
321	168.607666
322 181.008
323	170.380859
324 186.581
325 180.5
326	165.273697
327	144.371979
328 195.974
329	146.625046
330 229.104
331 184.227
332	166.513168
333 211.624
334 183.398
335 191.29
336 183.894
337 198.408
338 195.26
339	178.888229
340 180.016
341 197.407
342 199.509
343 184.998
344	174.341629
345 193.361
346 205.606
347 182.776
348 205.776
349 182.117
350 197.679
351 198.388
352 188.72
353	164.263931
354	178.315231
355 210.984
356 194.441
357 187.041
358	178.949432
359	175.170258
360	170.889801
361 197.704
362	175.466049
363 186.084
364	163.135620
365	177.786530
366 184.373
367 187.649
368 180.384
369	172.052505
370	164.918518
371 184.984
372	163.708191
373 180.336
374 195.37
375 182.986
376 189.042
377 195.285
378	165.901443
379	160.191803
380	154.266403
381 181.624
382	168.935425
383	169.225525
384 185.599
385	160.012390
386 184.876
387	171.149734
388 186.536
389 188.477
390 191.898
391 183.643
392	177.917862
393	175.514282
394 213.494
395 218.851
396 191.341
397	171.669189
398	158.983383
399	159.547394
400 218.752
401	162.138168
402 180.847
403 217.38
404	168.616959
405	179.911438
406 204.413
407	159.986542
408	178.640961
409	161.282822
410 187.786
411	178.440750
412	174.761780
413 209.33
414	174.827225
415	160.591873
416	178.020111
417 183.248
418	179.307419
419	176.333099
420 202.573
421 188.147
422	169.686478
423	149.151077
424	156.750824
425 210.776
426	140.678757
427 188.242
428 193.977
429	174.453903
430	160.848190
431	178.728088
432	168.266174
433 188.468
434 207.665
435	169.884705
436	174.285477
437 186.516
438 184.932
439 202.568
440 194.719
441	129.951096
442 187.093
443 189.603
444	152.557495
445 197.736
446 185.326
447	177.916595
448 182.861
449 200.114
450 182.326
451 191.584
452	164.977219
453	154.188370
454 194.224
455 198.844
456 264.484
457 187.937
458 203.882
459 247.952
460	162.534637
461 234.146
462	144.200394
463 206.54
464 206.619
465	171.220322
466 188.174
467	155.309021
468	177.371109
469 204.959
470	161.462540
471	179.141937
472 193.396
473 198.706
474	172.658539
475	176.726273
476 237.761
477 204.156
478 201.545
479 188.804
480 196.485
481 183.113
482	179.708649
483	174.298752
484	166.942001
485	176.753235
486 197.977
487 221.462
488 183.602
489 183.247
490 196.219
491 181.643
492 206.546
493	176.771866
494	176.825241
495 192.018
496 185.685
497 197.585
498 188.363
499 255.611
500 185.43
501	170.011597
502	164.382080
503	177.302765
504 184.228
505 199.826
506	170.426895
507 186.017
508 182.265
509 185.04
510 187.948
511	177.911026
512	177.722839
513	161.872604
514 181.835
515 182.082
516	176.706787
517 190.05
518 181.246
519 215.606
520	171.888336
521	151.783173
522	159.933960
523	169.661423
524 188.052
525 211.054
526 189.174
527 198.847
528 188.326
529 192.991
530	164.146698
531	167.180557
532 187.269
533	173.166367
534	167.147659
535 185.278
536	161.528915
537	174.867874
538 212.291
539	143.011475
540 188.564
541	178.583893
542 183.455
543 187.411
544 191.859
545	177.473343
546 187.858
547 208.246
548 183.07
549 186.787
550 185.229
551	159.765442
552	179.702499
553 200.262
554	175.235901
555	171.976868
556	161.371719
557	157.259811
558	177.865463
559 185.097
560	179.738312
561	169.211395
562 186.835
563 182.504
564 210.982
565	175.700714
566 188.325
567 201.912
568 210.883
569	167.742889
570	172.268494
571	146.355530
572 182.701
573 187.974
574 188.263
575 216.672
576	177.734283
577 196.124
578 186.148
579	173.174866
580 186.239
581 210.524
582	175.657944
583 185.866
584	157.884109
585 180.924
586 190.246
587 184.744
588 212.038
589	166.886841
590	178.432938
591	164.581543
592	175.393799
593 190.055
594 180.135
595	169.370728
596	172.802002
597 204.96
598	170.389465
599 193.414
600 194.523
601	169.084076
602 221.058
603 186.563
604 184.759
605	163.957230
606 185.049
607	163.422409
608	172.283798
609 199.762
610	174.155304
611	154.793121
612 217.075
613	167.024658
614 183.028
615 188.675
616 192.542
617	177.990677
618	170.435349
619 181.928
620 193.578
621 194.747
622	177.403214
623 188.653
624	173.463211
625 187.956
626	139.903244
627 186.207
628	166.112961
629	153.414200
630 193.912
631	162.848373
632	161.961472
633	168.007767
634 185.164
635 207.677
636 193.95
637 186.789
638 183.311
639	157.479874
640	167.055450
641 195.592
642 215.972
643 188.786
644 209.069
645	174.571396
646 181.807
647 200.893
648	152.479019
649	176.471985
650 212.603
651 205.956
652 187.49
653	170.307373
654 191.065
655	160.470596
656	177.984375
657 191.504
658 180.051
659	167.563736
660 222.839
661	164.882278
662 183.869
663	169.010895
664	158.822754
665 187.44
666 197.083
667	173.201309
668	168.763199
669 191.496
670	179.217987
671 188.356
672 225.756
673 194.538
674	173.433212
675 190.715
676 182.232
677	170.593964
678 185.059
679	175.492462
680	166.078476
681 201.458
682 185.975
683	163.473404
684	173.728867
685 186.084
686 183.505
687	173.674454
688	173.892059
689	157.498718
690 180.254
691 188.492
692 200.624
693	171.698898
694 216.863
695	164.248383
696 194.533
697 180.304
698	147.528992
699 183.573
700	165.997910
701 196.582
702 181.574
703 199.843
704 182.126
705	174.418564
706 180.27
707 180.335
708 224.544
709 192.462
710 189.597
711 208.634
712	157.755951
713 202.624
714	177.625854
715	164.416260
716 188.763
717 180.028
718	172.317932
719 198.12
720 192.568
721	158.552383
722	178.247147
723 195.817
724	164.230774
725 204.321
726 188.049
727	164.680252
728	158.677658
729 195.708
730	160.727036
731 219.76
732	178.865585
733	174.039688
734 183.469
735	176.273071
736	179.000748
737 191.56
738	165.858734
739	179.507843
740 184.89
741	175.218277
742 198.057
743	173.006927
744 189.056
745 196.811
746	177.335434
747	163.336945
748	177.184586
749 205.354
750	179.907715
751 188.768
752 199.092
753 191.97
754	149.250046
755 188.004
756 186.216
757	168.051361
758 190.883
759 181.807
760 194.685
761 193.956
762	162.365082
763 200.847
764 224.644
765 213.721
766 202.526
767	150.490845
768 180.66
769 211.499
770	171.507080
771 203.151
772	170.853668
773 213.473
774	175.878220
775 203.657
776	170.073608
777 203.782
778	170.143723
779	153.286850
780 194.63
781	172.671951
782 186.692
783	161.125748
784	179.848358
785 184.853
786 195.674
787	161.106064
788 218.48
789 187.452
790 258.493
791	173.837921
792	179.056534
793	176.108795
794 241.244
795	160.243515
796 246.74
797 196.94
798	179.659729
799 188.563
800	175.916565
801	167.163788
802 206.641
803 183.595
804	173.061279
805	159.484329
806 207.261
807 188.477
808	167.479675
809 189.902
810 205.569
811	172.866928
812	162.779816
813 211.185
814	174.888916
815	174.394318
816	175.243515
817 183.15
818 185.266
819 180.433
820	173.712006
821 192.704
822	179.020416
823	163.839584
824 182.086
825	158.455215
826 206.693
827 195.552
828 187.743
829	177.163727
830	179.096313
831 184.478
832	172.041458
833	177.079468
834 181.645
835	167.731247
836 197.171
837 186.628
838 185.321
839	146.502777
840 182.938
841 180.112
842 221.994
843 204.147
844 192.105
845 190.375
846 192.451
847	176.262756
848	176.317551
849 182.532
850 185.634
851	166.967743
852 196.513
853 194.088
854	178.649399
855	173.157974
856	161.333511
857	154.094086
858	177.188217
859 180.336
860	160.235077
861 194.437
862	171.524445
863	166.478409
864	168.607880
865 194.895
866	177.383072
867	171.977905
868 195.033
869	175.261353
870 204.598
871	163.541412
872 193.06
873	173.692581
874	159.858917
875 199.915
876	169.659531
877	173.320251
878	137.051270
879 189.526
880 211.121
881 198.78
882	169.730637
883 183.369
884	174.453812
885	172.235336
886 180.048
887	170.442154
888	152.837082
889	173.295959
890	166.139038
891 181.819
892 192.752
893	177.820511
894	165.326569
895	172.437897
896	168.060654
897	161.819733
898 201.331
899	177.701065
900	155.224075
901	174.530121
902 190.655
903	173.093109
904	146.349503
905	178.977585
906	144.997711
907	179.636459
908	169.504181
909	59.796600
910	162.285019
911	178.822540
912	172.472000
913 182.072
914	174.204529
915	150.514786
916 194.165
917 194.869
918 183.575
919	176.261337
920	166.305267
921	169.206512
922	165.530563
923 200.097
924	171.953781
925 181.353
926	147.152054
927	179.173218
928 185.056
929 199.754
930 183.018
931 202.86
932 196.278
933 182.693
934 180.627
935 206.191
936	179.062180
937 199.139
938 192.23
939 193.766
940 182.145
941 180.466
942	176.355362
943 181.971
944	172.869385
945	164.340057
946	179.841553
947 184.27
948	161.034714
949	167.857620
950 219.695
951	177.557892
952	167.410461
953	169.035431
954	179.500793
955 229.385
956	179.093491
957	176.699951
958 185.329
959	146.707031
960	160.427078
961 181.944
962	170.057770
963	179.317734
964 181.307
965	174.937637
966 211.954
967 189.176
968 180.006
969 194.487
970	160.574966
971 189.559
972 209.396
973	175.856888
974 204.178
975	148.828506
976	164.732803
977	174.930389
978	171.867020
979	175.442856
980 189.649
981 194.136
982 197.026
983 233.942
984 204.086
985 188.948
986 181.972
987	176.696365
988	173.459839
989	174.993271
990 219.393
991 211.765
992	179.262604
993	149.030060
994 181.073
995 182.587
996 190.13
997 193.509
998 191.236
999 199.946
1000	173.438461
1001 181.615
