# Supplementary material for: Short-wavelength-sensitive 2 (Sws2) visual photopigment models combined with atomistic molecular simulations to predict spectral peaks of absorbance
Source: PLoS Comput Biol. 2020 Oct 21;16(10):e1008212. doi: 10.1371/journal.pcbi.1008212 (PMC7605715; doi:10.1371/journal.pcbi.1008212)
Supplement: S1 File — (ZIP) [file pcbi.1008212.s007.zip › S1_File/O-latipes-SWS2-B-Angles/Torsion4-360.dat]

0 196.064
1 194.508
2	171.802368
3 187.296
4	174.392288
5 185.986
6	179.008286
7	175.162735
8	175.816498
9 195.036
10	179.096390
11 187.976
12	179.788559
13	177.221542
14 181.118
15	177.667374
16	176.515671
17	179.116425
18	175.157059
19	178.315277
20	168.307022
21 189.607
22 188.329
23	179.879959
24	178.253860
25	178.112747
26	178.389801
27 184.967
28 184.615
29 193.549
30 184.353
31 184.104
32 181.69
33 186.599
34 180.135
35	173.254425
36	170.842407
37	174.300064
38	175.380356
39	179.975845
40 180.184
41 187.501
42	162.840042
43 184.367
44	167.534988
45 189.065
46	178.501740
47	176.006088
48	177.187531
49	174.148987
50 180.578
51 184.374
52 181.783
53	178.508102
54	175.265167
55	175.828049
56 192.563
57	173.846970
58 190.76
59 184.544
60	175.689850
61 181.503
62 180.263
63 185.223
64 181.632
65	175.144318
66 184.129
67 193.286
68 194.789
69 184.139
70 193.494
71 183.555
72 180.071
73 181.114
74	178.319763
75	177.743546
76	171.544449
77 180.446
78	173.212173
79	179.534515
80	175.060226
81	174.749802
82	179.526398
83	179.206802
84 184.832
85	179.883667
86 181.832
87 185.07
88 184.152
89 182.44
90 194.874
91	173.471268
92 183.117
93 190.204
94 187.119
95 186.023
96 180.385
97 181.227
98	176.901093
99	178.144852
100 192.991
101 182.361
102 191.908
103 191.064
104 192.949
105 186.542
106 183.859
107 192.336
108	178.854675
109	172.815842
110 184.415
111 181.045
112	177.694092
113 181.979
114 188.889
115	179.501007
116 187.807
117 183.338
118 191.209
119 183.055
120	178.235367
121	170.170593
122 183.559
123 184.404
124	174.495621
125 181.251
126	177.042465
127 185.137
128 188.286
129	177.157181
130 183.632
131	173.669144
132 195.365
133	161.883057
134	174.730621
135 184.645
136 183.968
137 185.397
138	177.939941
139 189.885
140 190.117
141	177.017365
142 187.458
143 183.988
144	171.620651
145 181.982
146	179.309219
147 185.977
148 183.4
149	176.541504
150 182.226
151 184.971
152	175.404297
153	169.424591
154 181.393
155	178.387482
156 181.683
157	172.798782
158 185.621
159	173.111450
160 187.732
161	175.657593
162 180.886
163 180.416
164 182.324
165	179.804260
166	178.258728
167	178.467255
168 190.207
169 197.544
170	173.501907
171	172.539749
172 181.167
173 187.25
174	176.750839
175 192.294
176 188.878
177 182.588
178	176.008789
179	177.147583
180 189.955
181	176.389191
182	178.900406
183 181.724
184	170.470886
185 180.336
186 185.508
187 202.204
188	177.966187
189 184.654
190 187.771
191 182.669
192	172.551086
193 180.929
194 189.855
195	160.902252
196 184.933
197	178.983932
198	170.814590
199	175.020447
200	179.601273
201	178.305267
202	177.618881
203	159.954132
204 181.405
205	169.700195
206	174.884949
207 184.335
208	161.837265
209	178.137283
210	179.503067
211	178.125748
212	172.737686
213	170.979584
214	170.584778
215	174.405136
216 183.773
217 186.762
218 180.678
219	175.044693
220	175.871704
221	179.167282
222 182.471
223	177.102966
224 183.891
225	177.915039
226 183.532
227	176.180740
228 184.95
229 184.39
230 184.219
231 186.098
232 191.022
233 205.956
234 191.627
235 189.394
236	171.356476
237	179.599121
238	177.397858
239	173.289734
240 184.926
241	176.085693
242	177.680176
243 191.447
244	175.512848
245 185.164
246	179.993271
247	177.976807
248	178.479492
249 180.264
250	179.150833
251	173.334412
252 182.682
253 183.839
254 187.404
255	178.132141
256	167.996185
257 188.962
258	173.718292
259 181.765
260 187.888
261	177.040756
262 190.732
263 186.125
264 184.217
265	177.688980
266	178.761322
267	173.699280
268	175.800903
269 188.965
270	169.635223
271 181.572
272 187.342
273	171.603378
274 184.321
275 182.531
276	176.771545
277 181.329
278 188.315
279 185.109
280 183.799
281 186.651
282 183.529
283 183.381
284 182.59
285	176.973175
286 181.892
287 185.2
288 187.02
289 193.248
290 181.563
291 180.777
292 187.215
293 186.39
294 191.571
295	176.370560
296	176.879318
297	178.047180
298 195.698
299	174.148880
300	175.034348
301 183.37
302 190.479
303 182.921
304	176.466400
305	177.018066
306	176.290649
307 191.172
308	163.366333
309 191.161
310 180.077
311 190.505
312 185.193
313 185.58
314 183.982
315 181.248
316 197.559
317	165.734177
318	176.370483
319	172.721649
320 182.903
321 181.722
322	178.579208
323 189.641
324	179.618622
325 186.69
326 186.633
327 201.222
328 187.611
329 192.013
330	176.975510
331 183.198
332 185.658
333	162.546341
334	176.816589
335	179.254562
336	172.261108
337	179.552704
338	170.646133
339 181.28
340 186.344
341 182.29
342	170.641403
343 180.75
344 180.275
345 185.329
346 181.78
347	169.775238
348	173.757950
349	171.430832
350	169.947189
351	179.594330
352 181.503
353 194.742
354 188.506
355	169.824554
356 185.705
357	174.304291
358	173.849838
359 183.894
360 186.107
361	176.811920
362 182.039
363 194.43
364 194.023
365 186.854
366 193.46
367 182.435
368 184.445
369 182.641
370 180.243
371	174.077301
372 189.484
373	178.003647
374 188.925
375 184.296
376 180.199
377 196.947
378 185.469
379 196.012
380 189.174
381	179.792648
382	174.640320
383 196.391
384	172.674164
385 180.299
386	175.467255
387 188.245
388	174.872650
389 184.029
390 186.024
391	178.150940
392 181.115
393	176.302216
394	164.213593
395	174.248459
396 184.632
397	169.161804
398 188.155
399 192.192
400	176.986069
401 191.119
402	178.148727
403 184.596
404 185.82
405 186.966
406 183.452
407	176.535568
408 197.517
409 182.054
410	178.076569
411 188.155
412 181.662
413 180.884
414	179.976181
415 192.588
416 184.993
417	164.015244
418 193.712
419 188.74
420 182.92
421 187.329
422 186.171
423 187.059
424	178.445877
425 183.858
426 193.678
427	174.998947
428	178.313812
429 184.952
430 188.421
431	171.086578
432 180.583
433	171.448120
434 194.503
435 182.807
436 192.351
437 184.311
438	179.470078
439	174.588242
440 190.702
441 190.927
442 180.524
443 185.704
444 192.976
445	172.266983
446 190.351
447	177.019501
448 186.593
449 182.696
450 188.451
451 186.187
452 183.045
453 187.235
454	167.687576
455 188.387
456	170.002701
457	176.544708
458 189.506
459	159.528778
460 186.097
461	175.389008
462 190.703
463 189.153
464	168.392136
465 188.435
466 180.029
467 191.494
468	178.696274
469	157.198456
470 186.49
471 186.027
472 189.981
473 188.617
474	178.832352
475 191.895
476	167.405884
477	175.155655
478 180.268
479 190.436
480	172.266617
481 182.484
482 182.731
483 180.133
484	174.603226
485	174.810333
486 181.121
487	172.010040
488 186.302
489 200.079
490	172.418304
491	175.753876
492	165.737778
493	177.000763
494	179.159378
495	173.637283
496	169.017792
497	164.758179
498	179.123993
499	170.276505
500 193.283
501 182.326
502 180.747
503	176.424179
504 195.081
505 180.881
506 186.902
507	172.087967
508	171.790619
509 186.746
510	179.314148
511 194.328
512 187.667
513 186.942
514 185.311
515 184.172
516 184.552
517 190.287
518 196.553
519	177.857178
520	170.682663
521 195.081
522	177.731522
523 185.726
524 184.781
525 185.136
526 182.606
527	169.794342
528	176.871719
529 183.209
530 187.353
531 184.446
532 182.116
533 196.77
534 191.416
535	178.605606
536 182.56
537 189.76
538	170.853424
539 185.696
540 189.401
541 185.956
542	175.468964
543 184.34
544 187.878
545 181.253
546	168.475723
547 182.137
548 185.218
549 183.168
550 194.702
551 185.005
552	177.905304
553 180.632
554 180.614
555	164.628891
556 192.08
557 194.013
558	165.597809
559	175.925507
560	176.697037
561	179.668716
562	171.799911
563 185.822
564 189.182
565 184.682
566 199.44
567	172.282272
568 188.344
569 187.218
570	164.799179
571 187.089
572	171.226425
573 188.684
574	172.108917
575	171.208450
576	179.428574
577 182.792
578	168.411530
579 182.578
580 180.392
581	176.208694
582 193.575
583	174.023697
584 184.149
585 186.491
586 189.096
587	177.661728
588	174.774445
589 186.302
590 192.676
591	178.104568
592	173.323654
593 191.57
594 194.431
595 186.922
596 201.873
597 181.623
598 180.034
599 186.72
600 184.074
601	177.632767
602	165.686096
603 181.486
604	166.552399
605	179.048828
606 195.73
607 180.06
608	171.824417
609	175.060333
610 191.492
611 183.002
612	164.827271
613	179.039429
614	179.492264
615 183.432
616 182.876
617	166.322693
618	172.570312
619 182.471
620	176.937469
621 182.183
622	171.185852
623	168.479446
624	175.661270
625	177.799530
626 193.952
627	169.865829
628 190.373
629	179.875320
630 180.049
631	169.124374
632 185.905
633	164.478424
634	179.147736
635	175.174744
636	167.625748
637	179.130478
638 183.107
639 200.056
640	174.431610
641	166.599518
642	171.892471
643	171.580811
644	176.175262
645 188.546
646 188.163
647	176.809662
648 187.606
649 180.488
650	165.567261
651	174.526672
652	167.138916
653 188.266
654	167.874176
655	176.501358
656	164.124817
657	174.882050
658 186.969
659 182.032
660	175.046600
661	177.446884
662 187.06
663	179.275665
664 195.987
665 188.143
666	168.895203
667	179.118958
668	178.543427
669 197.343
670 188.453
671 184.495
672	163.925079
673 189.629
674 180.541
675 186.024
676	172.318069
677 181.61
678 181.947
679 187.313
680 180.955
681 188.333
682 180.991
683	177.744568
684 187.619
685	178.999756
686 187.716
687 195.989
688	176.294235
689	179.913361
690 182.136
691	171.077499
692	177.527954
693	169.975723
694	169.698517
695 191.988
696 180.017
697 183.064
698 188.414
699 192.941
700	177.374207
701	170.073700
702 190.883
703 185.006
704	179.951782
705 185.209
706 185.386
707 187.114
708	175.124664
709 182.055
710	179.576874
711	176.384705
712 184.262
713	176.869080
714 184.074
715	178.126328
716	178.806396
717	174.679413
718	178.092789
719	175.215012
720 186.624
721	179.119232
722 185.825
723 183.607
724 189.697
725	179.861588
726	172.472137
727 185.284
728 183.054
729 182.533
730	174.787491
731 194.879
732 186.945
733	171.706161
734 181.215
735 182.977
736 180.183
737	171.707550
738 189.034
739 184.38
740	178.504791
741 192.472
742	169.731140
743	176.746414
744	176.712173
745 184.864
746 180.306
747 187.398
748 189.511
749 184.302
750 181.64
751	175.038269
752 185.081
753 187.136
754 184.096
755 182.049
756 181.793
757	171.947388
758 185.569
759 181.232
760 180.326
761	176.472427
762 181.727
763 182.362
764	165.048721
765	178.055542
766 181.827
767 193.226
768 186.012
769	165.581573
770	170.785110
771 193.253
772 186.566
773	175.160904
774 184.521
775	175.653015
776 193.704
777 184.365
778 191.51
779 190.124
780 189.83
781	176.044373
782	169.242493
783	177.830292
784	176.373947
785 181.266
786 181.173
787	179.787338
788	171.022095
789 193.667
790	151.016022
791	177.235687
792 182.483
793 183.742
794	170.537292
795	177.545914
796	165.138229
797 191.96
798 181.6
799	174.252411
800 182.288
801 190.969
802	178.645493
803	166.939301
804 183.157
805 185.21
806 186.778
807 188.554
808 186.785
809	179.269516
810 187.344
811	169.338196
812	168.495941
813	179.807449
814	174.380875
815	177.796295
816	179.237366
817	177.449860
818	174.519409
819 192.3
820 183.245
821	171.125626
822	170.305344
823 191.368
824 184.812
825	175.002701
826	164.510040
827	174.698792
828 180.781
829 188.773
830 187.234
831 180.893
832 185.722
833 185.619
834 188.112
835	179.423218
836 181.828
837 180.092
838 187.626
839 186.422
840	159.892181
841 196.826
842	174.657867
843	169.441177
844 185.505
845	176.358276
846	179.572678
847	179.910873
848 193.923
849 188.426
850	179.298645
851 184.144
852	174.445877
853 187.46
854 184.05
855 185.43
856 190.45
857 187.829
858 196.954
859 182.562
860 183.287
861 187.846
862 185.575
863 185.974
864 189.571
865	169.313766
866 185.788
867 189.75
868	175.223145
869 181.168
870	173.500076
871 182.627
872	174.764175
873	177.127426
874 181.16
875 181.562
876	172.266037
877 184.863
878 194.358
879 182.182
880	167.509232
881	164.218323
882	175.729599
883	174.644745
884	172.566772
885 183.041
886 180.785
887 193.908
888 193.552
889 186.786
890 183.362
891 186.131
892	174.815826
893	176.620728
894	179.637543
895 185.307
896 184.39
897 187.351
898	168.182770
899 185.397
900	178.451401
901 184.083
902	172.613358
903	177.396164
904 188.248
905 184.979
906 193.764
907 192.89
908	175.604370
909	167.031311
910 180.328
911 183.715
912 188.843
913	177.858765
914	177.511078
915 188.82
916	168.699234
917	172.988419
918	177.813705
919 183.964
920 180.297
921 182.732
922 186.464
923 188.972
924 184.457
925 188.904
926	174.858566
927 186.848
928 189.001
929 197.656
930 182.533
931	173.400223
932 185.527
933	179.505905
934 196.203
935 180.422
936 190.594
937	168.407150
938	178.529938
939	174.760757
940 181.16
941 184.898
942	179.897125
943 185.303
944	174.059723
945 182.035
946	177.728043
947 181.617
948 196.026
949	174.873917
950 190.868
951 187.178
952	176.668182
953 187.742
954 181.176
955	173.534317
956	166.342514
957 187.912
958 184.015
959	178.019974
960	178.408844
961 180.244
962 184.427
963 181.494
964	177.113754
965	176.362244
966	173.520844
967 181.137
968	176.282303
969	171.739716
970 180.493
971	177.307602
972	152.136444
973 187.519
974 184.421
975 190.946
976	169.170090
977	175.282135
978 186.093
979	170.692307
980	175.037827
981 180.7
982	175.389923
983	175.018311
984 181.452
985	176.539520
986 188.399
987 186.398
988 182.63
989 187.325
990	170.137741
991	165.987656
992	176.241333
993 182.142
994 193.274
995	169.772797
996	174.038559
997 185.416
998 197.542
999	172.482773
1000 191.935
1001	165.371689
