# Supplementary material for: Short-wavelength-sensitive 2 (Sws2) visual photopigment models combined with atomistic molecular simulations to predict spectral peaks of absorbance
Source: PLoS Comput Biol. 2020 Oct 21;16(10):e1008212. doi: 10.1371/journal.pcbi.1008212 (PMC7605715; doi:10.1371/journal.pcbi.1008212)
Supplement: S1 File — (ZIP) [file pcbi.1008212.s007.zip › S1_File/O-latipes-SWS2-B-Angles/Torsion-2.dat]

0	-3.497435
1	6.079622
2	-3.102476
3	1.018934
4	6.207187
5	2.373273
6	-9.068968
7	3.173013
8	-11.293734
9	-11.705144
10	-7.095021
11	-17.273617
12	6.065415
13	-12.340364
14	8.561006
15	15.488516
16	-3.204126
17	-2.059699
18	-1.163678
19	2.047760
20	10.671135
21	1.427457
22	12.548499
23	-6.185966
24	-17.743822
25	-4.952853
26	-5.898602
27	4.400574
28	-3.377119
29	-2.465866
30	-4.489822
31	3.145966
32	-1.838954
33	-23.819063
34	-1.829381
35	15.452431
36	-6.550795
37	-9.422940
38	-16.081963
39	2.007033
40	-10.054111
41	-2.024611
42	5.574322
43	-9.586967
44	-6.705420
45	5.684738
46	-7.027117
47	7.127254
48	-5.986413
49	7.276158
50	2.402345
51	-0.879768
52	11.086102
53	0.910369
54	7.024667
55	-7.584868
56	4.502846
57	7.135900
58	1.593808
59	-14.112772
60	-2.796121
61	-1.891363
62	4.476491
63	-6.213563
64	6.293457
65	-8.943951
66	3.854087
67	-7.470990
68	20.351377
69	1.187015
70	-6.641698
71	0.399727
72	-4.408607
73	1.262605
74	2.971485
75	3.317618
76	6.700295
77	1.229574
78	3.460017
79	-3.695368
80	6.959643
81	4.928777
82	-1.514470
83	-4.955191
84	-8.163098
85	3.831524
86	-0.480038
87	-7.318965
88	13.475002
89	-1.620445
90	4.233357
91	11.015049
92	0.312581
93	-11.850190
94	1.617445
95	9.810700
96	-7.034101
97	-7.985878
98	-1.630656
99	-7.917145
100	-1.927304
101	-15.960078
102	8.469725
103	1.040472
104	11.787108
105	7.539061
106	3.015544
107	5.675856
108	-2.992682
109	-0.721396
110	15.007996
111	-9.355848
112	1.914642
113	-0.276322
114	7.774390
115	11.853086
116	-0.178566
117	3.892385
118	8.650891
119	-10.058971
120	11.444266
121	-6.199730
122	1.255439
123	-5.202835
124	3.361350
125	-1.070190
126	16.921061
127	-3.013014
128	-0.308010
129	4.852224
130	-3.894916
131	2.878118
132	0.971263
133	-12.567839
134	20.059275
135	1.335801
136	-10.689385
137	-3.900032
138	16.642506
139	-7.494213
140	-11.497318
141	6.323851
142	0.812615
143	2.604569
144	-4.942211
145	7.785427
146	-10.723834
147	-3.618342
148	7.397665
149	7.864419
150	-9.073345
151	3.822782
152	12.366390
153	-2.885304
154	7.328036
155	9.783669
156	-10.076716
157	4.150949
158	-2.921478
159	-8.322195
160	-6.247567
161	-1.609101
162	8.871306
163	0.495249
164	-2.879658
165	-6.208455
166	-10.044559
167	3.550209
168	0.392742
169	-4.624969
170	4.828197
171	15.428387
172	5.944569
173	1.234928
174	13.612652
175	-13.119028
176	-1.044065
177	4.468593
178	9.060534
179	3.807250
180	0.318915
181	1.115658
182	-1.771820
183	-5.004862
184	-6.011279
185	-0.765351
186	2.692630
187	-0.980614
188	7.971897
189	-1.480772
190	-3.517964
191	-10.613194
192	-1.109102
193	-9.130426
194	1.804569
195	-6.537024
196	-0.161885
197	3.971422
198	4.003946
199	3.124388
200	-3.269986
201	0.336035
202	0.006122
203	-11.591956
204	-1.597522
205	-6.638950
206	2.071320
207	-2.270207
208	-13.833945
209	-9.874034
210	1.244923
211	4.221005
212	-13.025360
213	8.545494
214	-11.379366
215	-4.780881
216	-6.499063
217	8.993347
218	1.871044
219	-7.280253
220	0.389945
221	-12.781754
222	1.717378
223	-10.338055
224	-2.318618
225	-1.432209
226	-4.946685
227	-2.445199
228	1.719408
229	1.495267
230	-0.788222
231	-11.146170
232	5.763207
233	1.363412
234	4.459576
235	2.740587
236	5.096659
237	-1.945068
238	-4.062529
239	-5.050615
240	0.469357
241	7.853961
242	-2.063175
243	9.371213
244	9.668517
245	-9.198998
246	-0.206877
247	7.892553
248	-1.535928
249	5.739861
250	-7.876307
251	1.069800
252	6.751478
253	-2.379216
254	14.203667
255	-4.339384
256	-0.526368
257	6.805943
258	12.946791
259	4.989473
260	-0.359148
261	1.166523
262	2.650167
263	-3.215329
264	-7.902704
265	-8.628463
266	1.876732
267	5.027720
268	-10.393663
269	-8.434940
270	-3.392101
271	4.607107
272	-11.067204
273	-5.525448
274	1.370339
275	-3.365394
276	1.671625
277	-1.476832
278	-0.712079
279	13.287546
280	-4.097594
281	1.964042
282	-6.366126
283	4.811699
284	4.874017
285	3.470842
286	1.634130
287	3.379570
288	0.038895
289	0.314102
290	-11.807018
291	-3.288861
292	12.090394
293	-9.037430
294	1.744396
295	-8.227475
296	-4.666051
297	0.051525
298	-6.340503
299	6.160931
300	6.863383
301	8.707999
302	-0.977655
303	-11.708784
304	4.417048
305	3.343049
306	12.884029
307	-5.957343
308	-3.731211
309	6.705379
310	8.112912
311	3.844710
312	12.874616
313	6.606523
314	5.410079
315	-3.617360
316	-5.825853
317	1.777140
318	-2.250442
319	1.258645
320	-0.529719
321	0.335630
322	14.749930
323	-4.168240
324	-3.885866
325	3.281084
326	-0.028434
327	0.382843
328	-5.954475
329	-4.457498
330	6.815054
331	-6.210696
332	-1.650076
333	-5.168753
334	-11.575552
335	-5.685110
336	1.400818
337	-1.761628
338	4.910103
339	-16.034908
340	8.468700
341	0.513759
342	-4.283979
343	-11.533508
344	0.130330
345	-0.552752
346	1.520266
347	-2.793547
348	0.839444
349	2.508285
350	1.281901
351	9.854334
352	9.895219
353	1.793408
354	-11.148312
355	14.528485
356	8.296844
357	-0.223881
358	2.220971
359	-0.063095
360	-1.747424
361	5.997842
362	4.096519
363	-5.063647
364	4.232227
365	-6.467444
366	8.430622
367	3.020598
368	2.413921
369	-8.693748
370	-17.922073
371	-2.695434
372	-8.980017
373	-6.357347
374	0.039011
375	-0.164554
376	1.887041
377	2.364100
378	2.750110
379	-0.166716
380	-10.505819
381	2.622824
382	-4.252846
383	-8.782461
384	2.848598
385	14.535684
386	1.804245
387	-3.946605
388	17.839787
389	5.590254
390	11.763501
391	7.102597
392	-3.910436
393	-3.581455
394	4.267973
395	6.809566
396	-8.070016
397	-3.937425
398	-6.130934
399	0.258280
400	-3.338784
401	-16.610809
402	-0.995348
403	-6.597637
404	2.621731
405	-4.862509
406	-3.064072
407	7.668939
408	6.614029
409	5.055943
410	8.790628
411	-1.866366
412	7.465045
413	14.026321
414	-3.051447
415	-0.483192
416	7.235961
417	4.418038
418	1.580807
419	3.109482
420	3.151160
421	-7.278324
422	1.239697
423	5.439605
424	-11.289613
425	5.197144
426	-9.196237
427	-1.024488
428	3.884046
429	5.480626
430	-0.851493
431	7.575102
432	-5.621364
433	-0.583388
434	-1.522094
435	-3.063443
436	-1.242187
437	18.362118
438	4.664231
439	-6.822128
440	18.334795
441	-3.801207
442	-3.455536
443	1.453521
444	6.420104
445	13.403063
446	6.903083
447	-0.971325
448	-7.333589
449	-4.882041
450	1.282188
451	-1.027473
452	-0.649411
453	7.158093
454	2.324401
455	-11.559554
456	2.288036
457	4.282302
458	2.527068
459	1.760040
460	5.112538
461	11.458170
462	10.341249
463	-3.970128
464	10.562979
465	-3.801122
466	-7.053242
467	4.569325
468	2.340776
469	4.926256
470	8.532714
471	6.259416
472	-4.483805
473	4.701104
474	-8.307479
475	4.941303
476	6.098706
477	-13.364142
478	15.243849
479	7.995615
480	3.256439
481	-9.817323
482	5.926435
483	4.626294
484	2.407055
485	8.884016
486	-17.722801
487	3.354030
488	-0.488423
489	6.151575
490	4.058588
491	-0.179946
492	9.562735
493	13.921309
494	-4.427743
495	-1.419320
496	10.123402
497	15.930604
498	-2.976627
499	4.329630
500	1.480316
501	-3.437662
502	-9.246337
503	-8.467656
504	-3.147898
505	-0.472927
506	-2.626413
507	-5.686347
508	-19.203650
509	-2.512984
510	-2.657984
511	7.742725
512	6.812421
513	-2.341337
514	7.820603
515	7.917526
516	-13.995999
517	-3.468831
518	-2.816783
519	-4.785875
520	-4.876425
521	4.581739
522	-16.939295
523	0.850008
524	-1.054688
525	2.900361
526	6.318452
527	12.764252
528	3.073967
529	-8.191301
530	13.350182
531	0.878918
532	-2.599075
533	-4.975118
534	-8.787844
535	0.304457
536	1.467655
537	0.071887
538	-10.593559
539	-5.731037
540	-18.459528
541	-3.479096
542	2.353645
543	8.206079
544	14.395989
545	-9.381917
546	10.501686
547	8.742932
548	8.790372
549	0.849932
550	7.302722
551	-1.548889
552	-1.445453
553	-0.763452
554	4.122773
555	-8.199640
556	-8.603913
557	-5.844432
558	9.008455
559	1.536058
560	0.684255
561	-5.489067
562	-3.365041
563	1.113294
564	-7.156129
565	1.009071
566	5.921417
567	11.295653
568	14.591251
569	4.744372
570	-7.738970
571	-2.054477
572	-2.065233
573	-14.772579
574	3.838355
575	12.220542
576	6.140189
577	-5.252748
578	-10.401430
579	1.160220
580	-1.371690
581	-0.226423
582	11.405909
583	5.713610
584	-2.050642
585	8.752771
586	0.839389
587	7.169346
588	-6.168039
589	16.177736
590	-9.623746
591	-7.719283
592	-12.415881
593	-10.678548
594	-2.426625
595	6.493311
596	2.080140
597	5.926491
598	3.826735
599	9.382530
600	13.018846
601	1.064792
602	3.825857
603	4.466038
604	-7.753758
605	-1.165835
606	10.022494
607	13.511248
608	-0.868234
609	1.703005
610	5.006652
611	-2.270990
612	6.816442
613	-4.333585
614	4.011155
615	-1.262562
616	5.539375
617	-0.662449
618	-0.271787
619	13.901620
620	-2.025667
621	10.411840
622	6.601474
623	8.385023
624	-5.722972
625	-3.382785
626	-1.906477
627	-1.697975
628	4.163282
629	-1.800284
630	-7.373079
631	4.043505
632	-4.366593
633	9.077520
634	2.150440
635	-0.201151
636	9.129932
637	7.631304
638	3.666512
639	-5.320795
640	4.038662
641	-3.265118
642	2.116223
643	2.531372
644	3.835689
645	13.216864
646	-7.930179
647	11.441789
648	-5.145947
649	-4.345275
650	-0.914101
651	-4.127625
652	-1.450004
653	14.033814
654	9.747434
655	2.502706
656	2.413734
657	7.223972
658	4.072272
659	-1.919152
660	-6.880631
661	-5.424145
662	-4.309587
663	5.038443
664	-7.816858
665	-1.923944
666	1.700005
667	3.973377
668	3.062688
669	8.292346
670	-0.962394
671	12.739666
672	6.940279
673	9.890283
674	-10.172132
675	2.578725
676	18.695911
677	-2.556658
678	4.023958
679	-2.876843
680	14.105142
681	-0.940015
682	-6.009695
683	5.374621
684	3.855128
685	-1.484412
686	5.995419
687	14.012665
688	-9.169202
689	-6.599934
690	8.441029
691	-6.268442
692	-8.818154
693	6.308969
694	6.075766
695	2.702567
696	3.374859
697	-0.203256
698	-6.272921
699	9.442944
700	5.930418
701	-11.178925
702	13.272923
703	-0.199412
704	2.356765
705	1.608962
706	-5.741658
707	10.919727
708	3.397193
709	-8.826474
710	-5.043600
711	-4.854996
712	-1.332398
713	14.461890
714	10.323599
715	8.021315
716	12.765879
717	-0.307581
718	8.561932
719	0.648976
720	-0.964529
721	1.122624
722	-2.583337
723	3.130309
724	8.736687
725	8.816131
726	-1.395489
727	-21.955427
728	2.328749
729	14.909039
730	-9.899753
731	-6.211795
732	7.238461
733	-5.384990
734	-5.429239
735	-14.625361
736	10.094321
737	5.788673
738	-10.123389
739	2.272261
740	0.292917
741	18.989508
742	-0.415614
743	-17.137699
744	1.531329
745	-6.327644
746	-0.881060
747	4.965835
748	0.330974
749	-1.068366
750	-12.705772
751	0.165790
752	-2.556552
753	5.402307
754	3.640074
755	2.762712
756	7.892501
757	1.520048
758	-1.626773
759	1.365944
760	8.011971
761	15.429884
762	4.930488
763	6.471732
764	4.004466
765	20.816675
766	5.179096
767	-9.798636
768	6.288631
769	8.912474
770	1.219570
771	10.244246
772	19.165043
773	2.521258
774	4.038859
775	-0.911052
776	-5.626081
777	-1.438214
778	-5.862812
779	-4.304165
780	7.274292
781	-22.345055
782	-0.602411
783	7.606639
784	-7.835324
785	0.258924
786	2.349989
787	12.696999
788	2.035189
789	-3.433637
790	14.980058
791	2.743372
792	-7.182126
793	-8.195390
794	4.715144
795	-1.885822
796	12.733114
797	2.049736
798	-6.584135
799	-8.360422
800	-1.187281
801	4.917452
802	-2.520191
803	1.543332
804	-3.714616
805	2.060357
806	-1.218728
807	3.598915
808	2.691486
809	5.549815
810	-3.820108
811	6.444499
812	3.062610
813	8.020953
814	-4.081811
815	10.293519
816	-0.551160
817	-7.378051
818	4.655427
819	13.488175
820	4.777451
821	4.596932
822	2.219043
823	-0.986401
824	-3.346850
825	-1.181375
826	12.944346
827	-1.275295
828	-4.378127
829	2.782832
830	3.277168
831	7.313304
832	1.853073
833	5.826320
834	1.646126
835	5.685738
836	-4.989511
837	0.435482
838	12.467803
839	7.098588
840	-4.645565
841	4.087439
842	-1.763596
843	11.441553
844	9.092748
845	0.800492
846	4.999135
847	0.505690
848	4.314132
849	2.530067
850	-5.594475
851	6.151229
852	-5.862113
853	-11.835579
854	9.942754
855	-10.482301
856	2.843549
857	4.545373
858	-8.177909
859	-9.577555
860	-8.419861
861	8.389085
862	-9.515418
863	-13.952264
864	-13.583760
865	13.144705
866	-1.326168
867	7.358173
868	-6.752322
869	5.832868
870	1.674199
871	-10.260260
872	-1.347544
873	-7.051666
874	-3.338568
875	11.540308
876	0.579536
877	-5.996974
878	-6.450225
879	10.758282
880	6.038379
881	5.279272
882	-7.363910
883	-7.154921
884	2.576602
885	-5.297729
886	-2.423955
887	10.450388
888	-8.084539
889	-1.316601
890	-9.006528
891	15.358372
892	9.022171
893	2.076811
894	-6.387316
895	4.839734
896	-2.824268
897	-5.178485
898	9.382045
899	-4.633795
900	-13.795610
901	8.222693
902	3.086386
903	-5.268633
904	0.952954
905	-13.096817
906	0.829377
907	-0.921270
908	3.714077
909	7.052367
910	5.047462
911	4.572083
912	7.192906
913	2.706299
914	-2.224353
915	5.160521
916	1.338014
917	1.985282
918	6.008571
919	0.397806
920	-5.870638
921	-10.549837
922	4.307539
923	-3.269907
924	5.067600
925	-12.696126
926	-5.130588
927	0.796372
928	-3.553303
929	9.473810
930	-6.943430
931	6.240824
932	8.269894
933	-4.488144
934	-4.689107
935	2.955966
936	-9.235727
937	8.547834
938	3.789286
939	-4.895927
940	1.681307
941	2.976740
942	-5.982220
943	-5.693038
944	5.626375
945	16.974472
946	11.402488
947	-0.208443
948	13.627462
949	-1.994077
950	5.321680
951	4.632486
952	0.044049
953	-4.681156
954	8.735846
955	15.466052
956	3.448323
957	11.110335
958	5.206978
959	-5.444529
960	3.242968
961	-8.965370
962	-5.867860
963	4.735231
964	5.611991
965	-6.231272
966	6.124846
967	1.096308
968	-4.738061
969	0.165057
970	-9.524509
971	14.106804
972	12.571951
973	0.997352
974	-4.403277
975	-1.558752
976	7.162237
977	-1.551833
978	-12.030513
979	3.287488
980	5.254709
981	-2.359484
982	1.048632
983	-1.165381
984	-0.856043
985	-7.798810
986	8.533832
987	-1.276948
988	-2.074896
989	-2.879893
990	6.290053
991	16.810268
992	0.065584
993	-14.210424
994	-5.516121
995	-12.329318
996	1.722120
997	0.671989
998	7.313936
999	17.977116
1000	2.377530
1001	0.150489
