# Supplementary material for: Short-wavelength-sensitive 2 (Sws2) visual photopigment models combined with atomistic molecular simulations to predict spectral peaks of absorbance
Source: PLoS Comput Biol. 2020 Oct 21;16(10):e1008212. doi: 10.1371/journal.pcbi.1008212 (PMC7605715; doi:10.1371/journal.pcbi.1008212)
Supplement: S1 File — (ZIP) [file pcbi.1008212.s007.zip › S1_File/O-latipes-SWS2-B-Angles/Torsion-13.dat]

0	147.329483
1	123.425102
2	128.553268
3	101.543381
4	120.827881
5	125.737320
6	126.899834
7	128.069290
8	125.829521
9	113.309319
10	138.887436
11	115.825638
12	132.575775
13	140.005478
14	112.972328
15	134.815598
16	136.566193
17	119.437317
18	131.700821
19	149.109924
20	135.760056
21	114.624138
22	126.810059
23	133.606857
24	133.676819
25	159.914932
26	128.321243
27	147.840881
28	129.029648
29	119.669273
30	132.811020
31	138.756058
32	141.074158
33	106.426033
34	108.014420
35	125.776382
36	131.392685
37	129.100708
38	133.740921
39	129.012512
40	120.382423
41	117.077362
42	130.569290
43	131.388824
44	117.107613
45	115.161125
46	130.532211
47	116.624809
48	114.001656
49	123.451904
50	145.391785
51	122.235550
52	143.077438
53	124.699997
54	135.066422
55	124.637703
56	119.671318
57	134.140808
58	121.562424
59	130.445190
60	90.668289
61	111.665604
62	112.494125
63	111.493576
64	125.839119
65	139.262680
66	133.717026
67	140.519669
68	138.087540
69	114.542458
70	124.569061
71	128.220612
72	135.384018
73	136.167160
74	133.411621
75	123.205055
76	144.850555
77	134.378510
78	131.338684
79	129.405563
80	119.249718
81	143.966797
82	114.158157
83	123.001038
84	106.417023
85	109.198929
86	140.875931
87	134.175430
88	147.407349
89	135.277145
90	120.108383
91	129.287933
92	129.570908
93	96.780067
94	130.202499
95	141.543594
96	111.593147
97	136.619446
98	111.646492
99	122.057747
100	119.438820
101	113.963959
102	112.421410
103	134.779160
104	124.092781
105	120.121460
106	139.246780
107	119.112663
108	134.857590
109	119.953911
110	128.037384
111	130.783401
112	140.477417
113	135.022461
114	136.449966
115	139.607224
116	142.839676
117	123.551010
118	126.395958
119	126.743835
120	130.236023
121	137.910446
122	128.295761
123	134.729355
124	128.353867
125	145.329391
126	137.350342
127	114.292480
128	137.179276
129	133.485596
130	140.681351
131	122.232246
132	125.497375
133	142.771896
134	111.243820
135	119.114990
136	134.547501
137	130.263626
138	126.897018
139	125.271095
140	134.926010
141	136.561722
142	115.632149
143	137.758240
144	142.334061
145	143.302902
146	121.951195
147	134.573196
148	128.597855
149	128.318588
150	128.287720
151	140.551544
152	133.225693
153	127.109070
154	143.370865
155	130.872925
156	113.878578
157	139.897125
158	111.627411
159	133.104828
160	133.158676
161	133.229950
162	131.687653
163	114.147949
164	148.555420
165	108.477783
166	125.177490
167	136.073944
168	136.759445
169	115.810844
170	139.106232
171	121.626297
172	121.262047
173	119.350060
174	122.779015
175	115.941353
176	128.887070
177	130.815536
178	125.961914
179	131.295151
180	117.858261
181	119.985031
182	144.508209
183	129.006943
184	124.848618
185	136.597321
186	146.521500
187	122.764275
188	96.986679
189	124.006691
190	131.196716
191	133.221649
192	82.270363
193	107.500381
194	114.032433
195	121.664452
196	129.236481
197	130.795074
198	129.141602
199	136.225296
200	146.863754
201	130.061661
202	121.316948
203	126.129349
204	140.200943
205	125.078362
206	122.669075
207	129.893372
208	130.915588
209	122.242493
210	124.091454
211	135.015747
212	125.641129
213	141.040405
214	129.830185
215	136.236847
216	123.499969
217	102.421898
218	146.768173
219	118.090309
220	141.390274
221	126.828491
222	119.168213
223	131.935059
224	121.128746
225	127.709381
226	114.185394
227	101.045204
228	128.572098
229	108.435150
230	131.400864
231	145.363174
232	119.012398
233	123.221016
234	125.483498
235	133.446075
236	136.804413
237	115.911766
238	104.204102
239	126.063698
240	105.346962
241	128.439270
242	136.640747
243	128.208344
244	140.455750
245	122.844955
246	123.921669
247	131.596924
248	115.567841
249	112.472160
250	133.731262
251	138.971283
252	108.710701
253	132.998016
254	148.828323
255	123.827545
256	149.423157
257	128.668671
258	131.894043
259	138.481918
260	120.354996
261	105.109566
262	103.456650
263	132.073700
264	132.252396
265	139.087738
266	121.374893
267	136.060974
268	125.156609
269	143.913208
270	141.220901
271	136.996109
272	107.985062
273	121.191612
274	104.513840
275	140.643814
276	118.273239
277	120.110313
278	127.374916
279	138.580444
280	133.675446
281	123.298157
282	131.585068
283	145.210922
284	117.811501
285	126.778107
286	120.688789
287	118.861778
288	141.664246
289	116.232185
290	96.500389
291	142.096741
292	132.590240
293	123.558273
294	141.078079
295	115.301048
296	130.480743
297	140.248489
298	128.783661
299	123.468529
300	95.666016
301	113.885796
302	134.814560
303	132.023636
304	117.105751
305	126.452919
306	132.063797
307	134.527588
308	100.622940
309	121.315399
310	135.053070
311	122.482521
312	137.614578
313	132.931396
314	139.219879
315	126.593353
316	139.518677
317	130.062164
318	126.092369
319	144.848709
320	145.148743
321	141.412598
322	129.874146
323	137.442749
324	113.660278
325	117.193367
326	136.907333
327	140.177521
328	116.972359
329	129.460815
330	77.842422
331	113.270645
332	129.340668
333	85.976761
334	119.888725
335	109.364525
336	122.699524
337	135.449539
338	100.876984
339	119.496193
340	113.918625
341	105.640846
342	124.696167
343	132.168091
344	136.712708
345	127.485008
346	125.068855
347	121.155930
348	115.766296
349	144.515121
350	131.208084
351	140.329849
352	122.091187
353	127.578911
354	130.567215
355	86.456657
356	122.836487
357	134.153595
358	127.735100
359	136.766037
360	129.687485
361	98.667374
362	124.417488
363	130.214233
364	133.221069
365	121.206474
366	129.343842
367	122.629288
368	120.982414
369	133.219559
370	146.764648
371	130.513168
372	129.578629
373	128.146393
374	122.021004
375	118.798698
376	110.591179
377	131.486832
378	129.805679
379	134.424149
380	133.227631
381	140.043823
382	139.405777
383	133.627869
384	127.987282
385	131.301620
386	114.552696
387	130.189468
388	138.604752
389	111.924904
390	123.465790
391	119.438095
392	104.755440
393	131.720428
394	113.469307
395	115.572388
396	102.505798
397	130.433456
398	143.364075
399	125.827576
400	105.440109
401	138.060593
402	136.951721
403	134.098312
404	139.211395
405	135.421112
406	115.837837
407	145.650177
408	130.558762
409	146.696350
410	142.632324
411	132.346695
412	120.785805
413	112.684807
414	109.009056
415	129.410126
416	129.836639
417	149.007645
418	136.486099
419	131.256821
420	138.561295
421	114.747284
422	141.715363
423	139.648132
424	139.048248
425	88.668282
426	144.678421
427	105.294502
428	125.844719
429	125.201401
430	123.920067
431	136.290955
432	137.304855
433	144.030243
434	115.618370
435	130.599319
436	129.081085
437	142.232422
438	114.471237
439	120.500069
440	121.554077
441	129.061707
442	118.953697
443	135.748962
444	137.173599
445	110.034035
446	133.266937
447	121.543343
448	130.879578
449	127.081955
450	111.944221
451	123.989235
452	119.777519
453	121.269012
454	129.096954
455	131.854614
456	49.229259
457	123.099777
458	111.678474
459	108.884872
460	135.893051
461	91.508705
462	129.485703
463	126.281898
464	125.012146
465	118.992538
466	136.591766
467	119.766342
468	129.678406
469	123.072060
470	150.018433
471	138.997849
472	128.018524
473	120.626411
474	139.110992
475	137.701904
476	106.236038
477	133.015289
478	138.990479
479	123.889977
480	117.128166
481	114.388069
482	127.821884
483	128.893265
484	134.286606
485	143.155624
486	136.632523
487	136.070709
488	114.131790
489	122.815651
490	138.818329
491	132.298172
492	107.184013
493	128.176422
494	132.875580
495	126.850273
496	146.559937
497	136.670822
498	139.946091
499	100.617645
500	125.153152
501	131.932129
502	138.212784
503	123.281921
504	126.908165
505	129.377838
506	126.559135
507	137.420135
508	126.864212
509	121.837029
510	117.340652
511	139.706970
512	147.619186
513	137.998093
514	133.086243
515	127.010605
516	126.304390
517	124.967384
518	132.761810
519	95.567749
520	146.275024
521	142.633835
522	149.824020
523	133.727417
524	124.198181
525	113.648880
526	127.501221
527	131.137634
528	129.737091
529	109.791595
530	145.234695
531	118.664719
532	113.091843
533	128.259750
534	134.914825
535	112.067207
536	129.565338
537	130.017044
538	117.425240
539	137.943527
540	125.117813
541	141.722885
542	120.673546
543	114.891556
544	135.034149
545	134.176178
546	136.504105
547	121.922470
548	135.555145
549	122.626663
550	130.991699
551	147.485764
552	127.805038
553	94.643661
554	138.340622
555	132.058121
556	137.027863
557	142.249481
558	143.272766
559	130.269699
560	118.263046
561	127.516769
562	130.097229
563	139.902161
564	86.818970
565	134.799515
566	114.020355
567	143.133774
568	112.191391
569	124.168594
570	131.014420
571	140.227188
572	125.674271
573	140.076416
574	121.469604
575	95.397186
576	127.059555
577	105.583679
578	130.073715
579	131.744385
580	130.692749
581	94.235970
582	116.588020
583	134.733521
584	149.630310
585	140.647049
586	116.703873
587	131.296036
588	103.889122
589	123.084862
590	115.864639
591	121.305267
592	133.660995
593	108.529495
594	126.837486
595	120.155769
596	129.734085
597	125.624023
598	134.386780
599	147.643005
600	137.951004
601	127.304100
602	131.455994
603	139.939682
604	142.733261
605	138.271606
606	123.374107
607	138.138443
608	124.124062
609	120.820580
610	136.789932
611	134.766022
612	114.791672
613	130.386230
614	145.403000
615	135.817963
616	124.005432
617	136.278854
618	134.910812
619	117.667191
620	129.044434
621	123.210014
622	133.038193
623	123.933754
624	144.947464
625	138.314941
626	138.067169
627	131.436279
628	123.413429
629	145.182129
630	133.392014
631	124.699242
632	135.856644
633	123.984192
634	112.863899
635	127.905296
636	122.525345
637	125.806023
638	135.658630
639	139.569336
640	139.681381
641	123.912354
642	114.652252
643	141.204407
644	107.237450
645	130.633026
646	104.990692
647	123.508766
648	150.217392
649	137.027679
650	118.246437
651	113.921471
652	123.732391
653	129.748947
654	130.100479
655	141.138504
656	122.511124
657	135.504272
658	132.656708
659	138.780396
660	85.843491
661	132.797348
662	114.737671
663	131.962158
664	116.025772
665	136.701599
666	138.023438
667	144.499054
668	142.613449
669	117.310783
670	118.219307
671	133.810715
672	115.402428
673	111.849976
674	125.982544
675	141.487793
676	137.699142
677	130.476227
678	122.325890
679	123.448975
680	134.531708
681	129.905746
682	128.206512
683	127.868164
684	148.344147
685	118.777809
686	117.911179
687	138.854385
688	124.454269
689	150.334274
690	133.714935
691	132.709091
692	116.009071
693	135.904572
694	112.706879
695	144.697601
696	118.054230
697	122.487846
698	117.232887
699	117.755905
700	130.557175
701	109.933830
702	119.208832
703	128.604141
704	137.089737
705	144.609390
706	139.274536
707	132.420029
708	115.647781
709	126.516281
710	118.510681
711	126.851379
712	126.686546
713	130.479294
714	128.327103
715	136.826416
716	124.363892
717	128.654099
718	120.143410
719	108.774101
720	106.342644
721	138.938126
722	129.829712
723	109.800476
724	126.289009
725	125.506615
726	125.407578
727	132.825790
728	135.358582
729	138.402802
730	137.982941
731	109.416077
732	137.008926
733	145.393356
734	135.320709
735	138.222260
736	139.745575
737	124.728638
738	131.381912
739	113.932640
740	137.629532
741	130.589401
742	134.338242
743	130.435440
744	122.606033
745	132.890930
746	125.152534
747	137.860428
748	135.740250
749	118.512459
750	114.762802
751	123.599060
752	109.619797
753	120.137657
754	136.173843
755	120.594681
756	145.338043
757	133.041397
758	120.253761
759	129.495804
760	119.919792
761	131.565918
762	136.899078
763	109.387627
764	143.564392
765	93.075584
766	103.239754
767	138.544556
768	121.004875
769	135.209061
770	138.532532
771	140.386398
772	127.492821
773	115.007843
774	132.915909
775	100.900543
776	121.189621
777	117.990318
778	131.840164
779	133.321335
780	96.183273
781	138.015778
782	134.240494
783	133.247330
784	124.849579
785	129.464752
786	128.102554
787	134.509277
788	85.835724
789	105.379425
790	95.298347
791	125.868927
792	122.983566
793	138.119370
794	117.455978
795	137.586075
796	95.356537
797	116.975212
798	140.181351
799	114.305290
800	131.047272
801	119.054024
802	110.066742
803	126.793541
804	140.327927
805	139.498398
806	117.340942
807	124.578117
808	131.881073
809	148.185379
810	111.583336
811	133.145386
812	140.718292
813	132.723648
814	128.292450
815	124.757530
816	126.060463
817	125.192223
818	132.023666
819	121.898636
820	120.660439
821	131.448975
822	140.241730
823	133.100342
824	137.906982
825	136.703964
826	129.240112
827	120.288841
828	117.979500
829	135.980911
830	117.037437
831	110.334023
832	122.744713
833	118.598679
834	134.389069
835	158.333054
836	118.865921
837	125.111435
838	126.755554
839	139.741928
840	137.897736
841	122.088829
842	134.684631
843	135.084320
844	130.109375
845	130.413040
846	135.468185
847	135.708405
848	118.234810
849	132.893219
850	115.912460
851	145.482376
852	132.750198
853	122.224571
854	136.103790
855	131.759750
856	141.203491
857	133.343872
858	119.430458
859	130.449570
860	132.093048
861	137.102341
862	127.865273
863	127.377953
864	99.352821
865	125.900459
866	117.015549
867	134.396179
868	101.701981
869	134.352875
870	127.399208
871	132.198380
872	121.726768
873	142.123901
874	135.991287
875	145.309464
876	138.591614
877	127.640450
878	131.884415
879	124.974678
880	126.564270
881	142.823212
882	132.939682
883	130.517136
884	119.011139
885	126.528465
886	133.328812
887	133.309799
888	140.673706
889	123.798958
890	113.348618
891	143.209244
892	134.509659
893	133.954407
894	124.694695
895	129.960556
896	138.292694
897	134.475021
898	134.453552
899	120.922050
900	136.651474
901	124.270470
902	127.805489
903	132.029510
904	136.892395
905	140.647202
906	129.195816
907	134.070724
908	123.912514
909	135.074966
910	122.572853
911	140.386215
912	126.107452
913	135.806656
914	132.993332
915	130.356689
916	135.504395
917	139.162262
918	133.408890
919	125.960251
920	132.353546
921	134.551224
922	128.380859
923	91.116196
924	118.448250
925	116.039719
926	150.974701
927	118.377899
928	126.532333
929	102.868515
930	120.052826
931	103.219902
932	122.346313
933	121.864700
934	121.164551
935	114.953941
936	119.509338
937	130.030823
938	139.020447
939	115.341537
940	120.956200
941	114.468674
942	126.181862
943	128.284698
944	129.588318
945	147.547577
946	115.944305
947	125.970276
948	145.404465
949	151.818405
950	118.696472
951	116.329666
952	139.538406
953	137.124008
954	121.313354
955	91.027946
956	133.638901
957	129.807205
958	122.460167
959	127.537926
960	134.001602
961	134.741409
962	132.162537
963	141.400055
964	125.220345
965	127.765846
966	132.146561
967	133.989487
968	126.657677
969	120.566475
970	147.862976
971	131.930954
972	121.752220
973	133.298248
974	122.809753
975	135.371796
976	140.048447
977	132.101440
978	124.537010
979	126.395714
980	116.734543
981	126.651886
982	133.639725
983	93.427757
984	134.897293
985	119.709053
986	128.446060
987	127.734665
988	127.237946
989	135.184769
990	90.184570
991	105.820541
992	122.757858
993	134.302597
994	127.652908
995	109.696007
996	114.626694
997	117.901840
998	123.548454
999	144.553391
1000	123.172958
1001	127.241402
