# Supplementary material for: Short-wavelength-sensitive 2 (Sws2) visual photopigment models combined with atomistic molecular simulations to predict spectral peaks of absorbance
Source: PLoS Comput Biol. 2020 Oct 21;16(10):e1008212. doi: 10.1371/journal.pcbi.1008212 (PMC7605715; doi:10.1371/journal.pcbi.1008212)
Supplement: S1 File — (ZIP) [file pcbi.1008212.s007.zip › S1_File/O-latipes-SWS2-B-Angles/Torsion-1.dat]

0	-41.182632
1	-68.298157
2	-67.277199
3	-81.624794
4	-65.315155
5	-65.995125
6	-73.520065
7	-67.436752
8	-65.488831
9	-70.148865
10	-48.897770
11	-68.562477
12	-59.137444
13	-50.895309
14	-76.709190
15	-52.749584
16	-64.816452
17	-71.981720
18	-58.645077
19	-48.776875
20	-54.676830
21	-79.529877
22	-61.111671
23	-47.883770
24	-63.717819
25	-36.648163
26	-55.169106
27	-36.692047
28	-65.823372
29	-75.182098
30	-49.796852
31	-60.214844
32	-46.088005
33	-78.753036
34	-75.736145
35	-68.929222
36	-60.470253
37	-56.955219
38	-55.176712
39	-60.391064
40	-65.295784
41	-69.291809
42	-56.138424
43	-58.155857
44	-80.267548
45	-74.913788
46	-55.904526
47	-78.527016
48	-81.425705
49	-68.822456
50	-50.412624
51	-65.741737
52	-52.900883
53	-76.766464
54	-58.143875
55	-66.117188
56	-65.608391
57	-52.959862
58	-74.222382
59	-54.988693
60	-96.668022
61	-72.757515
62	-73.244141
63	-70.072456
64	-62.280098
65	-52.411327
66	-62.439747
67	-55.075840
68	-66.828339
69	-74.980896
70	-61.554062
71	-66.527725
72	-56.114914
73	-59.876320
74	-65.727768
75	-71.791702
76	-51.748569
77	-61.110893
78	-60.745113
79	-66.595757
80	-65.821083
81	-52.698692
82	-75.678352
83	-71.648438
84	-79.690857
85	-76.711494
86	-59.877064
87	-49.732887
88	-46.205685
89	-55.217316
90	-72.482742
91	-53.268566
92	-60.126820
93	-88.034271
94	-62.444370
95	-64.599121
96	-78.620667
97	-57.804657
98	-81.010475
99	-66.663734
100	-67.318321
101	-74.397728
102	-77.972595
103	-58.862461
104	-60.650162
105	-56.732944
106	-49.502781
107	-70.507088
108	-65.106155
109	-68.930321
110	-67.466820
111	-65.094521
112	-56.329586
113	-56.947895
114	-54.575264
115	-51.305534
116	-62.697731
117	-64.353127
118	-66.779572
119	-66.877724
120	-60.841133
121	-56.455929
122	-54.767857
123	-57.207043
124	-66.850082
125	-52.076908
126	-56.474480
127	-79.598091
128	-48.355083
129	-59.477139
130	-64.662430
131	-58.341255
132	-64.922470
133	-58.119785
134	-77.666214
135	-70.218361
136	-54.053852
137	-69.038429
138	-73.001305
139	-63.255463
140	-66.963013
141	-62.173244
142	-72.496803
143	-45.795292
144	-55.229343
145	-53.493679
146	-63.980732
147	-62.807640
148	-56.775719
149	-58.557457
150	-61.454941
151	-55.717434
152	-41.098297
153	-63.206955
154	-50.964668
155	-60.483150
156	-75.222351
157	-52.959526
158	-72.248428
159	-56.667065
160	-47.735043
161	-68.234779
162	-53.120754
163	-68.519608
164	-41.650608
165	-69.227631
166	-65.950127
167	-59.707211
168	-57.609863
169	-76.171417
170	-50.780190
171	-66.542885
172	-69.280876
173	-74.823364
174	-76.925430
175	-73.410896
176	-60.853462
177	-66.018410
178	-61.126621
179	-65.701797
180	-75.611984
181	-63.895615
182	-59.231613
183	-49.936710
184	-61.019100
185	-54.746140
186	-45.917606
187	-58.955338
188	-81.939125
189	-65.489731
190	-54.105553
191	-61.352749
192	-92.753983
193	-80.916748
194	-71.354057
195	-61.862801
196	-53.433926
197	-53.938156
198	-63.480129
199	-60.013737
200	-50.589790
201	-68.810242
202	-61.913406
203	-59.462883
204	-52.928051
205	-64.802460
206	-63.358009
207	-59.899597
208	-60.734589
209	-58.320267
210	-66.050995
211	-60.337132
212	-75.197044
213	-51.838280
214	-62.438648
215	-53.514771
216	-57.790928
217	-76.623955
218	-46.085358
219	-79.234367
220	-51.753986
221	-60.585098
222	-57.763115
223	-63.461147
224	-65.856644
225	-65.003799
226	-72.706978
227	-80.477531
228	-62.033417
229	-86.483940
230	-63.037792
231	-36.668251
232	-69.346794
233	-66.324921
234	-62.316525
235	-57.412876
236	-63.303848
237	-68.321381
238	-80.769928
239	-64.339325
240	-80.358604
241	-67.400620
242	-44.621189
243	-74.368538
244	-57.236050
245	-61.135685
246	-69.374153
247	-53.951275
248	-68.664146
249	-82.120605
250	-59.277668
251	-60.724834
252	-75.893555
253	-54.231735
254	-45.602009
255	-67.779747
256	-44.572487
257	-69.966080
258	-56.650757
259	-60.462646
260	-59.381336
261	-68.464470
262	-83.749039
263	-53.540176
264	-48.052628
265	-57.943691
266	-62.454041
267	-40.217323
268	-61.212185
269	-54.706425
270	-56.289234
271	-53.083004
272	-76.531517
273	-69.891045
274	-86.473320
275	-50.074181
276	-63.376575
277	-66.456863
278	-70.041573
279	-53.769665
280	-50.191486
281	-72.304863
282	-66.974510
283	-56.172493
284	-63.995438
285	-57.957939
286	-68.885201
287	-59.781353
288	-51.796555
289	-68.529388
290	-87.528214
291	-51.537399
292	-61.673111
293	-62.125477
294	-51.375614
295	-68.174774
296	-70.410950
297	-53.411488
298	-48.960152
299	-69.942223
300	-86.237762
301	-65.558807
302	-52.927959
303	-71.129593
304	-70.174805
305	-67.431213
306	-61.522560
307	-59.967278
308	-78.064514
309	-64.450638
310	-57.314789
311	-58.626827
312	-51.228710
313	-49.431686
314	-58.049927
315	-48.805874
316	-58.952053
317	-67.574303
318	-53.219250
319	-49.923473
320	-51.696041
321	-51.428329
322	-60.929379
323	-55.445766
324	-68.907822
325	-60.432293
326	-56.602089
327	-47.509388
328	-72.638077
329	-61.414574
330	-112.238289
331	-69.351669
332	-60.343315
333	-87.607597
334	-72.892426
335	-77.166679
336	-57.875744
337	-54.646118
338	-72.633278
339	-61.189472
340	-68.290771
341	-79.418945
342	-71.325981
343	-60.457268
344	-60.028580
345	-61.441570
346	-62.908386
347	-70.050171
348	-59.328285
349	-52.607304
350	-51.247368
351	-53.060997
352	-68.629440
353	-64.120346
354	-57.640388
355	-85.245461
356	-63.879162
357	-64.466377
358	-64.473412
359	-46.864964
360	-59.592812
361	-78.925316
362	-61.564182
363	-61.899258
364	-70.929535
365	-64.763062
366	-58.993137
367	-64.052132
368	-63.207829
369	-54.098011
370	-48.161469
371	-65.519859
372	-48.545807
373	-72.548019
374	-73.541687
375	-57.703144
376	-67.598991
377	-57.701382
378	-63.549770
379	-69.297935
380	-57.575306
381	-54.758701
382	-55.265556
383	-55.201130
384	-51.124832
385	-56.680393
386	-65.585892
387	-55.325928
388	-53.866066
389	-69.011383
390	-61.283592
391	-73.086266
392	-80.555283
393	-65.576714
394	-69.389450
395	-76.109390
396	-84.768967
397	-57.668476
398	-51.940224
399	-60.090275
400	-80.900856
401	-50.593403
402	-58.856613
403	-57.616028
404	-48.683350
405	-60.893276
406	-77.149132
407	-43.723808
408	-63.942860
409	-48.483887
410	-47.142067
411	-51.855194
412	-64.726425
413	-71.409950
414	-65.309380
415	-59.148064
416	-57.044765
417	-42.451202
418	-66.314865
419	-60.002769
420	-58.844437
421	-83.895355
422	-55.398716
423	-52.975498
424	-59.785645
425	-83.847565
426	-47.161407
427	-75.256866
428	-64.787315
429	-58.145905
430	-60.273079
431	-56.661121
432	-56.887329
433	-53.377785
434	-65.260017
435	-54.638706
436	-70.211037
437	-52.746590
438	-66.409874
439	-75.412933
440	-78.687256
441	-68.930656
442	-70.360664
443	-59.600571
444	-46.586658
445	-77.808846
446	-46.438988
447	-59.905746
448	-65.871521
449	-62.511490
450	-70.414619
451	-51.816143
452	-49.527103
453	-62.387646
454	-63.872959
455	-57.653004
456	-131.763168
457	-59.209755
458	-84.162315
459	-75.592018
460	-48.410763
461	-87.254341
462	-61.269604
463	-67.190231
464	-69.227303
465	-58.004890
466	-54.353336
467	-67.266830
468	-54.683617
469	-72.531815
470	-40.494701
471	-47.424160
472	-62.061573
473	-71.403900
474	-57.549023
475	-57.614975
476	-75.519966
477	-53.746384
478	-63.553513
479	-59.061211
480	-57.946259
481	-81.597534
482	-61.370617
483	-67.671806
484	-51.332775
485	-53.974709
486	-62.317581
487	-60.090679
488	-60.413795
489	-57.294159
490	-62.584595
491	-52.056259
492	-77.596397
493	-63.854321
494	-51.107815
495	-54.199184
496	-56.377136
497	-56.664459
498	-48.703491
499	-83.282707
500	-60.772919
501	-52.837696
502	-46.820293
503	-66.512741
504	-71.520203
505	-67.357742
506	-56.879223
507	-67.098938
508	-59.663349
509	-62.764954
510	-67.473717
511	-63.463612
512	-45.591427
513	-53.801533
514	-62.720619
515	-63.292870
516	-63.783928
517	-58.852146
518	-62.027676
519	-77.240662
520	-43.461525
521	-43.137337
522	-41.786034
523	-56.889217
524	-64.051750
525	-64.474487
526	-49.970882
527	-65.344391
528	-57.515293
529	-72.636322
530	-51.709675
531	-67.234741
532	-66.548492
533	-61.925152
534	-59.335159
535	-69.570274
536	-60.600559
537	-52.436058
538	-68.732880
539	-54.379036
540	-68.172699
541	-51.604988
542	-63.883541
543	-68.987335
544	-59.478188
545	-53.997166
546	-51.130772
547	-60.219784
548	-56.815544
549	-70.895172
550	-59.077641
551	-50.260880
552	-60.402573
553	-91.107155
554	-58.110081
555	-60.730293
556	-51.584267
557	-52.952347
558	-45.699581
559	-52.937111
560	-63.751637
561	-66.656387
562	-51.401676
563	-58.764313
564	-91.560066
565	-65.705864
566	-74.328613
567	-43.389183
568	-78.547318
569	-65.601303
570	-56.494255
571	-41.046848
572	-68.868675
573	-60.824699
574	-60.796383
575	-96.340927
576	-55.632797
577	-80.951721
578	-63.063030
579	-51.334969
580	-61.135700
581	-81.506172
582	-75.678062
583	-62.744522
584	-48.750984
585	-61.975964
586	-80.749451
587	-65.318977
588	-73.450432
589	-65.412064
590	-77.192551
591	-68.587936
592	-60.593178
593	-76.420319
594	-63.396706
595	-69.246765
596	-60.440876
597	-61.509789
598	-58.069645
599	-51.802097
600	-53.723911
601	-69.117523
602	-55.674858
603	-50.170853
604	-45.742271
605	-63.074326
606	-62.904179
607	-49.116684
608	-67.407578
609	-65.539505
610	-60.564037
611	-58.346981
612	-72.796318
613	-59.526566
614	-45.623253
615	-55.036995
616	-68.616501
617	-52.912807
618	-54.681183
619	-72.033104
620	-65.542999
621	-63.827976
622	-60.534695
623	-68.498245
624	-54.657387
625	-59.058311
626	-58.371834
627	-67.538879
628	-69.239838
629	-47.950287
630	-54.768024
631	-61.510029
632	-50.511730
633	-59.655167
634	-76.338066
635	-59.265579
636	-67.045815
637	-67.921272
638	-57.232334
639	-54.889660
640	-50.285793
641	-65.465355
642	-74.234467
643	-50.495953
644	-66.424973
645	-60.417442
646	-89.908745
647	-77.227722
648	-52.743927
649	-55.820187
650	-68.366798
651	-85.148407
652	-65.999115
653	-67.119362
654	-55.541210
655	-46.115772
656	-73.727081
657	-58.608311
658	-66.250290
659	-49.823021
660	-99.390419
661	-57.213905
662	-71.314056
663	-72.448280
664	-68.055183
665	-59.839970
666	-50.013813
667	-55.207001
668	-47.132587
669	-79.659569
670	-66.899666
671	-59.551369
672	-69.718246
673	-75.273743
674	-64.241982
675	-54.816788
676	-62.918346
677	-54.528275
678	-64.383369
679	-70.885590
680	-46.130173
681	-64.117928
682	-50.272408
683	-60.380089
684	-51.842113
685	-69.552330
686	-70.162285
687	-48.101654
688	-59.695961
689	-46.429440
690	-47.053867
691	-70.796333
692	-68.497490
693	-60.451908
694	-82.432442
695	-50.626148
696	-67.976257
697	-65.722977
698	-69.365578
699	-76.754417
700	-57.171585
701	-74.916397
702	-61.160187
703	-60.755032
704	-52.104267
705	-41.528889
706	-57.383560
707	-59.871513
708	-70.841171
709	-68.868546
710	-69.536232
711	-62.240414
712	-65.863647
713	-58.754620
714	-61.262260
715	-55.680771
716	-60.908089
717	-58.926331
718	-63.646839
719	-73.442261
720	-73.979248
721	-44.338661
722	-64.774803
723	-74.767166
724	-59.060829
725	-64.285553
726	-59.271713
727	-59.178440
728	-54.242702
729	-56.881222
730	-49.809219
731	-70.620674
732	-58.163841
733	-53.679863
734	-54.105011
735	-56.213928
736	-49.397610
737	-69.112686
738	-58.066696
739	-73.426216
740	-53.075439
741	-54.332130
742	-65.372276
743	-55.632473
744	-64.720963
745	-64.115540
746	-67.535126
747	-51.638790
748	-64.322136
749	-62.167557
750	-72.374458
751	-66.738724
752	-85.724648
753	-71.021072
754	-49.273327
755	-61.254078
756	-41.118198
757	-45.488369
758	-73.100464
759	-65.402275
760	-64.128357
761	-51.978615
762	-50.631313
763	-78.022156
764	-57.894424
765	-87.530663
766	-87.668472
767	-59.006565
768	-66.241112
769	-54.785480
770	-51.728699
771	-60.123539
772	-63.391315
773	-74.396156
774	-65.677094
775	-80.570038
776	-66.861191
777	-68.238464
778	-56.934330
779	-51.702965
780	-85.991730
781	-54.681602
782	-63.367233
783	-59.798088
784	-63.292824
785	-61.230869
786	-68.300514
787	-50.892456
788	-96.731133
789	-74.149750
790	-82.893448
791	-61.161797
792	-74.616585
793	-56.175148
794	-78.659683
795	-51.746944
796	-87.035591
797	-69.244698
798	-50.049366
799	-82.840790
800	-67.444176
801	-66.827370
802	-73.620567
803	-65.598358
804	-50.979992
805	-51.869198
806	-62.422718
807	-66.091202
808	-50.095119
809	-42.904366
810	-67.453888
811	-51.769073
812	-42.274101
813	-60.515068
814	-68.542320
815	-62.253078
816	-59.003319
817	-61.853661
818	-66.615532
819	-66.100304
820	-68.377350
821	-61.005337
822	-54.284073
823	-56.776924
824	-49.928661
825	-59.581032
826	-70.299866
827	-67.279869
828	-81.622231
829	-58.884380
830	-59.934807
831	-81.981384
832	-63.543682
833	-61.224335
834	-51.095284
835	-38.260769
836	-61.000168
837	-61.554398
838	-69.481659
839	-54.225224
840	-55.519634
841	-68.364029
842	-50.619213
843	-59.302086
844	-56.444366
845	-57.519924
846	-58.746635
847	-52.827785
848	-67.968521
849	-45.980251
850	-56.390388
851	-41.081669
852	-50.788879
853	-74.379288
854	-56.214005
855	-59.176136
856	-51.345142
857	-56.820072
858	-72.784210
859	-52.544067
860	-64.295334
861	-58.150482
862	-60.418472
863	-64.107208
864	-87.661064
865	-57.832932
866	-69.174484
867	-61.009121
868	-73.950089
869	-49.514774
870	-68.197777
871	-55.470135
872	-56.733177
873	-54.261974
874	-46.335487
875	-51.735870
876	-57.585152
877	-59.924721
878	-57.757439
879	-71.238388
880	-65.986351
881	-53.706429
882	-57.382038
883	-53.889614
884	-55.558407
885	-51.621037
886	-62.282372
887	-54.414516
888	-55.370060
889	-65.827393
890	-70.744919
891	-51.215599
892	-58.535507
893	-55.554302
894	-68.429337
895	-61.726421
896	-51.941334
897	-59.957825
898	-62.812668
899	-64.710365
900	-54.137917
901	-55.007656
902	-48.507210
903	-56.119629
904	-49.898102
905	-56.148716
906	-60.735989
907	-48.732674
908	-65.304382
909	-56.274830
910	-69.206161
911	-46.080025
912	-71.824455
913	-61.664459
914	-59.012474
915	-62.070801
916	-49.616333
917	-47.779881
918	-64.248138
919	-66.093765
920	-56.023376
921	-52.383354
922	-62.396854
923	-93.039528
924	-62.964783
925	-69.939110
926	-37.660774
927	-75.069046
928	-66.600533
929	-74.972610
930	-67.951149
931	-83.878532
932	-69.556290
933	-62.222504
934	-57.714195
935	-65.257187
936	-62.931561
937	-64.494980
938	-45.808289
939	-68.077744
940	-72.496643
941	-68.336807
942	-62.975849
943	-51.697567
944	-48.984810
945	-38.508999
946	-73.431458
947	-63.639175
948	-57.606682
949	-37.355644
950	-65.931175
951	-67.617485
952	-57.762260
953	-59.701469
954	-65.557610
955	-88.446373
956	-57.818562
957	-50.701054
958	-68.290421
959	-51.709637
960	-46.646286
961	-49.510475
962	-61.395737
963	-59.074478
964	-62.246143
965	-65.608002
966	-58.759872
967	-50.935509
968	-59.294991
969	-81.725601
970	-46.809860
971	-57.325806
972	-80.238937
973	-56.397213
974	-72.529938
975	-59.362179
976	-46.738277
977	-63.389633
978	-66.731773
979	-64.925552
980	-83.018372
981	-72.242920
982	-56.401363
983	-81.027985
984	-63.122971
985	-69.693214
986	-64.430733
987	-59.469440
988	-64.168442
989	-60.701061
990	-82.390282
991	-72.737549
992	-67.727371
993	-55.712326
994	-64.076141
995	-68.302826
996	-71.790382
997	-79.957191
998	-57.917114
999	-51.635254
1000	-57.624584
1001	-56.686218
