# Supplementary material for: Short-wavelength-sensitive 2 (Sws2) visual photopigment models combined with atomistic molecular simulations to predict spectral peaks of absorbance
Source: PLoS Comput Biol. 2020 Oct 21;16(10):e1008212. doi: 10.1371/journal.pcbi.1008212 (PMC7605715; doi:10.1371/journal.pcbi.1008212)
Supplement: S1 File — (ZIP) [file pcbi.1008212.s007.zip › S1_File/O-latipes-SWS2-B-Angles/Torsion-10.dat]

0	165.381516
1	158.544968
2	172.235565
3	171.111877
4	155.762039
5	158.634506
6	173.122101
7	149.198608
8	166.906342
9	133.103409
10	122.223412
11	175.791626
12	148.684586
13	179.616653
14	146.570694
15	137.336777
16	147.614609
17	157.606842
18	139.241150
19	164.887985
20	157.506531
21	146.279160
22	142.490799
23	170.491272
24	154.152481
25	137.702377
26	170.087021
27	165.791321
28	173.150146
29	162.179977
30	178.112671
31	136.694382
32	163.497238
33	-162.529572
34	132.643539
35	133.738693
36	143.961487
37	164.435577
38	137.200104
39	174.190445
40	170.292313
41	148.045044
42	149.826874
43	149.255829
44	145.526520
45	152.640656
46	164.442474
47	152.530624
48	140.690506
49	154.633026
50	135.389343
51	152.954346
52	148.626999
53	154.681305
54	134.563614
55	163.888000
56	157.224091
57	147.158905
58	151.489670
59	166.279037
60	166.992950
61	169.728439
62	134.171097
63	178.742172
64	155.519409
65	156.258621
66	146.467941
67	169.000854
68	143.466583
69	102.794586
70	163.979599
71	157.431366
72	147.138885
73	159.429367
74	144.631912
75	141.771820
76	146.377838
77	149.696106
78	175.020691
79	154.458160
80	162.140717
81	151.866760
82	109.437927
83	153.272308
84	148.787094
85	118.828842
86	116.376480
87	151.474594
88	147.717667
89	165.174301
90	173.389175
91	133.829880
92	174.601501
93	158.996307
94	155.947479
95	120.660568
96	154.413300
97	149.540863
98	138.547760
99	160.623245
100	128.037491
101	167.324951
102	101.360512
103	140.086014
104	137.409302
105	166.317215
106	147.765152
107	150.995636
108	136.908112
109	157.769577
110	120.490440
111	155.968048
112	154.963562
113	150.794846
114	136.430786
115	142.663574
116	153.264771
117	136.150986
118	142.898712
119	108.015350
120	144.531891
121	168.999039
122	152.990082
123	153.500076
124	-174.239517
125	134.890167
126	155.175156
127	163.340897
128	157.283844
129	146.717621
130	148.801804
131	145.758560
132	160.803101
133	-166.765213
134	142.939728
135	174.801254
136	139.542023
137	139.384567
138	133.768814
139	169.509567
140	160.732010
141	147.943619
142	164.020172
143	165.240585
144	142.052292
145	156.147751
146	163.536728
147	153.536163
148	133.712265
149	155.337845
150	158.590332
151	140.288986
152	145.409088
153	176.417923
154	167.458817
155	110.785706
156	118.398994
157	128.780258
158	141.384140
159	135.162903
160	146.566467
161	167.706665
162	125.562050
163	178.431915
164	169.004532
165	129.342789
166	161.745529
167	157.272980
168	159.188431
169	168.432755
170	160.400208
171	146.390060
172	142.352371
173	169.798203
174	146.740356
175	159.948639
176	167.829849
177	165.048004
178	157.267319
179	159.498413
180	176.197556
181	129.700455
182	126.492729
183	152.002686
184	153.850998
185	139.879150
186	165.038742
187	171.257019
188	129.786911
189	161.534241
190	149.651199
191	157.697845
192	146.962982
193	154.960190
194	151.978638
195	165.630753
196	158.092575
197	161.785400
198	142.457626
199	145.427216
200	159.521042
201	158.416260
202	147.774277
203	-168.186234
204	161.363113
205	160.832474
206	147.153854
207	166.530228
208	174.427002
209	157.984726
210	171.945786
211	132.109665
212	178.027145
213	150.924637
214	133.360336
215	149.050385
216	159.256851
217	157.196243
218	164.125610
219	132.678268
220	147.262817
221	128.537155
222	146.590073
223	154.418167
224	156.966110
225	170.186462
226	135.589966
227	166.858551
228	117.862534
229	131.657364
230	139.713760
231	147.807953
232	157.395721
233	143.130936
234	155.217072
235	163.406738
236	106.196259
237	164.524078
238	166.404739
239	155.152878
240	141.980621
241	146.447189
242	152.429825
243	171.856903
244	118.491982
245	162.447891
246	161.391144
247	140.495590
248	148.558136
249	144.630005
250	161.575500
251	147.931732
252	148.964157
253	144.382446
254	115.611877
255	155.624557
256	134.176132
257	146.308456
258	166.158707
259	157.729126
260	143.350601
261	152.920578
262	164.339996
263	148.499802
264	166.260010
265	172.417633
266	138.204361
267	142.106506
268	175.503952
269	166.583801
270	151.032455
271	122.142838
272	179.062683
273	144.354630
274	165.012634
275	146.602844
276	175.397537
277	164.941528
278	156.105133
279	147.931503
280	169.699310
281	159.019592
282	165.932968
283	151.675461
284	140.092361
285	138.801559
286	148.824524
287	156.593430
288	158.916992
289	117.177834
290	164.213425
291	174.142807
292	132.791412
293	164.967407
294	161.739487
295	145.202728
296	150.938049
297	151.631531
298	139.523117
299	148.857407
300	113.302147
301	147.793884
302	144.778702
303	147.096771
304	139.364563
305	166.181259
306	141.650101
307	170.624207
308	150.821762
309	140.596939
310	126.633881
311	142.283615
312	153.349823
313	140.524460
314	148.196930
315	158.923172
316	135.036118
317	157.912933
318	152.793335
319	178.656891
320	130.331894
321	155.700485
322	146.974289
323	142.653717
324	167.547379
325	152.414078
326	150.216095
327	145.756790
328	130.508179
329	-178.179977
330	154.563950
331	158.090637
332	153.220490
333	173.570709
334	172.902100
335	159.250259
336	155.775818
337	123.555840
338	147.034592
339	174.587036
340	136.787354
341	131.401611
342	140.164444
343	138.361115
344	165.453812
345	130.450058
346	137.828873
347	165.077499
348	128.987991
349	134.109070
350	111.617744
351	127.941757
352	149.595367
353	166.447479
354	131.263474
355	159.128983
356	132.170120
357	144.385681
358	154.705521
359	127.516602
360	150.047119
361	159.236633
362	156.566711
363	128.101273
364	155.963791
365	164.396606
366	137.144714
367	149.474960
368	142.670929
369	150.396927
370	139.087341
371	140.818100
372	165.445847
373	155.357956
374	144.744049
375	152.830963
376	149.854980
377	136.116669
378	151.640472
379	168.262650
380	174.214279
381	141.218948
382	156.568405
383	146.338013
384	149.236328
385	164.532196
386	142.763153
387	164.784210
388	139.140503
389	142.283112
390	135.997757
391	159.707855
392	-168.880234
393	150.103348
394	136.886475
395	121.756538
396	162.999893
397	172.480698
398	147.459839
399	158.987030
400	134.334213
401	152.451630
402	141.727341
403	102.553757
404	150.999008
405	149.779297
406	138.575607
407	139.901474
408	134.925095
409	148.304901
410	130.705612
411	147.324615
412	151.468033
413	130.689514
414	164.287781
415	160.170715
416	129.773499
417	118.768654
418	129.014114
419	131.716110
420	93.976173
421	158.672028
422	134.076813
423	160.025558
424	171.273682
425	155.782242
426	174.701416
427	158.209702
428	130.263931
429	143.211365
430	155.476395
431	146.800812
432	166.511307
433	130.457764
434	121.315346
435	158.524765
436	137.922897
437	112.080345
438	141.662064
439	136.789413
440	126.751495
441	-160.423660
442	147.988266
443	126.105263
444	147.178040
445	115.521446
446	135.836548
447	173.888809
448	147.588058
449	127.840897
450	146.843811
451	126.939453
452	149.307388
453	-179.742615
454	141.499268
455	108.530418
456	-174.035172
457	153.225067
458	135.055145
459	101.072403
460	158.035263
461	112.899109
462	176.633591
463	109.637138
464	143.428986
465	160.880005
466	132.704208
467	-175.387802
468	153.635529
469	131.750671
470	133.557861
471	122.770271
472	140.656052
473	133.565216
474	155.716217
475	135.038208
476	105.643982
477	124.546944
478	118.541443
479	141.527985
480	155.045517
481	153.194748
482	150.246307
483	147.454819
484	153.902725
485	139.623337
486	120.531464
487	86.495674
488	134.910690
489	146.580673
490	129.889771
491	132.740234
492	140.352631
493	141.831467
494	142.041168
495	137.763031
496	134.066254
497	124.922646
498	126.852119
499	106.177452
500	128.327103
501	155.357056
502	150.129257
503	166.881104
504	151.880112
505	114.758377
506	153.863129
507	162.047913
508	138.271606
509	129.680054
510	136.624542
511	149.730164
512	132.762650
513	135.697037
514	150.957443
515	144.598633
516	163.996094
517	140.334900
518	139.809113
519	129.028336
520	157.006653
521	162.170013
522	146.806580
523	156.197266
524	146.945877
525	132.786957
526	121.359703
527	119.817612
528	136.271576
529	145.583435
530	134.809052
531	163.673325
532	145.214600
533	150.425003
534	144.447708
535	163.714432
536	165.652863
537	152.818344
538	138.914093
539	179.214783
540	124.358963
541	155.838715
542	147.850647
543	136.678177
544	120.836494
545	141.642303
546	142.741806
547	118.503334
548	137.492493
549	150.731720
550	122.778130
551	148.005295
552	141.141327
553	159.318954
554	128.094574
555	169.398483
556	153.965195
557	131.377686
558	141.075195
559	146.623795
560	161.042633
561	167.477493
562	146.544418
563	129.440720
564	157.880692
565	146.068192
566	146.208725
567	107.995438
568	132.499222
569	156.903641
570	156.121338
571	152.377563
572	176.386810
573	148.111313
574	151.623611
575	144.361862
576	153.792084
577	168.446594
578	137.367081
579	141.744781
580	154.270889
581	163.457382
582	166.466522
583	162.673706
584	161.262527
585	125.464966
586	139.305252
587	139.749359
588	149.948975
589	169.917313
590	171.598816
591	159.817139
592	149.801987
593	146.332916
594	148.037231
595	166.067062
596	145.260818
597	124.738609
598	151.309937
599	116.149445
600	125.526199
601	171.412155
602	110.777191
603	144.492279
604	126.462173
605	153.372253
606	136.897736
607	158.272034
608	155.618805
609	146.330902
610	152.826324
611	-169.714371
612	108.465851
613	147.314148
614	110.755714
615	133.900482
616	143.874176
617	150.560532
618	152.339935
619	157.582642
620	118.508766
621	120.026176
622	136.456604
623	153.383301
624	131.388412
625	136.345703
626	172.115189
627	141.942657
628	145.138275
629	168.416367
630	121.933464
631	153.594131
632	142.477280
633	161.448151
634	159.045013
635	100.971992
636	137.957886
637	151.692215
638	137.987686
639	148.359909
640	146.554184
641	152.576385
642	112.192734
643	124.822464
644	124.314484
645	156.014862
646	149.690765
647	135.629471
648	140.962082
649	140.391052
650	140.650803
651	155.504074
652	151.623383
653	166.807495
654	154.455185
655	150.197189
656	149.953568
657	118.785378
658	148.466110
659	132.490311
660	160.141113
661	150.319504
662	150.405136
663	160.293472
664	154.250198
665	125.471794
666	148.738205
667	128.343430
668	145.780457
669	142.045715
670	133.901520
671	148.054413
672	116.152061
673	132.437912
674	159.586609
675	106.859772
676	143.243744
677	152.356903
678	138.792130
679	139.112976
680	134.667419
681	108.357239
682	133.306671
683	153.407089
684	125.101936
685	145.710617
686	139.385818
687	134.717407
688	173.104187
689	152.128601
690	120.790459
691	137.013397
692	158.499207
693	150.823166
694	122.100410
695	138.498474
696	129.863846
697	145.475861
698	166.805283
699	161.126617
700	167.889999
701	134.985641
702	150.659851
703	127.179871
704	123.620155
705	128.475937
706	140.810394
707	126.248383
708	103.642853
709	148.322601
710	130.002640
711	121.792763
712	137.827713
713	114.300896
714	157.269745
715	158.394882
716	142.989090
717	134.057419
718	176.452362
719	160.647354
720	152.845306
721	169.023193
722	142.937790
723	134.191803
724	148.150162
725	109.617180
726	135.806412
727	153.858948
728	159.803345
729	120.886574
730	149.021637
731	127.103004
732	130.718063
733	148.350555
734	127.044762
735	145.029510
736	126.642036
737	148.111893
738	160.280060
739	153.980881
740	143.206650
741	118.010246
742	119.152107
743	131.787155
744	143.812302
745	109.806862
746	157.866653
747	160.287598
748	134.966141
749	130.353622
750	166.230072
751	153.671158
752	161.215469
753	133.073837
754	-169.273560
755	171.311142
756	112.355202
757	162.548248
758	158.555466
759	137.448792
760	139.326279
761	119.936562
762	134.814896
763	139.117508
764	102.768913
765	155.622055
766	151.203354
767	163.866806
768	160.436325
769	88.516289
770	161.550186
771	122.332497
772	149.800888
773	144.188492
774	138.570053
775	139.764175
776	159.519165
777	134.782349
778	132.131714
779	157.357193
780	156.298309
781	141.813553
782	152.133865
783	154.570587
784	152.693726
785	147.494919
786	121.415436
787	141.644089
788	137.555450
789	139.425247
790	123.274872
791	161.899704
792	159.164627
793	139.499130
794	112.964424
795	145.261078
796	104.902405
797	137.724686
798	135.544647
799	165.624786
800	141.335876
801	151.033691
802	148.710251
803	163.114731
804	128.351562
805	140.409897
806	122.706154
807	135.096191
808	146.002167
809	111.613861
810	148.299194
811	150.510468
812	162.827576
813	120.441605
814	161.302307
815	162.369415
816	125.065147
817	138.399612
818	143.258331
819	131.525955
820	152.609848
821	130.944336
822	143.227020
823	140.544174
824	104.567345
825	169.403336
826	121.903908
827	146.590118
828	133.112366
829	145.873581
830	158.148743
831	159.640335
832	162.320908
833	153.900742
834	137.061752
835	128.169525
836	124.528831
837	114.275970
838	121.919029
839	158.232178
840	127.873573
841	145.826828
842	101.551170
843	131.421219
844	128.372711
845	132.985245
846	103.992615
847	143.509384
848	142.696808
849	126.558228
850	140.872208
851	135.692566
852	126.900749
853	123.504875
854	128.118423
855	154.951645
856	146.219635
857	150.600662
858	146.051605
859	130.621490
860	152.601593
861	100.801956
862	152.245590
863	162.864441
864	167.303772
865	122.485825
866	153.253418
867	135.270538
868	153.833084
869	135.885178
870	119.991837
871	154.690872
872	146.621902
873	143.611725
874	163.935776
875	113.370995
876	161.121796
877	161.238281
878	-177.784729
879	122.675400
880	101.601311
881	118.062836
882	156.451538
883	137.759918
884	149.381454
885	153.643341
886	148.409088
887	137.410950
888	152.153702
889	161.587830
890	-179.033493
891	119.492195
892	122.915283
893	144.632523
894	164.469940
895	153.080841
896	145.789917
897	153.191101
898	119.126984
899	150.867371
900	155.179550
901	144.746490
902	111.960899
903	161.067719
904	157.876495
905	129.802826
906	157.968124
907	127.299400
908	172.711990
909	-102.339417
910	171.736969
911	141.794052
912	156.163574
913	144.029617
914	146.671783
915	161.208557
916	103.293037
917	137.562134
918	150.940155
919	148.511597
920	162.002502
921	146.037201
922	145.689056
923	155.436356
924	167.563766
925	161.278122
926	153.020218
927	135.706589
928	136.167130
929	140.027893
930	153.116180
931	133.839584
932	132.105804
933	150.605698
934	144.563538
935	138.794907
936	159.082306
937	128.212433
938	126.297737
939	134.947601
940	147.513123
941	154.761612
942	164.403519
943	134.411423
944	133.852936
945	150.714386
946	148.091629
947	146.769974
948	133.618286
949	130.545532
950	91.827324
951	133.589981
952	129.446152
953	143.122375
954	128.517014
955	120.274673
956	141.668198
957	131.380264
958	141.280243
959	176.567276
960	144.775452
961	130.236938
962	136.342636
963	138.740356
964	146.276154
965	147.574554
966	108.403915
967	148.361923
968	156.847443
969	152.992050
970	156.790665
971	126.697319
972	154.103256
973	129.611267
974	129.621811
975	157.412262
976	144.420792
977	157.202606
978	147.147980
979	148.852707
980	161.291199
981	146.694107
982	130.459091
983	126.063850
984	110.447250
985	149.507446
986	153.087738
987	141.510452
988	159.194229
989	158.832123
990	140.484116
991	123.871796
992	150.950363
993	172.804230
994	134.922623
995	156.357605
996	160.441360
997	130.609512
998	121.869835
999	104.903786
1000	134.041718
1001	147.271027
