# Supplementary material for: Short-wavelength-sensitive 2 (Sws2) visual photopigment models combined with atomistic molecular simulations to predict spectral peaks of absorbance
Source: PLoS Comput Biol. 2020 Oct 21;16(10):e1008212. doi: 10.1371/journal.pcbi.1008212 (PMC7605715; doi:10.1371/journal.pcbi.1008212)
Supplement: S1 File — (ZIP) [file pcbi.1008212.s007.zip › S1_File/O-latipes-SWS2-B-Angles/Angle-3.dat]

0	131.831665
1	132.798355
2	134.771484
3	137.096909
4	138.237488
5	136.006012
6	134.559189
7	140.047241
8	130.681030
9	129.714844
10	137.196533
11	131.762283
12	130.755280
13	137.969727
14	129.464005
15	130.339783
16	135.395081
17	136.417374
18	136.666443
19	138.510635
20	135.611755
21	131.798401
22	139.154846
23	131.135757
24	132.458542
25	141.072815
26	136.067413
27	137.057968
28	127.823853
29	133.583603
30	132.361557
31	135.152222
32	132.368179
33	124.582191
34	129.418701
35	136.116135
36	129.684082
37	129.833298
38	131.870316
39	130.600601
40	135.227386
41	134.665878
42	133.273026
43	128.411774
44	133.553406
45	129.379517
46	138.144485
47	133.452774
48	131.917999
49	133.230133
50	138.029785
51	139.938309
52	135.709747
53	137.999329
54	133.327774
55	138.370377
56	130.121628
57	135.129456
58	131.638702
59	138.573822
60	138.609741
61	135.334259
62	133.833389
63	135.175171
64	142.986893
65	135.436646
66	130.771713
67	131.617783
68	133.960632
69	135.374908
70	131.368332
71	130.821915
72	131.598679
73	127.603630
74	133.391098
75	133.862610
76	134.907211
77	133.968094
78	136.257523
79	138.875076
80	134.417877
81	139.786118
82	136.852661
83	135.592834
84	124.977478
85	132.834976
86	134.080719
87	132.559067
88	139.442337
89	138.259415
90	124.664612
91	126.805511
92	133.099945
93	134.815414
94	133.034241
95	130.246033
96	134.460510
97	128.535400
98	128.738815
99	125.061569
100	127.350258
101	128.188904
102	132.357590
103	135.708237
104	129.220261
105	133.611710
106	133.727325
107	134.036942
108	130.700790
109	131.120117
110	131.334671
111	138.271851
112	135.502182
113	136.608185
114	132.676041
115	135.063492
116	137.202484
117	141.425720
118	139.466721
119	139.936508
120	131.730591
121	137.038361
122	133.641846
123	131.804062
124	136.282196
125	138.780869
126	138.758240
127	131.519669
128	128.734299
129	135.248581
130	134.154678
131	132.867050
132	131.249985
133	137.056503
134	133.547379
135	129.930634
136	130.842102
137	134.405075
138	135.364227
139	132.397903
140	130.725479
141	132.270477
142	134.794724
143	130.362305
144	135.130264
145	134.123947
146	130.572296
147	139.186691
148	133.535950
149	132.921097
150	137.536514
151	130.403976
152	134.300888
153	128.634384
154	135.754883
155	139.033157
156	132.267212
157	138.046722
158	131.691971
159	132.824951
160	133.083359
161	135.743347
162	135.268097
163	124.680130
164	137.986343
165	131.583694
166	131.555237
167	132.324768
168	134.317581
169	125.000427
170	131.307632
171	132.877960
172	133.806396
173	130.662018
174	136.574310
175	125.729431
176	131.463608
177	128.134277
178	136.868561
179	134.712326
180	132.598114
181	131.048355
182	146.116669
183	128.176910
184	135.276062
185	132.552277
186	134.219498
187	134.660263
188	129.279800
189	127.089470
190	136.766205
191	128.696564
192	127.953201
193	141.320740
194	128.196426
195	132.430450
196	133.625214
197	132.567520
198	134.671677
199	132.525879
200	138.016541
201	140.891968
202	130.444534
203	129.800079
204	136.763916
205	133.390991
206	128.760147
207	141.455353
208	134.174988
209	121.296974
210	119.269348
211	134.475006
212	133.497223
213	139.514969
214	134.371704
215	135.098373
216	139.206238
217	126.494736
218	132.726395
219	125.423683
220	137.832932
221	128.579086
222	129.795242
223	129.033081
224	133.292007
225	137.126251
226	139.006577
227	134.541626
228	136.036514
229	135.199112
230	134.274918
231	127.202332
232	136.345825
233	131.873764
234	135.395905
235	130.202560
236	124.863838
237	132.723450
238	138.672821
239	130.066772
240	131.144455
241	132.192734
242	129.361282
243	130.705338
244	131.076492
245	126.693192
246	132.787491
247	127.371513
248	134.315323
249	129.405334
250	134.564972
251	134.940887
252	131.978241
253	131.749878
254	135.106003
255	138.399612
256	132.867142
257	132.334366
258	129.844269
259	138.410889
260	136.780777
261	112.644211
262	137.850861
263	130.393158
264	130.240936
265	131.436401
266	127.195450
267	130.300827
268	135.717422
269	134.062241
270	132.753525
271	135.298523
272	118.147202
273	136.067169
274	132.660721
275	137.550461
276	130.059525
277	138.028259
278	132.350418
279	139.726654
280	138.240555
281	135.258545
282	138.490692
283	133.675262
284	131.509750
285	132.901062
286	128.831604
287	134.294998
288	138.021347
289	127.101448
290	130.418930
291	132.386688
292	131.841522
293	126.265747
294	137.853775
295	126.881546
296	135.319244
297	134.878220
298	136.876129
299	131.188828
300	131.725998
301	132.849625
302	126.893745
303	141.577011
304	135.115402
305	132.177063
306	136.404297
307	130.106705
308	134.488434
309	134.942780
310	139.135513
311	131.524002
312	137.961349
313	134.150009
314	131.348450
315	128.955826
316	132.657349
317	129.890549
318	132.373993
319	132.177109
320	132.843018
321	138.394913
322	138.318329
323	137.371124
324	131.822067
325	122.609764
326	132.301178
327	134.706833
328	132.398499
329	133.683029
330	131.244812
331	132.562271
332	131.262985
333	141.150467
334	137.687439
335	128.880585
336	137.989410
337	125.784264
338	122.726524
339	129.497070
340	132.513824
341	137.584564
342	138.189575
343	136.170532
344	130.237137
345	131.094437
346	138.787430
347	139.410583
348	130.633331
349	139.488678
350	128.725510
351	133.067505
352	123.151237
353	128.094437
354	136.740204
355	126.075020
356	133.331329
357	135.944824
358	137.453537
359	130.844894
360	137.394104
361	131.018204
362	132.586761
363	129.195419
364	136.641586
365	136.480865
366	140.889801
367	134.242874
368	127.412796
369	137.755554
370	136.365433
371	134.370880
372	130.336792
373	133.762878
374	133.512924
375	113.771408
376	122.823730
377	130.501801
378	133.793533
379	131.660141
380	133.380920
381	133.189240
382	137.538559
383	125.351585
384	130.391449
385	128.269592
386	135.860779
387	129.260437
388	134.064728
389	132.345444
390	128.091415
391	129.481979
392	143.714249
393	132.088593
394	128.933090
395	132.856430
396	136.260788
397	142.078934
398	134.165131
399	134.274933
400	122.778145
401	132.621796
402	127.767342
403	133.866898
404	134.723129
405	134.661804
406	124.672180
407	139.376190
408	136.950485
409	136.566406
410	132.300888
411	131.348083
412	125.141037
413	136.781387
414	121.116333
415	134.946915
416	130.250885
417	132.807693
418	137.429840
419	136.083542
420	135.606369
421	132.778244
422	134.085541
423	133.383224
424	134.844742
425	130.028748
426	134.867889
427	133.591095
428	135.175385
429	128.622833
430	125.276596
431	137.282227
432	134.465729
433	131.432648
434	128.340759
435	125.603752
436	135.315231
437	131.969025
438	135.412842
439	134.096527
440	132.244049
441	131.006775
442	128.116913
443	132.065964
444	126.827576
445	131.574570
446	129.150787
447	127.511070
448	138.784180
449	134.374786
450	119.731674
451	135.199097
452	127.624069
453	119.063339
454	131.662079
455	137.465729
456	125.999825
457	130.339249
458	133.385925
459	132.722168
460	132.473755
461	124.626938
462	136.073395
463	130.645844
464	130.352737
465	123.439606
466	131.411499
467	134.586090
468	131.880951
469	135.540344
470	126.861557
471	127.022972
472	138.886047
473	138.002518
474	133.221725
475	130.099899
476	136.874619
477	129.487442
478	130.946564
479	131.431107
480	130.403275
481	130.989929
482	127.198181
483	134.467712
484	129.232132
485	129.139496
486	133.305969
487	130.921051
488	129.166214
489	131.926407
490	131.801636
491	132.835754
492	135.054245
493	141.269592
494	132.470901
495	126.314896
496	137.019073
497	134.554062
498	136.064575
499	130.751984
500	137.319565
501	127.688126
502	131.476151
503	130.473602
504	136.845352
505	137.688828
506	133.685684
507	135.920837
508	138.346985
509	129.379852
510	126.670082
511	130.973587
512	136.586639
513	139.947311
514	132.661102
515	128.386642
516	132.542496
517	132.503616
518	130.647171
519	127.492126
520	138.141983
521	131.827377
522	131.482910
523	136.599182
524	133.114075
525	128.902481
526	135.371902
527	133.819702
528	129.764587
529	125.328468
530	133.702118
531	123.264481
532	130.595917
533	134.874817
534	132.658112
535	125.489662
536	140.407379
537	138.203003
538	132.267670
539	133.449844
540	137.212357
541	134.811157
542	133.068146
543	130.070526
544	130.444580
545	138.720764
546	131.562378
547	137.724442
548	135.697266
549	135.602493
550	130.186111
551	138.370438
552	132.995056
553	133.345947
554	136.329086
555	135.939301
556	129.507401
557	128.664871
558	131.069214
559	131.919144
560	133.420090
561	130.379837
562	129.988556
563	132.108047
564	136.860382
565	136.419281
566	133.639862
567	137.668045
568	132.893539
569	134.826324
570	133.605728
571	139.437790
572	134.065735
573	140.224030
574	132.732788
575	135.608978
576	135.078735
577	130.644653
578	137.737427
579	136.496658
580	136.941772
581	132.175217
582	131.397324
583	134.637100
584	137.426102
585	138.394516
586	136.886826
587	134.496857
588	130.041199
589	131.750565
590	129.924088
591	127.286957
592	139.170059
593	132.478058
594	134.617554
595	129.918839
596	129.475510
597	129.618286
598	135.574951
599	134.183731
600	135.549973
601	134.423492
602	130.866776
603	130.310211
604	133.657486
605	136.379028
606	131.009094
607	131.056946
608	130.904160
609	131.776230
610	139.391876
611	136.130478
612	131.837357
613	132.639908
614	129.335175
615	133.468521
616	126.487549
617	139.113281
618	133.268814
619	136.815125
620	134.250549
621	135.774033
622	134.717743
623	130.040421
624	138.872528
625	134.400726
626	130.903152
627	138.808884
628	136.092392
629	134.760696
630	136.144012
631	132.821411
632	125.796005
633	135.029678
634	128.097153
635	134.248077
636	140.801453
637	127.874214
638	134.706924
639	132.132706
640	135.786133
641	130.087769
642	132.308975
643	137.292877
644	134.159241
645	134.850769
646	140.547699
647	131.292328
648	146.224243
649	134.168839
650	135.074097
651	140.127411
652	134.740448
653	136.245071
654	135.210464
655	134.997711
656	130.426666
657	138.950882
658	137.029099
659	136.979858
660	122.533363
661	133.932968
662	140.714661
663	131.909897
664	135.457123
665	131.575882
666	131.865570
667	140.405701
668	133.682953
669	131.223526
670	132.397339
671	125.659927
672	129.881836
673	138.421463
674	133.618301
675	134.475693
676	135.654633
677	135.274155
678	134.147232
679	142.229645
680	128.846954
681	135.106110
682	129.857513
683	130.090530
684	136.202972
685	136.046173
686	119.366776
687	130.847031
688	130.659439
689	131.205490
690	135.369568
691	135.685791
692	131.165985
693	132.245575
694	136.561005
695	137.592697
696	142.429001
697	141.821182
698	142.788223
699	128.055069
700	134.675156
701	130.750488
702	130.320251
703	137.500107
704	138.167938
705	133.705841
706	138.007874
707	137.671478
708	136.322830
709	136.210617
710	138.315857
711	137.919556
712	137.700150
713	123.684631
714	116.413254
715	135.890289
716	130.554932
717	132.028122
718	129.763855
719	130.025284
720	128.844315
721	129.068436
722	139.451172
723	134.979691
724	134.915436
725	133.416183
726	130.782318
727	138.969711
728	130.861404
729	137.004852
730	136.533295
731	124.052155
732	136.015121
733	137.504044
734	133.127823
735	131.660690
736	124.433319
737	132.410797
738	131.397156
739	124.002495
740	132.744217
741	133.516617
742	130.735077
743	127.032860
744	127.416855
745	138.330673
746	134.304520
747	136.702850
748	135.154663
749	132.313766
750	136.610046
751	131.085709
752	133.389923
753	128.918457
754	134.507477
755	118.206657
756	125.449036
757	135.787155
758	135.363983
759	136.879623
760	130.601013
761	134.367050
762	129.482040
763	129.639542
764	142.017593
765	125.045822
766	134.804688
767	134.420975
768	135.507248
769	140.106033
770	141.118546
771	136.392349
772	131.792831
773	132.787689
774	132.626312
775	125.824913
776	129.399414
777	124.625916
778	138.818130
779	131.948242
780	130.812103
781	132.400772
782	133.764191
783	141.132599
784	138.404556
785	140.794678
786	135.398331
787	132.711868
788	128.622467
789	130.238647
790	124.838486
791	130.065079
792	129.888794
793	132.220001
794	141.124619
795	133.346527
796	122.550591
797	118.959290
798	122.246300
799	140.753571
800	131.172943
801	135.221298
802	122.484596
803	133.409012
804	136.338348
805	134.692123
806	128.055267
807	124.112663
808	131.702896
809	135.475708
810	126.441078
811	128.353271
812	135.213593
813	133.799088
814	129.279099
815	134.612686
816	133.334930
817	131.176743
818	139.538422
819	131.306030
820	130.515915
821	130.358795
822	136.652466
823	135.790161
824	139.180099
825	136.877686
826	136.693832
827	127.046890
828	132.433975
829	126.065994
830	134.854645
831	133.982300
832	134.138428
833	128.101074
834	134.475677
835	139.292633
836	125.251343
837	126.654137
838	133.490021
839	134.394714
840	131.064621
841	134.103790
842	133.407379
843	133.171661
844	133.969101
845	136.254684
846	141.417267
847	133.827240
848	130.576126
849	132.104645
850	126.453186
851	129.324860
852	137.053482
853	134.041779
854	133.989212
855	128.531677
856	135.478973
857	128.124435
858	130.148148
859	131.729324
860	140.219086
861	135.442459
862	131.899765
863	128.269028
864	139.831894
865	129.091949
866	138.540558
867	130.837814
868	122.819176
869	131.356628
870	130.078262
871	133.290619
872	115.608734
873	132.148438
874	137.026367
875	130.793213
876	140.051514
877	134.908264
878	136.717148
879	140.401642
880	131.747192
881	130.591995
882	135.510864
883	133.847748
884	135.044724
885	134.199188
886	131.254684
887	140.723618
888	136.274979
889	135.744705
890	122.049263
891	131.358795
892	134.366119
893	130.525421
894	132.594757
895	136.529129
896	134.913315
897	131.224274
898	131.317383
899	130.271805
900	135.307693
901	130.778580
902	134.516251
903	126.713181
904	131.811615
905	136.811203
906	129.420868
907	138.591187
908	127.138237
909	129.500916
910	132.228592
911	127.297806
912	130.001953
913	134.453735
914	132.404434
915	129.771317
916	130.736359
917	136.933075
918	136.759888
919	133.065445
920	129.863785
921	134.372955
922	133.217606
923	137.038391
924	129.917053
925	126.282890
926	133.084015
927	128.164032
928	137.117844
929	130.425964
930	134.765060
931	128.825928
932	141.422592
933	133.932083
934	128.491058
935	134.457260
936	128.985641
937	131.051407
938	130.497604
939	134.633072
940	141.729324
941	134.530106
942	126.513687
943	133.336823
944	130.895721
945	136.680084
946	143.718109
947	136.837738
948	139.888367
949	133.822983
950	128.925644
951	129.704773
952	138.548950
953	136.523209
954	135.363495
955	122.701019
956	135.467667
957	125.068306
958	125.519417
959	138.622604
960	133.509689
961	133.920883
962	137.638596
963	137.674881
964	133.093964
965	135.434036
966	137.565872
967	129.339020
968	130.976593
969	137.522430
970	133.305908
971	133.026550
972	136.642197
973	132.549774
974	140.333984
975	134.009995
976	132.425613
977	136.717636
978	132.884735
979	133.927856
980	136.213303
981	134.310776
982	129.715668
983	120.950874
984	134.399918
985	133.268433
986	135.615891
987	135.174011
988	135.022491
989	135.944855
990	121.765251
991	122.706032
992	133.061508
993	126.899055
994	137.758041
995	127.919853
996	137.229019
997	130.215805
998	125.383522
999	136.530075
1000	131.446579
1001	132.515778
