# Supplementary material for: Short-wavelength-sensitive 2 (Sws2) visual photopigment models combined with atomistic molecular simulations to predict spectral peaks of absorbance
Source: PLoS Comput Biol. 2020 Oct 21;16(10):e1008212. doi: 10.1371/journal.pcbi.1008212 (PMC7605715; doi:10.1371/journal.pcbi.1008212)
Supplement: S1 File — (ZIP) [file pcbi.1008212.s007.zip › S1_File/O-latipes-SWS2-B-Angles/Angle-1.dat]

0	127.174393
1	122.343582
2	127.753067
3	128.808304
4	130.612701
5	130.359955
6	125.778267
7	130.749588
8	129.178177
9	128.433304
10	132.966080
11	123.567810
12	127.478477
13	126.341888
14	121.164062
15	125.773186
16	126.422607
17	127.895897
18	125.774628
19	130.933426
20	128.208862
21	125.652359
22	132.428619
23	127.415390
24	124.406586
25	138.524017
26	128.835327
27	129.645676
28	125.492462
29	123.874947
30	126.613907
31	129.284637
32	132.547684
33	130.696686
34	120.876457
35	132.746582
36	125.518059
37	123.622475
38	127.930550
39	123.506775
40	127.556847
41	131.616104
42	127.114143
43	127.447342
44	122.555107
45	123.217339
46	129.101257
47	123.227936
48	123.568878
49	132.791931
50	129.634689
51	130.717865
52	128.886795
53	129.536575
54	126.247925
55	128.396912
56	127.072884
57	129.877930
58	125.214539
59	132.710739
60	128.277847
61	129.316406
62	122.953148
63	128.687973
64	132.621170
65	131.548035
66	121.773392
67	126.681076
68	122.450050
69	129.909302
70	124.225655
71	124.778336
72	124.786263
73	122.232613
74	125.489731
75	125.737335
76	126.817139
77	124.573746
78	131.397491
79	127.461731
80	127.109642
81	130.456360
82	128.830505
83	128.135880
84	123.380974
85	122.291878
86	125.233162
87	128.249161
88	131.443039
89	128.341721
90	117.348289
91	122.452141
92	127.008530
93	128.383911
94	127.912056
95	123.484962
96	125.216225
97	120.778252
98	125.527565
99	116.009315
100	125.046432
101	118.616112
102	125.536568
103	129.115967
104	129.381027
105	128.774429
106	129.215973
107	126.566521
108	122.334274
109	126.560440
110	124.489143
111	127.389313
112	127.869247
113	130.129196
114	126.282043
115	128.586075
116	130.069244
117	134.386627
118	125.825981
119	130.570068
120	125.409431
121	128.560059
122	125.306969
123	126.793411
124	123.385033
125	128.799698
126	133.432907
127	122.757133
128	127.406761
129	125.496986
130	126.928848
131	125.555328
132	128.306702
133	128.997391
134	126.222076
135	126.732239
136	126.011887
137	125.473854
138	128.372650
139	125.079819
140	122.308487
141	121.319313
142	125.781776
143	127.871185
144	126.603432
145	125.948280
146	122.896454
147	130.121262
148	127.503731
149	123.560936
150	127.855629
151	124.815781
152	128.836914
153	123.270561
154	129.675659
155	133.670227
156	127.112747
157	131.303558
158	125.671806
159	129.167221
160	129.387039
161	127.348770
162	127.622086
163	120.604515
164	130.602829
165	124.956741
166	124.803101
167	126.930138
168	125.382469
169	122.609154
170	127.762260
171	127.061386
172	122.322159
173	126.360062
174	127.860992
175	122.255936
176	126.346512
177	119.958923
178	127.900009
179	128.936172
180	125.794876
181	124.106628
182	133.796097
183	125.932327
184	125.774658
185	124.708000
186	127.842377
187	130.874344
188	126.931435
189	124.034584
190	131.532562
191	121.961349
192	126.024246
193	130.965851
194	121.869644
195	127.732056
196	128.521378
197	125.835922
198	127.702141
199	124.887794
200	126.867119
201	127.361450
202	126.512794
203	125.071503
204	129.402328
205	127.887962
206	126.847206
207	131.995316
208	125.141060
209	123.874756
210	121.699776
211	126.730034
212	125.060028
213	129.962830
214	129.204178
215	132.366409
216	135.290863
217	127.086464
218	127.244148
219	118.747978
220	130.092743
221	128.779861
222	125.672394
223	126.507072
224	123.530380
225	127.637794
226	127.740005
227	124.489540
228	131.530289
229	126.275513
230	125.178596
231	122.546638
232	126.920341
233	123.099586
234	125.528320
235	125.542183
236	127.728554
237	125.602287
238	125.437904
239	124.933685
240	120.955315
241	127.875832
242	125.452370
243	121.904015
244	126.324867
245	122.825760
246	126.623283
247	122.127403
248	127.035904
249	120.632729
250	126.389351
251	128.639526
252	125.331268
253	123.819611
254	129.793686
255	128.032715
256	124.973732
257	126.934082
258	124.114403
259	130.082840
260	129.155716
261	119.860626
262	129.091827
263	122.229675
264	125.600777
265	123.086502
266	119.880424
267	125.556938
268	133.918137
269	126.456902
270	123.738274
271	126.920815
272	123.765076
273	128.335632
274	122.344696
275	131.588776
276	125.650215
277	128.697891
278	124.386642
279	132.180878
280	131.966766
281	125.301994
282	128.455322
283	125.373520
284	125.893219
285	129.738571
286	125.456657
287	126.948334
288	128.400482
289	119.016129
290	124.197128
291	125.894966
292	125.830978
293	122.804237
294	133.518250
295	123.167290
296	124.256432
297	130.889389
298	127.590874
299	120.794861
300	123.951500
301	127.923958
302	124.099022
303	130.688599
304	129.952667
305	125.343674
306	127.332855
307	123.893074
308	125.046463
309	129.617294
310	132.067642
311	126.727989
312	132.854340
313	127.327965
314	124.417473
315	130.747559
316	125.002159
317	120.706367
318	131.574432
319	125.179131
320	123.346344
321	130.628372
322	130.847504
323	130.075226
324	123.406845
325	123.700287
326	128.471130
327	126.769348
328	125.209885
329	127.176811
330	121.316185
331	122.577087
332	124.866203
333	133.694489
334	125.896225
335	127.500664
336	131.032089
337	121.232605
338	126.387451
339	125.963448
340	127.673820
341	124.997856
342	131.138702
343	126.051598
344	122.417496
345	128.744751
346	133.329758
347	131.957718
348	127.619011
349	134.098816
350	123.875740
351	123.858109
352	121.644730
353	120.453102
354	126.759254
355	129.128036
356	128.693649
357	126.303261
358	126.737923
359	126.387009
360	129.334366
361	130.402390
362	123.375595
363	123.104065
364	125.480835
365	129.699158
366	134.083511
367	126.353668
368	124.100494
369	131.396332
370	130.478271
371	127.843018
372	129.368774
373	125.724541
374	123.524139
375	123.430580
376	128.041336
377	125.126228
378	125.697037
379	121.497383
380	128.447510
381	127.520523
382	130.323593
383	124.578964
384	129.020767
385	124.027031
386	129.440216
387	123.001694
388	121.871513
389	124.862755
390	127.517097
391	123.882309
392	133.978302
393	122.707710
394	122.751816
395	126.923004
396	128.396057
397	132.441956
398	126.872200
399	127.284538
400	131.393478
401	126.851768
402	121.620972
403	128.481979
404	123.809883
405	128.331451
406	121.899918
407	132.776688
408	128.464767
409	128.722916
410	127.350479
411	126.352585
412	126.078941
413	128.174927
414	127.645294
415	127.984856
416	125.865433
417	126.857109
418	127.920265
419	130.598221
420	128.842255
421	125.221436
422	124.200096
423	124.820572
424	126.077095
425	126.029762
426	130.514191
427	127.943832
428	128.433884
429	125.791832
430	119.370262
431	130.171555
432	128.401428
433	122.045029
434	124.245842
435	122.020638
436	125.537666
437	122.860870
438	130.276642
439	125.033066
440	121.432320
441	127.439232
442	122.108551
443	123.784859
444	127.549156
445	128.353226
446	127.251442
447	125.037888
448	129.474304
449	127.964157
450	121.058357
451	127.035934
452	122.772621
453	124.089867
454	123.498291
455	129.333282
456	124.125122
457	124.816193
458	120.426758
459	124.373703
460	126.207748
461	119.630630
462	125.232452
463	124.179314
464	123.875526
465	127.431595
466	123.249451
467	133.171417
468	128.582993
469	122.769882
470	124.022575
471	122.684731
472	132.629608
473	129.782806
474	125.335068
475	123.535431
476	130.384521
477	122.233475
478	121.912376
479	125.262642
480	126.031281
481	118.929176
482	124.781876
483	124.769524
484	121.742767
485	122.095970
486	122.461510
487	125.059822
488	129.128448
489	128.745819
490	123.834251
491	123.813301
492	127.172562
493	132.131729
494	125.761818
495	123.817932
496	129.738831
497	130.992950
498	128.407440
499	123.504478
500	129.092010
501	123.115952
502	127.041931
503	123.401627
504	126.593803
505	127.570000
506	131.069153
507	123.261665
508	129.027100
509	119.724762
510	125.589218
511	120.986176
512	126.798897
513	131.581604
514	121.388718
515	124.131966
516	122.269569
517	126.708221
518	124.324242
519	122.377884
520	131.311539
521	126.100731
522	126.984940
523	128.948868
524	124.542351
525	125.316978
526	130.008621
527	125.168808
528	121.752068
529	120.800217
530	126.491653
531	118.890724
532	128.836441
533	128.840714
534	125.743484
535	122.067146
536	131.587601
537	127.168152
538	124.047371
539	125.596321
540	127.073227
541	129.635941
542	122.959007
543	127.752434
544	121.501595
545	130.263412
546	127.444176
547	127.664162
548	127.493599
549	132.548157
550	126.249382
551	132.369751
552	129.724258
553	124.765648
554	129.460938
555	129.612656
556	123.571579
557	124.747368
558	124.358200
559	123.127411
560	128.044037
561	126.611885
562	124.312927
563	127.471275
564	130.539429
565	129.299515
566	124.689186
567	130.896530
568	127.979645
569	125.892014
570	126.350746
571	132.610260
572	127.682793
573	133.053818
574	126.169746
575	124.867638
576	126.740913
577	118.373062
578	127.405571
579	129.784622
580	130.958206
581	125.460007
582	123.421028
583	128.092590
584	131.746002
585	129.580292
586	125.545616
587	130.326981
588	125.992729
589	127.254776
590	122.467384
591	120.091339
592	128.169815
593	127.133453
594	126.086266
595	123.452065
596	125.455254
597	126.130333
598	128.707397
599	129.615982
600	132.422714
601	124.654259
602	127.207619
603	126.350960
604	132.045532
605	126.594131
606	126.071564
607	121.758125
608	118.127068
609	124.237671
610	132.084381
611	127.629616
612	126.090363
613	124.938110
614	126.408485
615	123.821266
616	122.719154
617	129.874466
618	124.248657
619	129.652527
620	128.016785
621	128.810852
622	128.169342
623	125.257164
624	131.218491
625	124.898743
626	121.111382
627	126.201965
628	129.750214
629	126.359978
630	129.053192
631	127.082191
632	122.173317
633	127.197372
634	123.345718
635	130.167419
636	127.378853
637	124.153076
638	129.410110
639	127.160568
640	127.952652
641	124.001457
642	126.038818
643	130.098770
644	128.324921
645	125.499809
646	135.446045
647	117.058388
648	136.634552
649	128.597580
650	126.480942
651	126.482796
652	127.609207
653	125.889610
654	124.442719
655	127.900009
656	122.007271
657	134.416870
658	125.522736
659	131.167130
660	127.339180
661	128.245605
662	130.637512
663	124.388153
664	127.602242
665	122.730888
666	125.106964
667	129.158524
668	127.685143
669	124.216202
670	131.037170
671	123.849335
672	121.386436
673	128.745316
674	125.858284
675	126.421684
676	126.795891
677	131.490906
678	125.664719
679	133.664520
680	124.228806
681	127.055016
682	128.565628
683	124.954269
684	126.363518
685	129.381638
686	120.864639
687	125.796310
688	130.207886
689	126.236145
690	129.667603
691	124.075195
692	124.426422
693	121.158569
694	128.785202
695	129.969864
696	130.288422
697	127.307365
698	131.600571
699	119.677551
700	129.996658
701	123.046471
702	123.243141
703	130.971527
704	128.507751
705	126.754967
706	128.698059
707	129.788391
708	125.299576
709	127.818787
710	127.072723
711	129.309357
712	127.981071
713	129.019836
714	118.602081
715	128.790512
716	125.662025
717	123.533890
718	122.907318
719	124.281082
720	124.752426
721	124.983109
722	130.515320
723	129.972809
724	123.397125
725	127.417892
726	125.793961
727	129.398514
728	124.893456
729	123.543892
730	129.967896
731	122.076576
732	129.096863
733	128.166245
734	124.996986
735	125.560356
736	127.401352
737	122.833755
738	124.441872
739	123.300011
740	127.512665
741	128.045059
742	124.482086
743	121.312851
744	123.469101
745	127.263718
746	124.813843
747	130.265762
748	127.210762
749	128.706451
750	127.566719
751	122.255280
752	129.310547
753	122.916725
754	126.348190
755	127.565544
756	126.953590
757	128.018234
758	126.183693
759	128.009033
760	125.949921
761	130.346100
762	124.731239
763	124.291771
764	133.109100
765	120.712570
766	126.813789
767	124.850052
768	127.380310
769	132.840866
770	131.976959
771	127.009689
772	123.783340
773	122.698845
774	125.381187
775	119.899391
776	122.555725
777	119.351738
778	133.229691
779	128.454834
780	124.131325
781	129.084076
782	125.104126
783	131.369476
784	129.321350
785	128.853226
786	124.900078
787	130.242767
788	123.895714
789	127.454437
790	131.475388
791	124.400864
792	120.795898
793	123.497101
794	126.689919
795	125.507477
796	129.290222
797	120.547020
798	127.840897
799	126.338478
800	123.575706
801	126.129707
802	124.318993
803	124.459900
804	129.331970
805	128.099014
806	121.024658
807	131.404175
808	122.613129
809	126.922775
810	123.169502
811	125.403587
812	131.915115
813	126.216042
814	117.996437
815	127.170486
816	129.263138
817	121.816833
818	130.259354
819	123.186111
820	121.189499
821	123.715698
822	129.561447
823	125.846222
824	131.162628
825	127.474121
826	124.227089
827	122.038460
828	122.631584
829	119.886597
830	126.617599
831	124.242004
832	127.242455
833	124.585373
834	124.849197
835	131.218735
836	126.628975
837	123.050491
838	123.862381
839	123.793327
840	125.725647
841	123.995514
842	127.366409
843	126.783012
844	127.421539
845	125.245262
846	135.535919
847	127.344688
848	130.830566
849	126.461327
850	127.246674
851	120.896042
852	132.474640
853	126.803574
854	127.439148
855	125.274879
856	126.309761
857	120.640373
858	122.335831
859	126.905792
860	129.159012
861	129.033524
862	128.239594
863	122.487465
864	127.644653
865	121.158188
866	129.575378
867	123.064476
868	119.734283
869	129.777512
870	122.782982
871	128.382950
872	126.375427
873	122.864624
874	130.231628
875	121.458603
876	130.264206
877	126.930542
878	132.060562
879	131.886688
880	124.627640
881	126.446037
882	127.025032
883	127.947845
884	130.120392
885	128.855072
886	124.913940
887	131.371414
888	129.583511
889	132.104294
890	117.634201
891	124.707375
892	128.141052
893	121.863892
894	123.605522
895	127.780975
896	126.772934
897	122.976562
898	125.166931
899	120.777634
900	129.325043
901	126.259491
902	128.139389
903	120.805122
904	126.831879
905	126.889633
906	123.021461
907	132.773361
908	127.181160
909	125.299614
910	126.300652
911	126.032211
912	127.883545
913	126.330009
914	128.303177
915	124.797226
916	128.872864
917	129.025589
918	126.776581
919	126.809196
920	127.419945
921	128.292679
922	126.393188
923	127.091423
924	127.414856
925	119.987740
926	125.291283
927	123.097458
928	128.235580
929	128.328400
930	131.731384
931	123.043861
932	129.656982
933	126.937965
934	126.649292
935	130.858963
936	124.526314
937	122.820694
938	125.624832
939	126.720421
940	130.312134
941	127.605576
942	121.759636
943	127.451347
944	126.745148
945	129.261093
946	129.408020
947	129.084061
948	131.238190
949	127.731697
950	121.515350
951	122.608780
952	131.402069
953	129.398911
954	133.208023
955	117.347404
956	125.756943
957	123.242172
958	119.904175
959	131.981659
960	124.076820
961	127.460762
962	128.053635
963	128.433792
964	124.471184
965	128.265869
966	127.011383
967	122.612617
968	124.181023
969	125.763008
970	125.306267
971	124.456581
972	125.479576
973	127.397568
974	128.117142
975	127.764809
976	126.706528
977	130.065125
978	129.387665
979	125.274590
980	128.545349
981	124.258057
982	121.789406
983	128.686264
984	125.823807
985	127.078743
986	126.287453
987	127.968063
988	126.356155
989	129.650406
990	125.470253
991	124.184959
992	129.408157
993	122.606789
994	128.399658
995	126.873993
996	131.427139
997	119.604286
998	124.777519
999	126.867157
1000	123.655685
1001	126.187828
