# Supplementary material for: Short-wavelength-sensitive 2 (Sws2) visual photopigment models combined with atomistic molecular simulations to predict spectral peaks of absorbance
Source: PLoS Comput Biol. 2020 Oct 21;16(10):e1008212. doi: 10.1371/journal.pcbi.1008212 (PMC7605715; doi:10.1371/journal.pcbi.1008212)
Supplement: S1 File — (ZIP) [file pcbi.1008212.s007.zip › S1_File/O-latipes-SWS2-B-Angles/Torsion-7.dat]

0	-60.367188
1	-53.452347
2	-61.032665
3	-67.063072
4	-56.394150
5	-60.303440
6	61.411980
7	57.960773
8	56.785225
9	89.183022
10	50.358246
11	61.330093
12	84.234894
13	77.502075
14	65.856865
15	85.850983
16	81.276878
17	59.900002
18	71.420807
19	57.783829
20	62.795013
21	91.035316
22	76.694382
23	53.405819
24	62.483936
25	73.255684
26	78.271889
27	97.076164
28	74.711815
29	77.788208
30	87.028145
31	61.047153
32	79.681908
33	72.230026
34	46.950203
35	79.145271
36	81.464401
37	70.266747
38	66.997360
39	73.118446
40	70.783821
41	71.794823
42	56.594017
43	46.674614
44	66.756981
45	65.249588
46	-70.103653
47	-69.263962
48	-69.290527
49	-63.210480
50	-71.769844
51	-69.291183
52	-54.680923
53	-63.252342
54	-35.762577
55	-69.036713
56	-57.810135
57	-94.169022
58	-62.214657
59	-73.312813
60	-68.609810
61	-69.120735
62	-81.514107
63	-98.305496
64	-54.514282
65	-58.987923
66	-58.682102
67	-71.988968
68	-57.929520
69	-73.727791
70	-66.336128
71	-63.716240
72	-67.550049
73	-67.444923
74	-62.417747
75	-70.132019
76	-67.073212
77	-61.141586
78	-61.723415
79	-59.893459
80	-65.577690
81	-53.951607
82	-53.022816
83	-46.514187
84	-75.041481
85	-60.396889
86	-60.384567
87	-67.292526
88	-58.568939
89	-63.433048
90	-64.139183
91	-61.731689
92	-64.775223
93	-73.568192
94	-73.106148
95	-53.854565
96	-55.398766
97	-60.915474
98	-70.145332
99	-60.420147
100	-63.908962
101	-68.947533
102	-76.362633
103	-68.723137
104	-84.596504
105	-78.698044
106	-73.115707
107	-65.061813
108	-79.612656
109	-66.867241
110	-61.395103
111	-73.979347
112	-83.417381
113	-77.371529
114	-64.638824
115	-56.949524
116	-72.458206
117	-64.488518
118	-67.199867
119	-53.032585
120	-71.097054
121	-81.452225
122	-75.999222
123	-66.258278
124	-66.437653
125	-65.030403
126	-68.360672
127	-62.044621
128	-65.335983
129	-66.551628
130	-78.424118
131	-63.723938
132	-69.027161
133	-70.966133
134	-74.139824
135	-77.460976
136	-64.436241
137	-51.002983
138	-47.560207
139	-68.646957
140	-60.312031
141	-58.776566
142	-60.704563
143	-58.153431
144	-60.403183
145	-71.092827
146	-67.337326
147	-53.993317
148	-73.053650
149	-74.490837
150	-71.201492
151	-66.947021
152	-53.155006
153	-50.269485
154	-73.119133
155	-59.801113
156	-50.107761
157	-54.425468
158	-69.416489
159	-58.512749
160	-56.235851
161	-69.793022
162	-56.042656
163	-66.690384
164	-66.103149
165	-65.137856
166	-70.266266
167	-57.638790
168	-64.877800
169	-51.822960
170	-61.869965
171	-80.594650
172	-55.268543
173	-61.526440
174	-64.512955
175	-65.846001
176	-59.938251
177	-57.017696
178	-70.176529
179	-77.091240
180	-86.462090
181	-78.113693
182	-61.385895
183	-49.304340
184	-63.180103
185	-67.644356
186	-68.577278
187	-73.624634
188	-63.957611
189	-61.433296
190	-57.656330
191	-81.843521
192	-58.898571
193	-69.542030
194	-70.109634
195	-52.461109
196	-58.085739
197	-70.077980
198	-59.568806
199	-65.175529
200	-66.096985
201	-56.797447
202	-53.935020
203	-63.066280
204	-80.466339
205	-50.839569
206	-67.625893
207	-60.201778
208	-77.134171
209	-73.423409
210	-47.043163
211	-75.713753
212	-55.319725
213	-63.019054
214	-49.849838
215	-65.081512
216	-55.189079
217	-71.166237
218	-73.786575
219	-67.389557
220	-63.695354
221	-70.155952
222	-67.370415
223	-41.554604
224	-71.125816
225	-62.655869
226	-56.483204
227	-66.711235
228	-51.948605
229	-49.382030
230	-57.913105
231	-48.043980
232	-63.359493
233	-62.835617
234	-60.966549
235	-69.802155
236	-55.468319
237	-50.878632
238	-57.267258
239	-59.291862
240	-71.710510
241	-55.107155
242	-51.777039
243	-72.523354
244	-55.094654
245	-57.619434
246	-62.716438
247	-61.896515
248	-76.879700
249	-65.640327
250	-70.947281
251	-50.706760
252	-59.810402
253	-64.929497
254	-68.651695
255	-75.671089
256	-48.816311
257	-57.045700
258	-58.047539
259	-66.434410
260	-56.764107
261	-66.450607
262	-58.212833
263	-66.564186
264	-62.270458
265	-64.423981
266	-63.856579
267	-70.395630
268	-64.548531
269	-60.965061
270	-44.227989
271	-59.659550
272	-62.040085
273	-67.576889
274	-54.462421
275	-68.013481
276	-50.871311
277	-47.863277
278	-57.181141
279	-58.652645
280	-57.676472
281	-57.148098
282	-82.528496
283	-60.639118
284	-69.008369
285	-68.579277
286	-63.683231
287	-70.528641
288	-65.263802
289	-68.465523
290	-62.172596
291	-63.780972
292	-58.644283
293	-72.479012
294	-67.983353
295	-75.654579
296	-59.258606
297	-56.586006
298	-61.218903
299	-64.996979
300	-57.604748
301	-59.189396
302	-66.927170
303	-62.860733
304	-52.892769
305	-62.318298
306	-55.477940
307	-53.815639
308	-51.327042
309	-64.612610
310	-72.099220
311	-68.989296
312	-61.961918
313	-61.458752
314	-77.249229
315	-59.513836
316	-69.134850
317	-73.060478
318	-64.144142
319	-79.073097
320	-69.465149
321	-67.446983
322	-68.934296
323	-74.945168
324	-66.857765
325	-53.924007
326	-57.194622
327	-42.933685
328	-70.576363
329	-81.867630
330	-66.637772
331	-73.879898
332	-60.825695
333	-64.913597
334	-83.076965
335	-83.067223
336	-75.648857
337	-67.257713
338	-58.995682
339	-70.554901
340	-46.721947
341	-64.841705
342	-72.410233
343	-55.614307
344	-62.624729
345	-64.685661
346	-56.244469
347	-68.092041
348	-59.672813
349	-55.448330
350	-66.577583
351	-72.883705
352	-75.837730
353	-57.700981
354	-63.556244
355	-76.931961
356	-74.791550
357	-67.259331
358	-54.985439
359	-70.183319
360	-99.040489
361	-166.177673
362	-160.580856
363	-167.710114
364	-172.103073
365	177.852905
366	-164.992828
367	-177.836746
368	-169.907104
369	-175.218231
370	-169.337509
371	-159.307831
372	-172.670456
373	-175.929398
374	-176.816803
375	-164.935455
376	-176.946335
377	-178.902496
378	-170.964905
379	-169.540314
380	-162.161102
381	-168.634445
382	-163.942841
383	-178.175430
384	-162.647537
385	-177.357941
386	-163.341660
387	-172.837921
388	-179.291504
389	-174.636154
390	-175.691849
391	-178.192490
392	177.813492
393	-175.665237
394	179.326706
395	-164.191147
396	-169.626694
397	-176.394073
398	-167.124100
399	-171.201599
400	-179.964523
401	-168.811539
402	-168.864151
403	-171.252335
404	179.738373
405	-167.792862
406	-170.192474
407	176.606155
408	-167.903427
409	-172.568298
410	177.878052
411	-169.257080
412	-167.367813
413	-173.033157
414	173.402145
415	-177.048660
416	-164.780685
417	176.618042
418	-176.215607
419	-163.555374
420	169.794586
421	-169.069427
422	-171.998688
423	-172.064545
424	-166.007507
425	-174.013107
426	-167.272781
427	-171.863800
428	-176.052933
429	-154.502838
430	-179.384659
431	-178.121017
432	-168.866257
433	-172.376175
434	-176.642960
435	-151.675034
436	-175.706711
437	73.892555
438	-167.567062
439	-169.164413
440	-176.352737
441	-179.212524
442	-162.525589
443	-173.637680
444	-176.077667
445	-167.368317
446	-174.801300
447	-172.172592
448	-171.201141
449	-157.345139
450	-163.992020
451	-173.714767
452	-171.111618
453	175.276047
454	-179.588364
455	68.157562
456	163.975922
457	160.318344
458	-177.112473
459	-166.677963
460	-172.228851
461	-177.888290
462	-178.741959
463	178.300079
464	-162.129211
465	178.957779
466	-178.088425
467	179.033020
468	-174.837814
469	179.970795
470	-170.111008
471	-161.542267
472	-177.531708
473	-164.564606
474	176.985870
475	-177.118759
476	174.241837
477	-169.624924
478	176.200333
479	-175.844681
480	175.236755
481	176.529724
482	-161.818298
483	-160.623276
484	-173.729111
485	176.922775
486	-164.599197
487	-172.903946
488	-172.473541
489	-170.313629
490	-172.220184
491	-165.190094
492	-165.609634
493	-173.919800
494	-156.968445
495	-175.673859
496	-177.049026
497	177.726196
498	-179.372543
499	-171.522919
500	-174.934052
501	-166.774216
502	173.157349
503	-159.155350
504	-158.802353
505	-152.774643
506	-168.929199
507	-178.316406
508	-175.492523
509	-171.120926
510	-175.916412
511	-168.313583
512	-175.836761
513	-170.743057
514	-169.842163
515	87.673134
516	-175.826202
517	-175.704865
518	-166.671814
519	-175.527435
520	-163.148849
521	-176.472305
522	-177.831024
523	-176.801102
524	-168.838394
525	-162.770462
526	-177.051559
527	177.231262
528	-178.377930
529	-169.283264
530	-165.259552
531	178.846100
532	-176.324005
533	-167.993088
534	-176.603928
535	-172.078598
536	-172.261795
537	-163.483856
538	-162.034927
539	-163.720703
540	-177.204697
541	-171.169739
542	-166.161026
543	-164.091797
544	-167.880035
545	-178.161484
546	-163.710190
547	133.258377
548	-173.515778
549	-176.095596
550	-174.041107
551	177.257385
552	-169.040710
553	-176.147827
554	-179.631622
555	-173.265091
556	-171.184158
557	-167.629700
558	-165.549973
559	-55.376247
560	-66.359993
561	-67.841827
562	-74.036072
563	-72.564423
564	-77.391167
565	-57.588520
566	-75.037155
567	-72.838760
568	-75.498543
569	-81.153664
570	-58.165440
571	-74.892227
572	-71.162697
573	-69.582771
574	-56.411186
575	-49.595093
576	-70.015335
577	-53.756527
578	-44.615364
579	-61.165958
580	-70.049561
581	-65.418335
582	-50.472187
583	-61.951553
584	-74.162964
585	-82.914322
586	-57.369011
587	-69.781090
588	-59.424416
589	-61.600857
590	-86.427094
591	-67.016060
592	-76.250374
593	-54.201271
594	-74.072205
595	-58.784126
596	-62.572826
597	-74.758698
598	-63.411137
599	-61.289547
600	-62.216728
601	-69.750336
602	-73.297211
603	-55.520386
604	-62.239937
605	-53.822548
606	-76.849846
607	-56.814934
608	-66.587631
609	-52.346905
610	-66.906166
611	-79.469200
612	-66.633736
613	-67.064156
614	-60.482635
615	-51.472095
616	-65.234192
617	-53.501316
618	-64.790459
619	-65.391525
620	-66.887642
621	-64.843445
622	-57.529884
623	-58.853615
624	-59.050236
625	-63.755165
626	-73.693604
627	-63.117935
628	-60.200497
629	-58.014801
630	-69.546776
631	-68.972046
632	-51.688652
633	-62.256199
634	-79.927414
635	-59.704815
636	-56.982037
637	-67.253281
638	-58.565178
639	-72.858147
640	-73.720528
641	-66.969688
642	-72.440445
643	-73.470963
644	-67.057175
645	-75.221924
646	-56.639061
647	-56.032764
648	-49.160679
649	-63.581093
650	-73.658760
651	-56.822762
652	-65.269508
653	-65.019882
654	-64.401947
655	-76.343193
656	-76.166634
657	-68.325134
658	-76.798920
659	-73.815529
660	-69.737999
661	-71.042946
662	-58.442097
663	-59.121708
664	-65.347931
665	-55.943607
666	-50.532154
667	-70.907646
668	-57.898777
669	-51.697987
670	-52.706451
671	-69.709541
672	-73.804779
673	-74.808655
674	-72.542175
675	-44.775566
676	-58.435177
677	-57.139481
678	-68.176804
679	-58.075802
680	-63.925957
681	-63.552216
682	-75.597847
683	-52.588909
684	-67.710754
685	-58.900032
686	-65.697777
687	-56.598690
688	-66.049423
689	-60.550175
690	-68.767128
691	-57.256493
692	-62.155193
693	-66.835808
694	-57.430191
695	-50.990234
696	-72.073814
697	-60.065594
698	-74.459396
699	-59.574848
700	-66.089653
701	-68.582443
702	-71.865791
703	-73.514816
704	-79.728523
705	-62.248615
706	-64.350426
707	-56.591091
708	-58.194393
709	-59.172272
710	-78.324883
711	-64.473366
712	-61.901207
713	-46.966995
714	-71.724190
715	-63.905972
716	-52.674446
717	-77.064232
718	-64.587975
719	-70.213066
720	-68.858513
721	-79.680458
722	-55.518696
723	-77.960182
724	-61.079144
725	-77.478859
726	-64.063911
727	-68.501007
728	-67.747505
729	-64.543701
730	-53.912361
731	-62.305923
732	-64.751503
733	-66.398460
734	-57.299713
735	-59.629566
736	-59.723660
737	-40.498905
738	-52.877285
739	-48.203350
740	-61.146667
741	-67.495445
742	-46.299049
743	-58.037251
744	-72.403542
745	-55.091187
746	-63.250980
747	-71.025276
748	-63.035645
749	-65.703461
750	-50.167679
751	-76.286560
752	-69.013168
753	-66.630096
754	-61.011169
755	-63.736889
756	-73.627182
757	-85.774063
758	-60.018486
759	-72.091881
760	-63.810291
761	-70.374367
762	-68.356621
763	-61.994671
764	-66.538635
765	-60.857723
766	-58.331856
767	-62.936321
768	-75.242867
769	-83.987236
770	-53.655540
771	-64.695389
772	-44.144253
773	-61.808109
774	-71.251556
775	-68.771713
776	-80.269463
777	-77.753586
778	-55.448433
779	-58.907856
780	-69.224861
781	-59.240429
782	-60.310619
783	-58.986038
784	-66.792549
785	-53.245407
786	-50.360680
787	-54.301769
788	-52.490715
789	-78.557159
790	-62.432281
791	-71.011681
792	-60.995651
793	-47.251873
794	-85.022125
795	-75.059853
796	-69.722664
797	-47.090961
798	-57.847282
799	-46.624287
800	-61.129612
801	-41.391178
802	-59.862839
803	-56.414322
804	-64.489517
805	-70.131905
806	-69.061104
807	-60.168194
808	-59.433983
809	-68.165695
810	-50.284546
811	-52.345852
812	-65.902969
813	-60.561104
814	-54.229172
815	-57.603630
816	-74.523811
817	-63.921421
818	-68.289299
819	-60.013458
820	-49.216572
821	-45.936394
822	-69.949913
823	-59.270420
824	-66.574837
825	-37.109539
826	-51.552666
827	-67.824425
828	-66.465492
829	-65.555321
830	-60.577660
831	-61.555408
832	-51.485832
833	-80.612068
834	-62.261555
835	-67.060768
836	-69.536392
837	-61.270733
838	-57.040016
839	-74.554161
840	-62.240726
841	-58.240654
842	-65.117386
843	-67.240166
844	-54.338284
845	-66.056641
846	-71.424683
847	-61.852943
848	-55.306854
849	-62.194569
850	-56.311188
851	-63.245892
852	-67.718178
853	-73.326302
854	-70.090462
855	-64.462242
856	-52.149200
857	-46.214008
858	-56.581486
859	-54.251335
860	-64.279114
861	-57.012554
862	-58.956104
863	-52.005371
864	-60.841782
865	-52.684067
866	-50.099346
867	-65.627243
868	-76.348846
869	-47.210274
870	-72.234802
871	-69.314491
872	-61.388771
873	-57.228905
874	-59.322193
875	-55.656582
876	-68.848587
877	-70.505371
878	-67.231796
879	-55.391689
880	-50.983776
881	-51.211678
882	-66.029915
883	-58.618645
884	-74.679382
885	-56.311134
886	-58.932076
887	-61.551739
888	-71.661263
889	-60.317921
890	-57.405956
891	-75.264969
892	-73.354034
893	-67.253693
894	-85.889381
895	-65.620262
896	-57.751011
897	-57.637283
898	-52.251076
899	-64.595001
900	-74.464607
901	-60.487274
902	-70.465683
903	-63.116749
904	-68.284882
905	-67.783752
906	-62.196278
907	-48.417011
908	-70.512794
909	-62.489689
910	-52.758125
911	-53.957527
912	-72.092484
913	-61.553425
914	-59.529682
915	-54.749779
916	-58.704861
917	-65.664841
918	-58.462559
919	-43.474888
920	-52.972927
921	-40.191845
922	-46.224689
923	-64.546799
924	-52.471394
925	-64.618874
926	-58.026508
927	-73.649376
928	-63.755787
929	-58.086102
930	-64.372192
931	-62.945919
932	-61.800789
933	-40.010403
934	-53.444679
935	-71.044373
936	-55.910652
937	-58.452110
938	-60.602943
939	-65.881355
940	-60.185474
941	-73.218910
942	-59.109234
943	-63.550697
944	-43.666779
945	-65.844101
946	-64.699265
947	-46.946468
948	-59.778198
949	-57.210804
950	-66.205200
951	-56.760567
952	-68.146576
953	-62.845417
954	-88.847374
955	-71.977974
956	-50.046841
957	-64.846306
958	-56.721951
959	-62.047802
960	-62.620728
961	-55.324375
962	-73.772446
963	-68.889008
964	-90.630882
965	-65.487808
966	-61.076126
967	-66.761658
968	-73.781715
969	-46.643116
970	-68.358315
971	-72.352364
972	-59.261276
973	-81.309410
974	-67.505157
975	-66.908287
976	-56.575108
977	-76.005875
978	-62.598171
979	-69.772423
980	-33.885197
981	-52.482582
982	-73.682991
983	-67.426216
984	-58.410034
985	-76.425674
986	-75.502190
987	-61.256695
988	-64.230957
989	-37.256676
990	-63.440849
991	-66.723618
992	-73.688301
993	-73.531593
994	-56.001385
995	-53.155029
996	-67.791687
997	-55.669952
998	-54.673252
999	-64.174507
1000	-71.487297
1001	-47.569092
