# Supplementary material for: Short-wavelength-sensitive 2 (Sws2) visual photopigment models combined with atomistic molecular simulations to predict spectral peaks of absorbance
Source: PLoS Comput Biol. 2020 Oct 21;16(10):e1008212. doi: 10.1371/journal.pcbi.1008212 (PMC7605715; doi:10.1371/journal.pcbi.1008212)
Supplement: S1 File — (ZIP) [file pcbi.1008212.s007.zip › S1_File/O-latipes-SWS2-B-Angles/Torsion-5.dat]

0	164.450836
1	155.383591
2	176.377762
3	173.958755
4	164.842636
5	164.612839
6	176.285828
7	172.000427
8	-176.907104
9	179.151703
10	174.287140
11	168.171127
12	174.982697
13	171.570114
14	163.177872
15	144.017456
16	162.464462
17	162.364395
18	176.734894
19	171.710709
20	-179.853760
21	171.148727
22	167.224487
23	-175.720612
24	157.007339
25	177.580917
26	156.528015
27	-175.669067
28	-179.578323
29	165.922668
30	161.204910
31	172.440506
32	173.803833
33	158.399933
34	175.285202
35	137.367172
36	142.330734
37	153.813751
38	-174.031006
39	178.406311
40	170.551987
41	-170.887100
42	150.246811
43	151.963364
44	176.451065
45	161.047699
46	171.446320
47	163.536545
48	-173.201965
49	179.544205
50	177.423660
51	176.173981
52	173.275269
53	160.788803
54	149.081177
55	147.271027
56	166.145401
57	179.940369
58	-177.219498
59	-170.230301
60	179.939682
61	157.832153
62	175.449814
63	166.154282
64	171.757507
65	140.658249
66	179.517471
67	154.356979
68	178.497070
69	173.476990
70	145.121399
71	137.238373
72	142.639984
73	139.170914
74	144.733612
75	156.175064
76	153.005768
77	152.438873
78	156.085190
79	132.105164
80	177.431717
81	145.931091
82	156.727661
83	159.111252
84	139.225555
85	149.179352
86	174.318863
87	137.356567
88	140.818115
89	160.034454
90	134.963470
91	147.879883
92	-175.944275
93	151.565399
94	165.316132
95	149.967056
96	166.024368
97	140.600586
98	154.378098
99	175.995728
100	-167.435272
101	-175.276718
102	-166.630142
103	166.358475
104	158.723602
105	132.860458
106	-178.783127
107	148.290527
108	169.967056
109	170.096466
110	-170.751083
111	167.633972
112	168.718628
113	172.314880
114	175.035202
115	165.815186
116	179.116760
117	177.043808
118	179.504120
119	171.688202
120	175.663803
121	138.733810
122	153.066788
123	171.937347
124	145.221436
125	165.608063
126	146.123016
127	-171.985641
128	169.298691
129	169.082611
130	175.334747
131	-178.246292
132	162.921234
133	177.078613
134	-168.483643
135	-164.173355
136	168.340897
137	175.822952
138	141.608963
139	179.544937
140	156.484283
141	148.501312
142	149.737518
143	169.652283
144	-178.890274
145	155.884888
146	-168.433929
147	170.935745
148	173.079697
149	-171.427979
150	-173.341934
151	-170.154877
152	168.920380
153	-168.781128
154	166.050949
155	169.048279
156	161.792343
157	176.773605
158	162.844849
159	159.627975
160	156.487717
161	144.941727
162	176.866638
163	175.080917
164	130.676392
165	156.971405
166	158.926865
167	161.079971
168	131.646255
169	142.987686
170	154.169159
171	148.326141
172	150.285080
173	174.566315
174	157.015717
175	162.910660
176	159.317764
177	156.418228
178	179.154068
179	179.889557
180	168.712219
181	-169.868515
182	-159.255554
183	157.416367
184	-162.058548
185	-164.557266
186	-177.035294
187	-174.309601
188	-172.597382
189	-167.949432
190	-179.908127
191	165.851608
192	-171.056778
193	-175.866348
194	-177.812668
195	174.362534
196	175.270294
197	174.029358
198	179.719650
199	-172.175064
200	175.968033
201	157.430847
202	-177.875763
203	-158.413406
204	155.320740
205	174.461929
206	-175.417236
207	-169.457291
208	173.208588
209	-161.876648
210	-179.270767
211	179.498215
212	-175.072296
213	-168.106796
214	170.829239
215	176.119629
216	171.322540
217	160.877472
218	172.917999
219	160.791214
220	178.685333
221	179.158966
222	-178.335831
223	178.624146
224	-173.728302
225	151.799149
226	172.837463
227	174.551834
228	-173.588715
229	167.611755
230	-175.016144
231	-167.974991
232	-166.854034
233	169.423325
234	157.352829
235	177.699493
236	-179.061752
237	-168.855362
238	174.465866
239	-172.697906
240	174.026154
241	-178.525162
242	170.341553
243	-169.643692
244	-172.673294
245	160.663116
246	175.535141
247	175.138412
248	-162.946411
249	-172.896988
250	-177.368408
251	177.794174
252	-171.582901
253	171.977280
254	-178.403534
255	172.104782
256	136.168793
257	-176.120102
258	173.098145
259	174.246796
260	174.632538
261	-172.464050
262	176.600647
263	-168.870117
264	164.600082
265	170.912704
266	-173.584473
267	176.351181
268	-179.505829
269	-160.350159
270	178.805557
271	-175.691925
272	-164.811646
273	-167.501633
274	-173.792740
275	-174.751450
276	178.676056
277	-174.496506
278	157.525192
279	168.095276
280	-174.983566
281	175.615585
282	-164.639069
283	-174.214996
284	-170.406815
285	170.508621
286	-170.375793
287	-174.352386
288	-171.942154
289	-174.420807
290	177.942657
291	177.518478
292	-163.862640
293	-174.146667
294	-178.284439
295	-170.081543
296	-170.086288
297	-173.191193
298	-174.348770
299	177.260834
300	-172.255371
301	159.565674
302	-173.410339
303	-173.109283
304	-174.992004
305	-176.867279
306	-172.636200
307	-176.524887
308	-178.831024
309	173.382736
310	-174.763092
311	-167.839676
312	176.089828
313	175.384079
314	170.470764
315	172.235260
316	-172.089096
317	-174.090530
318	-169.310974
319	-171.225967
320	-168.564545
321	-178.719589
322	-173.079712
323	176.978531
324	-172.674210
325	-173.957397
326	178.816864
327	171.901566
328	-170.890747
329	178.704880
330	154.622757
331	168.981873
332	179.427536
333	-158.864578
334	-173.260422
335	-161.507172
336	171.925934
337	172.334946
338	-171.866882
339	172.513550
340	-178.255997
341	170.663361
342	-176.435928
343	-172.463928
344	163.313583
345	-169.985611
346	-173.815567
347	-178.972122
348	159.209000
349	162.197571
350	-171.088715
351	142.555817
352	-166.983093
353	-176.145859
354	176.682480
355	-173.352814
356	179.509338
357	167.418533
358	-170.086151
359	-176.604385
360	-168.371277
361	162.729294
362	-169.916870
363	-174.108109
364	-178.830917
365	177.806503
366	166.551987
367	170.890961
368	171.871109
369	161.014465
370	151.510406
371	168.801712
372	178.480042
373	174.810928
374	-175.807846
375	-169.323639
376	147.635498
377	156.739243
378	-173.782913
379	172.470581
380	171.064087
381	148.963028
382	148.393173
383	175.141983
384	166.388489
385	159.942383
386	-174.901154
387	173.934387
388	-171.258438
389	159.736313
390	-178.107666
391	164.166229
392	170.831345
393	175.287354
394	-166.702942
395	169.389984
396	-173.798050
397	148.559845
398	-175.541260
399	177.541779
400	174.555130
401	172.658218
402	-170.264099
403	164.769897
404	178.964035
405	179.389709
406	-176.077133
407	-177.250900
408	178.926437
409	-168.807663
410	161.788559
411	169.426254
412	171.950989
413	-173.134247
414	172.954819
415	174.789185
416	169.573410
417	174.114334
418	171.460968
419	147.426422
420	178.819382
421	173.919601
422	148.489273
423	173.592239
424	170.341339
425	152.188309
426	-173.862152
427	165.672607
428	169.146561
429	-177.064926
430	179.348969
431	168.230560
432	175.351273
433	-157.069061
434	178.718124
435	165.210678
436	-171.178131
437	175.992630
438	166.123505
439	156.542953
440	152.142868
441	174.078003
442	173.470016
443	165.677704
444	158.247192
445	-172.557449
446	146.729446
447	154.353180
448	-162.051422
449	169.228470
450	175.333420
451	156.260269
452	155.252441
453	-179.738525
454	156.360153
455	-178.293594
456	157.297104
457	177.049484
458	156.310272
459	-173.781845
460	-175.362976
461	170.770828
462	150.568802
463	168.896652
464	-177.209976
465	172.288727
466	174.805695
467	151.230530
468	-173.986618
469	176.697296
470	-172.883560
471	168.157547
472	173.685806
473	-179.452087
474	176.104965
475	-177.756119
476	175.730652
477	166.307892
478	170.677444
479	179.903046
480	-172.559174
481	171.867996
482	157.911743
483	175.376190
484	170.539581
485	179.052719
486	179.724564
487	162.398621
488	-170.204681
489	165.901184
490	165.265198
491	162.537460
492	163.748291
493	-174.156525
494	159.612274
495	148.736343
496	176.114349
497	171.805847
498	168.292023
499	176.083878
500	178.433884
501	165.760529
502	173.916397
503	176.762222
504	159.945251
505	176.030838
506	-176.193756
507	170.823608
508	-179.804306
509	170.472443
510	165.021591
511	178.790863
512	-174.764130
513	-173.938721
514	-169.497574
515	-163.521240
516	166.440948
517	176.250214
518	158.145004
519	-174.022171
520	177.934677
521	176.835846
522	157.430588
523	-171.937790
524	-168.574722
525	170.860291
526	-174.125458
527	169.372681
528	170.743744
529	-170.574417
530	172.899139
531	-168.208740
532	155.429352
533	168.237320
534	-165.037262
535	163.547836
536	-173.516495
537	167.083832
538	172.767899
539	179.216232
540	157.186920
541	-177.830750
542	-177.498489
543	-168.565079
544	164.844650
545	178.728638
546	165.088867
547	166.911835
548	175.408264
549	-166.693283
550	159.797958
551	179.373871
552	-163.004395
553	160.191467
554	167.393326
555	-176.063110
556	156.600616
557	-177.126007
558	-173.997314
559	175.227478
560	178.747269
561	-166.155731
562	-172.951202
563	179.395279
564	178.497757
565	-161.979141
566	-178.757111
567	179.301331
568	-177.603607
569	-168.551559
570	-167.701843
571	175.534805
572	-167.396072
573	-161.616562
574	177.375793
575	-166.412827
576	-170.574158
577	-175.782669
578	-169.437149
579	-174.828674
580	-177.439133
581	-170.850296
582	-179.255051
583	-166.218124
584	-161.537170
585	-173.392746
586	-166.323441
587	-167.614166
588	-166.506592
589	-168.728104
590	-170.857559
591	-165.314606
592	-163.846024
593	174.220306
594	-163.838638
595	179.747787
596	178.312683
597	-173.953644
598	174.591644
599	-176.715881
600	172.956604
601	177.109085
602	-177.586868
603	172.858246
604	179.241486
605	148.829041
606	179.611313
607	-171.559021
608	-179.384583
609	-172.058807
610	167.548752
611	152.571259
612	147.668381
613	173.779938
614	174.979584
615	154.398499
616	-169.389572
617	173.882034
618	175.843948
619	176.068314
620	178.501389
621	-172.493027
622	173.098602
623	-168.935150
624	173.206314
625	-159.921921
626	143.684677
627	-160.460480
628	167.779465
629	172.988541
630	-159.059708
631	173.467392
632	-169.427948
633	173.433701
634	-172.266006
635	175.994141
636	177.915665
637	-179.827591
638	-178.412399
639	168.310501
640	-150.080246
641	-164.674957
642	-170.839462
643	-177.118591
644	-172.479248
645	-164.772247
646	-179.417557
647	157.431839
648	170.156815
649	177.976990
650	-172.317337
651	-177.960419
652	-177.112762
653	160.030029
654	-162.786957
655	-176.741745
656	-179.402176
657	171.456085
658	179.188416
659	-164.881668
660	-177.676865
661	-175.841110
662	-178.478516
663	-171.558823
664	-168.532379
665	-172.423508
666	178.991821
667	173.443909
668	179.437347
669	177.959473
670	162.949478
671	-166.606369
672	-172.225418
673	173.545074
674	-168.964523
675	178.616867
676	-174.601166
677	179.140289
678	-170.463593
679	176.340088
680	-168.450241
681	-169.578094
682	-169.445679
683	172.699387
684	-174.421951
685	-178.362793
686	173.858856
687	167.031876
688	-177.725525
689	-159.043137
690	163.557175
691	-165.739655
692	-169.447067
693	-166.385178
694	-168.935867
695	176.727646
696	177.608749
697	-170.579453
698	-169.170776
699	179.842285
700	-174.983093
701	174.612991
702	179.090561
703	-168.373474
704	-164.403732
705	173.827576
706	-171.453857
707	-163.206360
708	-172.780212
709	172.085999
710	-175.485870
711	-166.998062
712	-156.267624
713	-175.420273
714	173.447693
715	-165.881638
716	-168.881546
717	-170.839722
718	-164.511932
719	-167.162018
720	175.842728
721	-168.873230
722	176.532700
723	-176.837479
724	-175.209015
725	-172.509445
726	-171.831970
727	-169.058884
728	-173.343430
729	-171.928757
730	-179.359222
731	-169.335327
732	-151.595779
733	-179.424454
734	174.632202
735	-165.185135
736	-171.230453
737	-176.177124
738	-174.148254
739	173.208206
740	-173.565765
741	-165.807632
742	173.189392
743	-170.774139
744	-179.112305
745	-168.431274
746	-172.764984
747	-169.967499
748	-166.915771
749	-164.257965
750	-168.721817
751	-176.352539
752	-173.986664
753	178.121979
754	-168.952347
755	176.781357
756	163.636307
757	-172.447113
758	176.271454
759	-160.505997
760	-177.789047
761	-171.276093
762	-166.959702
763	-172.974426
764	-161.733704
765	178.541824
766	-151.073029
767	178.595276
768	-178.014633
769	-166.311752
770	-176.839203
771	174.002258
772	176.136871
773	-175.051636
774	-179.615158
775	-178.419540
776	-167.833420
777	173.065445
778	-162.364716
779	178.565918
780	-168.605286
781	179.638702
782	-171.134201
783	177.415375
784	178.647614
785	-163.664291
786	-173.047424
787	178.691696
788	-177.799332
789	168.551010
790	-163.209991
791	-170.476807
792	178.092529
793	177.138000
794	-161.841019
795	-159.173630
796	-179.179550
797	179.348572
798	-175.638046
799	168.567825
800	-170.305984
801	-154.028503
802	-162.861176
803	-178.416672
804	-171.609787
805	176.466324
806	-164.564178
807	177.332977
808	-177.265091
809	173.699814
810	-167.025696
811	-174.928970
812	165.186493
813	-170.807968
814	-173.897888
815	-170.227905
816	-166.365295
817	-179.176422
818	164.006546
819	-170.443481
820	174.163757
821	-174.445007
822	175.055115
823	-170.530777
824	-173.340118
825	-169.636826
826	-165.794617
827	169.713196
828	-177.975327
829	-177.257538
830	-176.975876
831	-173.589966
832	-160.164078
833	-172.316849
834	-173.367447
835	175.889801
836	167.036621
837	-175.680405
838	-174.174728
839	-174.960175
840	-173.789810
841	174.420212
842	-168.785400
843	-167.067017
844	-167.802826
845	-166.146942
846	-169.238342
847	177.312546
848	-166.091263
849	-172.036667
850	169.811356
851	158.195404
852	174.967285
853	167.825089
854	-174.604141
855	171.226364
856	-166.833130
857	163.920410
858	-173.761581
859	-172.228409
860	-178.445633
861	152.336014
862	170.008621
863	172.564148
864	-157.717422
865	-168.263367
866	173.454117
867	-179.690247
868	-179.566132
869	-178.030777
870	-170.467560
871	179.983444
872	-176.318756
873	-170.539047
874	179.227386
875	171.873352
876	-177.499695
877	179.373123
878	175.837448
879	-166.504257
880	-177.383102
881	176.504974
882	-178.453842
883	161.803925
884	167.302521
885	-174.586853
886	-172.041733
887	-177.944992
888	-178.973572
889	-164.950089
890	170.120956
891	174.631851
892	171.097153
893	-175.701935
894	179.238113
895	-177.401932
896	173.545807
897	172.539108
898	174.321487
899	-168.634354
900	172.036530
901	-160.683578
902	175.655594
903	168.995209
904	171.725128
905	-176.739792
906	-166.627228
907	174.022858
908	178.230423
909	171.219696
910	-177.828110
911	-153.255371
912	-175.354355
913	170.422104
914	-170.899994
915	-173.974762
916	-158.774506
917	-177.596725
918	158.817612
919	-175.446991
920	-164.760773
921	-176.654037
922	174.421463
923	-168.568344
924	164.140961
925	-169.777176
926	-175.033829
927	-175.077835
928	-168.796814
929	-163.659378
930	174.925980
931	175.610947
932	-170.575958
933	-170.220886
934	175.659897
935	-174.447464
936	176.271561
937	-176.293655
938	-177.427094
939	-156.711578
940	-154.466675
941	-178.508743
942	-178.027756
943	162.282898
944	177.591248
945	-178.000916
946	-177.324463
947	-176.327881
948	-167.698273
949	-171.515488
950	-167.639084
951	-176.671844
952	-174.310242
953	172.622253
954	173.611267
955	-172.336288
956	167.937775
957	-172.638168
958	177.188126
959	175.611649
960	-178.013962
961	179.419495
962	-168.127304
963	167.870728
964	-173.861115
965	-165.499908
966	-177.341782
967	-176.471420
968	177.960617
969	-163.210083
970	-168.194702
971	176.474930
972	-175.765213
973	-165.548035
974	-170.750336
975	-158.481705
976	179.141418
977	174.917145
978	-175.860001
979	-172.951691
980	-171.004166
981	-177.061172
982	-170.032104
983	-175.245178
984	-170.516388
985	-170.087967
986	175.971313
987	-177.959106
988	-165.273773
989	176.182526
990	-176.720505
991	-173.004532
992	154.922409
993	-171.722061
994	173.911316
995	174.516098
996	171.446823
997	-159.140045
998	155.139801
999	179.788055
1000	157.489243
1001	159.829971
