# Supplementary material for: Short-wavelength-sensitive 2 (Sws2) visual photopigment models combined with atomistic molecular simulations to predict spectral peaks of absorbance
Source: PLoS Comput Biol. 2020 Oct 21;16(10):e1008212. doi: 10.1371/journal.pcbi.1008212 (PMC7605715; doi:10.1371/journal.pcbi.1008212)
Supplement: S1 File — (ZIP) [file pcbi.1008212.s007.zip › S1_File/O-latipes-SWS2-B-Angles/Torsion-11.dat]

0	152.966782
1	176.742599
2	175.656464
3	-173.074005
4	-165.380783
5	179.113693
6	173.599625
7	-169.510376
8	-179.054901
9	-153.369675
10	-162.302490
11	-175.688980
12	174.259293
13	148.519516
14	174.970200
15	-161.819122
16	-174.153641
17	-168.492874
18	179.517120
19	165.014771
20	-172.244781
21	-156.085785
22	171.230911
23	156.750687
24	-177.636536
25	158.695969
26	176.286499
27	154.013031
28	170.087997
29	176.335938
30	160.237305
31	170.550491
32	157.063553
33	176.449219
34	-142.094864
35	-173.955017
36	-179.650192
37	163.700546
38	165.262253
39	154.134109
40	174.486771
41	-178.783630
42	177.353058
43	169.810211
44	-158.641037
45	-178.494843
46	142.219482
47	-176.282211
48	-169.127014
49	-178.346649
50	153.981522
51	175.005600
52	161.022583
53	-171.044464
54	170.053177
55	171.946365
56	177.014786
57	171.022751
58	179.869781
59	146.914078
60	-165.412903
61	178.300323
62	-160.463623
63	-179.675827
64	-174.680038
65	165.678864
66	165.583389
67	149.863129
68	162.527710
69	-122.876610
70	162.962769
71	169.222992
72	172.111450
73	158.597885
74	173.757935
75	-169.139801
76	173.716614
77	175.180939
78	169.342484
79	177.202789
80	172.670990
81	162.249802
82	-136.816391
83	175.172195
84	-167.580093
85	-145.128372
86	-168.107849
87	148.593933
88	164.871826
89	163.115433
90	167.973557
91	-167.516861
92	164.820160
93	-162.550629
94	178.292282
95	-168.031418
96	-175.897903
97	175.002823
98	-159.246445
99	168.468964
100	-172.433121
101	176.352722
102	-157.001633
103	158.854156
104	-178.945587
105	169.717224
106	169.662567
107	179.717087
108	-176.656708
109	-160.273987
110	-171.392197
111	176.620239
112	-167.830322
113	176.557281
114	176.451584
115	175.446243
116	160.230194
117	-150.493591
118	-171.617645
119	-145.984497
120	-169.772476
121	154.445587
122	-177.406006
123	155.826630
124	168.646698
125	169.953781
126	179.066162
127	-166.469315
128	154.231705
129	-176.406342
130	172.433533
131	-160.440414
132	156.939285
133	162.743759
134	-156.810699
135	-179.854767
136	175.150040
137	178.371414
138	-152.564453
139	173.373856
140	160.920822
141	175.308075
142	-161.409180
143	165.588455
144	173.227402
145	161.621780
146	163.563354
147	171.759308
148	-149.718384
149	-168.259735
150	164.830200
151	171.853073
152	-173.790619
153	-175.121704
154	162.461899
155	-157.451035
156	-166.916946
157	-178.155441
158	-162.074646
159	-164.647110
160	157.070297
161	174.679108
162	-172.596527
163	171.123642
164	156.180984
165	-143.715897
166	-172.780807
167	-178.339554
168	168.330719
169	175.358948
170	158.577988
171	-166.006760
172	-179.728851
173	174.602905
174	-171.431839
175	171.547592
176	169.176468
177	-166.329910
178	175.890930
179	175.440063
180	154.317810
181	-155.027176
182	171.689240
183	168.014175
184	-173.864471
185	-176.833496
186	160.308075
187	157.623520
188	-145.302979
189	171.097488
190	163.241364
191	161.596191
192	-146.771027
193	-168.229507
194	-169.951599
195	-178.266342
196	166.171524
197	178.317795
198	-179.752350
199	174.930679
200	168.881378
201	167.676163
202	-171.195145
203	174.109360
204	155.302933
205	174.088760
206	-160.466583
207	172.186661
208	177.252182
209	178.586716
210	179.341400
211	-156.409851
212	178.083984
213	-170.470734
214	-164.024292
215	171.949371
216	165.390198
217	174.629745
218	143.594482
219	-161.134583
220	173.793137
221	-165.053543
222	-169.585098
223	-165.642242
224	-178.829514
225	173.522690
226	-168.628418
227	-169.020386
228	-174.721039
229	-170.754044
230	-175.776352
231	160.671646
232	-178.943542
233	172.171860
234	162.673264
235	157.050323
236	-158.253281
237	-179.534897
238	175.739487
239	-171.156479
240	-157.000229
241	-179.755722
242	-176.964828
243	160.740204
244	-157.808197
245	165.740097
246	-160.913101
247	-179.236862
248	176.018295
249	-166.952911
250	165.064896
251	175.318390
252	-154.482330
253	-179.820786
254	176.420166
255	-179.455551
256	-173.423721
257	-161.331909
258	171.071060
259	171.738632
260	175.275757
261	-155.075821
262	179.079391
263	171.841873
264	178.237640
265	168.147491
266	-169.108597
267	172.029282
268	171.082275
269	160.046890
270	177.344345
271	-176.548523
272	174.499176
273	-161.320251
274	-174.442215
275	169.556473
276	171.944489
277	170.310913
278	172.435135
279	173.050949
280	168.103836
281	171.706787
282	159.628738
283	176.770172
284	-170.855240
285	-159.998566
286	-178.808105
287	-175.519760
288	158.679504
289	-142.960999
290	178.132660
291	157.406342
292	-178.395386
293	173.852448
294	148.860794
295	-173.392670
296	-168.846817
297	167.981812
298	169.729843
299	177.151382
300	-132.302795
301	-176.591965
302	163.182495
303	-167.796906
304	-164.348022
305	-178.845703
306	-171.892822
307	169.323837
308	-137.607330
309	179.339081
310	-158.934738
311	-167.796356
312	160.654938
313	-163.765549
314	157.570114
315	159.772476
316	166.945175
317	-175.584579
318	174.373245
319	154.377487
320	174.578262
321	168.607666
322	-178.991501
323	170.380859
324	-173.418564
325	-179.500336
326	165.273697
327	144.371979
328	-164.025742
329	146.625046
330	-130.896179
331	-175.773407
332	166.513168
333	-148.376038
334	-176.602203
335	-168.709839
336	-176.106140
337	-161.591797
338	-164.740128
339	178.888229
340	-179.984009
341	-162.593399
342	-160.490677
343	-175.002319
344	174.341629
345	-166.639359
346	-154.393509
347	-177.223587
348	-154.223999
349	-177.883179
350	-162.321457
351	-161.611801
352	-171.279861
353	164.263931
354	178.315231
355	-149.015793
356	-165.559082
357	-172.959427
358	178.949432
359	175.170258
360	170.889801
361	-162.295837
362	175.466049
363	-173.916107
364	163.135620
365	177.786530
366	-175.626862
367	-172.350555
368	-179.616394
369	172.052505
370	164.918518
371	-175.016342
372	163.708191
373	-179.664459
374	-164.629669
375	-177.013901
376	-170.958176
377	-164.714813
378	165.901443
379	160.191803
380	154.266403
381	-178.376251
382	168.935425
383	169.225525
384	-174.400620
385	160.012390
386	-175.124466
387	171.149734
388	-173.463608
389	-171.523254
390	-168.101746
391	-176.356812
392	177.917862
393	175.514282
394	-146.506104
395	-141.149063
396	-168.658676
397	171.669189
398	158.983383
399	159.547394
400	-141.247742
401	162.138168
402	-179.153366
403	-142.619675
404	168.616959
405	179.911438
406	-155.587387
407	159.986542
408	178.640961
409	161.282822
410	-172.214050
411	178.440750
412	174.761780
413	-150.669907
414	174.827225
415	160.591873
416	178.020111
417	-176.751648
418	179.307419
419	176.333099
420	-157.426712
421	-171.852905
422	169.686478
423	149.151077
424	156.750824
425	-149.223572
426	140.678757
427	-171.757568
428	-166.022644
429	174.453903
430	160.848190
431	178.728088
432	168.266174
433	-171.532364
434	-152.334534
435	169.884705
436	174.285477
437	-173.484375
438	-175.067566
439	-157.431625
440	-165.281296
441	129.951096
442	-172.907135
443	-170.397293
444	152.557495
445	-162.263657
446	-174.673523
447	177.916595
448	-177.138718
449	-159.886169
450	-177.673935
451	-168.415604
452	164.977219
453	154.188370
454	-165.775894
455	-161.155930
456	-95.515686
457	-172.062927
458	-156.117599
459	-112.047523
460	162.534637
461	-125.854462
462	144.200394
463	-153.459930
464	-153.380920
465	171.220322
466	-171.825790
467	155.309021
468	177.371109
469	-155.041473
470	161.462540
471	179.141937
472	-166.603882
473	-161.293976
474	172.658539
475	176.726273
476	-122.238503
477	-155.843735
478	-158.454590
479	-171.196381
480	-163.514923
481	-176.887436
482	179.708649
483	174.298752
484	166.942001
485	176.753235
486	-162.023209
487	-138.537933
488	-176.398392
489	-176.752930
490	-163.780838
491	-178.356552
492	-153.454193
493	176.771866
494	176.825241
495	-167.981720
496	-174.315353
497	-162.414673
498	-171.636841
499	-104.388611
500	-174.570114
501	170.011597
502	164.382080
503	177.302765
504	-175.772263
505	-160.173553
506	170.426895
507	-173.982666
508	-177.734558
509	-174.960434
510	-172.052414
511	177.911026
512	177.722839
513	161.872604
514	-178.165207
515	-177.917740
516	176.706787
517	-169.949615
518	-178.753860
519	-144.393677
520	171.888336
521	151.783173
522	159.933960
523	169.661423
524	-171.948425
525	-148.945557
526	-170.825790
527	-161.152679
528	-171.673813
529	-167.009125
530	164.146698
531	167.180557
532	-172.731247
533	173.166367
534	167.147659
535	-174.721756
536	161.528915
537	174.867874
538	-147.708633
539	143.011475
540	-171.436218
541	178.583893
542	-176.545105
543	-172.588669
544	-168.140686
545	177.473343
546	-172.141815
547	-151.754059
548	-176.929825
549	-173.213135
550	-174.770538
551	159.765442
552	179.702499
553	-159.737976
554	175.235901
555	171.976868
556	161.371719
557	157.259811
558	177.865463
559	-174.903046
560	179.738312
561	169.211395
562	-173.164673
563	-177.495682
564	-149.018036
565	175.700714
566	-171.675446
567	-158.087921
568	-149.117096
569	167.742889
570	172.268494
571	146.355530
572	-177.298660
573	-172.025635
574	-171.737259
575	-143.327820
576	177.734283
577	-163.875946
578	-173.851624
579	173.174866
580	-173.761002
581	-149.475906
582	175.657944
583	-174.133667
584	157.884109
585	-179.075699
586	-169.753830
587	-175.256470
588	-147.961731
589	166.886841
590	178.432938
591	164.581543
592	175.393799
593	-169.945236
594	-179.864853
595	169.370728
596	172.802002
597	-155.039795
598	170.389465
599	-166.585785
600	-165.476517
601	169.084076
602	-138.941742
603	-173.436523
604	-175.240509
605	163.957230
606	-174.951279
607	163.422409
608	172.283798
609	-160.238174
610	174.155304
611	154.793121
612	-142.924759
613	167.024658
614	-176.971786
615	-171.325287
616	-167.458176
617	177.990677
618	170.435349
619	-178.072220
620	-166.422073
621	-165.253387
622	177.403214
623	-171.347214
624	173.463211
625	-172.044281
626	139.903244
627	-173.792526
628	166.112961
629	153.414200
630	-166.087799
631	162.848373
632	161.961472
633	168.007767
634	-174.836182
635	-152.322708
636	-166.049759
637	-173.210800
638	-176.688705
639	157.479874
640	167.055450
641	-164.408249
642	-144.028091
643	-171.214325
644	-150.931213
645	174.571396
646	-178.193222
647	-159.107193
648	152.479019
649	176.471985
650	-147.397079
651	-154.043579
652	-172.510406
653	170.307373
654	-168.934891
655	160.470596
656	177.984375
657	-168.495850
658	-179.949173
659	167.563736
660	-137.161209
661	164.882278
662	-176.131393
663	169.010895
664	158.822754
665	-172.559784
666	-162.917038
667	173.201309
668	168.763199
669	-168.503922
670	179.217987
671	-171.643860
672	-134.243515
673	-165.462097
674	173.433212
675	-169.284912
676	-177.768188
677	170.593964
678	-174.941223
679	175.492462
680	166.078476
681	-158.541840
682	-174.025497
683	163.473404
684	173.728867
685	-173.915710
686	-176.495361
687	173.674454
688	173.892059
689	157.498718
690	-179.745819
691	-171.508087
692	-159.375519
693	171.698898
694	-143.137253
695	164.248383
696	-165.466568
697	-179.696213
698	147.528992
699	-176.426651
700	165.997910
701	-163.418396
702	-178.425995
703	-160.157364
704	-177.874466
705	174.418564
706	-179.729904
707	-179.665222
708	-135.456421
709	-167.537735
710	-170.403259
711	-151.365891
712	157.755951
713	-157.376022
714	177.625854
715	164.416260
716	-171.236771
717	-179.972229
718	172.317932
719	-161.879700
720	-167.431763
721	158.552383
722	178.247147
723	-164.183258
724	164.230774
725	-155.679428
726	-171.951019
727	164.680252
728	158.677658
729	-164.292084
730	160.727036
731	-140.239609
732	178.865585
733	174.039688
734	-176.530701
735	176.273071
736	179.000748
737	-168.439590
738	165.858734
739	179.507843
740	-175.110352
741	175.218277
742	-161.943375
743	173.006927
744	-170.943909
745	-163.188995
746	177.335434
747	163.336945
748	177.184586
749	-154.646027
750	179.907715
751	-171.232315
752	-160.908112
753	-168.029968
754	149.250046
755	-171.996017
756	-173.783905
757	168.051361
758	-169.117355
759	-178.193451
760	-165.314545
761	-166.044388
762	162.365082
763	-159.153015
764	-135.356339
765	-146.279358
766	-157.474121
767	150.490845
768	-179.340042
769	-148.501129
770	171.507080
771	-156.849197
772	170.853668
773	-146.527313
774	175.878220
775	-156.343460
776	170.073608
777	-156.218002
778	170.143723
779	153.286850
780	-165.370178
781	172.671951
782	-173.308029
783	161.125748
784	179.848358
785	-175.147202
786	-164.326385
787	161.106064
788	-141.520279
789	-172.547562
790	-101.506668
791	173.837921
792	179.056534
793	176.108795
794	-118.756050
795	160.243515
796	-113.260429
797	-163.060104
798	179.659729
799	-171.437103
800	175.916565
801	167.163788
802	-153.359436
803	-176.404709
804	173.061279
805	159.484329
806	-152.738846
807	-171.522598
808	167.479675
809	-170.098312
810	-154.430923
811	172.866928
812	162.779816
813	-148.815460
814	174.888916
815	174.394318
816	175.243515
817	-176.849854
818	-174.733810
819	-179.567322
820	173.712006
821	-167.296432
822	179.020416
823	163.839584
824	-177.914429
825	158.455215
826	-153.306961
827	-164.447525
828	-172.257095
829	177.163727
830	179.096313
831	-175.521759
832	172.041458
833	177.079468
834	-178.354904
835	167.731247
836	-162.829269
837	-173.372452
838	-174.678787
839	146.502777
840	-177.061905
841	-179.887802
842	-138.006012
843	-155.853180
844	-167.894958
845	-169.625229
846	-167.549393
847	176.262756
848	176.317551
849	-177.467529
850	-174.365707
851	166.967743
852	-163.486908
853	-165.912491
854	178.649399
855	173.157974
856	161.333511
857	154.094086
858	177.188217
859	-179.664124
860	160.235077
861	-165.563019
862	171.524445
863	166.478409
864	168.607880
865	-165.105423
866	177.383072
867	171.977905
868	-164.966980
869	175.261353
870	-155.401917
871	163.541412
872	-166.939590
873	173.692581
874	159.858917
875	-160.084671
876	169.659531
877	173.320251
878	137.051270
879	-170.474319
880	-148.879410
881	-161.219620
882	169.730637
883	-176.630890
884	174.453812
885	172.235336
886	-179.952240
887	170.442154
888	152.837082
889	173.295959
890	166.139038
891	-178.180893
892	-167.248291
893	177.820511
894	165.326569
895	172.437897
896	168.060654
897	161.819733
898	-158.668945
899	177.701065
900	155.224075
901	174.530121
902	-169.344681
903	173.093109
904	146.349503
905	178.977585
906	144.997711
907	179.636459
908	169.504181
909	59.796600
910	162.285019
911	178.822540
912	172.472000
913	-177.927658
914	174.204529
915	150.514786
916	-165.834686
917	-165.131271
918	-176.424957
919	176.261337
920	166.305267
921	169.206512
922	165.530563
923	-159.902664
924	171.953781
925	-178.647186
926	147.152054
927	179.173218
928	-174.944321
929	-160.245972
930	-176.982483
931	-157.140442
932	-163.721512
933	-177.306961
934	-179.373428
935	-153.808746
936	179.062180
937	-160.861313
938	-167.770279
939	-166.234177
940	-177.855042
941	-179.533585
942	176.355362
943	-178.028946
944	172.869385
945	164.340057
946	179.841553
947	-175.730057
948	161.034714
949	167.857620
950	-140.305115
951	177.557892
952	167.410461
953	169.035431
954	179.500793
955	-130.614609
956	179.093491
957	176.699951
958	-174.670807
959	146.707031
960	160.427078
961	-178.055725
962	170.057770
963	179.317734
964	-178.692841
965	174.937637
966	-148.046005
967	-170.824371
968	-179.994080
969	-165.512924
970	160.574966
971	-170.441467
972	-150.604034
973	175.856888
974	-155.821854
975	148.828506
976	164.732803
977	174.930389
978	171.867020
979	175.442856
980	-170.350723
981	-165.864349
982	-162.973709
983	-126.058449
984	-155.913528
985	-171.052399
986	-178.027908
987	176.696365
988	173.459839
989	174.993271
990	-140.607040
991	-148.234985
992	179.262604
993	149.030060
994	-178.927017
995	-177.413177
996	-169.869614
997	-166.491394
998	-168.763641
999	-160.053604
1000	173.438461
1001	-178.385056
