# Supplementary material for: Short-wavelength-sensitive 2 (Sws2) visual photopigment models combined with atomistic molecular simulations to predict spectral peaks of absorbance
Source: PLoS Comput Biol. 2020 Oct 21;16(10):e1008212. doi: 10.1371/journal.pcbi.1008212 (PMC7605715; doi:10.1371/journal.pcbi.1008212)
Supplement: S1 File — (ZIP) [file pcbi.1008212.s007.zip › S1_File/O-latipes-SWS2-B-Angles/Torsion-8.dat]

0	174.785080
1	-170.227539
2	-177.673935
3	-170.161484
4	-170.539825
5	-177.205627
6	-174.402481
7	176.849213
8	-178.356888
9	-179.142426
10	-178.932587
11	174.113663
12	-172.068741
13	-176.466644
14	179.642151
15	-179.570038
16	-178.588577
17	174.686752
18	172.509460
19	-170.985382
20	178.112686
21	179.809296
22	-173.952637
23	-174.306625
24	-176.955078
25	-169.233688
26	176.844757
27	-179.205048
28	-176.362457
29	-178.935287
30	-179.364853
31	-175.806351
32	-172.325424
33	-178.085831
34	-176.680267
35	-170.371750
36	-174.443405
37	175.837997
38	-165.224350
39	-177.623978
40	-177.841248
41	-170.442535
42	-177.397705
43	-178.846863
44	-174.672836
45	169.320770
46	179.857483
47	169.470581
48	175.517624
49	-178.077881
50	167.964905
51	-176.913559
52	-173.707184
53	-176.211777
54	177.674118
55	-171.680206
56	177.496521
57	-175.005066
58	164.403854
59	-179.560349
60	176.412964
61	176.484604
62	166.386948
63	-165.924576
64	-167.960114
65	164.005371
66	-172.246033
67	-168.758545
68	-169.077499
69	-170.580322
70	179.779831
71	173.398071
72	-173.051712
73	172.732498
74	174.667068
75	-178.855560
76	-176.935242
77	178.973190
78	179.111389
79	176.952805
80	-173.136932
81	172.716888
82	179.443909
83	177.592667
84	-175.650757
85	177.286423
86	-174.236618
87	177.567657
88	171.614243
89	-178.751282
90	-174.668106
91	173.822723
92	167.909698
93	-177.511932
94	-160.229965
95	173.001846
96	-177.349823
97	-171.532867
98	-168.466507
99	168.802399
100	-172.558838
101	-176.725159
102	-172.037567
103	-179.804794
104	-169.676193
105	-176.408066
106	175.860718
107	173.701584
108	170.414154
109	178.850204
110	175.814468
111	-175.422165
112	-172.862640
113	-176.627396
114	-179.383621
115	175.119171
116	173.598251
117	-176.642319
118	-173.986755
119	172.213120
120	-175.437576
121	-176.525314
122	179.970093
123	-176.580826
124	-171.537354
125	-177.920715
126	179.895035
127	177.646317
128	-170.503128
129	-178.631653
130	-171.271484
131	176.721664
132	176.104279
133	-176.646912
134	-176.762375
135	174.602921
136	-176.213577
137	-169.408310
138	176.894226
139	176.692245
140	-176.270386
141	178.033951
142	-174.013916
143	171.601135
144	179.787003
145	-177.735947
146	-177.191635
147	177.293457
148	172.766052
149	-178.777588
150	-178.103073
151	-179.623886
152	-173.770142
153	172.138901
154	176.108673
155	-179.297699
156	-165.692307
157	-169.885605
158	178.297577
159	-178.400543
160	-174.250870
161	-175.699615
162	172.588348
163	-179.858444
164	-177.263626
165	171.986252
166	-179.797409
167	179.128098
168	-172.339844
169	-168.402603
170	-177.723160
171	-178.593613
172	-176.696976
173	169.744690
174	-176.748276
175	173.691116
176	177.155380
177	-170.576874
178	177.633789
179	-178.757172
180	-176.966446
181	-161.396957
182	-176.886673
183	176.003448
184	174.145248
185	176.669174
186	-173.259705
187	-169.547470
188	-170.886475
189	-170.652939
190	166.472534
191	173.715103
192	-163.851273
193	-175.525452
194	165.147278
195	175.309143
196	179.537445
197	-177.130051
198	164.792297
199	173.397171
200	174.762390
201	-179.977020
202	176.366257
203	169.239243
204	-177.288605
205	170.925446
206	-177.274277
207	173.184479
208	-178.050125
209	175.607086
210	174.261810
211	179.921234
212	169.406281
213	179.140717
214	179.287567
215	177.054550
216	175.418747
217	-174.489120
218	-174.966446
219	167.102737
220	-176.573029
221	-169.779770
222	178.790939
223	177.513138
224	179.793228
225	178.290344
226	-178.026230
227	-179.126724
228	-173.992004
229	174.154053
230	-172.296738
231	168.992172
232	178.549011
233	179.097961
234	178.863937
235	173.877472
236	-179.335464
237	164.823181
238	-168.703339
239	174.863907
240	178.590561
241	165.586609
242	-172.419540
243	177.099319
244	170.973602
245	175.861954
246	-179.584030
247	172.388855
248	174.022202
249	174.103378
250	-172.907028
251	179.536179
252	174.354309
253	169.996002
254	177.739838
255	175.428238
256	174.277588
257	169.096298
258	-178.056381
259	170.029510
260	179.863510
261	176.073486
262	169.247879
263	-179.696213
264	174.431839
265	174.455795
266	-172.415329
267	175.695633
268	-173.199799
269	172.861053
270	173.419861
271	171.861160
272	-175.671509
273	-179.140167
274	176.521729
275	166.193695
276	177.884964
277	175.962357
278	179.224884
279	-178.171188
280	176.842987
281	179.599365
282	-173.128555
283	173.578369
284	174.677063
285	177.834671
286	-165.180786
287	173.204758
288	174.166321
289	-177.211014
290	-176.337082
291	176.078583
292	172.961090
293	179.148956
294	179.429535
295	179.083694
296	169.148071
297	-178.963867
298	166.454559
299	175.711533
300	-179.401443
301	-179.445511
302	172.810440
303	175.694305
304	178.187363
305	176.295990
306	172.074875
307	175.078903
308	169.994476
309	-178.389572
310	-173.754974
311	175.657654
312	168.501633
313	173.902786
314	179.217880
315	172.961288
316	179.033752
317	-173.028183
318	177.738174
319	-171.210938
320	172.394409
321	-173.965729
322	-178.271606
323	177.498764
324	173.369690
325	176.818710
326	165.830231
327	169.214493
328	-179.319199
329	-173.278793
330	179.103241
331	-177.014877
332	174.416794
333	-178.963196
334	-178.049973
335	-177.917526
336	-165.731827
337	-176.678650
338	-175.615173
339	175.473083
340	-177.985840
341	175.366379
342	176.144485
343	168.227692
344	171.469711
345	-169.994934
346	-177.211380
347	173.485199
348	-177.749817
349	171.754471
350	-170.647415
351	-173.761581
352	-176.344101
353	177.852753
354	170.864761
355	-177.395966
356	-171.244019
357	175.442719
358	175.539368
359	178.125824
360	-176.260803
361	166.213135
362	-169.272980
363	176.570114
364	-173.001999
365	-177.744400
366	-178.839233
367	-175.556747
368	-167.774292
369	179.131607
370	-177.218628
371	164.725220
372	178.739304
373	178.751617
374	-172.258224
375	-177.071213
376	-178.753510
377	172.218491
378	-169.828384
379	-176.887650
380	-170.987518
381	-178.823929
382	-169.934891
383	-179.258957
384	174.343765
385	-177.205978
386	-173.226135
387	-172.156647
388	-170.232193
389	168.633392
390	178.141907
391	-177.766129
392	-178.126511
393	-174.217392
394	177.322571
395	176.480850
396	176.703125
397	178.296219
398	174.699554
399	179.690826
400	-172.074661
401	-178.244415
402	-179.857254
403	179.342804
404	-167.157990
405	-173.318481
406	-171.942459
407	-174.225830
408	-179.018066
409	-175.265869
410	-176.222610
411	-176.491577
412	177.451996
413	-176.871704
414	175.383087
415	-177.906540
416	-175.689484
417	179.929535
418	176.632202
419	176.513260
420	166.566483
421	-165.260239
422	-170.554077
423	176.551926
424	-169.973740
425	-167.157516
426	177.891037
427	-178.207458
428	-177.637619
429	-178.331467
430	-177.257950
431	-170.708084
432	176.403564
433	179.684128
434	176.854034
435	-179.497086
436	179.816574
437	-178.296021
438	178.644821
439	172.295227
440	-176.590179
441	-171.991333
442	179.754791
443	-176.872009
444	-177.781235
445	-174.678070
446	176.000641
447	179.669846
448	-178.630814
449	-172.578674
450	171.108444
451	-172.515594
452	-175.887650
453	-179.675034
454	173.258148
455	-175.586349
456	-168.246017
457	-157.116241
458	-178.595932
459	176.575211
460	174.326538
461	-176.905441
462	-176.431656
463	170.930832
464	176.271957
465	-162.138443
466	-169.070999
467	-173.637192
468	-178.739166
469	-174.445068
470	168.883514
471	177.617020
472	174.889587
473	-177.119995
474	172.653946
475	173.237518
476	-173.759659
477	-179.409866
478	-172.163208
479	-179.473999
480	-176.693054
481	-170.098328
482	178.535828
483	175.935059
484	177.777023
485	-176.991684
486	176.182251
487	-177.093063
488	-179.593170
489	-179.711075
490	-175.629639
491	170.814209
492	176.081375
493	-178.116943
494	-174.733841
495	179.743942
496	173.066452
497	173.685104
498	176.140442
499	179.565674
500	-162.186356
501	169.091705
502	-175.584503
503	179.901474
504	-172.003967
505	177.836639
506	-177.125458
507	179.913818
508	-172.254623
509	173.736557
510	176.594559
511	176.029083
512	-169.776382
513	-175.767517
514	-176.688248
515	178.467957
516	-173.313400
517	-178.999451
518	173.796844
519	-175.128967
520	178.717789
521	178.152466
522	177.260620
523	169.115707
524	179.723419
525	176.743774
526	-176.511307
527	-168.466537
528	-169.514984
529	-178.074615
530	-178.181961
531	173.935852
532	179.476944
533	-179.514740
534	-166.640137
535	-167.983078
536	-179.260559
537	-176.948303
538	162.756439
539	179.268646
540	-178.354446
541	-168.779694
542	179.389084
543	-178.235031
544	-171.399719
545	-177.299255
546	-172.733597
547	-172.944687
548	-178.376328
549	-179.954239
550	-172.839783
551	-162.573318
552	-179.786530
553	-175.800751
554	-172.507919
555	-173.287537
556	-176.437759
557	-179.214508
558	-177.733551
559	168.923447
560	176.732834
561	-173.458893
562	176.920395
563	-179.502258
564	-174.945908
565	-178.071625
566	-174.802673
567	173.636078
568	-176.817459
569	177.998093
570	174.172455
571	-173.848587
572	-170.508469
573	172.067200
574	-170.605728
575	170.837723
576	-171.358536
577	179.086838
578	-178.943497
579	-176.201767
580	-175.903748
581	-179.190292
582	174.635117
583	-179.485718
584	-173.767380
585	-171.566727
586	-178.581833
587	-178.450378
588	164.956482
589	177.423080
590	-178.531464
591	172.553772
592	178.715256
593	173.649094
594	179.364380
595	-176.836334
596	172.655823
597	-177.770950
598	-179.948166
599	169.132874
600	176.838745
601	-172.460007
602	175.877197
603	174.301331
604	-168.037430
605	169.754364
606	-171.485321
607	171.136932
608	179.160889
609	170.967697
610	177.003250
611	179.464630
612	178.508835
613	178.548325
614	173.271805
615	166.498520
616	-176.583710
617	177.075500
618	-172.678436
619	173.939987
620	173.096146
621	-178.416977
622	170.265076
623	-179.919739
624	-175.093048
625	170.956070
626	179.476898
627	-173.096207
628	-175.820602
629	177.917221
630	-177.465347
631	164.403305
632	159.572845
633	175.622223
634	-170.622467
635	169.042328
636	173.678909
637	-177.570480
638	178.844879
639	172.264420
640	-176.128052
641	177.258087
642	-167.351257
643	-175.254791
644	-170.853958
645	171.928757
646	-178.002670
647	-177.695297
648	170.246948
649	170.171387
650	-177.950531
651	-174.141006
652	177.837708
653	177.220840
654	178.705200
655	-172.537399
656	-176.435837
657	-177.674759
658	170.652405
659	179.511246
660	166.717499
661	179.638794
662	-179.620834
663	173.078735
664	-176.151642
665	177.061996
666	174.483444
667	177.530045
668	171.003113
669	175.217941
670	168.288651
671	178.696686
672	172.647568
673	-179.696732
674	177.127121
675	175.668900
676	-175.657913
677	166.121384
678	-178.682999
679	172.034958
680	176.971130
681	175.030457
682	-179.430313
683	174.111206
684	-167.246185
685	179.623734
686	-178.358276
687	163.025711
688	-176.398376
689	-178.225098
690	174.337814
691	-177.361465
692	-178.941162
693	-174.326752
694	-178.727905
695	-171.553055
696	177.885818
697	-168.043076
698	-179.527985
699	168.308197
700	-177.372223
701	179.172180
702	-179.076263
703	172.512131
704	177.312698
705	-173.684219
706	179.323990
707	175.640320
708	-178.535660
709	179.056854
710	176.612671
711	-171.809921
712	178.548630
713	168.781067
714	-178.619781
715	175.002258
716	170.375565
717	-173.949539
718	-178.325302
719	173.126938
720	-172.009796
721	-178.652618
722	176.249039
723	-166.859711
724	178.843552
725	179.313004
726	179.256851
727	177.504807
728	162.478943
729	-176.643723
730	171.135284
731	175.207993
732	174.753845
733	178.893280
734	175.896591
735	178.376648
736	173.805588
737	176.685410
738	172.364517
739	178.784073
740	179.194611
741	176.805115
742	173.131699
743	-178.822876
744	175.241592
745	171.389603
746	168.592163
747	-165.835602
748	173.309875
749	-177.073746
750	177.397858
751	-166.136139
752	167.932907
753	-173.764984
754	176.765610
755	162.734711
756	-175.232834
757	175.487762
758	171.624741
759	-172.386032
760	172.029648
761	-179.918198
762	-178.280426
763	166.903687
764	178.571976
765	170.559662
766	-175.864395
767	178.611908
768	170.648026
769	178.825226
770	164.816452
771	177.254425
772	173.917709
773	-166.724731
774	168.708466
775	-179.279190
776	-173.356766
777	-163.452148
778	174.064972
779	179.613892
780	178.309631
781	173.764282
782	177.248581
783	169.821121
784	172.453262
785	175.015427
786	-175.181595
787	175.506546
788	-177.208984
789	177.979080
790	173.493073
791	172.334305
792	-178.023666
793	-177.576508
794	-176.722656
795	-176.296127
796	177.427780
797	173.819214
798	173.437622
799	177.549072
800	-172.736282
801	171.958984
802	-166.658554
803	178.761597
804	-172.723480
805	169.379272
806	-170.640854
807	172.765900
808	-176.741318
809	169.846191
810	173.299133
811	179.902328
812	-167.240280
813	170.238251
814	179.400986
815	164.630905
816	-166.645050
817	172.438507
818	-170.567444
819	-178.373245
820	174.053589
821	171.759140
822	-174.657043
823	173.252274
824	173.926514
825	173.006088
826	173.734924
827	175.316055
828	-175.866196
829	178.391708
830	173.587585
831	-178.965698
832	177.467773
833	-165.644119
834	179.694763
835	-175.975647
836	-179.803116
837	-169.733459
838	171.323517
839	-172.412857
840	169.926407
841	175.567047
842	177.027390
843	-175.890839
844	-179.972366
845	168.492630
846	-177.930115
847	173.460403
848	-177.216736
849	175.573441
850	-172.843201
851	-175.535385
852	176.263916
853	168.054855
854	174.879898
855	173.309631
856	176.162872
857	176.060898
858	169.698700
859	168.895721
860	179.253143
861	173.087784
862	177.104141
863	177.711044
864	-173.084396
865	-176.358734
866	175.419922
867	158.390289
868	-179.369431
869	-174.542175
870	178.516281
871	-174.434387
872	175.733307
873	179.825302
874	173.619308
875	174.975006
876	-173.879440
877	173.519501
878	-174.332840
879	176.489639
880	179.482742
881	174.275024
882	-174.597305
883	-174.109375
884	178.637558
885	170.654007
886	-177.025070
887	-175.200745
888	-175.591339
889	-173.427917
890	179.167542
891	-175.068375
892	-179.919540
893	-179.676819
894	-165.547745
895	175.907486
896	170.159363
897	-178.231750
898	172.756866
899	171.366684
900	179.652908
901	-179.005157
902	-175.971741
903	177.054581
904	-168.127747
905	-177.057220
906	-178.840500
907	178.570938
908	179.685471
909	179.481949
910	-175.499023
911	-178.257462
912	-178.916046
913	179.651566
914	177.855270
915	-173.850021
916	176.722717
917	173.367737
918	-176.001099
919	170.280014
920	177.971863
921	176.823090
922	177.496292
923	173.402206
924	168.921997
925	174.897736
926	-175.420105
927	-177.395691
928	177.279266
929	168.361954
930	172.298950
931	-163.584534
932	-177.666153
933	-174.485123
934	175.903793
935	-179.329956
936	-179.653625
937	168.593658
938	-172.703461
939	-172.841827
940	-170.030060
941	-171.622955
942	178.452301
943	178.409653
944	-174.519043
945	172.888077
946	174.577545
947	178.433075
948	-177.690460
949	-174.130798
950	165.156418
951	-179.128113
952	-176.337784
953	-174.562454
954	-178.638062
955	-177.359665
956	177.279602
957	175.047775
958	-174.039429
959	177.181213
960	177.320831
961	172.206802
962	177.069321
963	174.715942
964	-167.825409
965	170.179596
966	-177.296646
967	-178.868698
968	-173.406738
969	175.389633
970	177.018448
971	-176.264130
972	-175.287476
973	175.088425
974	176.522903
975	174.254150
976	-171.085342
977	-178.557068
978	-170.606339
979	171.524811
980	176.017136
981	174.716644
982	-170.855591
983	177.456863
984	177.535965
985	-177.297180
986	179.427719
987	177.994812
988	-174.791138
989	-175.767899
990	-174.589874
991	177.125793
992	176.963501
993	-178.298660
994	-178.783371
995	173.983139
996	-179.673813
997	177.473450
998	177.543991
999	173.230499
1000	-177.195786
1001	179.984375
