# Supplementary material for: Short-wavelength-sensitive 2 (Sws2) visual photopigment models combined with atomistic molecular simulations to predict spectral peaks of absorbance
Source: PLoS Comput Biol. 2020 Oct 21;16(10):e1008212. doi: 10.1371/journal.pcbi.1008212 (PMC7605715; doi:10.1371/journal.pcbi.1008212)
Supplement: S1 File — (ZIP) [file pcbi.1008212.s007.zip › S1_File/O-latipes-SWS2-B-Angles/Torsion-4.dat]

0	-163.936111
1	-165.491653
2	171.802368
3	-172.703842
4	174.392288
5	-174.013641
6	179.008286
7	175.162735
8	175.816498
9	-164.964294
10	179.096390
11	-172.023987
12	179.788559
13	177.221542
14	-178.881683
15	177.667374
16	176.515671
17	179.116425
18	175.157059
19	178.315277
20	168.307022
21	-170.392853
22	-171.671310
23	179.879959
24	178.253860
25	178.112747
26	178.389801
27	-175.032852
28	-175.385269
29	-166.451401
30	-175.647003
31	-175.895798
32	-178.310318
33	-173.401031
34	-179.865372
35	173.254425
36	170.842407
37	174.300064
38	175.380356
39	179.975845
40	-179.816162
41	-172.499069
42	162.840042
43	-175.633301
44	167.534988
45	-170.934998
46	178.501740
47	176.006088
48	177.187531
49	174.148987
50	-179.421677
51	-175.626190
52	-178.217407
53	178.508102
54	175.265167
55	175.828049
56	-167.436813
57	173.846970
58	-169.240402
59	-175.456177
60	175.689850
61	-178.496948
62	-179.736908
63	-174.777283
64	-178.367508
65	175.144318
66	-175.871078
67	-166.714355
68	-165.211060
69	-175.860977
70	-166.506424
71	-176.444550
72	-179.928986
73	-178.885925
74	178.319763
75	177.743546
76	171.544449
77	-179.554245
78	173.212173
79	179.534515
80	175.060226
81	174.749802
82	179.526398
83	179.206802
84	-175.167694
85	179.883667
86	-178.167633
87	-174.929901
88	-175.847687
89	-177.560303
90	-165.125916
91	173.471268
92	-176.883118
93	-169.796341
94	-172.880783
95	-173.977188
96	-179.614838
97	-178.772614
98	176.901093
99	178.144852
100	-167.009094
101	-177.639175
102	-168.091568
103	-168.936218
104	-167.051300
105	-173.457993
106	-176.140701
107	-167.663666
108	178.854675
109	172.815842
110	-175.584869
111	-178.955032
112	177.694092
113	-178.020523
114	-171.110519
115	179.501007
116	-172.193298
117	-176.661804
118	-168.791306
119	-176.944931
120	178.235367
121	170.170593
122	-176.441025
123	-175.596497
124	174.495621
125	-178.749496
126	177.042465
127	-174.862625
128	-171.713943
129	177.157181
130	-176.367950
131	173.669144
132	-164.635468
133	161.883057
134	174.730621
135	-175.355209
136	-176.032303
137	-174.603134
138	177.939941
139	-170.114639
140	-169.882523
141	177.017365
142	-172.542191
143	-176.012299
144	171.620651
145	-178.018280
146	179.309219
147	-174.022842
148	-176.600266
149	176.541504
150	-177.774445
151	-175.029037
152	175.404297
153	169.424591
154	-178.607162
155	178.387482
156	-178.317215
157	172.798782
158	-174.378693
159	173.111450
160	-172.268219
161	175.657593
162	-179.114075
163	-179.583832
164	-177.675766
165	179.804260
166	178.258728
167	178.467255
168	-169.793411
169	-162.456406
170	173.501907
171	172.539749
172	-178.832993
173	-172.750198
174	176.750839
175	-167.705795
176	-171.121780
177	-177.411713
178	176.008789
179	177.147583
180	-170.045425
181	176.389191
182	178.900406
183	-178.276016
184	170.470886
185	-179.663818
186	-174.491699
187	-157.795792
188	177.966187
189	-175.346420
190	-172.229065
191	-177.331360
192	172.551086
193	-179.071426
194	-170.145447
195	160.902252
196	-175.066513
197	178.983932
198	170.814590
199	175.020447
200	179.601273
201	178.305267
202	177.618881
203	159.954132
204	-178.594910
205	169.700195
206	174.884949
207	-175.665436
208	161.837265
209	178.137283
210	179.503067
211	178.125748
212	172.737686
213	170.979584
214	170.584778
215	174.405136
216	-176.227142
217	-173.237564
218	-179.321976
219	175.044693
220	175.871704
221	179.167282
222	-177.529297
223	177.102966
224	-176.108948
225	177.915039
226	-176.468231
227	176.180740
228	-175.049622
229	-175.610107
230	-175.781357
231	-173.901825
232	-168.978073
233	-154.043915
234	-168.373016
235	-170.606415
236	171.356476
237	179.599121
238	177.397858
239	173.289734
240	-175.073990
241	176.085693
242	177.680176
243	-168.553314
244	175.512848
245	-174.836060
246	179.993271
247	177.976807
248	178.479492
249	-179.735855
250	179.150833
251	173.334412
252	-177.318176
253	-176.161072
254	-172.596176
255	178.132141
256	167.996185
257	-171.037643
258	173.718292
259	-178.235443
260	-172.111710
261	177.040756
262	-169.267517
263	-173.874634
264	-175.783386
265	177.688980
266	178.761322
267	173.699280
268	175.800903
269	-171.035416
270	169.635223
271	-178.428009
272	-172.658035
273	171.603378
274	-175.678619
275	-177.468857
276	176.771545
277	-178.670654
278	-171.684875
279	-174.891464
280	-176.200516
281	-173.349380
282	-176.470642
283	-176.619385
284	-177.410095
285	176.973175
286	-178.108261
287	-174.800400
288	-172.980011
289	-166.752457
290	-178.437271
291	-179.222580
292	-172.785110
293	-173.610184
294	-168.428894
295	176.370560
296	176.879318
297	178.047180
298	-164.301865
299	174.148880
300	175.034348
301	-176.629700
302	-169.520660
303	-177.079086
304	176.466400
305	177.018066
306	176.290649
307	-168.827866
308	163.366333
309	-168.839447
310	-179.922897
311	-169.494736
312	-174.807434
313	-174.420258
314	-176.018494
315	-178.751526
316	-162.440567
317	165.734177
318	176.370483
319	172.721649
320	-177.096649
321	-178.278259
322	178.579208
323	-170.359451
324	179.618622
325	-173.309860
326	-173.366623
327	-158.778320
328	-172.389435
329	-167.987213
330	176.975510
331	-176.801880
332	-174.341782
333	162.546341
334	176.816589
335	179.254562
336	172.261108
337	179.552704
338	170.646133
339	-178.720016
340	-173.655563
341	-177.709824
342	170.641403
343	-179.249603
344	-179.724518
345	-174.670547
346	-178.220154
347	169.775238
348	173.757950
349	171.430832
350	169.947189
351	179.594330
352	-178.497131
353	-165.257858
354	-171.493790
355	169.824554
356	-174.295197
357	174.304291
358	173.849838
359	-176.105835
360	-173.892593
361	176.811920
362	-177.960983
363	-165.570129
364	-165.977432
365	-173.146118
366	-166.539597
367	-177.564743
368	-175.555054
369	-177.359421
370	-179.757141
371	174.077301
372	-170.516098
373	178.003647
374	-171.074997
375	-175.704468
376	-179.800537
377	-163.053467
378	-174.531143
379	-163.987579
380	-170.825851
381	179.792648
382	174.640320
383	-163.608627
384	172.674164
385	-179.701431
386	175.467255
387	-171.754684
388	174.872650
389	-175.971008
390	-173.975830
391	178.150940
392	-178.885391
393	176.302216
394	164.213593
395	174.248459
396	-175.367661
397	169.161804
398	-171.845016
399	-167.807541
400	176.986069
401	-168.881104
402	178.148727
403	-175.404465
404	-174.180099
405	-173.034302
406	-176.547806
407	176.535568
408	-162.482819
409	-177.946213
410	178.076569
411	-171.845215
412	-178.337677
413	-179.115585
414	179.976181
415	-167.411560
416	-175.007034
417	164.015244
418	-166.288483
419	-171.259995
420	-177.079758
421	-172.671356
422	-173.829086
423	-172.941467
424	178.445877
425	-176.142487
426	-166.321899
427	174.998947
428	178.313812
429	-175.047867
430	-171.578857
431	171.086578
432	-179.416794
433	171.448120
434	-165.496552
435	-177.192947
436	-167.648651
437	-175.689484
438	179.470078
439	174.588242
440	-169.297775
441	-169.072739
442	-179.475769
443	-174.295822
444	-167.024445
445	172.266983
446	-169.649414
447	177.019501
448	-173.407089
449	-177.304321
450	-171.549240
451	-173.813263
452	-176.955490
453	-172.764908
454	167.687576
455	-171.613281
456	170.002701
457	176.544708
458	-170.493668
459	159.528778
460	-173.903336
461	175.389008
462	-169.297318
463	-170.846603
464	168.392136
465	-171.565353
466	-179.971100
467	-168.506378
468	178.696274
469	157.198456
470	-173.509979
471	-173.972717
472	-170.018692
473	-171.382858
474	178.832352
475	-168.105377
476	167.405884
477	175.155655
478	-179.732162
479	-169.563965
480	172.266617
481	-177.516266
482	-177.269363
483	-179.867462
484	174.603226
485	174.810333
486	-178.879410
487	172.010040
488	-173.697525
489	-159.921265
490	172.418304
491	175.753876
492	165.737778
493	177.000763
494	179.159378
495	173.637283
496	169.017792
497	164.758179
498	179.123993
499	170.276505
500	-166.716507
501	-177.674393
502	-179.253479
503	176.424179
504	-164.918701
505	-179.119461
506	-173.098129
507	172.087967
508	171.790619
509	-173.253922
510	179.314148
511	-165.671967
512	-172.332718
513	-173.057861
514	-174.689072
515	-175.827606
516	-175.448425
517	-169.713272
518	-163.447464
519	177.857178
520	170.682663
521	-164.919495
522	177.731522
523	-174.274261
524	-175.218887
525	-174.864304
526	-177.393738
527	169.794342
528	176.871719
529	-176.790833
530	-172.646667
531	-175.554031
532	-177.883865
533	-163.229523
534	-168.583801
535	178.605606
536	-177.439774
537	-170.239624
538	170.853424
539	-174.303726
540	-170.598877
541	-174.044327
542	175.468964
543	-175.659637
544	-172.122375
545	-178.747482
546	168.475723
547	-177.863052
548	-174.782135
549	-176.832382
550	-165.298279
551	-174.994690
552	177.905304
553	-179.368271
554	-179.385941
555	164.628891
556	-167.919556
557	-165.987289
558	165.597809
559	175.925507
560	176.697037
561	179.668716
562	171.799911
563	-174.177597
564	-170.818329
565	-175.317993
566	-160.560089
567	172.282272
568	-171.656021
569	-172.781967
570	164.799179
571	-172.910538
572	171.226425
573	-171.315903
574	172.108917
575	171.208450
576	179.428574
577	-177.208313
578	168.411530
579	-177.422455
580	-179.607986
581	176.208694
582	-166.425003
583	174.023697
584	-175.850754
585	-173.509094
586	-170.904007
587	177.661728
588	174.774445
589	-173.697693
590	-167.324310
591	178.104568
592	173.323654
593	-168.430206
594	-165.569443
595	-173.077866
596	-158.127197
597	-178.376938
598	-179.966095
599	-173.280273
600	-175.926315
601	177.632767
602	165.686096
603	-178.514084
604	166.552399
605	179.048828
606	-164.269943
607	-179.940063
608	171.824417
609	175.060333
610	-168.508133
611	-176.997986
612	164.827271
613	179.039429
614	179.492264
615	-176.567764
616	-177.123795
617	166.322693
618	172.570312
619	-177.528992
620	176.937469
621	-177.817001
622	171.185852
623	168.479446
624	175.661270
625	177.799530
626	-166.047516
627	169.865829
628	-169.626816
629	179.875320
630	-179.951187
631	169.124374
632	-174.095001
633	164.478424
634	179.147736
635	175.174744
636	167.625748
637	179.130478
638	-176.892868
639	-159.944473
640	174.431610
641	166.599518
642	171.892471
643	171.580811
644	176.175262
645	-171.454041
646	-171.837402
647	176.809662
648	-172.393936
649	-179.512207
650	165.567261
651	174.526672
652	167.138916
653	-171.734467
654	167.874176
655	176.501358
656	164.124817
657	174.882050
658	-173.031372
659	-177.967621
660	175.046600
661	177.446884
662	-172.939941
663	179.275665
664	-164.013138
665	-171.856796
666	168.895203
667	179.118958
668	178.543427
669	-162.657181
670	-171.546875
671	-175.505188
672	163.925079
673	-170.370850
674	-179.459137
675	-173.976425
676	172.318069
677	-178.390305
678	-178.052933
679	-172.686569
680	-179.045135
681	-171.666855
682	-179.008789
683	177.744568
684	-172.381363
685	178.999756
686	-172.284149
687	-164.011337
688	176.294235
689	179.913361
690	-177.863815
691	171.077499
692	177.527954
693	169.975723
694	169.698517
695	-168.011780
696	-179.982529
697	-176.936371
698	-171.585739
699	-167.059052
700	177.374207
701	170.073700
702	-169.117462
703	-174.994202
704	179.951782
705	-174.790588
706	-174.613770
707	-172.886139
708	175.124664
709	-177.945114
710	179.576874
711	176.384705
712	-175.737747
713	176.869080
714	-175.925827
715	178.126328
716	178.806396
717	174.679413
718	178.092789
719	175.215012
720	-173.375931
721	179.119232
722	-174.174881
723	-176.393311
724	-170.303055
725	179.861588
726	172.472137
727	-174.716034
728	-176.945877
729	-177.466705
730	174.787491
731	-165.120804
732	-173.054657
733	171.706161
734	-178.785385
735	-177.023224
736	-179.816788
737	171.707550
738	-170.965897
739	-175.619522
740	178.504791
741	-167.528198
742	169.731140
743	176.746414
744	176.712173
745	-175.136368
746	-179.693756
747	-172.602417
748	-170.488785
749	-175.697845
750	-178.360245
751	175.038269
752	-174.918961
753	-172.863739
754	-175.903702
755	-177.950867
756	-178.207199
757	171.947388
758	-174.430939
759	-178.767731
760	-179.674362
761	176.472427
762	-178.273224
763	-177.637543
764	165.048721
765	178.055542
766	-178.172943
767	-166.773560
768	-173.988129
769	165.581573
770	170.785110
771	-166.746552
772	-173.433884
773	175.160904
774	-175.478516
775	175.653015
776	-166.295868
777	-175.635040
778	-168.490295
779	-169.876465
780	-170.169922
781	176.044373
782	169.242493
783	177.830292
784	176.373947
785	-178.734024
786	-178.827148
787	179.787338
788	171.022095
789	-166.333298
790	151.016022
791	177.235687
792	-177.516998
793	-176.257980
794	170.537292
795	177.545914
796	165.138229
797	-168.039658
798	-178.400482
799	174.252411
800	-177.711960
801	-169.031082
802	178.645493
803	166.939301
804	-176.843109
805	-174.790131
806	-173.221924
807	-171.445801
808	-173.215179
809	179.269516
810	-172.655579
811	169.338196
812	168.495941
813	179.807449
814	174.380875
815	177.796295
816	179.237366
817	177.449860
818	174.519409
819	-167.699615
820	-176.755081
821	171.125626
822	170.305344
823	-168.631958
824	-175.187592
825	175.002701
826	164.510040
827	174.698792
828	-179.219467
829	-171.227005
830	-172.765915
831	-179.106506
832	-174.278320
833	-174.381226
834	-171.888443
835	179.423218
836	-178.172058
837	-179.908066
838	-172.373749
839	-173.578491
840	159.892181
841	-163.174149
842	174.657867
843	169.441177
844	-174.494568
845	176.358276
846	179.572678
847	179.910873
848	-166.076599
849	-171.573517
850	179.298645
851	-175.855545
852	174.445877
853	-172.540466
854	-175.950043
855	-174.569778
856	-169.549667
857	-172.170578
858	-163.045898
859	-177.438095
860	-176.713242
861	-172.154343
862	-174.425095
863	-174.026138
864	-170.429382
865	169.313766
866	-174.211700
867	-170.249710
868	175.223145
869	-178.832397
870	173.500076
871	-177.373322
872	174.764175
873	177.127426
874	-178.840439
875	-178.438187
876	172.266037
877	-175.137283
878	-165.642029
879	-177.818420
880	167.509232
881	164.218323
882	175.729599
883	174.644745
884	172.566772
885	-176.958801
886	-179.214951
887	-166.092316
888	-166.448029
889	-173.213638
890	-176.637573
891	-173.868958
892	174.815826
893	176.620728
894	179.637543
895	-174.693298
896	-175.609940
897	-172.649002
898	168.182770
899	-174.602753
900	178.451401
901	-175.916626
902	172.613358
903	177.396164
904	-171.751694
905	-175.021484
906	-166.235886
907	-167.110474
908	175.604370
909	167.031311
910	-179.671509
911	-176.285004
912	-171.157471
913	177.858765
914	177.511078
915	-171.180450
916	168.699234
917	172.988419
918	177.813705
919	-176.035660
920	-179.702881
921	-177.267822
922	-173.535721
923	-171.027664
924	-175.543442
925	-171.096008
926	174.858566
927	-173.151825
928	-170.999054
929	-162.344284
930	-177.466507
931	173.400223
932	-174.473312
933	179.505905
934	-163.796570
935	-179.578247
936	-169.405502
937	168.407150
938	178.529938
939	174.760757
940	-178.839706
941	-175.102463
942	179.897125
943	-174.697250
944	174.059723
945	-177.964691
946	177.728043
947	-178.383148
948	-163.973618
949	174.873917
950	-169.132355
951	-172.822006
952	176.668182
953	-172.257660
954	-178.824188
955	173.534317
956	166.342514
957	-172.088486
958	-175.985489
959	178.019974
960	178.408844
961	-179.755539
962	-175.572968
963	-178.505569
964	177.113754
965	176.362244
966	173.520844
967	-178.863007
968	176.282303
969	171.739716
970	-179.507294
971	177.307602
972	152.136444
973	-172.481094
974	-175.579330
975	-169.054398
976	169.170090
977	175.282135
978	-173.907471
979	170.692307
980	175.037827
981	-179.299606
982	175.389923
983	175.018311
984	-178.548401
985	176.539520
986	-171.600861
987	-173.602219
988	-177.369629
989	-172.674942
990	170.137741
991	165.987656
992	176.241333
993	-177.857513
994	-166.725815
995	169.772797
996	174.038559
997	-174.584229
998	-162.457611
999	172.482773
1000	-168.064560
1001	165.371689
