# Supplementary material for: Short-wavelength-sensitive 2 (Sws2) visual photopigment models combined with atomistic molecular simulations to predict spectral peaks of absorbance
Source: PLoS Comput Biol. 2020 Oct 21;16(10):e1008212. doi: 10.1371/journal.pcbi.1008212 (PMC7605715; doi:10.1371/journal.pcbi.1008212)
Supplement: S1 File — (ZIP) [file pcbi.1008212.s007.zip › S1_File/P-reticulata-SWS2-A-Angles/Torsion3.dat]

0	-0.134970
1	3.781425
2	-9.910492
3	-1.609964
4	5.777005
5	9.228402
6	-5.379807
7	-16.129791
8	-6.099759
9	2.606458
10	0.427538
11	3.508817
12	6.746207
13	1.118742
14	-13.998443
15	12.355911
16	-12.626613
17	-13.428977
18	5.795197
19	-4.161672
20	16.594019
21	-6.856050
22	-0.733613
23	-0.246764
24	-2.795308
25	-4.061511
26	-13.477448
27	3.742058
28	-3.756536
29	-9.797169
30	6.143585
31	-6.438980
32	-17.613743
33	-6.690846
34	-6.746759
35	-2.252432
36	-3.413481
37	8.018606
38	-1.937488
39	-18.934551
40	13.147134
41	-2.190969
42	-6.394997
43	3.969574
44	-7.459558
45	-14.266384
46	-1.966102
47	-1.181451
48	-8.751882
49	-0.331071
50	-10.841578
51	1.540113
52	-2.179865
53	15.336941
54	-7.299146
55	-1.146531
56	-1.197404
57	-4.000866
58	5.294416
59	-0.574713
60	-1.516188
61	-2.415970
62	-1.363083
63	8.186631
64	5.372665
65	12.155999
66	-6.455974
67	4.860016
68	2.634113
69	-3.659015
70	5.113180
71	-2.403486
72	17.290422
73	0.380386
74	-0.464085
75	1.622716
76	2.624470
77	1.559772
78	15.132607
79	0.120949
80	8.422786
81	-2.816470
82	-11.752560
83	13.053407
84	-0.589081
85	4.290382
86	0.528812
87	-0.645254
88	5.247546
89	-1.873069
90	-7.728002
91	4.968765
92	13.650621
93	4.168735
94	11.488840
95	-0.810603
96	-6.367644
97	0.586449
98	-13.216449
99	-2.529151
100	4.189415
101	-4.326657
102	7.552196
103	-5.996943
104	-12.295805
105	-6.535495
106	6.968590
107	4.108645
108	13.507338
109	-0.336934
110	9.896330
111	2.412732
112	2.440978
113	-4.900820
114	9.450014
115	0.344669
116	5.293542
117	-4.196293
118	-6.366948
119	8.138462
120	3.613068
121	-3.269273
122	6.776598
123	1.557270
124	-13.336951
125	1.405165
126	11.690632
127	3.485026
128	-3.134703
129	-2.065011
130	6.097620
131	2.049076
132	4.424089
133	-3.651010
134	-0.027623
135	13.795528
136	-9.266709
137	-0.569777
138	-1.947863
139	-9.363510
140	5.712649
141	1.367890
142	0.326590
143	-4.823866
144	-8.231769
145	-11.589922
146	0.098570
147	-0.693242
148	-8.652890
149	-3.658719
150	1.306502
151	-7.269100
152	13.538014
153	7.561087
154	8.896305
155	-11.079756
156	12.813641
157	-5.567575
158	10.383790
159	2.782107
160	-8.099401
161	9.464092
162	3.825369
163	-7.052407
164	-8.141806
165	-1.509807
166	-3.388247
167	-0.577869
168	-4.312579
169	-8.486955
170	-0.787295
171	-12.740920
172	-2.270323
173	6.653456
174	19.216106
175	-6.323391
176	4.091346
177	9.648412
178	10.373277
179	7.640018
180	-1.092524
181	-0.996959
182	8.070472
183	-0.566973
184	-1.828355
185	-7.624562
186	2.831651
187	-4.493594
188	-5.335042
189	-3.684277
190	6.811998
191	10.187728
192	-3.215239
193	4.257561
194	2.262247
195	-3.243189
196	12.278364
197	3.482058
198	-0.881136
199	2.068933
200	1.574054
201	-5.201689
202	2.746373
203	-3.793979
204	3.689544
205	-2.314329
206	11.807725
207	4.550008
208	-7.876591
209	10.298355
210	2.195792
211	0.733730
212	5.017663
213	-0.930828
214	2.762069
215	-18.615936
216	1.013322
217	14.402036
218	1.373601
219	9.782749
220	5.816452
221	-5.754743
222	-2.682881
223	-1.517906
224	0.691360
225	7.059844
226	2.178147
227	-7.427504
228	3.744517
229	2.224164
230	-10.306259
231	2.868004
232	12.661217
233	3.982375
234	14.387921
235	12.403310
236	6.912723
237	6.058163
238	4.421924
239	-4.683102
240	8.976061
241	3.333578
242	0.475088
243	5.982507
244	-3.314676
245	-10.408251
246	12.952252
247	0.930941
248	0.940546
249	13.893199
250	-0.235209
251	-7.965879
252	-4.355455
253	-8.091208
254	7.712585
255	18.423010
256	-8.570658
257	8.666101
258	4.873919
259	21.284258
260	16.749680
261	5.030535
262	-2.604972
263	5.571702
264	-10.659707
265	-5.884885
266	-0.412878
267	13.444160
268	-10.575571
269	4.475903
270	2.891868
271	0.031199
272	6.348311
273	5.412859
274	5.627550
275	5.771309
276	2.813896
277	2.090603
278	20.497858
279	6.277309
280	0.170081
281	-10.662522
282	-6.526318
283	-1.323409
284	-0.140174
285	-0.954978
286	3.320083
287	-9.498394
288	4.337329
289	1.519056
290	-4.021206
291	-5.518075
292	-13.617921
293	-3.657235
294	8.577500
295	0.510095
296	-4.021536
297	-4.648625
298	1.659742
299	11.152459
300	16.551340
301	2.622017
302	3.274358
303	10.897889
304	6.454918
305	4.876616
306	-2.762038
307	5.139168
308	-5.304885
309	-1.026810
310	5.893294
311	-0.942017
312	-2.152922
313	1.815396
314	10.512006
315	8.158616
316	-2.323620
317	4.777325
318	-1.026948
319	2.793314
320	-9.570682
321	6.668842
322	1.715795
323	5.163665
324	12.705340
325	-19.323408
326	0.793576
327	-8.000123
328	7.825944
329	7.960404
330	-12.815558
331	-11.767646
332	-8.119839
333	0.157163
334	8.561614
335	13.713685
336	1.438018
337	3.780173
338	-3.138107
339	-4.774281
340	1.466089
341	4.761348
342	2.634492
343	6.450079
344	-12.372021
345	16.319668
346	1.898767
347	2.853900
348	9.503062
349	4.427720
350	-7.069517
351	12.722521
352	5.041498
353	-0.858889
354	7.752501
355	-3.104655
356	1.135732
357	11.295289
358	5.573405
359	-0.222176
360	11.074396
361	-7.722541
362	4.829153
363	19.083382
364	16.035908
365	7.210262
366	4.981858
367	-1.088956
368	-7.898305
369	4.457781
370	5.787724
371	-6.025009
372	2.420512
373	-0.543370
374	2.200903
375	-7.316328
376	4.694953
377	4.777183
378	1.933542
379	6.842426
380	4.936227
381	3.562732
382	-2.494673
383	4.495443
384	-7.458212
385	1.809496
386	8.879222
387	-2.469631
388	-1.886581
389	1.424242
390	-13.239918
391	5.933192
392	4.238638
393	1.648789
394	15.567923
395	8.184464
396	12.868319
397	-11.100687
398	9.518260
399	-5.796085
400	2.204388
401	3.178304
402	-1.010714
403	-4.976286
404	-3.259712
405	4.968044
406	-10.339464
407	-4.532934
408	-5.458268
409	-2.244085
410	4.843333
411	7.132545
412	10.383230
413	-5.354233
414	2.175733
415	2.829221
416	9.375848
417	0.050158
418	5.749394
419	0.865842
420	10.050569
421	2.109196
422	-1.973881
423	1.359162
424	12.813972
425	8.886160
426	0.691601
427	2.361382
428	-0.376009
429	5.647758
430	-3.317969
431	7.453653
432	2.146906
433	-7.019499
434	-0.244138
435	-2.947670
436	0.490621
437	-1.205681
438	-7.002281
439	8.045819
440	8.669831
441	16.338329
442	-5.087775
443	2.250109
444	12.136117
445	12.674119
446	2.246159
447	9.235814
448	-6.561583
449	0.976759
450	5.034897
451	6.719846
452	-7.262835
453	14.274293
454	5.603272
455	-1.127370
456	5.032506
457	-6.364829
458	-4.219479
459	7.753230
460	9.401217
461	-6.245512
462	6.434608
463	-1.329983
464	4.728582
465	-4.287140
466	-7.797623
467	10.900181
468	1.382817
469	-6.574509
470	-1.826482
471	2.167801
472	-4.831085
473	9.370191
474	-1.025054
475	-7.516526
476	-9.210212
477	1.480549
478	0.654142
479	4.274417
480	-1.288422
481	1.427606
482	9.750803
483	6.018541
484	3.926726
485	1.632292
486	-0.831016
487	-11.096915
488	10.480941
489	7.475014
490	9.447475
491	6.099210
492	4.436783
493	1.358030
494	-11.124534
495	-8.287024
496	0.606221
497	3.328691
498	-3.822538
499	3.819437
500	-0.332816
501	7.571137
502	-10.910750
503	3.330292
504	-4.863486
505	2.093662
506	1.811193
507	9.749331
508	8.266780
509	6.356626
510	19.489450
511	-1.144422
512	4.880468
513	8.256087
514	3.037548
515	8.438679
516	4.954982
517	1.233808
518	3.358317
519	-7.331207
520	-3.742662
521	13.167282
522	-9.113927
523	7.376184
524	-3.095941
525	3.424642
526	7.735941
527	-0.596111
528	6.754580
529	3.629687
530	2.422688
531	5.369931
532	2.159190
533	-18.232498
534	-9.168247
535	-4.664366
536	-6.462997
537	12.483665
538	0.468262
539	2.740013
540	5.808884
541	6.441373
542	-4.625199
543	11.024974
544	16.981152
545	10.185552
546	2.051312
547	4.871721
548	-1.560968
549	10.220650
550	-6.021973
551	6.408345
552	-6.013571
553	-0.886804
554	14.410038
555	4.371515
556	-2.462241
557	8.312006
558	-4.772514
559	5.196456
560	9.695214
561	-1.396889
562	7.199759
563	4.740199
564	-1.348955
565	-2.891133
566	1.740433
567	0.605008
568	8.493805
569	0.746899
570	4.377479
571	-7.510566
572	-0.675570
573	2.820134
574	11.109784
575	3.686845
576	-0.073155
577	-3.116600
578	-1.265607
579	4.229263
580	1.471610
581	12.501258
582	10.917308
583	-13.929981
584	13.206517
585	7.114232
586	2.568851
587	0.101466
588	2.491336
589	-7.090393
590	1.750322
591	3.166361
592	-0.105251
593	-5.016671
594	1.084983
595	-3.680400
596	7.033536
597	7.996103
598	7.368264
599	12.136818
600	7.687624
601	-2.208827
602	11.121674
603	-7.120997
604	15.372822
605	3.707286
606	3.630844
607	5.340461
608	9.151100
609	-2.385233
610	6.097408
611	6.284287
612	10.190343
613	-2.664166
614	-0.766634
615	10.781008
616	3.618922
617	6.121027
618	10.968057
619	0.067206
620	10.486810
621	1.071917
622	4.768147
623	6.288425
624	-7.083308
625	4.676497
626	-5.919184
627	0.872714
628	-5.715345
629	8.291070
630	5.178742
631	-0.573019
632	7.055937
633	-6.662671
634	5.724694
635	6.537269
636	8.058779
637	5.779868
638	-6.734967
639	7.978080
640	-8.995532
641	1.440624
642	0.753353
643	3.549901
644	-15.912823
645	-0.239575
646	6.381743
647	0.770055
648	10.593543
649	-3.831190
650	-2.421763
651	5.743678
652	-13.707129
653	4.625514
654	-1.175803
655	-13.488520
656	5.862957
657	18.720413
658	-3.021130
659	-0.085971
660	2.193984
661	2.807538
662	-0.824767
663	2.864545
664	8.383210
665	7.841562
666	-4.244194
667	1.989962
668	-9.295144
669	8.456198
670	3.142977
671	-6.258143
672	4.063365
673	-2.792246
674	4.397475
675	4.786828
676	12.566970
677	1.588129
678	4.687309
679	0.480054
680	3.647027
681	1.891514
682	-0.093308
683	2.664114
684	3.352862
685	6.947377
686	-1.549824
687	-5.272382
688	-2.861104
689	2.466070
690	-12.965229
691	16.219362
692	6.229239
693	3.531104
694	6.002460
695	5.345481
696	12.628466
697	6.297366
698	3.708225
699	-8.483243
700	-0.923832
701	8.062776
702	7.844804
703	-0.390661
704	12.709092
705	-1.625333
706	-0.465918
707	4.136571
708	10.633609
709	2.659032
710	1.437198
711	0.458779
712	-2.731821
713	1.768225
714	-3.153291
715	2.111126
716	-7.470395
717	-1.877751
718	-3.107911
719	3.038906
720	0.297596
721	-11.608465
722	4.501158
723	8.370044
724	8.639348
725	-5.385459
726	1.665271
727	11.328612
728	2.511878
729	0.916300
730	14.749669
731	-0.522855
732	5.662913
733	-3.996354
734	-7.006183
735	12.947066
736	-3.393696
737	-1.549385
738	7.346153
739	2.949506
740	2.998614
741	1.740360
742	3.378106
743	5.407332
744	1.420579
745	-1.215815
746	19.422462
747	1.489153
748	-9.490746
749	-4.974799
750	-1.833275
751	-1.386790
752	-1.002560
753	9.080937
754	5.176512
755	-3.110323
756	-0.256641
757	5.232530
758	8.192028
759	9.172164
760	8.079813
761	10.541927
762	-0.718731
763	17.523602
764	-4.279546
765	-0.202791
766	-3.171726
767	-4.613781
768	7.455626
769	-13.309864
770	11.782005
771	-1.383606
772	0.551593
773	1.528304
774	0.746103
775	7.550540
776	10.142528
777	3.923417
778	2.814701
779	8.715562
780	3.065692
781	10.171959
782	-9.779350
783	-4.146290
784	4.602366
785	-11.290867
786	-5.012205
787	-6.987833
788	9.404100
789	20.964485
790	9.203321
791	-2.640743
792	8.751537
793	-10.590371
794	-1.736578
795	6.008504
796	-7.948224
797	6.277322
798	-0.896822
799	8.507786
800	9.973493
801	6.112612
802	-6.530633
803	-1.127318
804	-18.583227
805	2.977504
806	-8.833243
807	-2.460361
808	3.028918
809	-2.090399
810	-0.963223
811	-4.221435
812	-1.349327
813	-3.509427
814	-2.514942
815	7.022051
816	-0.119228
817	11.541076
818	4.610337
819	-6.399086
820	-3.804760
821	12.003574
822	0.336608
823	9.765165
824	-0.777192
825	1.921706
826	-2.533958
827	4.274105
828	7.819168
829	14.978137
830	10.659351
831	14.986878
832	8.145616
833	-1.356566
834	-5.767685
835	-7.239687
836	-1.988485
837	14.477824
838	6.440133
839	6.369640
840	-6.223145
841	2.687387
842	-3.817349
843	-8.293468
844	-0.819642
845	5.363959
846	-0.495484
847	2.220824
848	-5.761973
849	-5.875831
850	-0.076508
851	2.537797
852	7.439830
853	3.184330
854	6.632756
855	-6.786489
856	9.650002
857	3.559677
858	-7.346523
859	-1.627767
860	-7.550021
861	8.842191
862	1.020148
863	-13.062463
864	-5.310706
865	-15.871876
866	7.630272
867	11.272347
868	4.347052
869	7.057628
870	2.518856
871	13.810010
872	-10.871735
873	-2.254868
874	1.665673
875	-0.163173
876	-7.538073
877	-0.090193
878	5.693840
879	7.599770
880	-4.219544
881	-0.948969
882	2.642593
883	7.778464
884	-7.862664
885	6.144606
886	-2.144665
887	9.197926
888	-7.832189
889	0.064793
890	-11.536703
891	8.153954
892	-1.893588
893	0.818464
894	-11.190232
895	6.640718
896	11.401772
897	14.636071
898	4.334176
899	4.028814
900	5.863400
901	12.333753
902	-5.742483
903	-8.825087
904	8.566933
905	1.364313
906	-3.832865
907	21.665903
908	1.993398
909	-3.725304
910	-4.814392
911	2.680667
912	10.045345
913	-2.387760
914	1.857641
915	8.130630
916	2.262353
917	-2.050678
918	-3.180851
919	1.536435
920	3.698585
921	12.433229
922	-1.936787
923	16.112978
924	19.715019
925	10.726689
926	-3.218759
927	2.923393
928	-12.417160
929	1.371737
930	-0.496675
931	16.705315
932	-5.258308
933	4.536487
934	1.599305
935	-1.694996
936	7.628738
937	2.496958
938	6.928759
939	-10.035040
940	5.264215
941	17.280153
942	-4.844407
943	1.405844
944	6.467276
945	-3.826749
946	4.873968
947	-2.188896
948	-10.993349
949	-1.525389
950	5.519873
951	8.140948
952	0.701763
953	0.031959
954	3.220115
955	-8.364745
956	-4.132517
957	-9.137075
958	-11.376991
959	7.615310
960	1.264047
961	-12.020383
962	5.506277
963	12.074649
964	0.931746
965	-1.821885
966	9.085164
967	-0.570312
968	-9.687044
969	6.564506
970	-2.309810
971	8.292561
972	-10.006191
973	3.990144
974	0.948573
975	-3.619161
976	6.643595
977	0.324106
978	-1.722270
979	23.419567
980	-6.326413
981	16.046741
982	10.692279
983	10.581771
984	2.155515
985	-2.555440
986	-4.517195
987	2.945610
988	-3.109637
989	-7.460517
990	5.893801
991	-2.907941
992	-2.285907
993	0.608126
994	-1.027005
995	4.401894
996	-6.985402
997	-15.317739
998	-0.167068
999	9.738037
1000	11.454241
1001	-2.171620
