# Supplementary material for: Short-wavelength-sensitive 2 (Sws2) visual photopigment models combined with atomistic molecular simulations to predict spectral peaks of absorbance
Source: PLoS Comput Biol. 2020 Oct 21;16(10):e1008212. doi: 10.1371/journal.pcbi.1008212 (PMC7605715; doi:10.1371/journal.pcbi.1008212)
Supplement: S1 File — (ZIP) [file pcbi.1008212.s007.zip › S1_File/P-reticulata-SWS2-A-Angles/Torsion12.dat]

0	-4.367951
1	-25.686945
2	13.094778
3	7.442814
4	-20.579618
5	-5.491668
6	-37.172806
7	6.819235
8	-2.437560
9	-16.281702
10	-4.588943
11	-12.237343
12	-13.438819
13	-32.081760
14	7.184090
15	-16.183929
16	-12.588369
17	-8.522505
18	-15.545861
19	-29.630077
20	2.543023
21	65.502769
22	-12.828507
23	-21.358744
24	20.423616
25	-22.220463
26	-31.325991
27	-11.733570
28	-9.327415
29	8.942854
30	-2.335074
31	-8.353406
32	-19.432693
33	40.644745
34	-0.874213
35	1.973376
36	-8.631182
37	-18.245380
38	-20.402418
39	-30.104380
40	-1.511491
41	33.440735
42	-27.784378
43	-45.331970
44	-26.264360
45	-13.385757
46	-39.408283
47	3.333405
48	-12.498250
49	3.022496
50	23.640137
51	2.153138
52	-13.855860
53	6.929358
54	3.645772
55	-22.612415
56	4.759112
57	20.009146
58	-8.093261
59	0.966986
60	0.592579
61	-0.226889
62	-34.651390
63	-4.187335
64	-12.882001
65	-7.395401
66	12.092132
67	14.435839
68	-8.627801
69	-27.690264
70	34.731998
71	1.826543
72	5.978511
73	-26.131075
74	9.055272
75	-5.967336
76	20.509300
77	15.187814
78	-9.304011
79	-34.335106
80	22.752966
81	-40.615803
82	-7.844168
83	-3.858595
84	0.913839
85	14.815968
86	36.417965
87	9.328413
88	15.273622
89	-27.655375
90	15.196348
91	-9.131795
92	-7.730628
93	-8.918132
94	22.232092
95	12.361734
96	-11.267335
97	-0.069721
98	2.152213
99	10.051965
100	5.797571
101	-23.627258
102	-0.467287
103	-3.017291
104	-1.854828
105	-11.491536
106	-0.925624
107	-3.107466
108	-9.743291
109	-3.656103
110	-8.748505
111	-17.433607
112	19.914547
113	-17.344782
114	-14.831099
115	-9.245379
116	-19.318623
117	-12.676346
118	-11.655600
119	-17.859314
120	-24.388632
121	-23.629309
122	10.636537
123	0.871083
124	-7.112970
125	-13.999675
126	-39.763020
127	-3.837811
128	-21.802017
129	-22.721817
130	0.769267
131	-16.117966
132	9.458091
133	-5.212791
134	-30.531202
135	-18.737738
136	-23.747507
137	-15.463959
138	-9.827444
139	-27.084352
140	-6.951101
141	12.546366
142	-9.712522
143	-23.194666
144	-4.373264
145	-5.287562
146	-12.302312
147	-9.976349
148	-3.548050
149	8.936412
150	1.398934
151	-16.072510
152	-6.935840
153	-1.644276
154	-0.958073
155	-26.022314
156	-1.232862
157	-22.452032
158	-13.842731
159	-2.682238
160	-6.985324
161	3.757122
162	-2.671782
163	-26.684587
164	-13.482097
165	6.650092
166	-44.747810
167	-20.467276
168	-10.791574
169	-18.232258
170	-6.015630
171	-5.784325
172	-13.768957
173	-24.557194
174	-23.528828
175	11.885244
176	2.719231
177	-25.238878
178	-12.105996
179	-33.821953
180	-14.660393
181	-21.675266
182	-20.002987
183	-8.589234
184	-32.933006
185	13.588730
186	-17.190084
187	-15.874839
188	-0.195569
189	3.652111
190	-4.558458
191	-8.656875
192	-18.842995
193	4.978333
194	24.064461
195	18.231226
196	9.747848
197	10.416146
198	-2.518455
199	-0.457897
200	-16.966591
201	-5.284545
202	8.097554
203	-4.755327
204	27.982574
205	-9.567867
206	-13.502154
207	-15.077149
208	-11.260796
209	14.449463
210	-14.789221
211	4.823378
212	-5.567947
213	-12.942903
214	4.596097
215	-25.570095
216	-1.634066
217	5.293588
218	-7.514906
219	19.920530
220	-28.101936
221	-4.907431
222	-7.483236
223	5.285984
224	-4.187987
225	9.066452
226	13.131600
227	-17.837734
228	-14.892355
229	-1.896535
230	-29.184429
231	-17.410776
232	-24.596025
233	-3.240142
234	-7.202408
235	6.045484
236	9.343502
237	13.410064
238	-13.158751
239	17.472126
240	-9.699739
241	-9.797246
242	-18.503633
243	-4.897245
244	12.690915
245	2.276647
246	15.934013
247	0.111632
248	-3.546317
249	1.760057
250	-31.087826
251	-10.974070
252	-8.921666
253	-23.306238
254	-26.300919
255	11.149193
256	41.177319
257	3.003288
258	-11.862997
259	-10.312233
260	7.946032
261	-17.036568
262	3.773098
263	8.278788
264	-8.452604
265	-20.315311
266	-6.000109
267	-6.737767
268	-29.341322
269	5.327837
270	-5.838237
271	-14.328367
272	-4.891376
273	12.708803
274	-4.338111
275	11.345289
276	-0.855654
277	2.252967
278	27.584528
279	11.069231
280	-26.241756
281	14.394545
282	12.013219
283	9.125291
284	18.923500
285	17.744001
286	-20.475994
287	-22.804070
288	-22.644363
289	-5.166220
290	-9.204631
291	6.702099
292	-13.911544
293	-32.984623
294	11.321098
295	-0.116565
296	-13.559631
297	3.682283
298	-1.738738
299	-12.957690
300	10.929931
301	10.720243
302	-17.554899
303	16.772547
304	-6.185531
305	-7.334565
306	-12.784609
307	1.966855
308	-15.652118
309	14.691528
310	-7.716791
311	-29.571274
312	-7.452950
313	-1.359130
314	-6.399868
315	-13.918017
316	7.432590
317	-3.362185
318	-5.510874
319	-11.370845
320	8.571855
321	-8.737020
322	-0.340143
323	-18.415890
324	2.162839
325	-14.500545
326	2.938965
327	4.271492
328	12.771036
329	-17.364721
330	9.739275
331	-0.323706
332	-5.885200
333	4.970742
334	16.317833
335	0.135518
336	-6.741535
337	-8.169004
338	10.651995
339	3.098964
340	-22.634785
341	7.086928
342	-27.080679
343	-13.023632
344	-0.803238
345	14.828824
346	-6.806698
347	-5.047080
348	-9.666499
349	6.656533
350	8.340964
351	21.495522
352	-3.941978
353	-10.221992
354	20.265509
355	-13.192968
356	3.809754
357	-3.775741
358	-3.498752
359	-22.488091
360	-8.666560
361	-4.831842
362	7.187385
363	5.388768
364	-1.059950
365	-5.450271
366	0.630998
367	23.618904
368	-12.082020
369	1.892559
370	-17.076700
371	-5.773889
372	4.765548
373	1.065236
374	34.546711
375	-14.392661
376	-11.404493
377	-7.928271
378	-28.740892
379	14.813936
380	-5.801450
381	-10.064771
382	2.797732
383	-18.800400
384	1.312691
385	4.467154
386	-20.918867
387	-0.570951
388	-24.369862
389	-15.329132
390	-16.926046
391	-16.976473
392	-12.398129
393	-1.957317
394	0.867510
395	-18.906483
396	-0.180880
397	10.719769
398	-12.928042
399	2.023111
400	10.013008
401	-5.444621
402	36.805977
403	26.020021
404	3.480872
405	4.125907
406	-13.139624
407	4.060574
408	0.098503
409	18.448107
410	-7.832573
411	-9.572001
412	-4.599283
413	1.928373
414	-1.642914
415	-20.244141
416	-34.286816
417	18.838375
418	-14.204273
419	-9.348998
420	2.748280
421	-5.406516
422	-13.972445
423	15.159966
424	23.944115
425	-5.068148
426	-7.713046
427	32.447990
428	-21.104994
429	-15.510209
430	-6.443138
431	12.495436
432	9.483029
433	-13.757482
434	-10.015532
435	11.936189
436	-2.712525
437	-36.453514
438	1.916256
439	-15.624021
440	12.413872
441	10.294922
442	-7.242589
443	8.708506
444	16.728689
445	-0.927536
446	-4.707672
447	-0.267280
448	16.854141
449	-12.249391
450	-4.309652
451	-7.774269
452	0.269923
453	1.431585
454	-0.775914
455	-10.959309
456	-15.092838
457	-11.360594
458	6.588021
459	-4.348863
460	-1.497778
461	-4.115893
462	2.045482
463	-5.107807
464	-5.829929
465	-17.452991
466	-27.609858
467	-30.615999
468	-3.792539
469	-20.842499
470	-10.206144
471	-20.380901
472	6.922487
473	17.997684
474	3.694822
475	4.893456
476	-26.402069
477	-10.830500
478	-7.431343
479	-3.974349
480	-6.153457
481	-7.428850
482	-6.197643
483	-9.688211
484	-36.848049
485	-13.457721
486	-18.243673
487	16.107008
488	-25.716080
489	6.126136
490	15.978253
491	12.333156
492	6.244125
493	-11.632537
494	-12.600747
495	1.378053
496	2.439508
497	-24.518633
498	-5.450319
499	-5.419332
500	4.604566
501	-13.935191
502	-26.867729
503	-11.042459
504	20.676105
505	-19.544674
506	13.914076
507	-7.948260
508	-12.393407
509	-6.523451
510	0.392274
511	7.809419
512	6.765458
513	-13.303205
514	10.514677
515	-26.996637
516	-8.414872
517	-0.692722
518	-16.249559
519	-3.376567
520	-10.107451
521	4.890287
522	-22.953362
523	-13.300600
524	-24.063931
525	-17.742441
526	10.727061
527	-4.234595
528	3.675593
529	-13.572859
530	-10.066174
531	-11.801691
532	2.475395
533	-9.647841
534	-11.643013
535	-6.377952
536	-14.630620
537	-2.951247
538	0.866051
539	-17.083527
540	0.434431
541	2.192697
542	-4.387587
543	-10.821126
544	1.821500
545	4.750535
546	-14.360827
547	-17.199633
548	1.717956
549	11.945704
550	-18.302586
551	3.112608
552	10.785584
553	-21.651901
554	-9.464998
555	3.665586
556	1.282499
557	-37.030499
558	-11.841201
559	-2.741146
560	-17.732670
561	19.963224
562	-8.173004
563	-9.393181
564	-8.517385
565	-4.487965
566	-15.717736
567	13.877997
568	5.117578
569	-6.246420
570	-13.695691
571	23.894440
572	-11.811245
573	-4.768812
574	-2.569263
575	6.301701
576	9.167120
577	0.386122
578	-16.784821
579	-3.676181
580	1.647032
581	-5.644639
582	-7.616762
583	3.947694
584	1.647868
585	-37.887341
586	14.593838
587	8.537512
588	-2.885170
589	5.969214
590	-3.711518
591	-22.356205
592	18.472170
593	-4.712038
594	-1.996132
595	-7.705013
596	-16.801497
597	7.565818
598	14.203493
599	2.350754
600	15.317951
601	6.724701
602	-7.121945
603	-9.049584
604	4.002949
605	-16.121248
606	7.072885
607	0.163061
608	-3.537476
609	31.625360
610	-32.661266
611	5.130528
612	31.580498
613	2.052101
614	-3.170575
615	-6.458375
616	-13.559471
617	-14.038317
618	-2.743101
619	-1.888412
620	-17.027445
621	9.426356
622	-6.898426
623	-7.193570
624	-12.499166
625	-22.114212
626	2.985502
627	-15.368090
628	1.783773
629	0.590571
630	-10.036580
631	-6.002529
632	-17.756027
633	-0.902678
634	-29.899654
635	3.131006
636	-3.399423
637	12.302143
638	5.241104
639	-17.877094
640	-19.661043
641	-28.259022
642	15.552399
643	25.748751
644	-16.639191
645	-31.814264
646	3.972066
647	-0.804297
648	8.368621
649	4.641959
650	-7.531804
651	-1.401335
652	-16.211521
653	-18.405788
654	-13.162276
655	14.299886
656	7.417573
657	25.542263
658	9.049964
659	-6.184692
660	-4.022322
661	11.860013
662	-5.553739
663	-9.658853
664	12.974128
665	2.554216
666	-20.140396
667	9.994922
668	27.383383
669	-19.889690
670	1.076824
671	11.846438
672	11.980661
673	-10.674887
674	-2.156443
675	-3.582321
676	-0.044139
677	-13.788845
678	-15.979682
679	-5.707157
680	2.058108
681	-11.469947
682	1.605009
683	-22.437658
684	-16.928486
685	3.770562
686	-34.615074
687	-25.269493
688	-7.424097
689	-23.555233
690	-2.978403
691	-14.076158
692	-4.389851
693	-7.796915
694	1.704553
695	-13.052057
696	-19.316509
697	12.212535
698	-4.882071
699	-35.168613
700	-5.542457
701	10.921589
702	22.678402
703	-5.775142
704	-22.577522
705	-1.421723
706	-11.205478
707	-0.669453
708	-0.598992
709	-13.885255
710	-25.133764
711	-26.076410
712	-4.132933
713	-6.267833
714	2.053957
715	-13.643474
716	-11.002775
717	-9.930225
718	-13.323762
719	-12.206808
720	-33.287037
721	20.903841
722	4.305457
723	-10.052154
724	-14.282436
725	15.416024
726	39.334133
727	-16.124699
728	12.291564
729	-3.590550
730	37.827999
731	-13.628202
732	-9.241380
733	-1.500426
734	12.897160
735	-0.987627
736	20.329872
737	-25.608425
738	9.052416
739	2.108395
740	-7.433506
741	12.670627
742	-12.140439
743	19.932261
744	-13.809866
745	3.486792
746	-5.320620
747	-14.845122
748	-8.670101
749	3.097027
750	12.610312
751	-5.653051
752	-1.031678
753	-10.283523
754	53.889477
755	9.868610
756	-0.463466
757	-23.060198
758	15.322621
759	-12.224840
760	-8.271405
761	6.957120
762	-18.417679
763	24.056200
764	3.787099
765	-0.787682
766	-9.872952
767	-25.979383
768	6.929957
769	5.277508
770	21.108925
771	39.034248
772	-12.759769
773	14.138100
774	-5.422827
775	2.710753
776	24.209425
777	11.295650
778	27.457996
779	-8.461370
780	17.964912
781	1.841909
782	22.528486
783	1.147166
784	-2.012169
785	10.836707
786	1.769941
787	76.291428
788	38.687630
789	28.129002
790	4.182739
791	-13.405087
792	0.389877
793	-3.911452
794	-2.346022
795	-23.191992
796	14.718195
797	-21.377604
798	0.685789
799	-19.335104
800	-1.887452
801	3.133431
802	14.841018
803	-6.096110
804	17.535490
805	-20.286385
806	-14.409030
807	0.187754
808	-9.958041
809	0.667123
810	-1.178800
811	-15.663777
812	-13.394519
813	-1.749192
814	-10.732318
815	-2.357527
816	-3.163161
817	-1.703447
818	-7.714475
819	-16.860367
820	-5.085191
821	1.309768
822	-11.363826
823	-17.392685
824	-2.126435
825	-29.531170
826	-0.225506
827	-27.057970
828	25.696014
829	-13.576345
830	-16.927006
831	-31.207033
832	-3.920033
833	-11.784437
834	-9.473848
835	6.172184
836	6.981170
837	-12.272580
838	-2.216656
839	5.377304
840	-0.628403
841	-28.849531
842	-9.708752
843	-5.844963
844	25.057123
845	0.843741
846	1.824163
847	-2.562947
848	-6.758740
849	11.166825
850	-2.884082
851	-2.742905
852	-12.328229
853	11.656215
854	7.475247
855	-6.509733
856	6.494548
857	0.918490
858	-0.486683
859	-17.169754
860	21.611603
861	10.350095
862	32.733616
863	-5.227167
864	-14.416689
865	-3.123158
866	-29.488710
867	-4.467990
868	-13.736734
869	-8.311180
870	-16.191273
871	8.935408
872	16.590311
873	2.624365
874	-0.548501
875	19.538626
876	-1.583171
877	-12.954447
878	-2.898820
879	-6.012074
880	-15.159250
881	8.434160
882	-26.471397
883	6.467535
884	-7.717696
885	31.515856
886	14.996377
887	-14.919436
888	-1.939715
889	-2.792583
890	-2.357887
891	-16.667603
892	-7.969440
893	-14.507072
894	-29.764116
895	-17.626661
896	-2.899057
897	-7.520192
898	-26.485043
899	-2.797458
900	-1.999474
901	-3.844313
902	-24.255787
903	15.067669
904	-8.141743
905	-22.146721
906	-4.268006
907	-0.400884
908	4.975505
909	1.876091
910	9.812551
911	-2.031835
912	4.176797
913	-11.753833
914	-20.228325
915	4.297996
916	7.801202
917	6.632914
918	6.498537
919	-17.607203
920	-6.508808
921	-3.942483
922	0.616697
923	6.725330
924	-17.863115
925	20.560575
926	-15.327428
927	2.788382
928	1.477781
929	33.561989
930	-2.043024
931	-5.108135
932	-11.830720
933	-8.789252
934	7.572386
935	9.315863
936	34.432312
937	-1.228670
938	-23.964951
939	37.181293
940	33.159100
941	37.080704
942	16.803608
943	29.581268
944	20.159674
945	-2.006817
946	10.656412
947	59.588017
948	6.703872
949	4.925681
950	24.890356
951	12.631423
952	10.818602
953	-1.356126
954	11.149534
955	6.956674
956	-0.672178
957	-6.159694
958	-1.322449
959	-22.999590
960	3.822010
961	8.731187
962	-3.202706
963	-4.615142
964	-12.659548
965	8.315641
966	7.093661
967	-13.600399
968	34.459553
969	14.625875
970	-6.932228
971	14.345145
972	-7.900431
973	-4.258574
974	-13.765555
975	5.709442
976	-6.387228
977	7.616498
978	-15.299735
979	-6.025683
980	-13.348121
981	-16.952173
982	-20.432798
983	19.460835
984	23.939556
985	-0.486000
986	0.447591
987	5.639638
988	-14.043763
989	-4.179005
990	-10.618963
991	3.662014
992	-18.610899
993	13.707252
994	1.547892
995	1.562620
996	9.841802
997	-14.014604
998	4.503645
999	-2.705271
1000	-0.277433
1001	30.155233
