# Supplementary material for: Short-wavelength-sensitive 2 (Sws2) visual photopigment models combined with atomistic molecular simulations to predict spectral peaks of absorbance
Source: PLoS Comput Biol. 2020 Oct 21;16(10):e1008212. doi: 10.1371/journal.pcbi.1008212 (PMC7605715; doi:10.1371/journal.pcbi.1008212)
Supplement: S1 File — (ZIP) [file pcbi.1008212.s007.zip › S1_File/P-reticulata-SWS2-A-Angles/Torsion2.dat]

0	-0.813918
1	9.252297
2	-1.821279
3	-9.542516
4	13.097730
5	-10.620041
6	-6.841111
7	1.045978
8	5.668426
9	-1.665027
10	-3.564963
11	4.884430
12	-0.159663
13	7.352507
14	12.352159
15	-11.085122
16	9.250056
17	-9.481066
18	-12.003428
19	6.812460
20	11.650503
21	-7.990101
22	-4.832448
23	-1.321836
24	-6.344795
25	4.029177
26	-5.958112
27	-6.573139
28	-6.850059
29	-7.659561
30	2.354685
31	-2.381966
32	-2.839723
33	4.000609
34	11.575746
35	-0.390355
36	9.524167
37	4.963434
38	-0.375360
39	-1.137360
40	-6.886008
41	6.666384
42	-0.694125
43	-19.417728
44	-0.749309
45	-10.178720
46	-3.193948
47	-2.505465
48	-0.076274
49	3.577219
50	-5.760737
51	-2.900755
52	10.041495
53	7.312149
54	6.099214
55	-16.514505
56	13.116640
57	-12.672372
58	-2.158909
59	1.503937
60	-5.337396
61	-0.187937
62	-3.636818
63	-9.027727
64	-9.925450
65	-1.332115
66	-13.008379
67	0.120816
68	1.229778
69	-16.036297
70	9.011887
71	-1.615871
72	9.261873
73	3.869923
74	2.528609
75	8.849413
76	11.128430
77	-2.248202
78	-3.117470
79	0.200313
80	-1.541348
81	10.411008
82	5.404939
83	-1.361613
84	8.529252
85	6.015928
86	2.460407
87	1.324683
88	-7.229180
89	9.218165
90	-5.806890
91	-1.864908
92	-5.714786
93	4.548719
94	-1.388822
95	6.211700
96	15.553131
97	3.262024
98	-1.192454
99	-3.192435
100	2.533917
101	-2.261057
102	-1.343750
103	-9.731793
104	-4.946820
105	9.030128
106	15.459932
107	10.262622
108	4.689476
109	-1.038049
110	-3.342950
111	-0.100851
112	8.996223
113	2.463722
114	8.487535
115	1.194485
116	-2.538755
117	7.774390
118	11.601095
119	4.553564
120	19.962639
121	-3.453277
122	3.266264
123	17.903809
124	-10.613073
125	-4.102877
126	-0.512190
127	-4.282652
128	6.001773
129	-0.862054
130	5.509605
131	-2.744592
132	2.747479
133	-8.403304
134	2.142296
135	4.411711
136	5.825471
137	2.116517
138	6.427293
139	-6.553721
140	1.317208
141	-0.524592
142	-7.883580
143	-9.029443
144	-7.803617
145	8.688549
146	8.784403
147	-5.304369
148	2.023801
149	-7.501714
150	-11.860841
151	-8.911809
152	6.724524
153	0.957434
154	-3.709325
155	0.554145
156	-9.069304
157	-16.302982
158	5.674986
159	3.345740
160	-7.169754
161	1.274451
162	-1.133635
163	-0.624003
164	8.650858
165	-2.830318
166	-5.769845
167	-14.323214
168	-2.664521
169	-5.469346
170	3.560537
171	-4.504746
172	2.865657
173	1.909493
174	8.570791
175	8.858224
176	-2.473143
177	-1.693610
178	4.247777
179	-0.953790
180	9.303335
181	7.995693
182	-3.770851
183	6.747661
184	5.791443
185	-11.632499
186	-9.168935
187	18.688782
188	13.326444
189	4.879498
190	-5.099128
191	-6.877359
192	-14.323570
193	1.994098
194	-16.152374
195	-3.472599
196	14.148232
197	9.437695
198	2.246958
199	-4.825946
200	-6.876982
201	-8.756102
202	0.498108
203	14.103241
204	-2.922626
205	5.937704
206	20.216242
207	-0.472216
208	5.315212
209	-6.079236
210	7.993342
211	16.302696
212	4.289499
213	13.377306
214	-4.237520
215	-0.965542
216	4.734344
217	9.341633
218	-2.348863
219	-3.867553
220	4.128646
221	1.309746
222	3.243088
223	7.646821
224	10.971980
225	-6.557787
226	-3.872069
227	7.928508
228	1.569423
229	-1.159890
230	7.664038
231	16.747953
232	8.552617
233	12.614137
234	-2.553607
235	1.080811
236	-1.724555
237	6.075670
238	-1.417599
239	0.517292
240	-6.789690
241	2.812682
242	3.025321
243	2.706114
244	-0.507076
245	-2.143377
246	-6.782341
247	-1.419814
248	-3.653442
249	6.379895
250	17.437788
251	8.621959
252	1.654521
253	-12.501055
254	-0.341465
255	-14.329620
256	-2.518384
257	6.150747
258	11.113786
259	-4.742373
260	2.181181
261	6.483007
262	-6.044745
263	-6.561464
264	10.823951
265	10.722601
266	-8.147780
267	-8.460530
268	-4.583124
269	-2.045992
270	16.585051
271	-3.749598
272	-4.956334
273	-16.167576
274	1.781204
275	-5.162121
276	-7.835831
277	11.808424
278	-3.830357
279	6.386520
280	-12.865564
281	-17.277773
282	5.729348
283	10.340499
284	-2.665012
285	2.240193
286	2.408342
287	11.975212
288	-2.277746
289	-1.542218
290	10.047871
291	-14.160789
292	-0.166383
293	-0.697808
294	4.495442
295	9.685283
296	-4.329314
297	-2.936826
298	4.205251
299	16.179031
300	7.069072
301	14.254708
302	1.304505
303	3.907152
304	7.386567
305	5.631582
306	-4.899475
307	0.974939
308	5.080022
309	5.337659
310	8.261876
311	14.653848
312	3.235208
313	5.059473
314	5.346523
315	7.496171
316	-12.636806
317	-7.908494
318	5.079796
319	-1.499469
320	-10.885789
321	5.031465
322	-12.880497
323	-5.988423
324	2.071367
325	-8.421701
326	-0.655564
327	-3.199888
328	2.451648
329	-3.568173
330	5.041536
331	5.313303
332	-10.493691
333	1.916140
334	-4.951981
335	-5.203951
336	-7.395564
337	-5.465291
338	-3.123791
339	1.207122
340	13.713703
341	7.096660
342	-1.869606
343	7.242233
344	4.655929
345	-21.825926
346	5.755115
347	-12.509047
348	-9.199305
349	-2.595723
350	3.181265
351	-3.616286
352	7.280160
353	-2.604910
354	0.421863
355	-4.062117
356	0.365294
357	14.392580
358	-2.373832
359	-1.627217
360	0.289365
361	0.742423
362	4.168614
363	-3.640194
364	2.612958
365	0.056309
366	10.538763
367	12.372973
368	2.048985
369	2.030288
370	4.660576
371	-1.941099
372	-17.434484
373	-7.169018
374	-1.692527
375	8.751785
376	-8.026171
377	-2.620600
378	2.321502
379	10.980027
380	-11.808420
381	11.637123
382	10.130345
383	9.009155
384	-3.215935
385	-1.442022
386	2.074600
387	-10.345494
388	8.005524
389	11.299587
390	-8.344700
391	1.742047
392	-2.042389
393	-11.181513
394	-1.690542
395	-0.857153
396	-3.163476
397	4.765919
398	-1.435182
399	5.918018
400	-10.479376
401	-9.341877
402	-10.151880
403	10.587657
404	5.566339
405	19.345272
406	9.280081
407	0.910112
408	-2.600049
409	-1.559162
410	2.448730
411	8.885059
412	5.817672
413	-5.795182
414	8.751943
415	0.750780
416	-4.182868
417	-3.333759
418	-4.665938
419	-1.588591
420	-8.150673
421	6.397580
422	-4.876312
423	8.086063
424	4.691034
425	3.064226
426	11.829226
427	8.567444
428	-13.972006
429	3.102312
430	4.753815
431	1.021274
432	5.962410
433	8.884809
434	5.422061
435	8.304462
436	-11.999541
437	-1.258665
438	-4.366032
439	-11.194372
440	-2.940154
441	-2.780311
442	-6.052327
443	-15.829741
444	-18.545959
445	9.137213
446	3.208253
447	7.286486
448	2.008178
449	-7.048561
450	15.215137
451	-12.203409
452	2.941076
453	-4.758183
454	0.762697
455	6.211273
456	-4.956766
457	8.819226
458	-3.760267
459	-2.372318
460	9.045998
461	-5.297172
462	-6.684329
463	-8.227009
464	1.773435
465	13.484004
466	12.612045
467	4.476688
468	-6.663524
469	-2.926751
470	11.930524
471	2.940808
472	2.403066
473	3.735052
474	-14.434774
475	-1.254922
476	-2.762514
477	14.102795
478	-0.332945
479	4.006231
480	10.658201
481	-3.679267
482	-4.043660
483	-4.023451
484	4.939710
485	-0.274918
486	4.926008
487	-2.569612
488	3.144579
489	-11.539836
490	-4.821301
491	-5.339915
492	-4.659750
493	11.194449
494	-15.903971
495	-3.851660
496	-0.493487
497	5.242010
498	-3.150115
499	-3.156717
500	-10.163216
501	15.191166
502	9.814960
503	7.541089
504	-3.323616
505	-2.015372
506	-0.834130
507	5.672030
508	-5.128224
509	-11.533529
510	6.561733
511	3.192025
512	3.894771
513	-14.815771
514	-16.152027
515	-9.119179
516	-7.370405
517	-5.055022
518	12.829289
519	2.760619
520	-13.254988
521	-4.939207
522	0.575170
523	-2.140796
524	2.489269
525	7.202439
526	4.438455
527	4.974845
528	17.776215
529	6.771274
530	4.486123
531	1.406096
532	-7.584023
533	10.963154
534	11.145683
535	10.537724
536	-2.691085
537	5.751191
538	-2.721233
539	6.688584
540	-5.030673
541	-9.890272
542	-14.368604
543	14.683555
544	9.598940
545	-4.292152
546	-20.801985
547	3.312291
548	11.787234
549	-5.254773
550	-1.466746
551	3.341068
552	-8.898272
553	-11.283322
554	-4.545305
555	-0.788945
556	-2.402246
557	11.458400
558	1.638298
559	4.217078
560	4.524161
561	-5.438449
562	5.008988
563	-9.389411
564	-7.784958
565	2.270768
566	-9.456437
567	-14.718989
568	-7.093049
569	12.807322
570	7.979002
571	7.420729
572	-2.371801
573	-4.016998
574	8.693827
575	-6.613255
576	-2.739082
577	7.553389
578	4.149945
579	5.018760
580	4.972760
581	-4.005573
582	-7.626809
583	4.283242
584	-16.878847
585	-11.403627
586	-0.201292
587	-9.176668
588	-6.696581
589	7.947222
590	-18.746592
591	-5.029431
592	7.867378
593	6.944587
594	0.232517
595	-0.680167
596	-8.401356
597	-5.750189
598	-9.127861
599	7.526510
600	4.985605
601	5.817927
602	-30.584215
603	-4.664836
604	-8.534931
605	0.999394
606	-11.663437
607	14.698006
608	4.124752
609	-20.053118
610	-0.716150
611	1.849203
612	4.691591
613	3.242511
614	6.870348
615	-6.387459
616	-19.613197
617	-8.599365
618	-9.498751
619	-10.699213
620	-3.635224
621	8.037381
622	7.994322
623	-6.378971
624	-5.290594
625	2.079412
626	-14.564836
627	-2.584731
628	3.336426
629	6.272883
630	-3.238713
631	-0.336994
632	-2.379461
633	-0.420266
634	-7.213988
635	4.163191
636	7.787868
637	6.142445
638	-3.675811
639	-5.372383
640	10.817750
641	-0.329336
642	-10.646235
643	-7.955836
644	11.140458
645	-17.082129
646	-4.179090
647	-11.872027
648	3.033325
649	1.359775
650	-4.212726
651	2.600962
652	-6.454467
653	-2.950465
654	8.333057
655	-3.560422
656	6.821977
657	-12.044000
658	-10.207065
659	-1.357960
660	6.608384
661	1.269329
662	11.803699
663	17.228800
664	-3.090562
665	5.997815
666	1.594048
667	-13.128051
668	-6.724972
669	-5.982391
670	4.239062
671	-3.948852
672	-3.039522
673	7.320512
674	-1.517424
675	-3.115885
676	-1.955299
677	-3.473402
678	1.033558
679	0.294982
680	-7.750886
681	3.053564
682	5.532495
683	-9.514934
684	7.913518
685	-10.162807
686	3.529397
687	3.721908
688	10.931463
689	-14.717760
690	12.209777
691	-12.159671
692	2.933563
693	-4.185318
694	-5.975658
695	-2.009268
696	-7.708821
697	-10.323025
698	14.708143
699	-0.992741
700	8.313404
701	-9.058556
702	-7.337279
703	-6.821966
704	10.051889
705	-6.018887
706	5.594803
707	-1.976954
708	2.857698
709	-8.556546
710	10.481084
711	8.233287
712	-6.863723
713	-6.882058
714	-2.533686
715	12.475677
716	12.775348
717	-2.400141
718	1.814437
719	5.399008
720	4.528596
721	-0.162660
722	-0.199396
723	2.524389
724	-4.671257
725	-7.161379
726	5.221056
727	-2.918701
728	5.295726
729	4.211594
730	-6.100066
731	-18.940411
732	-11.481275
733	-0.300292
734	-6.047373
735	3.849571
736	1.654861
737	19.686464
738	3.468192
739	9.331120
740	-0.334651
741	4.102745
742	16.375654
743	9.617103
744	3.023836
745	6.544953
746	-10.890644
747	3.413295
748	0.971469
749	15.320987
750	5.891132
751	3.765865
752	-0.747106
753	-3.646277
754	11.558781
755	1.709664
756	-20.259686
757	-13.037047
758	-5.455005
759	0.411886
760	5.461353
761	20.028955
762	-4.428873
763	1.220846
764	3.958604
765	4.572090
766	-6.199833
767	4.455306
768	-8.543828
769	4.656859
770	-0.752392
771	-2.097996
772	-3.136774
773	-8.562534
774	-10.049456
775	7.836811
776	5.382511
777	-0.493603
778	5.204420
779	2.879233
780	-3.536350
781	0.373061
782	2.772927
783	5.873230
784	-6.217377
785	-5.972475
786	6.330516
787	14.631691
788	9.323725
789	-5.023931
790	-13.317292
791	-1.964372
792	-4.892076
793	-4.711894
794	6.870374
795	14.365286
796	-9.172265
797	15.227180
798	2.625896
799	7.482219
800	-8.418175
801	24.085663
802	-9.992459
803	-3.914639
804	1.442746
805	-1.703668
806	4.412817
807	-2.645785
808	-6.327331
809	-0.452891
810	3.558054
811	-6.389349
812	1.279847
813	-9.635867
814	1.874333
815	-7.549831
816	-12.719151
817	-1.879041
818	-7.778700
819	-8.224340
820	3.975109
821	-0.975803
822	-12.049022
823	-3.420348
824	3.425740
825	5.038035
826	-2.682217
827	8.377684
828	18.040838
829	0.145522
830	-12.553354
831	-3.093404
832	3.492519
833	7.062061
834	-5.848812
835	-10.634889
836	12.154077
837	-3.399289
838	-8.875051
839	8.556617
840	9.384347
841	3.055905
842	4.159923
843	-6.990212
844	-11.676486
845	5.511246
846	8.181199
847	-9.964805
848	-12.664825
849	8.628667
850	8.105758
851	0.321381
852	3.305664
853	2.483183
854	2.642293
855	-16.624859
856	-0.711478
857	-9.656138
858	0.090424
859	-0.547949
860	-15.745477
861	0.991992
862	5.066758
863	4.282085
864	4.983418
865	12.184706
866	-8.153584
867	3.484601
868	2.623667
869	1.738858
870	1.134073
871	10.796291
872	3.788655
873	-0.298685
874	-4.025925
875	0.916770
876	-2.591305
877	-8.924475
878	-3.967775
879	-14.942556
880	-1.300505
881	7.690670
882	-4.129734
883	6.743364
884	-3.781659
885	0.419205
886	-3.259879
887	-8.225827
888	0.583096
889	2.120128
890	-6.866593
891	0.358806
892	22.312941
893	-0.325749
894	-3.104978
895	9.181975
896	-0.794517
897	3.363254
898	8.060882
899	-8.149347
900	-2.037428
901	8.335869
902	-17.406559
903	-6.455299
904	5.652380
905	3.978832
906	-12.847772
907	-7.346769
908	4.850407
909	-8.012148
910	-3.710469
911	4.739347
912	-9.412839
913	3.854526
914	-0.161279
915	-6.277557
916	7.266077
917	-2.375683
918	-4.834068
919	-9.700087
920	-16.656010
921	-12.939981
922	12.818889
923	-12.639367
924	-5.748056
925	-5.239807
926	16.573717
927	-3.696388
928	-9.106382
929	-6.839739
930	-4.579123
931	0.755785
932	4.443707
933	-12.096260
934	-2.060812
935	6.805025
936	5.828215
937	-13.812006
938	10.790279
939	-3.151953
940	3.625758
941	-5.103006
942	-4.389390
943	-4.650211
944	-1.357028
945	7.361855
946	-8.865584
947	4.177960
948	-17.109341
949	-8.266215
950	-6.389492
951	11.669316
952	-6.746947
953	7.436353
954	9.292794
955	-7.317134
956	-10.431870
957	0.177259
958	-12.805340
959	-2.723226
960	-0.331830
961	-2.855724
962	-6.683815
963	-1.237698
964	2.159540
965	1.009219
966	-5.298889
967	-4.267575
968	-7.909134
969	-0.578193
970	0.141965
971	-0.993473
972	-14.255879
973	-5.935683
974	-7.020471
975	-2.673544
976	3.483407
977	10.135816
978	1.719653
979	9.414459
980	1.422960
981	-2.211515
982	-1.956494
983	-9.774742
984	8.982837
985	5.759870
986	-2.205277
987	1.099306
988	-0.419981
989	23.327707
990	1.962272
991	-1.984555
992	7.339992
993	7.354363
994	0.508476
995	9.011642
996	-0.362689
997	4.435834
998	-9.829382
999	7.192662
1000	21.617226
1001	10.587033
