# Supplementary material for: Short-wavelength-sensitive 2 (Sws2) visual photopigment models combined with atomistic molecular simulations to predict spectral peaks of absorbance
Source: PLoS Comput Biol. 2020 Oct 21;16(10):e1008212. doi: 10.1371/journal.pcbi.1008212 (PMC7605715; doi:10.1371/journal.pcbi.1008212)
Supplement: S1 File — (ZIP) [file pcbi.1008212.s007.zip › S1_File/P-reticulata-SWS2-A-Angles/Torsion7.dat]

0	-59.632236
1	-72.237206
2	-65.270584
3	-62.003624
4	-57.483799
5	-66.567467
6	-67.981499
7	-76.279839
8	-67.732117
9	-64.203651
10	-60.725941
11	-62.292084
12	-76.919029
13	-87.626190
14	-68.220436
15	-83.285988
16	-59.616425
17	-60.970695
18	-69.936165
19	-61.217770
20	-71.016838
21	-73.473984
22	-66.489822
23	-59.419613
24	-50.902203
25	-76.857788
26	-73.171478
27	-78.125481
28	-67.884491
29	-70.280907
30	-75.920242
31	-76.807976
32	-72.462242
33	-63.979244
34	-71.186043
35	-68.574135
36	-68.101814
37	-66.643990
38	-76.063171
39	-68.867699
40	-69.691566
41	-68.244987
42	-70.739777
43	-70.007538
44	-78.773293
45	-77.021362
46	-64.798256
47	-62.628738
48	-64.897079
49	-74.692055
50	-55.814735
51	-50.272797
52	-57.935474
53	-73.575577
54	-63.359055
55	-69.003922
56	-63.787697
57	-69.195671
58	-56.656746
59	-52.770142
60	-80.103554
61	-58.752304
62	-63.735497
63	-67.045319
64	-55.773899
65	-58.595913
66	-59.946766
67	-49.985527
68	-70.501602
69	-64.113708
70	-55.816952
71	-69.929123
72	-65.519524
73	-71.054588
74	-62.911789
75	-61.866886
76	-52.748089
77	-59.971302
78	-67.294273
79	-64.499260
80	-58.857822
81	-50.933979
82	-53.838715
83	-59.664871
84	-77.844589
85	-46.672367
86	-62.722954
87	-57.253563
88	-72.274193
89	-46.799725
90	-66.339882
91	-68.375641
92	-63.727135
93	-52.194004
94	-60.711926
95	-61.528851
96	-56.586540
97	-49.241188
98	-62.626053
99	-61.352825
100	-60.634205
101	-54.227032
102	-61.041565
103	-60.882450
104	-70.987625
105	-56.662113
106	-80.240486
107	-67.108650
108	-59.998650
109	-70.047943
110	-61.765743
111	-60.807350
112	-62.895416
113	-62.067501
114	-72.363983
115	-72.352814
116	-64.330101
117	-63.806351
118	-52.273281
119	-63.177429
120	-66.194359
121	-59.738468
122	-68.310127
123	-60.098850
124	-56.697983
125	-60.935204
126	-73.777061
127	-54.323963
128	-81.424873
129	-72.979500
130	-69.730080
131	-74.083511
132	-68.864944
133	-59.486004
134	-70.314331
135	-56.535286
136	-68.375839
137	-50.327293
138	-64.885429
139	-59.444031
140	-55.818996
141	-79.403191
142	-63.767105
143	-66.273064
144	-61.100983
145	-65.011581
146	-49.203789
147	-55.334709
148	-61.866673
149	-56.730885
150	-69.680283
151	-75.592888
152	-69.109848
153	-68.028000
154	-62.092274
155	-68.044594
156	-66.640137
157	-62.892246
158	-60.300026
159	-72.501854
160	-69.898842
161	-65.549599
162	-70.901817
163	-57.846886
164	-49.395638
165	-65.994331
166	-71.706795
167	-64.068604
168	-69.126709
169	-62.825050
170	-56.656586
171	-70.415390
172	-73.140160
173	-68.603294
174	-66.633286
175	-68.624863
176	-52.189228
177	-54.053959
178	-68.058739
179	-69.006805
180	-53.171844
181	-53.879486
182	-65.863197
183	-65.488464
184	-74.623230
185	-57.599537
186	-68.962715
187	-60.360104
188	-58.878941
189	-62.924217
190	-58.997425
191	-55.989155
192	-57.346951
193	-60.160397
194	-73.540840
195	-67.413925
196	-57.303249
197	-67.090469
198	-52.778774
199	-59.731567
200	-55.932602
201	-50.959606
202	-52.662380
203	-78.302750
204	-86.981522
205	-73.636208
206	-73.935753
207	-67.663040
208	-69.389763
209	-62.019394
210	-64.649406
211	-80.902542
212	-51.520248
213	-61.165512
214	-67.441711
215	-36.952267
216	-52.040825
217	-66.422325
218	-60.594563
219	-71.826241
220	-64.159500
221	-62.532036
222	-50.015327
223	-60.732418
224	-66.508881
225	-57.134720
226	-61.993401
227	-60.293625
228	-76.123886
229	-56.153027
230	-60.583580
231	-72.714600
232	-58.530521
233	-71.859825
234	-67.285034
235	-57.427330
236	-72.217239
237	-71.531929
238	-70.984818
239	-95.158493
240	-74.419357
241	-63.180412
242	-63.129951
243	-67.408249
244	-60.037834
245	-66.985313
246	-56.793873
247	-67.982346
248	-74.767677
249	-67.875198
250	-70.856918
251	-66.923592
252	-68.671692
253	-68.428116
254	-62.277817
255	-70.844032
256	-66.851898
257	-55.841553
258	-54.315243
259	-52.340477
260	-54.642086
261	-74.410507
262	-65.246696
263	-66.091354
264	-80.588272
265	-67.502480
266	-62.038193
267	-75.781891
268	-60.373783
269	-54.077888
270	-51.186722
271	-59.107643
272	-60.020485
273	-74.811882
274	-66.259750
275	-77.181099
276	-61.089733
277	-67.084000
278	-55.820404
279	-63.858582
280	-74.646103
281	-49.492043
282	-67.810020
283	-57.486950
284	-62.361580
285	-57.221622
286	-49.052341
287	-62.760586
288	-75.246475
289	-70.884865
290	-53.167755
291	-59.518173
292	-48.515659
293	-60.568371
294	-51.216881
295	-55.570156
296	-63.322807
297	-70.688538
298	-54.554001
299	-58.344864
300	-89.091766
301	-61.749748
302	-60.294342
303	-65.067574
304	-84.420906
305	-84.750206
306	-74.854309
307	-59.481487
308	-44.266407
309	-44.429131
310	-54.848972
311	-61.621941
312	-55.601650
313	-59.505791
314	-64.488930
315	-68.924210
316	-53.748402
317	-56.715664
318	-47.330158
319	-63.669086
320	-76.201721
321	-68.494797
322	-61.467632
323	-55.081181
324	-62.912949
325	-52.449341
326	-82.856102
327	-67.290451
328	-61.723900
329	-65.871819
330	-71.850883
331	-64.997337
332	-56.176308
333	-66.356705
334	-55.328423
335	-57.814934
336	-59.438000
337	-64.084129
338	-58.315636
339	-82.308937
340	-62.900517
341	-68.455513
342	-63.484287
343	-61.208447
344	-61.826942
345	-70.422791
346	-59.232273
347	-67.609291
348	-70.233124
349	-65.613800
350	-80.709816
351	-76.490929
352	-60.522373
353	-58.025078
354	-74.354126
355	-73.195297
356	-72.838539
357	-61.363232
358	-70.248932
359	-68.960152
360	-69.765663
361	-68.715652
362	-53.476151
363	-64.706367
364	-70.395454
365	-59.048241
366	-72.110153
367	-77.599548
368	-57.989918
369	-61.986111
370	-77.138130
371	-60.066124
372	-61.354191
373	-72.971863
374	-64.215340
375	-48.577957
376	-74.587013
377	-78.942863
378	-64.822380
379	-69.123123
380	-49.682728
381	-59.182823
382	-70.882324
383	-57.082253
384	-62.576870
385	-72.500717
386	-66.208397
387	-75.458557
388	-56.080189
389	-73.062004
390	-66.307182
391	-74.389931
392	-72.344818
393	-63.031113
394	-70.248878
395	-73.682083
396	-71.270821
397	-67.865280
398	-79.467331
399	-54.615101
400	-70.123978
401	-65.120552
402	-54.196087
403	-50.850754
404	-59.911263
405	-65.722649
406	-58.188484
407	-63.561646
408	-60.362160
409	-64.856468
410	-62.676903
411	-60.321877
412	-58.394447
413	-57.217701
414	-76.220406
415	-51.387321
416	-54.985352
417	-63.632774
418	-76.703148
419	-53.664562
420	-55.002785
421	-54.305050
422	-69.280769
423	-68.493217
424	-74.861839
425	-59.280605
426	-55.637875
427	-69.105942
428	-77.992172
429	-55.420177
430	-64.302254
431	-54.005932
432	-70.550873
433	-69.379120
434	-67.427574
435	-54.178955
436	-76.127663
437	-62.631054
438	-61.856270
439	-56.398693
440	-71.700211
441	-65.750648
442	-58.739143
443	-64.418724
444	-59.250496
445	-61.367733
446	-72.276230
447	-53.708683
448	-60.593525
449	-59.202084
450	-56.617725
451	-68.496880
452	-62.987720
453	-57.335529
454	-60.463364
455	-66.921295
456	-72.354355
457	-60.028667
458	-50.031033
459	-65.311974
460	-73.352432
461	-60.039059
462	-67.103798
463	-79.765327
464	-66.240105
465	-67.991814
466	-62.658550
467	-64.875412
468	-55.501682
469	-63.315754
470	-54.800228
471	-54.826984
472	-64.133896
473	-63.741650
474	-59.971733
475	-71.115509
476	-60.561554
477	-54.113983
478	-53.570873
479	-64.555847
480	-67.055595
481	-73.391312
482	-62.450676
483	-64.753792
484	-62.807587
485	-56.352654
486	-45.230148
487	-60.813309
488	-63.761868
489	-83.907143
490	-55.515976
491	-66.125511
492	-60.991344
493	-69.289520
494	-53.482285
495	-71.739586
496	-79.091454
497	-54.178902
498	-51.261238
499	-57.302364
500	-67.750519
501	-58.241093
502	-41.565819
503	-67.036522
504	-62.406464
505	-60.373287
506	-65.086029
507	-49.340599
508	-77.524551
509	-67.408920
510	-74.603554
511	-48.619270
512	-64.841354
513	-59.774059
514	-58.158051
515	-62.284187
516	-76.068619
517	-66.439926
518	-61.937469
519	-59.776981
520	-50.704659
521	-49.077427
522	-51.318592
523	-65.062477
524	-69.500580
525	-63.282047
526	-70.154526
527	-75.395515
528	-64.819046
529	-61.263432
530	-69.409584
531	-58.204971
532	-65.484184
533	-65.354561
534	-65.312408
535	-63.542645
536	-46.025696
537	-69.027443
538	-49.339577
539	-47.436333
540	-64.023941
541	-80.060219
542	-59.109985
543	-48.364998
544	-66.902557
545	-74.483734
546	-59.721684
547	-66.626129
548	-57.812920
549	-54.216042
550	-60.760612
551	-62.271996
552	-63.864922
553	-65.123497
554	-64.426636
555	-75.648659
556	-57.384037
557	-75.419296
558	-63.052372
559	-53.165672
560	-62.479088
561	-42.277252
562	-57.180397
563	-71.752235
564	-57.905952
565	-52.360901
566	-41.124264
567	-64.362305
568	-68.285233
569	-85.437088
570	-69.025429
571	-59.023666
572	-72.749763
573	-71.116745
574	-65.684967
575	-75.815331
576	-64.762825
577	-57.840034
578	-79.096626
579	-64.042572
580	-49.731422
581	-68.524521
582	-62.390171
583	-57.840164
584	-51.698948
585	-80.793007
586	-52.719646
587	-59.941807
588	-53.325653
589	-58.240929
590	-55.863579
591	-62.210766
592	-68.346970
593	-66.394180
594	-73.795258
595	-48.372604
596	-56.361656
597	-52.757710
598	-55.901848
599	-62.361706
600	-51.168896
601	-70.609695
602	-70.974167
603	-58.214077
604	-79.768532
605	-56.780472
606	-65.355301
607	-65.902748
608	-72.082733
609	-64.315933
610	-74.754829
611	-70.941330
612	-54.247276
613	-54.124737
614	-60.195011
615	-69.231102
616	-55.342613
617	-63.180923
618	-56.178585
619	-76.225655
620	-68.053177
621	-70.715965
622	-72.244667
623	60.657532
624	-72.595261
625	-61.481049
626	-56.735886
627	-64.884735
628	-68.156342
629	-69.940453
630	-83.942688
631	-62.895237
632	-67.675758
633	-54.444466
634	-62.960529
635	-71.052055
636	-49.704014
637	-85.007256
638	-62.376282
639	-67.685371
640	-63.630173
641	-54.627235
642	-59.435440
643	-61.580780
644	-71.107040
645	-51.977936
646	-74.037506
647	-70.047279
648	-59.724689
649	-71.845848
650	-79.555901
651	-55.581482
652	-58.836781
653	-58.086483
654	-61.427998
655	-50.888145
656	-69.935036
657	-61.383053
658	-59.096443
659	-61.214458
660	-55.290722
661	-73.240341
662	-60.433453
663	-56.527481
664	-64.195404
665	-48.710716
666	-61.057869
667	-73.326057
668	-74.917702
669	-44.363197
670	-67.727402
671	-70.278175
672	-77.945297
673	-71.370293
674	-72.421684
675	-55.654179
676	-60.407196
677	-68.645821
678	-54.345814
679	-56.489323
680	-70.186966
681	-62.423649
682	-57.694046
683	-63.144131
684	-60.469086
685	-65.894882
686	-65.288704
687	-68.999687
688	-56.595257
689	-68.786507
690	-65.805679
691	-63.299953
692	-69.811951
693	-62.052917
694	-69.168686
695	-60.521481
696	-66.599838
697	-68.049332
698	-67.690605
699	-61.174728
700	-72.936333
701	-55.351593
702	-68.416260
703	-68.033226
704	-69.709625
705	-60.484673
706	-61.922989
707	-62.193226
708	-55.026833
709	-67.286758
710	-72.403206
711	-52.942844
712	-53.736267
713	-71.346382
714	-63.668472
715	-54.587646
716	-59.987167
717	-52.718651
718	-67.148933
719	-60.603115
720	-71.424782
721	-57.562054
722	-51.839066
723	-57.454929
724	-72.304237
725	-68.183464
726	-55.922920
727	-74.218353
728	-60.972218
729	-72.243423
730	-63.375599
731	-56.044052
732	-69.807953
733	-65.645355
734	-73.896919
735	-67.040810
736	-60.220715
737	-71.085747
738	-61.480316
739	-57.692532
740	-72.216728
741	-52.565914
742	-58.493233
743	-68.497864
744	-63.756496
745	-62.763969
746	-56.700535
747	-69.762138
748	-52.379021
749	-71.598900
750	-59.152840
751	-57.204945
752	-64.831352
753	-53.877430
754	-36.420410
755	-67.489021
756	-66.157349
757	-57.670429
758	-44.723419
759	-68.602432
760	-64.695839
761	-66.723976
762	-55.267033
763	-51.031590
764	-72.904221
765	-55.057854
766	-69.691101
767	-59.340641
768	-63.564350
769	-44.771767
770	-70.781189
771	-58.424160
772	-41.785496
773	-68.013077
774	-65.475517
775	-73.890533
776	-47.429245
777	-65.739456
778	-66.467377
779	-59.854958
780	-47.095924
781	-54.421162
782	-55.098854
783	-63.092255
784	-54.743385
785	-63.625671
786	-35.858650
787	-61.995010
788	-67.745911
789	-72.488686
790	-54.878735
791	-50.103615
792	-69.906975
793	-46.579353
794	-66.181137
795	-60.182114
796	-60.764191
797	-68.734741
798	-69.755539
799	-63.157375
800	-70.683891
801	-86.156761
802	-62.464130
803	-65.459740
804	-61.612438
805	-67.904816
806	-56.766254
807	-59.192715
808	-62.759079
809	-73.832611
810	-62.133274
811	-76.096153
812	-52.013939
813	-55.628471
814	-45.467735
815	-73.218956
816	-66.561714
817	-75.589439
818	-56.491863
819	-58.221107
820	-63.172565
821	-69.799126
822	-60.255013
823	-63.638260
824	-66.120598
825	-62.936451
826	-67.850685
827	-56.254757
828	-56.815727
829	-66.592918
830	-73.255051
831	-61.065155
832	-70.723763
833	-87.945618
834	-67.109543
835	-49.019638
836	-74.544044
837	-46.930153
838	-69.187630
839	-60.757950
840	-66.728188
841	-62.993279
842	-61.205013
843	-68.052727
844	-56.853409
845	-61.636059
846	-69.839951
847	-59.626301
848	-66.198944
849	-65.995117
850	-42.844280
851	-70.833633
852	-66.244003
853	-68.624870
854	-71.329285
855	-64.628532
856	-61.880341
857	-57.443203
858	-58.133400
859	-63.363934
860	-70.083199
861	-73.406662
862	-79.062798
863	-64.785858
864	-76.363190
865	-59.981499
866	-53.313618
867	-59.926857
868	-68.860939
869	-73.640259
870	-60.658726
871	-74.678329
872	-68.540398
873	-48.669930
874	-78.815697
875	-54.401112
876	-56.573223
877	-61.603371
878	-60.531044
879	-71.841217
880	-78.882622
881	-69.770882
882	-52.898655
883	-72.228058
884	-75.631157
885	-65.424019
886	-76.523903
887	-69.104355
888	-56.298729
889	-80.270020
890	-72.661079
891	-61.334538
892	-70.293152
893	-64.843513
894	-61.281136
895	-63.911720
896	-66.625420
897	-62.075409
898	-55.210018
899	-72.391808
900	-67.342621
901	-66.948914
902	-57.908966
903	-64.332169
904	-71.579254
905	-68.153595
906	-65.039734
907	-50.048775
908	-70.659828
909	-64.608253
910	-80.273361
911	-71.705734
912	-68.240021
913	-66.394211
914	-64.045631
915	-71.850105
916	-61.929470
917	-54.267097
918	-60.617573
919	-78.513138
920	-56.159462
921	-66.749046
922	-49.117111
923	-57.307812
924	-54.957344
925	-52.101562
926	-63.880131
927	-65.050369
928	-40.329369
929	-55.001881
930	-59.753151
931	-69.350243
932	-65.498619
933	-57.862480
934	-66.754601
935	-66.334274
936	-75.856117
937	-78.176720
938	-60.930691
939	-65.578133
940	-75.372345
941	-74.688469
942	-73.067230
943	-60.694836
944	-72.174744
945	-53.124783
946	-72.933662
947	-67.415031
948	-74.370056
949	-61.170265
950	-73.167198
951	-47.391689
952	-69.293343
953	-70.768425
954	-67.060814
955	-60.284576
956	-64.355614
957	-81.978188
958	-79.373528
959	-71.427788
960	-78.937698
961	-69.738304
962	-50.543697
963	-60.579803
964	-67.027649
965	-60.078049
966	-66.589790
967	-76.974251
968	-54.117798
969	-73.118973
970	-61.852917
971	-66.691986
972	-66.412315
973	-66.496460
974	-72.125824
975	-81.737503
976	-59.207039
977	-51.087273
978	-74.122116
979	-70.198265
980	-62.425034
981	-77.922867
982	-66.392654
983	-58.774803
984	-67.095894
985	-66.920761
986	-58.719341
987	-56.233101
988	-74.324409
989	-65.849907
990	-75.978432
991	-65.128136
992	-68.088776
993	-56.983334
994	-75.863457
995	-73.847450
996	-61.417587
997	-69.796745
998	-63.495590
999	-56.669266
1000	-58.216080
1001	-63.185745
