# Supplementary material for: Short-wavelength-sensitive 2 (Sws2) visual photopigment models combined with atomistic molecular simulations to predict spectral peaks of absorbance
Source: PLoS Comput Biol. 2020 Oct 21;16(10):e1008212. doi: 10.1371/journal.pcbi.1008212 (PMC7605715; doi:10.1371/journal.pcbi.1008212)
Supplement: S1 File — (ZIP) [file pcbi.1008212.s007.zip › S1_File/P-reticulata-SWS2-A-Angles/Torsion15.dat]

0	3.448872
1	14.234584
2	-8.913982
3	-1.684217
4	5.866200
5	-1.105245
6	9.113477
7	-7.201873
8	1.372861
9	-1.105274
10	9.034545
11	11.474810
12	11.596633
13	7.738133
14	0.516384
15	7.507493
16	-15.129187
17	10.725374
18	10.894388
19	5.204680
20	5.734491
21	3.037586
22	-7.566474
23	-5.003535
24	0.408388
25	5.771214
26	11.199649
27	5.035911
28	2.535140
29	-1.947368
30	3.694356
31	5.454138
32	1.483662
33	0.870730
34	-4.961987
35	-5.881227
36	-5.973236
37	3.582521
38	0.300941
39	-1.933192
40	-5.511012
41	-0.903694
42	-8.952651
43	-9.617425
44	-6.579130
45	12.819536
46	-0.572159
47	10.114905
48	-6.618019
49	0.774415
50	3.389686
51	-2.265736
52	5.542087
53	3.526424
54	5.930480
55	-6.006423
56	9.452703
57	-2.835150
58	9.724978
59	5.805850
60	7.920656
61	-9.905327
62	1.475499
63	2.253587
64	3.877553
65	1.837278
66	-13.991109
67	1.822694
68	7.362361
69	-0.386401
70	-1.179630
71	7.422241
72	-1.368304
73	9.364523
74	9.034451
75	-2.988633
76	9.143358
77	12.922799
78	12.783033
79	7.314710
80	-20.226469
81	10.908252
82	0.824677
83	16.219803
84	-7.874124
85	-6.839679
86	-2.057409
87	-6.164197
88	7.855000
89	0.957400
90	-0.057473
91	-12.028232
92	9.060026
93	0.809621
94	1.278776
95	10.584414
96	16.372414
97	-8.903316
98	-2.927166
99	-0.057956
100	-10.361650
101	8.451777
102	3.225980
103	13.281501
104	5.675128
105	-5.164632
106	-1.535137
107	11.263609
108	0.352881
109	9.119951
110	-1.543444
111	1.474570
112	10.127427
113	-1.322578
114	1.021392
115	-0.203534
116	5.986356
117	4.266348
118	4.516546
119	-0.461994
120	-1.266287
121	16.684685
122	-3.154943
123	11.289377
124	7.370356
125	3.491964
126	12.324161
127	-13.194138
128	8.371441
129	16.219978
130	-0.341055
131	0.818554
132	8.041340
133	-2.328139
134	6.973217
135	6.736974
136	10.990690
137	6.282978
138	-7.288475
139	-1.114603
140	2.278808
141	-1.565174
142	1.716239
143	1.283345
144	2.525557
145	0.155700
146	2.684220
147	5.627045
148	0.730536
149	1.631120
150	3.100075
151	3.978682
152	-3.512691
153	5.117918
154	7.754654
155	8.272577
156	7.496570
157	1.610568
158	10.757449
159	-1.769718
160	18.770784
161	9.470327
162	5.406780
163	4.042250
164	-1.151685
165	6.391465
166	0.773465
167	-0.716469
168	7.964032
169	-2.693312
170	7.325785
171	-9.559638
172	4.537527
173	11.521339
174	-3.096869
175	9.331331
176	2.568164
177	-7.197735
178	-4.189586
179	4.617919
180	-8.212428
181	6.101614
182	8.091745
183	-4.927273
184	-1.927780
185	1.522547
186	1.629719
187	11.151507
188	2.907838
189	8.267359
190	7.640105
191	3.992134
192	0.653844
193	-0.441872
194	8.158978
195	4.494300
196	0.111325
197	-4.832970
198	3.425801
199	-0.974065
200	16.776184
201	1.105076
202	7.743591
203	5.097587
204	-3.615826
205	-2.835181
206	-4.106627
207	8.949651
208	1.263386
209	15.765488
210	-1.438255
211	-4.183545
212	11.337565
213	-3.248037
214	-4.391941
215	-6.618107
216	3.132572
217	-14.811822
218	-0.559862
219	16.588791
220	-4.574461
221	8.842847
222	2.197197
223	6.744676
224	3.218017
225	-3.549108
226	-0.268274
227	8.285634
228	11.530857
229	0.107086
230	-5.561498
231	3.307870
232	-0.612038
233	7.811979
234	3.860161
235	-4.010081
236	-9.258556
237	1.629233
238	7.941029
239	4.241903
240	7.054727
241	8.431799
242	10.007403
243	-14.854084
244	-13.557515
245	2.800790
246	3.933263
247	7.949919
248	11.064558
249	-6.153062
250	12.691068
251	0.394532
252	5.650272
253	4.478911
254	5.221217
255	4.542473
256	-0.337091
257	-8.961869
258	0.734423
259	22.065907
260	-8.706103
261	-3.869939
262	8.492901
263	4.895393
264	14.306543
265	1.768920
266	5.416736
267	-1.389169
268	-1.379411
269	5.378551
270	2.921685
271	0.321234
272	1.464033
273	7.872050
274	16.054602
275	3.293167
276	7.064747
277	7.421729
278	3.894970
279	6.384455
280	1.692660
281	2.053938
282	0.654361
283	-7.414819
284	3.894241
285	3.031240
286	-5.535384
287	1.252811
288	13.475348
289	-2.239609
290	6.823237
291	-4.349066
292	8.470227
293	8.526512
294	-5.482965
295	-1.520099
296	8.096906
297	-8.714297
298	-2.071759
299	-5.659593
300	-2.527798
301	9.405840
302	2.130224
303	-1.939213
304	3.457429
305	11.394373
306	3.657277
307	-6.072236
308	-1.534127
309	-7.925336
310	8.791458
311	3.732502
312	2.410975
313	11.097178
314	6.543624
315	6.919667
316	7.455150
317	-2.858205
318	-8.722013
319	11.383420
320	9.191347
321	-6.558396
322	2.889180
323	2.681382
324	4.880470
325	5.231283
326	12.254853
327	12.923123
328	-1.705546
329	6.639601
330	-1.024279
331	-5.413509
332	1.155223
333	7.860356
334	12.186440
335	5.481160
336	-6.068143
337	4.541760
338	-0.716627
339	5.772561
340	-3.852993
341	4.292163
342	0.312700
343	-0.163152
344	-4.215661
345	2.943331
346	3.145382
347	-6.031716
348	6.682316
349	-5.386131
350	4.829874
351	-1.930956
352	-2.491451
353	-13.007652
354	3.329187
355	-2.400598
356	5.585876
357	3.966959
358	-4.364541
359	9.486076
360	-0.212319
361	-11.438998
362	7.802347
363	5.138846
364	4.881916
365	1.917098
366	11.580272
367	-5.352011
368	9.495373
369	12.809240
370	6.719151
371	8.467708
372	0.064366
373	-2.644470
374	1.875636
375	8.652332
376	-2.232153
377	6.462655
378	8.718854
379	12.093433
380	-2.795198
381	0.773824
382	-0.009479
383	-3.260898
384	1.406104
385	-1.899684
386	3.755815
387	3.437717
388	-2.221659
389	-2.034079
390	-5.764637
391	7.112909
392	10.878159
393	7.715870
394	6.272848
395	-3.106605
396	2.493653
397	1.494167
398	7.966204
399	-10.406837
400	-1.365834
401	5.104311
402	11.262449
403	-3.796010
404	-7.689260
405	6.372337
406	12.666600
407	16.421841
408	6.362235
409	8.285035
410	2.236914
411	11.201365
412	-3.190770
413	-5.406852
414	8.240416
415	13.156467
416	1.860477
417	-8.005892
418	2.321988
419	3.467180
420	8.954590
421	-4.454273
422	6.806274
423	-0.282814
424	1.858949
425	16.032106
426	3.823394
427	11.066683
428	-0.416625
429	3.994508
430	-9.293638
431	-12.913552
432	-5.524256
433	-12.245197
434	-8.388406
435	-17.620380
436	-8.037965
437	12.926565
438	5.862955
439	5.728363
440	3.302315
441	-4.209313
442	7.326646
443	3.986581
444	0.660641
445	-7.429222
446	10.375278
447	11.206354
448	-0.117659
449	-8.147392
450	1.980240
451	3.838756
452	2.419525
453	-1.827479
454	4.171524
455	-2.076052
456	6.161887
457	1.783013
458	-4.146228
459	6.851490
460	2.125745
461	11.172537
462	3.804454
463	2.561046
464	4.025760
465	15.046204
466	3.209972
467	-2.902223
468	9.594226
469	-4.135086
470	6.392323
471	-5.528371
472	-4.080756
473	6.198963
474	-4.607946
475	12.918457
476	4.717029
477	8.977942
478	11.034800
479	16.040689
480	10.898935
481	7.580514
482	-2.094301
483	11.235168
484	12.625182
485	5.762572
486	-5.198114
487	-1.315862
488	2.383899
489	5.483052
490	-6.829350
491	1.975806
492	10.437307
493	6.567209
494	1.942698
495	9.323245
496	8.058999
497	-0.873066
498	4.479545
499	15.153313
500	7.796700
501	-3.779828
502	3.509691
503	-0.961585
504	9.625287
505	-4.295539
506	-16.042215
507	12.159203
508	1.672955
509	12.168070
510	-7.253902
511	0.026135
512	5.358223
513	0.433426
514	-2.282413
515	2.326540
516	12.481683
517	-6.104861
518	7.650721
519	4.153076
520	5.985490
521	-1.706502
522	16.418997
523	-2.065832
524	-8.683922
525	9.581995
526	-4.352794
527	0.661452
528	7.894763
529	5.455509
530	1.380673
531	7.748736
532	-4.916637
533	0.744448
534	7.606462
535	3.099187
536	7.343904
537	1.645352
538	8.432298
539	10.199630
540	6.212567
541	8.536641
542	6.685358
543	-5.248610
544	5.827265
545	12.015443
546	-0.842902
547	4.415664
548	8.358474
549	-0.809810
550	11.232627
551	9.367886
552	11.362726
553	7.913473
554	-1.677407
555	-6.732390
556	12.209605
557	2.968704
558	-0.988236
559	15.838944
560	2.553341
561	2.103961
562	-1.029710
563	5.698068
564	9.678551
565	-12.035542
566	-4.938299
567	-1.003817
568	-11.881642
569	-7.155898
570	4.252804
571	2.367951
572	5.455278
573	10.371552
574	6.568267
575	7.431552
576	1.515554
577	14.032656
578	0.481613
579	6.405032
580	10.698746
581	9.252993
582	7.309715
583	0.621523
584	-8.194424
585	0.743896
586	-1.003965
587	2.704483
588	8.912297
589	1.169435
590	3.067430
591	2.643669
592	-2.725733
593	-11.907803
594	-1.962573
595	3.172534
596	-5.463633
597	6.409121
598	2.507995
599	1.685325
600	1.402528
601	17.208309
602	3.444942
603	-5.131852
604	1.895622
605	-7.262889
606	-4.126121
607	0.312894
608	-1.687864
609	7.390892
610	8.280776
611	5.724538
612	10.694225
613	11.396741
614	3.011005
615	-4.614498
616	-1.172754
617	1.391106
618	2.653654
619	3.061104
620	6.045839
621	-8.376624
622	-4.395771
623	11.858932
624	-4.939292
625	5.684873
626	0.206799
627	8.592681
628	7.962124
629	5.729647
630	13.156644
631	-9.877779
632	10.365610
633	-2.904195
634	1.184631
635	10.906079
636	10.613356
637	6.256822
638	10.527514
639	2.520674
640	13.287883
641	9.947790
642	6.265018
643	-3.447395
644	1.220907
645	-3.304467
646	5.029546
647	1.201222
648	0.517117
649	2.308478
650	-5.103053
651	6.118606
652	0.129661
653	11.720973
654	9.432707
655	-9.889016
656	-9.883216
657	-8.886617
658	-0.920732
659	1.477771
660	-5.707504
661	9.155826
662	0.139470
663	-4.476512
664	7.211822
665	-6.809187
666	-0.188364
667	-4.924363
668	10.816708
669	3.054243
670	-6.544374
671	-4.763348
672	4.971280
673	-4.661106
674	3.111960
675	-3.953994
676	4.733412
677	-1.317521
678	6.851448
679	7.106034
680	0.015680
681	3.322279
682	7.269030
683	-0.316623
684	-4.620210
685	13.020513
686	20.347069
687	1.023946
688	-3.866491
689	4.101143
690	-3.005177
691	-5.905353
692	3.409913
693	8.668394
694	10.261456
695	-4.733653
696	0.410961
697	-2.665736
698	9.006694
699	1.401477
700	0.355561
701	3.923862
702	0.417497
703	-3.486458
704	23.672728
705	6.654875
706	5.423126
707	-3.905391
708	0.308020
709	5.964865
710	-0.479044
711	8.365369
712	5.745711
713	8.990657
714	2.091988
715	-0.590724
716	-3.765395
717	5.537172
718	7.020792
719	14.842150
720	9.813058
721	-0.629423
722	0.669063
723	3.493285
724	1.596653
725	8.311127
726	5.639089
727	1.141872
728	-3.128856
729	1.905258
730	-11.532476
731	13.841094
732	7.276819
733	-4.107744
734	3.577060
735	7.449892
736	-3.621562
737	2.342597
738	14.985968
739	7.428753
740	11.087943
741	-1.876212
742	6.130724
743	1.230446
744	-2.800554
745	0.803948
746	6.809027
747	3.275383
748	-2.095992
749	23.427578
750	0.304623
751	2.781786
752	9.135590
753	-3.536700
754	13.163074
755	6.874942
756	-1.741490
757	-2.222512
758	-4.421791
759	-2.446757
760	16.901537
761	9.832747
762	-3.650848
763	5.840921
764	6.017461
765	5.763191
766	11.684400
767	-4.353327
768	-3.292574
769	-4.785508
770	-1.544960
771	-4.404092
772	11.344294
773	-6.586458
774	5.808740
775	2.433372
776	-3.379572
777	-9.222591
778	9.768483
779	-1.860058
780	-2.029155
781	7.624542
782	-2.103095
783	-2.541274
784	7.205225
785	10.653536
786	-17.678694
787	2.805598
788	-4.041443
789	1.959358
790	7.999052
791	2.430765
792	-4.517868
793	-3.074223
794	2.113916
795	-1.049643
796	1.423032
797	-2.425702
798	-1.386572
799	-2.194450
800	-8.245134
801	2.985257
802	7.587719
803	6.187767
804	6.087863
805	1.819071
806	-3.916697
807	5.084141
808	-2.536361
809	2.682725
810	-0.141638
811	1.292338
812	5.371514
813	7.101104
814	10.723022
815	-3.811989
816	0.830901
817	5.199770
818	13.614578
819	8.928102
820	4.767354
821	7.589934
822	11.875250
823	-5.082416
824	6.579943
825	-1.150418
826	-2.225214
827	0.771384
828	8.392799
829	11.179195
830	8.754873
831	0.312679
832	5.413554
833	4.940708
834	-5.817852
835	-4.435712
836	18.818085
837	12.107871
838	-0.925979
839	4.585959
840	5.521003
841	5.799916
842	-5.689465
843	-10.510311
844	4.946613
845	2.008406
846	1.183833
847	0.320327
848	-8.408937
849	-6.287911
850	7.992638
851	5.800257
852	4.902207
853	2.755664
854	3.998805
855	-5.824819
856	-4.857557
857	3.294445
858	14.156717
859	-0.041289
860	10.115609
861	13.110057
862	4.908920
863	10.274066
864	2.079728
865	-7.385966
866	-1.387541
867	4.364364
868	5.793697
869	-1.255207
870	7.837493
871	-6.858139
872	-0.197507
873	-7.165926
874	-4.605692
875	-6.321991
876	-3.806170
877	8.591722
878	-3.583630
879	-0.601859
880	10.616488
881	12.589881
882	8.408081
883	7.981087
884	3.071625
885	-10.142511
886	-5.096830
887	-2.525112
888	7.755212
889	5.725938
890	-13.088806
891	-3.970397
892	2.108363
893	3.630651
894	2.666832
895	-12.589820
896	4.535254
897	5.242106
898	17.067480
899	3.741310
900	3.321121
901	7.282176
902	13.281377
903	-6.737723
904	-5.902305
905	1.410223
906	2.702981
907	3.125115
908	-3.201846
909	1.350534
910	6.726895
911	0.019794
912	9.550113
913	5.623970
914	-6.775523
915	3.590283
916	6.907572
917	8.366537
918	-1.162961
919	1.796872
920	-3.993621
921	-9.432086
922	7.449224
923	-1.859597
924	4.344650
925	6.920996
926	7.544515
927	7.368906
928	8.436883
929	-5.229009
930	3.325432
931	8.877836
932	10.541805
933	5.790002
934	-6.177629
935	-9.062984
936	2.248913
937	6.824079
938	3.554191
939	-3.343713
940	2.828610
941	1.460605
942	-4.586921
943	-12.035719
944	-2.026016
945	2.098600
946	-3.065030
947	2.432813
948	8.549346
949	-0.721578
950	-1.698017
951	1.612150
952	6.527677
953	-7.829107
954	11.309748
955	6.587818
956	3.208363
957	9.575693
958	-0.977501
959	-0.130018
960	-2.875596
961	11.243085
962	13.950682
963	1.995627
964	-3.814597
965	-8.109497
966	-0.407933
967	14.543095
968	-3.043942
969	15.467145
970	-3.786253
971	7.801815
972	2.579819
973	7.714637
974	5.566843
975	-7.716066
976	2.311921
977	3.514214
978	2.031063
979	2.058972
980	-2.145711
981	5.176160
982	4.293219
983	2.743842
984	-3.280033
985	-5.408858
986	-8.647019
987	9.177192
988	-5.583404
989	2.408460
990	9.040704
991	6.990341
992	1.760570
993	4.734099
994	8.556782
995	4.870714
996	6.875053
997	8.002725
998	4.135359
999	11.577131
1000	2.329012
1001	5.317093
