# Supplementary material for: Short-wavelength-sensitive 2 (Sws2) visual photopigment models combined with atomistic molecular simulations to predict spectral peaks of absorbance
Source: PLoS Comput Biol. 2020 Oct 21;16(10):e1008212. doi: 10.1371/journal.pcbi.1008212 (PMC7605715; doi:10.1371/journal.pcbi.1008212)
Supplement: S1 File — (ZIP) [file pcbi.1008212.s007.zip › S1_File/P-reticulata-SWS2-A-Angles/Torsion13.dat]

0	135.691010
1	128.185226
2	87.466766
3	101.713852
4	141.128494
5	120.702652
6	143.208710
7	90.004845
8	120.765205
9	129.763245
10	120.098328
11	131.175964
12	125.850433
13	107.376190
14	122.760971
15	125.973167
16	83.205025
17	130.446884
18	141.383209
19	141.100281
20	108.411377
21	131.223938
22	133.075638
23	121.340813
24	103.470711
25	146.029785
26	146.097748
27	129.068375
28	142.270386
29	118.275848
30	126.970695
31	137.170731
32	139.768082
33	101.499771
34	85.732559
35	127.533066
36	123.313232
37	126.642365
38	140.823227
39	125.757896
40	127.781204
41	89.067909
42	113.238060
43	114.928726
44	133.694443
45	136.112869
46	135.883942
47	135.573212
48	136.724609
49	137.516663
50	113.522758
51	128.235855
52	133.592743
53	112.540085
54	129.310181
55	145.474579
56	135.198029
57	104.684601
58	125.111633
59	126.735641
60	117.920959
61	109.251549
62	135.962112
63	137.540359
64	122.358780
65	135.418961
66	117.845215
67	128.110748
68	139.315948
69	147.231186
70	76.663788
71	116.215775
72	131.186020
73	117.692932
74	140.448441
75	141.422012
76	109.257820
77	132.207489
78	135.438599
79	142.286575
80	115.060822
81	123.824432
82	117.392265
83	142.284821
84	119.744392
85	129.274521
86	119.127396
87	115.963104
88	111.897911
89	130.071304
90	104.047531
91	132.522369
92	140.919724
93	130.397400
94	110.011658
95	124.498749
96	133.933014
97	126.551605
98	141.881409
99	133.023865
100	127.979706
101	143.755753
102	134.833206
103	124.694023
104	128.444687
105	145.852081
106	101.243782
107	134.796173
108	142.005859
109	136.412170
110	135.172470
111	141.997543
112	120.741165
113	154.276443
114	148.897629
115	128.614563
116	139.290070
117	135.493988
118	143.259842
119	126.040886
120	141.918823
121	136.645279
122	120.680840
123	131.633011
124	132.461349
125	135.697281
126	159.276031
127	119.313553
128	144.791229
129	126.653229
130	125.059799
131	124.338585
132	133.667999
133	122.496521
134	130.110214
135	138.613693
136	133.635315
137	129.411987
138	139.789169
139	153.257675
140	134.697708
141	108.736679
142	128.872513
143	131.976761
144	124.339417
145	130.636246
146	133.842209
147	138.748611
148	131.341949
149	121.518028
150	106.170685
151	134.766678
152	148.215637
153	138.346283
154	117.699554
155	131.208145
156	129.968338
157	136.157242
158	131.983063
159	110.957245
160	142.148727
161	129.660110
162	139.186523
163	147.838562
164	131.632095
165	117.325325
166	133.938950
167	134.818542
168	131.207489
169	147.442612
170	140.023117
171	125.512367
172	123.516678
173	132.493652
174	145.657715
175	128.955902
176	117.981125
177	139.584167
178	136.261963
179	140.261734
180	143.530457
181	136.123428
182	134.873260
183	149.228104
184	126.002907
185	128.957794
186	143.138901
187	135.814117
188	128.758652
189	128.570419
190	131.367172
191	128.299194
192	130.265869
193	134.768127
194	125.854614
195	124.689438
196	109.568649
197	116.516373
198	114.129234
199	119.698685
200	120.216888
201	137.170197
202	124.363434
203	131.271317
204	118.209793
205	135.895645
206	139.349533
207	137.457886
208	135.473480
209	119.667702
210	148.154495
211	144.444702
212	120.706802
213	129.916214
214	115.602142
215	139.417999
216	137.877792
217	111.280548
218	121.708893
219	122.932343
220	124.610626
221	136.611313
222	139.636169
223	128.540771
224	130.192245
225	112.661255
226	124.058586
227	142.956711
228	140.597061
229	134.271301
230	119.744270
231	131.854355
232	148.209671
233	125.743690
234	134.254272
235	120.378426
236	102.697632
237	132.191925
238	141.628174
239	142.246048
240	130.424637
241	127.085136
242	135.778702
243	134.905350
244	110.118378
245	129.919266
246	127.941948
247	129.163971
248	107.465691
249	120.563156
250	141.587463
251	127.571861
252	126.392738
253	136.420441
254	122.753250
255	133.533188
256	123.242157
257	132.972290
258	136.646881
259	136.238190
260	117.775749
261	147.491928
262	132.649704
263	138.914505
264	126.051582
265	122.617210
266	118.326241
267	129.285965
268	135.056000
269	113.560478
270	127.411797
271	134.632675
272	134.455154
273	127.706123
274	117.138824
275	137.013184
276	124.706978
277	129.151001
278	135.341660
279	131.754684
280	139.239471
281	113.130585
282	123.634514
283	114.279663
284	115.142006
285	127.532501
286	132.908173
287	141.931366
288	136.630066
289	142.471603
290	133.834946
291	118.694221
292	128.577682
293	131.476242
294	108.877098
295	130.249878
296	146.105377
297	134.000488
298	129.128479
299	139.985718
300	97.383629
301	123.303658
302	126.410454
303	111.063271
304	123.673393
305	136.039429
306	131.830856
307	125.736465
308	136.667145
309	115.847015
310	140.470215
311	146.871216
312	137.871567
313	139.236206
314	126.815002
315	131.601334
316	140.703827
317	135.725693
318	121.230927
319	131.971664
320	113.797737
321	118.098602
322	110.727020
323	128.521835
324	126.910393
325	149.461014
326	124.597870
327	124.436829
328	127.941368
329	139.768631
330	124.709274
331	126.060799
332	122.024101
333	127.470634
334	127.908257
335	116.952881
336	141.065125
337	131.761124
338	131.590454
339	119.502167
340	127.438919
341	142.039307
342	148.263351
343	134.547089
344	125.245499
345	112.620003
346	133.335098
347	142.458786
348	128.005844
349	119.303047
350	121.469452
351	123.978317
352	126.447662
353	134.357742
354	108.554901
355	125.740273
356	123.445618
357	126.715012
358	126.330147
359	137.287704
360	126.098259
361	134.289032
362	120.391609
363	133.635406
364	129.527145
365	141.817612
366	120.143578
367	122.194366
368	124.430161
369	123.300774
370	138.414978
371	132.820877
372	126.734642
373	146.500626
374	120.074333
375	136.026550
376	138.741501
377	153.216095
378	144.666534
379	131.204025
380	138.052155
381	119.294380
382	128.418182
383	141.982697
384	129.199158
385	121.024109
386	129.052856
387	113.129028
388	138.034836
389	138.388214
390	127.089554
391	134.346130
392	128.062775
393	140.296143
394	133.320770
395	128.858627
396	129.249893
397	133.119720
398	126.326042
399	132.093307
400	134.459717
401	137.790100
402	104.071709
403	103.248703
404	117.169189
405	123.186272
406	134.152740
407	129.293167
408	128.220078
409	138.248764
410	133.515671
411	138.088058
412	124.189148
413	141.471298
414	135.873779
415	144.262115
416	140.225525
417	125.980072
418	135.980225
419	130.601929
420	124.047562
421	118.590034
422	145.020370
423	114.182510
424	119.422768
425	141.268967
426	134.803314
427	131.224228
428	152.259155
429	115.487900
430	137.652954
431	118.531624
432	108.489746
433	135.700821
434	127.244377
435	110.184181
436	133.855682
437	153.811584
438	119.357307
439	139.454697
440	134.679062
441	113.582565
442	141.647934
443	123.012802
444	121.716537
445	125.527733
446	145.457657
447	120.823738
448	121.655373
449	137.316864
450	134.196945
451	122.686493
452	141.254776
453	132.900650
454	137.375549
455	127.545532
456	124.434135
457	128.289078
458	104.584930
459	124.613113
460	121.930779
461	129.549850
462	125.239609
463	139.921783
464	129.589340
465	139.995834
466	132.485641
467	144.516800
468	131.279892
469	138.094604
470	144.226196
471	138.336533
472	129.940323
473	108.216515
474	120.464294
475	136.244751
476	121.486237
477	141.195023
478	137.310104
479	130.473129
480	138.860550
481	123.311401
482	135.365692
483	119.322159
484	146.241943
485	136.485306
486	127.058525
487	131.862732
488	144.821701
489	103.262703
490	93.005997
491	124.101479
492	120.825020
493	127.902122
494	138.222885
495	128.789520
496	118.531952
497	137.273560
498	130.808075
499	139.723801
500	132.764297
501	135.833511
502	147.350449
503	136.955307
504	124.680649
505	129.591553
506	111.171600
507	133.407028
508	143.916763
509	126.490364
510	132.698471
511	133.684204
512	127.984009
513	137.462341
514	137.196884
515	136.265396
516	126.712006
517	120.962120
518	128.651596
519	121.776192
520	135.829208
521	130.967102
522	146.471756
523	139.804474
524	147.722992
525	144.320450
526	124.221130
527	139.137070
528	144.407547
529	142.167984
530	137.947800
531	133.443085
532	121.013863
533	142.067230
534	134.199997
535	124.217468
536	130.532913
537	138.608429
538	129.571381
539	126.588104
540	137.887985
541	139.514221
542	126.748070
543	135.612946
544	137.536453
545	128.752625
546	138.269943
547	133.917175
548	105.223137
549	124.215736
550	140.661789
551	140.817245
552	126.912842
553	144.594345
554	127.110756
555	132.252213
556	131.009918
557	142.527924
558	130.394012
559	137.920273
560	141.915131
561	114.533211
562	141.599548
563	145.277344
564	130.656631
565	131.458603
566	124.437180
567	116.844757
568	133.527756
569	122.864861
570	136.245193
571	124.790306
572	141.764069
573	135.812103
574	127.319756
575	131.623749
576	134.667740
577	138.240234
578	142.152512
579	122.461342
580	110.757309
581	125.715973
582	128.685883
583	135.262070
584	133.229813
585	146.483551
586	115.345268
587	135.721573
588	129.509354
589	114.300171
590	134.236160
591	139.191223
592	135.482758
593	136.806610
594	126.827957
595	130.084686
596	138.877731
597	129.605103
598	116.038422
599	139.253357
600	125.346596
601	124.704437
602	149.935883
603	134.179901
604	120.728127
605	152.011688
606	128.897537
607	123.049820
608	123.322594
609	133.259109
610	139.398544
611	120.956009
612	113.860954
613	132.379318
614	137.179459
615	114.605202
616	122.072083
617	134.333054
618	118.977509
619	127.914093
620	143.677139
621	113.428078
622	129.587753
623	130.083328
624	145.622925
625	140.283890
626	118.122490
627	136.364258
628	130.066467
629	130.570557
630	120.498215
631	132.424927
632	147.893524
633	133.614456
634	123.355347
635	133.575745
636	126.665001
637	133.773071
638	128.614883
639	136.543442
640	141.133331
641	137.828171
642	134.787369
643	111.202934
644	139.234772
645	141.116531
646	132.889969
647	115.846046
648	126.835007
649	130.776062
650	144.242767
651	128.516052
652	127.554329
653	143.215805
654	139.220795
655	118.461571
656	117.682617
657	113.143661
658	117.030800
659	128.789963
660	131.153885
661	118.257332
662	129.720703
663	105.044533
664	134.932526
665	134.790329
666	138.672791
667	123.626465
668	132.534286
669	137.054550
670	125.227081
671	117.358238
672	124.383812
673	124.848404
674	128.161758
675	118.873978
676	128.045319
677	134.714386
678	114.270668
679	145.711258
680	126.125320
681	134.340683
682	129.266953
683	144.624619
684	137.520248
685	134.951035
686	156.053101
687	135.498383
688	108.271057
689	149.321472
690	129.948517
691	127.002441
692	121.305893
693	134.110748
694	130.883347
695	133.534363
696	142.779663
697	133.039993
698	122.490608
699	145.783661
700	116.326164
701	136.103821
702	103.297966
703	148.249054
704	147.769196
705	137.648331
706	122.545753
707	136.789291
708	131.910492
709	148.820358
710	134.098969
711	139.536148
712	132.575226
713	145.403915
714	130.897827
715	138.545700
716	131.213242
717	138.095840
718	126.616257
719	140.587601
720	144.621307
721	129.273666
722	115.981804
723	141.269226
724	140.871445
725	115.530571
726	92.503288
727	127.209450
728	111.211014
729	126.183975
730	80.210472
731	140.741776
732	124.385849
733	116.479927
734	125.679031
735	141.032913
736	114.005318
737	136.911926
738	120.170937
739	109.151237
740	134.428329
741	125.281738
742	129.444168
743	113.836281
744	137.254105
745	136.828613
746	126.155167
747	142.889572
748	142.069382
749	140.150803
750	116.621857
751	128.974472
752	128.197601
753	119.402565
754	94.296562
755	129.728470
756	116.496460
757	140.608704
758	123.308846
759	146.182175
760	130.412170
761	125.992722
762	129.532135
763	133.429306
764	116.026718
765	139.913254
766	142.589584
767	143.900192
768	129.466400
769	125.815079
770	105.163033
771	97.913139
772	120.746422
773	118.945000
774	142.402924
775	130.591476
776	109.193771
777	111.933685
778	102.717010
779	124.814590
780	119.376884
781	110.111748
782	132.303864
783	135.031677
784	133.452194
785	131.687347
786	110.882118
787	81.701607
788	100.407967
789	105.468758
790	130.782547
791	144.609833
792	114.954155
793	123.632561
794	131.065323
795	135.694016
796	119.454193
797	129.681442
798	127.873154
799	131.401947
800	127.456589
801	130.450455
802	136.909592
803	133.615677
804	105.698715
805	131.006958
806	128.619965
807	126.734848
808	129.565018
809	120.492706
810	138.698349
811	146.261139
812	136.421356
813	131.439911
814	137.738098
815	133.902130
816	136.365906
817	126.879944
818	134.855759
819	140.844925
820	128.181885
821	108.879662
822	139.216263
823	145.193115
824	123.876289
825	129.933884
826	124.743217
827	141.684189
828	121.122803
829	128.640518
830	134.358765
831	140.730255
832	136.653458
833	125.730400
834	127.844315
835	117.940964
836	135.171005
837	136.005997
838	141.091980
839	130.664780
840	133.710190
841	137.744995
842	127.095688
843	130.598038
844	122.608521
845	115.405663
846	133.778397
847	130.623856
848	130.726990
849	121.045204
850	129.614288
851	120.894936
852	130.845459
853	118.888802
854	131.383865
855	114.375153
856	145.904297
857	117.797989
858	126.681938
859	131.406143
860	116.125359
861	133.672348
862	107.038132
863	144.720276
864	128.170258
865	135.421539
866	142.374069
867	137.909378
868	132.170090
869	140.340179
870	143.341110
871	124.660500
872	132.448746
873	125.212700
874	120.594009
875	127.847740
876	140.839966
877	137.274948
878	132.770020
879	126.361206
880	139.664246
881	103.456253
882	130.727478
883	113.467812
884	141.955307
885	117.947289
886	123.905632
887	141.609177
888	133.541016
889	139.846405
890	140.861359
891	132.912964
892	126.022102
893	132.109177
894	136.541000
895	140.893982
896	125.396744
897	136.516068
898	135.611877
899	132.858582
900	136.007904
901	130.148468
902	137.786530
903	119.165176
904	134.185440
905	146.750046
906	128.406937
907	124.270210
908	128.942749
909	127.906662
910	132.337723
911	125.907150
912	129.708923
913	132.460632
914	137.914368
915	133.585770
916	133.114014
917	121.887321
918	131.370651
919	141.911072
920	139.839432
921	113.040382
922	145.526245
923	121.686676
924	135.298599
925	126.257309
926	139.973785
927	132.037964
928	133.269226
929	131.999786
930	139.278442
931	125.174187
932	133.936584
933	143.597992
934	115.453293
935	131.541748
936	91.473938
937	113.628593
938	137.287125
939	111.822182
940	109.557983
941	112.087669
942	112.828674
943	129.041809
944	111.003685
945	130.225311
946	139.884964
947	79.232384
948	132.666855
949	122.616264
950	118.945450
951	123.344185
952	126.674370
953	125.852333
954	140.746597
955	116.364075
956	122.803825
957	130.680313
958	132.389969
959	144.251328
960	112.626495
961	129.398392
962	138.118332
963	140.863708
964	114.131302
965	127.257927
966	123.407425
967	142.850464
968	114.701782
969	124.986877
970	125.260933
971	132.043808
972	146.234879
973	141.951797
974	145.184402
975	134.136841
976	126.162064
977	130.724472
978	123.135117
979	129.706589
980	139.576981
981	129.213181
982	150.598038
983	104.476868
984	123.218346
985	140.239807
986	130.421616
987	130.491852
988	133.431274
989	122.574028
990	143.533707
991	121.100494
992	122.592010
993	110.951752
994	145.291687
995	121.368088
996	133.901901
997	141.745468
998	124.767303
999	124.011047
1000	118.637611
1001	99.662354
