# Supplementary material for: Short-wavelength-sensitive 2 (Sws2) visual photopigment models combined with atomistic molecular simulations to predict spectral peaks of absorbance
Source: PLoS Comput Biol. 2020 Oct 21;16(10):e1008212. doi: 10.1371/journal.pcbi.1008212 (PMC7605715; doi:10.1371/journal.pcbi.1008212)
Supplement: S1 File — (ZIP) [file pcbi.1008212.s007.zip › S1_File/P-reticulata-SWS2-A-Angles/Torsion14.dat]

0	72.280029
1	60.766006
2	47.381237
3	40.236401
4	69.793930
5	74.763672
6	72.023170
7	58.458256
8	59.844841
9	73.809593
10	72.071976
11	56.891102
12	64.542641
13	64.938957
14	77.213432
15	87.120735
16	87.861244
17	61.878448
18	72.040749
19	78.511101
20	69.547859
21	76.691246
22	76.591217
23	69.104332
24	72.752251
25	65.175186
26	69.623558
27	79.931305
28	73.583344
29	65.471962
30	68.290398
31	71.221268
32	64.928696
33	71.919029
34	35.743877
35	64.609047
36	84.146477
37	72.604179
38	61.052322
39	77.459824
40	88.469757
41	72.976982
42	46.000587
43	80.320267
44	67.584511
45	69.225716
46	75.606194
47	68.793472
48	76.424171
49	72.601585
50	46.466156
51	68.471687
52	64.831154
53	88.667152
54	77.792503
55	74.304306
56	75.040855
57	68.331528
58	66.080101
59	69.941910
60	37.088589
61	46.609180
62	72.889587
63	79.075012
64	59.686195
65	75.271942
66	82.770523
67	76.572861
68	78.699951
69	77.477837
70	66.287643
71	74.835526
72	68.636673
73	61.467030
74	65.920906
75	83.277184
76	64.896088
77	73.016853
78	71.610809
79	69.965538
80	53.794601
81	86.728416
82	75.588379
83	80.340523
84	78.277634
85	46.931549
86	30.340080
87	41.862854
88	54.368347
89	53.937031
90	44.141994
91	72.580902
92	70.622948
93	71.517502
94	64.754868
95	72.747101
96	63.592075
97	76.291862
98	68.525764
99	74.056595
100	78.356728
101	74.235855
102	62.366901
103	67.028687
104	75.750092
105	78.903397
106	50.985149
107	58.294182
108	72.725334
109	74.565926
110	68.523514
111	77.366280
112	72.071663
113	87.387161
114	74.634148
115	72.337219
116	84.736900
117	77.092201
118	63.226562
119	75.810944
120	79.920815
121	74.202499
122	74.011269
123	72.766335
124	70.342926
125	69.660248
126	79.807983
127	74.747093
128	58.939499
129	62.089035
130	37.172085
131	80.736061
132	57.308796
133	64.432693
134	57.439438
135	75.639977
136	69.846786
137	68.790291
138	82.646637
139	72.657158
140	83.145325
141	70.690659
142	81.899117
143	72.757706
144	66.517303
145	60.537483
146	77.087135
147	73.969109
148	83.141548
149	72.737923
150	71.543747
151	77.225899
152	71.023682
153	70.327225
154	73.891014
155	78.195305
156	69.237633
157	74.158813
158	70.648659
159	70.191643
160	67.141769
161	82.755051
162	78.673347
163	71.549065
164	82.655609
165	83.752113
166	70.274384
167	75.140717
168	64.865295
169	76.261093
170	65.156624
171	67.627602
172	82.488365
173	72.421913
174	58.301853
175	75.636070
176	64.405144
177	75.526558
178	79.118568
179	69.496109
180	82.860229
181	88.889679
182	82.758171
183	59.399818
184	71.553047
185	72.887978
186	69.778046
187	70.666618
188	77.018944
189	79.102028
190	74.998116
191	70.938591
192	77.615074
193	69.065041
194	60.904865
195	64.211533
196	40.082241
197	45.360813
198	72.510529
199	73.397537
200	76.990845
201	72.274994
202	71.153923
203	64.504700
204	73.945679
205	65.085190
206	60.582195
207	77.904182
208	88.167900
209	63.780247
210	66.670288
211	74.123199
212	70.129265
213	70.221764
214	75.352234
215	83.924522
216	66.279205
217	56.984921
218	63.230934
219	70.944672
220	76.202675
221	74.395531
222	78.320557
223	69.844360
224	40.322132
225	67.687332
226	68.692627
227	68.022697
228	78.300156
229	81.408958
230	86.327164
231	73.261856
232	79.828560
233	63.087303
234	67.715164
235	70.701080
236	56.238819
237	58.775860
238	65.097794
239	77.756615
240	67.439552
241	73.445923
242	67.541290
243	53.044876
244	55.691311
245	73.076790
246	64.219604
247	78.942726
248	61.228325
249	81.781677
250	65.164696
251	78.208382
252	82.077995
253	73.475105
254	86.074936
255	65.973137
256	61.652935
257	81.724281
258	75.596169
259	69.759529
260	79.952698
261	89.218002
262	76.977226
263	85.595879
264	78.914246
265	72.745438
266	87.928627
267	78.609283
268	71.522804
269	76.577499
270	66.392586
271	65.090271
272	61.299984
273	68.701004
274	81.230804
275	69.561676
276	75.968704
277	66.186951
278	65.474487
279	73.687683
280	76.071823
281	76.473679
282	75.677010
283	80.782532
284	81.499603
285	43.857948
286	47.232231
287	83.200516
288	65.492691
289	77.633904
290	72.801079
291	78.143272
292	70.513878
293	68.560913
294	67.631050
295	75.479042
296	72.134171
297	73.633553
298	75.916809
299	65.024834
300	60.148777
301	69.381195
302	69.567245
303	81.110146
304	74.161568
305	62.144978
306	70.503700
307	79.027863
308	72.666550
309	78.710350
310	65.930458
311	74.327568
312	69.381767
313	77.090286
314	66.969643
315	57.664314
316	69.103584
317	69.236816
318	71.191460
319	70.298286
320	74.787415
321	82.136848
322	68.659744
323	74.997002
324	72.764244
325	69.448051
326	78.571060
327	59.688950
328	66.550560
329	80.850990
330	67.827896
331	78.982887
332	73.439949
333	71.335907
334	77.579155
335	64.763489
336	78.057007
337	89.507446
338	72.109589
339	68.421524
340	100.147293
341	80.751213
342	80.204155
343	78.334900
344	80.068474
345	88.945465
346	66.098320
347	82.567154
348	70.650040
349	76.874359
350	77.922302
351	73.630684
352	64.583412
353	51.942673
354	79.182037
355	82.814575
356	72.335381
357	83.326752
358	82.352180
359	67.725731
360	68.521629
361	70.880684
362	68.423904
363	78.050316
364	71.623878
365	67.329590
366	65.785484
367	86.654778
368	57.484531
369	63.850796
370	57.397255
371	69.512619
372	69.739609
373	70.995270
374	77.974815
375	64.591209
376	71.327827
377	74.640541
378	83.882248
379	72.805649
380	76.887817
381	66.536453
382	66.271233
383	77.898788
384	75.268227
385	82.537224
386	69.006340
387	60.562180
388	69.466705
389	78.249191
390	74.838943
391	69.536240
392	71.993965
393	75.492157
394	74.553749
395	74.395119
396	68.230118
397	65.480835
398	71.830986
399	82.047585
400	72.523933
401	69.477531
402	74.159897
403	77.652641
404	95.549713
405	60.932636
406	66.841682
407	67.699188
408	71.998718
409	66.927460
410	69.272247
411	69.235306
412	76.582451
413	79.157402
414	73.573952
415	74.338417
416	70.350220
417	79.535835
418	77.329041
419	77.267960
420	66.632828
421	81.910019
422	82.864288
423	75.988724
424	70.196274
425	69.727875
426	72.180504
427	80.250221
428	70.778015
429	69.107140
430	73.422691
431	51.218521
432	49.528461
433	52.146408
434	43.609047
435	54.844250
436	79.617012
437	75.312805
438	55.374435
439	68.279312
440	74.570511
441	81.106323
442	78.526703
443	77.032280
444	72.940643
445	75.818413
446	65.622208
447	73.149162
448	62.445129
449	79.410629
450	73.428886
451	70.690285
452	71.407997
453	74.270683
454	83.414375
455	48.762573
456	45.350895
457	75.640991
458	38.266979
459	72.405418
460	80.866440
461	66.021461
462	70.110382
463	60.995979
464	67.072464
465	71.768173
466	74.745537
467	69.052673
468	60.152527
469	79.499710
470	65.677704
471	72.597153
472	75.053482
473	88.357689
474	68.944138
475	66.207611
476	68.598854
477	81.061668
478	81.674042
479	70.239502
480	78.267532
481	75.161613
482	74.986778
483	67.705917
484	51.052948
485	74.143654
486	68.734482
487	48.310741
488	46.832790
489	45.997475
490	53.860916
491	65.224258
492	52.789265
493	64.266876
494	68.560715
495	74.376572
496	71.538033
497	75.915100
498	71.508369
499	72.592865
500	66.213661
501	68.524002
502	67.689041
503	76.893990
504	67.914124
505	79.715775
506	72.537369
507	72.813171
508	70.585106
509	64.389435
510	71.614929
511	53.867813
512	52.005009
513	42.539478
514	41.511040
515	77.405556
516	72.841972
517	69.797668
518	72.588913
519	65.371979
520	71.660507
521	72.390602
522	72.821831
523	61.973331
524	59.312496
525	72.508804
526	75.090530
527	72.983841
528	79.083061
529	74.198097
530	73.314514
531	67.877510
532	66.931030
533	53.296223
534	66.264618
535	76.493408
536	66.421921
537	77.432961
538	67.613701
539	77.457558
540	82.814987
541	72.084206
542	72.686790
543	77.945358
544	80.269020
545	64.751373
546	76.066727
547	74.197922
548	71.591721
549	70.884293
550	75.779678
551	62.107323
552	75.206108
553	61.170921
554	80.991249
555	82.574432
556	66.976334
557	78.262177
558	64.480682
559	63.399178
560	73.660927
561	67.368401
562	66.561920
563	70.335144
564	66.274780
565	77.773994
566	74.601021
567	73.508820
568	75.634361
569	73.022675
570	64.269157
571	68.790047
572	66.424355
573	76.656029
574	73.212524
575	67.591431
576	80.693451
577	71.539894
578	73.150009
579	62.321442
580	74.686089
581	67.878418
582	68.085472
583	75.054726
584	76.022362
585	65.963554
586	66.555733
587	85.286835
588	62.650307
589	67.439156
590	71.041451
591	75.547905
592	77.559639
593	76.471771
594	72.852684
595	76.018196
596	67.349541
597	73.854706
598	67.488503
599	76.780258
600	75.867210
601	60.116333
602	73.089256
603	66.870895
604	75.237068
605	84.296417
606	66.718407
607	73.034477
608	65.227684
609	59.135990
610	67.843681
611	67.385307
612	59.580635
613	61.871548
614	74.699654
615	79.681976
616	75.872871
617	79.587280
618	69.602180
619	68.872032
620	74.651955
621	87.309631
622	81.872276
623	68.219574
624	82.566147
625	62.649693
626	68.243370
627	79.032005
628	66.613556
629	67.626465
630	67.614296
631	90.176514
632	68.008026
633	71.416527
634	74.461624
635	69.886154
636	78.155907
637	68.144730
638	74.584518
639	71.524757
640	66.469200
641	78.051979
642	66.977531
643	70.025040
644	76.446060
645	73.201729
646	70.932068
647	73.809998
648	70.881668
649	66.648720
650	78.129677
651	65.047920
652	63.445534
653	69.398262
654	69.516006
655	61.702053
656	51.210243
657	64.872581
658	56.420689
659	72.963516
660	49.603863
661	85.507774
662	74.244560
663	70.047302
664	59.788601
665	76.552071
666	73.711502
667	70.141624
668	88.408195
669	68.372978
670	60.153194
671	74.229469
672	66.384651
673	74.487091
674	69.602013
675	69.754875
676	71.350868
677	72.590294
678	86.136703
679	67.779465
680	70.909103
681	67.016830
682	68.852295
683	68.565460
684	66.601112
685	73.034210
686	64.566063
687	75.816994
688	66.117462
689	76.413338
690	87.022232
691	84.853233
692	69.979614
693	74.132111
694	69.506775
695	78.282082
696	74.088814
697	69.781242
698	77.720436
699	66.216721
700	76.414375
701	68.630699
702	44.926197
703	66.582680
704	67.808121
705	62.438148
706	82.287872
707	59.383469
708	71.833786
709	76.619415
710	68.893044
711	74.867470
712	64.185020
713	58.867619
714	84.329582
715	75.290977
716	75.394272
717	73.470428
718	74.921738
719	68.390579
720	67.065811
721	64.491859
722	68.064682
723	71.914474
724	76.350952
725	79.660439
726	84.962944
727	78.569496
728	41.040108
729	47.702229
730	53.972305
731	75.177048
732	73.829201
733	81.921204
734	50.951408
735	69.079468
736	43.665344
737	73.572098
738	65.627777
739	67.022270
740	77.809479
741	66.346252
742	73.287323
743	78.180573
744	71.714478
745	74.170372
746	54.410965
747	66.112152
748	71.061195
749	72.401657
750	75.900261
751	60.063011
752	76.569824
753	66.345512
754	65.584145
755	76.857742
756	83.371521
757	75.649879
758	78.234428
759	72.928505
760	70.464790
761	64.983391
762	69.584038
763	69.480728
764	63.266609
765	57.859024
766	66.320679
767	71.790131
768	46.752972
769	43.282837
770	56.336109
771	43.975002
772	70.515480
773	44.837990
774	61.831490
775	77.281715
776	47.331398
777	78.968605
778	66.175613
779	64.743942
780	68.410553
781	89.744240
782	81.326607
783	74.186676
784	68.032646
785	70.232597
786	65.562325
787	33.492294
788	49.074768
789	40.250202
790	40.843346
791	71.663841
792	84.490265
793	78.821777
794	72.070442
795	70.880722
796	71.934036
797	71.684052
798	68.371857
799	68.714035
800	72.925789
801	76.597542
802	67.160904
803	79.826775
804	74.238609
805	84.235657
806	78.918121
807	67.955460
808	70.887726
809	70.046379
810	70.483673
811	68.753578
812	75.424301
813	74.653885
814	77.696114
815	84.550049
816	67.201553
817	79.557091
818	64.469803
819	67.011269
820	69.014725
821	76.357773
822	81.715240
823	77.747398
824	80.231071
825	80.305901
826	75.834908
827	64.977661
828	79.274834
829	70.518814
830	72.828033
831	73.394714
832	73.301460
833	71.333733
834	75.994530
835	70.607666
836	71.135155
837	68.600342
838	65.859039
839	75.851120
840	74.696594
841	66.690727
842	72.428192
843	85.280571
844	68.042976
845	66.220139
846	66.517174
847	80.609093
848	87.354729
849	71.160202
850	76.584892
851	62.266739
852	68.240730
853	75.833885
854	62.463432
855	62.758831
856	75.649445
857	65.275749
858	75.544868
859	75.098564
860	72.637421
861	70.199242
862	84.278641
863	76.240578
864	68.562851
865	79.090004
866	83.053719
867	70.179359
868	68.608986
869	83.287468
870	68.844009
871	51.340664
872	44.954826
873	46.258766
874	49.881145
875	76.304863
876	77.433449
877	70.688911
878	67.530327
879	76.329887
880	56.484829
881	60.317570
882	63.531414
883	73.990944
884	66.680527
885	74.780746
886	54.382851
887	49.703781
888	66.500870
889	72.485664
890	71.932426
891	69.828438
892	84.742195
893	74.951950
894	70.654587
895	86.283203
896	66.929611
897	71.671112
898	66.964874
899	84.171585
900	74.761574
901	70.572174
902	70.791946
903	77.181183
904	70.863495
905	69.595261
906	79.227242
907	72.412621
908	78.935120
909	77.199577
910	65.836937
911	79.884636
912	72.885025
913	77.712837
914	84.160294
915	68.369041
916	69.820656
917	83.552383
918	68.357147
919	65.655426
920	80.501823
921	73.180824
922	76.072563
923	69.981483
924	73.595421
925	72.551476
926	61.109653
927	73.742157
928	65.364288
929	68.928307
930	69.648758
931	77.350876
932	68.237305
933	78.389961
934	71.398346
935	81.558548
936	73.484322
937	73.597176
938	85.012459
939	81.293442
940	64.626526
941	45.572487
942	37.948353
943	54.539253
944	79.643105
945	62.875328
946	76.073517
947	70.406487
948	65.799202
949	82.744728
950	68.611267
951	86.825462
952	74.382599
953	70.237427
954	68.406189
955	78.211090
956	85.399101
957	69.756104
958	69.259857
959	76.363068
960	71.247047
961	73.572563
962	66.823959
963	59.794815
964	71.379402
965	63.518177
966	77.407303
967	70.935158
968	68.390930
969	68.081329
970	80.203857
971	63.479588
972	73.914932
973	77.967316
974	65.806747
975	75.846252
976	72.336922
977	78.456131
978	66.301193
979	67.932289
980	67.535507
981	67.295494
982	67.675232
983	73.545921
984	74.467094
985	75.300140
986	62.685791
987	69.910347
988	72.251289
989	67.907883
990	69.555237
991	60.878384
992	64.652397
993	75.291542
994	61.567646
995	75.014046
996	63.170216
997	64.537186
998	66.173080
999	62.217232
1000	70.712059
1001	64.858307
