# Supplementary material for: Short-wavelength-sensitive 2 (Sws2) visual photopigment models combined with atomistic molecular simulations to predict spectral peaks of absorbance
Source: PLoS Comput Biol. 2020 Oct 21;16(10):e1008212. doi: 10.1371/journal.pcbi.1008212 (PMC7605715; doi:10.1371/journal.pcbi.1008212)
Supplement: S1 File — (ZIP) [file pcbi.1008212.s007.zip › S1_File/P-reticulata-SWS2-A-Angles/Torsion8-360.dat]

0	176.397995
1 190.805
2 182.111
3	177.694595
4 181.025
5	173.187378
6 184.755
7 194.345
8 181.609
9 192.991
10 188.325
11 190.113
12 180.245
13 191.412
14 197.343
15 191.463
16	178.585831
17 186.619
18 183.55
19	177.570663
20	176.038574
21	179.083435
22 185.388
23	175.545410
24 186.154
25 190.579
26	179.411118
27 194.281
28 183.848
29	173.663605
30	174.312256
31 193.702
32 191.674
33 180.796
34 188.517
35	177.987289
36	177.262680
37	178.775589
38 189.482
39	171.698212
40	172.505280
41 182.38
42	174.658585
43	173.319107
44 180.021
45 187.114
46	175.915161
47 183.573
48	177.064178
49 187.927
50	177.266708
51 182.076
52	179.622757
53	168.144379
54 181.604
55 182.769
56	173.329514
57 191.056
58 188.603
59	168.574203
60 182.544
61 186.952
62	173.647461
63 192.211
64 183.659
65	177.851044
66 184.31
67	172.455399
68 183.203
69 191.135
70	179.028412
71 194.723
72	178.457581
73 188.975
74 184.984
75 192.886
76 181.435
77	177.633865
78	179.070084
79	169.672073
80 185.405
81	176.713043
82 190.604
83	177.531647
84 185.818
85 189.795
86	177.556732
87 183.418
88 187.738
89 191.237
90	172.051529
91	175.191956
92	177.872696
93	167.276855
94	178.765457
95	169.324142
96 184.752
97 181.246
98	176.631927
99 186.28
100 192.087
101 187.633
102	176.498016
103 181.507
104 184.854
105	173.779434
106 189.936
107	174.880325
108 185.797
109	178.131088
110 186.506
111 182.996
112 183.051
113 185.248
114 188.649
115 187.526
116 184.722
117	176.821289
118	179.695465
119 181.84
120 184.198
121 189.404
122 184.533
123	176.470688
124	173.196045
125	177.093582
126 183.475
127 184.556
128 186.15
129 185.075
130 183.206
131 181.5
132 180.012
133 189.91
134	173.502274
135	172.210541
136 183.762
137 181.057
138	175.497635
139 189.448
140	177.107651
141 187.492
142 180.856
143 197.587
144	174.780441
145 189.913
146	179.147675
147 186.698
148 184.92
149	177.777069
150 181.415
151 186.487
152 186.697
153 185.487
154	172.045059
155 187.205
156 188.773
157 183.52
158 182.537
159 186.889
160 183.674
161	172.251785
162	176.646988
163 181.914
164	172.021286
165 193.327
166 180.153
167	176.218872
168 185.224
169	177.659012
170	170.955551
171	174.514862
172	178.508057
173 182.538
174 184.139
175	177.178238
176	174.497162
177	175.290039
178	178.380341
179 185.732
180	179.333908
181 181.272
182 182.555
183	176.677292
184 188.147
185 182.321
186	171.112030
187 183.319
188	179.792603
189 189.852
190	176.297714
191 187.765
192 183.988
193	178.347183
194 189.197
195 185.463
196	177.846542
197 184.508
198	178.901505
199 190.047
200	170.579498
201	172.819275
202	171.912766
203 186.153
204 186.3
205 189.535
206 185.64
207 184.595
208 191.597
209 180.909
210 184.118
211 188.435
212	177.582855
213 183.141
214 189.322
215	176.953354
216 181.884
217 188.457
218	171.926132
219	178.736969
220 186.753
221 197.066
222	177.252945
223 185.331
224	179.678925
225 180.105
226 181.782
227 185.553
228 186.334
229	177.954330
230	179.384354
231 190.794
232	177.128616
233 183.212
234 181.997
235	174.496780
236	179.246460
237 195.373
238	175.890518
239 198.94
240 186.21
241	177.598801
242 187.104
243	170.338959
244	171.005661
245	174.957916
246	179.552917
247 184.44
248 189.729
249 192.194
250 193.026
251 188.421
252 181.427
253 182.42
254	178.179031
255 185.855
256 186.012
257 189.162
258	174.717560
259	169.990128
260	178.816818
261	174.876663
262	178.161728
263	179.819092
264 189.829
265	179.765396
266	170.291107
267 189.048
268 186
269 185.173
270	175.936768
271	172.678574
272 184.476
273 185.02
274 186.292
275 190.749
276 186.235
277 188.74
278 191.939
279 186.73
280 184.738
281 180.419
282 183.23
283 181.204
284 184.827
285	173.511703
286 184.55
287	177.400909
288	179.999329
289	177.884186
290	177.353836
291 190.015
292	179.796494
293 184.621
294	176.892487
295	169.400848
296	175.867462
297 195.449
298	179.787888
299	175.195786
300 193.273
301	174.535934
302	172.421600
303	169.274353
304 185.378
305 190.935
306 189.682
307	171.649078
308	174.360703
309	178.928131
310 191.644
311 183.063
312	178.913132
313	177.436905
314	175.932587
315	172.042130
316 183.151
317	174.266968
318	173.108261
319 188.879
320 197.481
321 184.04
322	175.513641
323	177.093765
324 183.668
325 192.483
326 182.919
327 187.716
328	178.691269
329	178.033401
330 187.18
331 183.828
332	178.978561
333 187.046
334	177.573593
335	170.277863
336	167.640930
337	179.559708
338	173.595642
339	177.934784
340	178.384567
341 180.009
342 191.179
343 189.004
344	174.877197
345 185.631
346 184.556
347 182.942
348 187.108
349 185.255
350 185.541
351 181.422
352	175.490753
353	175.350937
354 185.228
355	175.438599
356	176.871902
357	166.303879
358 181.457
359 186.904
360 190.437
361 181.274
362 184.707
363 181.463
364	179.039886
365 185.739
366 187.219
367 185.181
368	178.937515
369 183.915
370 180.8
371 186.71
372	177.520386
373 186.152
374 185.031
375 184.215
376	178.529251
377 182.993
378	178.722931
379 186.442
380 182.891
381 184.402
382 185.079
383 180.209
384 184.082
385	178.095932
386	179.022720
387 181.26
388 188.22
389 188.05
390 188.234
391 180.6
392 183.06
393 193.539
394 196.51
395 186.319
396 184.093
397	173.811203
398 187.573
399	175.920410
400 186.36
401 180.92
402	179.111465
403	176.659378
404 190.225
405 183.524
406	175.112137
407 184.738
408 193.146
409 186.37
410 182.801
411 180.311
412	173.303864
413 183.934
414 191.686
415	177.806366
416	177.914078
417	175.777527
418 189.991
419	170.397278
420	171.533340
421 190.902
422 193.581
423 184.234
424 180.75
425 189.906
426 190.013
427 188.68
428 186.373
429	171.120087
430 182.532
431	173.576187
432 182.779
433	174.022400
434 186.621
435 182.242
436 194.835
437 185.692
438 192.01
439	175.388306
440 183.404
441	171.273605
442 185.662
443 190.631
444 189.084
445 187.346
446 187.613
447 186.107
448 184.998
449 185.519
450 186.93
451 185.431
452 180.374
453	174.159225
454	179.512329
455 181.65
456 187.67
457	175.190689
458 182.068
459 184.45
460 189.887
461 185.485
462 189.573
463 186.236
464 188.53
465 185.66
466 190.617
467 181.912
468 183.785
469 190.421
470 181.916
471 183.974
472 185.828
473 184.881
474	174.391403
475 188.392
476 181.818
477	179.690842
478	176.817032
479 183.717
480 182.779
481 190.888
482 197.329
483 186.077
484 186.046
485 189.741
486 186.803
487	177.069092
488	175.260590
489	179.646851
490 185.436
491 186.129
492	174.823624
493 184.452
494	171.414230
495 180.854
496 181.452
497	177.311340
498	178.040085
499 183.092
500	176.183838
501 180.583
502	179.301056
503 184.308
504	179.089859
505	172.003525
506 181.746
507	177.178345
508 185.464
509 180.019
510	179.554825
511 184.508
512 184.018
513 184.581
514 185.482
515 184.7
516 182.026
517 182.363
518 191.338
519	175.177856
520 181.552
521 180.144
522 184.388
523 192.27
524 182.87
525 183.624
526	179.001587
527 185.175
528	176.877228
529	177.607498
530	176.982513
531 195.618
532 195.375
533 191.629
534 193.425
535	174.052567
536	178.948059
537	178.539886
538	170.764175
539 183.069
540	172.994553
541 190.34
542	173.040634
543 181.202
544	179.313400
545 187.606
546	170.459351
547 182.492
548	178.763016
549	179.458344
550 182.148
551	177.039200
552 184.184
553 187.777
554 181.088
555	179.072571
556	177.880508
557 182.174
558 183.294
559	174.989288
560	179.317566
561	178.464951
562	173.722046
563 191.367
564 187.611
565	177.359161
566	171.077286
567 180.377
568 188.077
569 183.089
570 181.353
571	176.921890
572 188.512
573 185.171
574 189.513
575 183.995
576	173.301651
577 187.128
578 191.136
579	179.267288
580	172.163177
581	176.612091
582	177.379211
583	177.895523
584	169.015213
585 193.537
586	174.323502
587 186.188
588 186.047
589	178.095306
590 181.876
591	177.636215
592 180.879
593 189.237
594 195.065
595 181.918
596 184.579
597 183.532
598	173.166092
599	176.253937
600	166.365051
601 188.872
602 201.694
603 194.024
604 185.952
605 186.001
606	177.200989
607	176.221588
608 189.926
609 188.384
610 180.084
611 193.129
612 181.773
613	177.892090
614 180.947
615 189.271
616	171.603241
617 185.012
618 181.508
619	171.352692
620 185.92
621 188.607
622 191.132
623 182.623
624 190.634
625 185.612
626	171.142181
627 185.806
628 181.212
629 184.481
630 188.448
631	173.504852
632	177.702454
633 182.726
634 187.783
635 186.535
636 180.996
637 194.736
638 188.436
639 186.853
640 185.567
641 181.606
642 185.572
643 181.383
644 184.413
645 181.551
646	177.558075
647 191.361
648	179.853973
649 189.42
650 199.249
651	174.196472
652 185.449
653 182.795
654 187.723
655 185.327
656 190.69
657 185.406
658	178.462799
659 186.412
660	172.974335
661 183.656
662	172.667389
663 180.134
664	177.778015
665 183.319
666	174.477402
667 193.5
668	176.736923
669 182.072
670 185.013
671 186.406
672	177.635117
673 186.839
674 193.006
675	176.718887
676 187.037
677 189.958
678 183.115
679 182.169
680 184.634
681	175.320572
682 193.065
683 189.285
684 181.267
685 189.511
686	177.617554
687 189.686
688 180.578
689 208.761
690 189.941
691	177.398590
692 180.836
693	179.283173
694	179.195831
695 185.53
696 181.057
697 185.576
698 180.536
699 180.427
700 181.336
701	175.558334
702	179.265564
703 190.98
704 182.919
705 182.697
706 188.274
707	171.653915
708	171.505341
709	176.451096
710 191.15
711 182.282
712 185.835
713 189.155
714 187.037
715 189.266
716 184.191
717	179.257889
718 186.697
719 182.382
720 181.825
721	178.521088
722 181.197
723 184.362
724 183.304
725	174.836792
726 180.647
727 191.466
728 186.081
729 187.435
730 182.793
731 184.739
732	177.851059
733 192.342
734 185.31
735	177.625946
736 180.869
737 180.87
738	178.410675
739	171.560623
740 187.29
741 180.983
742	178.288910
743 181.314
744 184.924
745 186.823
746	179.250610
747 187.674
748	173.064621
749 191.326
750	176.719971
751	178.642395
752 181.986
753	175.481110
754	174.601410
755 190.203
756 182.014
757 181.635
758 182.997
759	179.595200
760 180.865
761 186.223
762 181.312
763 181.418
764 180.496
765 185.523
766 188.771
767 187.699
768	176.789474
769	179.971985
770	179.643066
771 180.343
772 192.256
773 183.865
774 181.719
775	172.954926
776	175.214767
777	179.604660
778	174.894287
779	171.358902
780	179.060287
781	179.603745
782 185.544
783 183.653
784 181.386
785	177.742203
786	178.831635
787 186.918
788 180.327
789	175.934921
790 180.924
791 184.792
792 181.635
793	175.672882
794 183.132
795	170.661591
796 189.291
797 186.183
798 184.187
799 180.269
800 185.15
801	177.755280
802 182.599
803 184.244
804 192.451
805 182.789
806 188.777
807	167.701736
808 184.466
809	177.744690
810	176.326492
811	174.087021
812 187.877
813 190.199
814 184.376
815	178.666168
816 188.143
817 194.561
818 189.578
819 186.508
820	177.785736
821	179.076797
822 189.399
823 189.739
824 181.042
825 188.65
826 188.053
827 181.746
828	179.482681
829	179.684540
830	172.496353
831	179.991852
832 185.559
833 193.497
834 184.323
835	179.783142
836 192.994
837	174.652573
838 184.891
839 185.142
840 182.54
841	174.852295
842 186.538
843 186.701
844 181.452
845 184.595
846 187.814
847 182.233
848 191.258
849 187.233
850	177.869583
851 183.727
852 190.396
853 184.647
854 181.816
855 182.129
856 182.782
857 182.883
858 181.772
859	178.430984
860 184.1
861	176.459152
862 182.845
863 180.785
864 182.706
865	178.407013
866	179.337631
867 182.514
868	179.801788
869 183.237
870	179.490417
871	179.906250
872 183.723
873	175.902023
874	178.522003
875	171.125275
876	175.604080
877 190.938
878 183.645
879 184.602
880 192.114
881 183.059
882	179.076324
883 181.751
884 193.393
885 180.319
886 185.798
887	179.599915
888 186.355
889	174.698288
890 182.823
891 185.379
892	176.609207
893 187.56
894 188.238
895 189.369
896	174.545456
897 185.442
898	179.399673
899 185.12
900	175.377869
901	178.711899
902	178.663849
903 180.651
904 181.542
905 182.875
906 187.214
907	168.267456
908	175.071716
909	179.551193
910 192.192
911 180.424
912	169.582901
913	169.272079
914 181.874
915 184.364
916	176.360672
917	173.297699
918 188.061
919 190.288
920	177.952682
921 182.304
922 184.515
923 182.77
924 180.087
925	177.765213
926 186.542
927 188.448
928	178.416214
929	174.922150
930	172.800110
931 182.291
932 201.302
933	168.977386
934	174.732742
935	174.702774
936 195.616
937 180.687
938	177.072296
939 184.821
940 186.841
941 180.687
942 185.127
943	174.647430
944 187.58
945	171.596237
946 193.681
947	179.684067
948	175.267899
949	172.992126
950 190.215
951	179.145111
952 188.479
953 180.387
954 189.66
955 183.074
956 191.971
957 206.877
958 188.328
959	179.858459
960 187.191
961 187.275
962 184.997
963	175.723434
964 187.937
965 186.454
966 183.548
967	179.523407
968	178.856781
969 186.751
970 182.311
971 191.485
972 188.775
973 181.288
974 187.066
975 192.471
976	174.655472
977	176.613556
978 198.487
979	176.424347
980 190.313
981 194.134
982 183.823
983	177.298004
984	175.503540
985 192.114
986 192.47
987	177.309799
988 188.335
989 188.704
990 183.458
991	178.463577
992 188.904
993	173.454086
994 187.838
995 190.749
996	178.520203
997 192.234
998 182.983
999	176.061157
1000 183.405
1001 188.325
