# Supplementary material for: Short-wavelength-sensitive 2 (Sws2) visual photopigment models combined with atomistic molecular simulations to predict spectral peaks of absorbance
Source: PLoS Comput Biol. 2020 Oct 21;16(10):e1008212. doi: 10.1371/journal.pcbi.1008212 (PMC7605715; doi:10.1371/journal.pcbi.1008212)
Supplement: S1 File — (ZIP) [file pcbi.1008212.s007.zip › S1_File/P-reticulata-SWS2-A-Angles/Torsion4-360.dat]

0 183.917
1 186.996
2	166.825348
3 189.467
4 192.606
5 197.385
6 197.426
7 180.56
8	177.126953
9	178.311142
10	172.550339
11 181.153
12 182.729
13 185.347
14 186.135
15 194.114
16 187.62
17	172.978882
18 188.134
19 184.262
20	177.695267
21	178.483322
22 199.401
23 192.758
24	163.722656
25 191.486
26 187.492
27 181.031
28 183.39
29 187.003
30 189.673
31 187.043
32	179.545593
33	167.465485
34	176.964951
35 196.983
36 182.875
37 195.253
38 193.269
39 194.604
40 181.769
41	172.201813
42 190.535
43 200.516
44 188.253
45 190.654
46 187.675
47 187.116
48 188.314
49 193.395
50 186.623
51 192.272
52 199.461
53	175.454132
54 189.808
55 195.443
56 186.673
57 183.557
58	172.946426
59 193.744
60 187.601
61 192.121
62 183.249
63 184.457
64 200.996
65 197.891
66 201.042
67 181.292
68 189.044
69 193.791
70	168.042404
71 189.328
72	174.307129
73 198.291
74 190.454
75	179.993729
76 186.165
77 188.141
78 189.498
79 191.084
80 183.89
81 194.023
82 198.163
83 182.321
84 186.344
85 185.216
86 191.747
87 192.978
88 180.658
89 188.383
90 181.572
91 185.485
92 180.324
93 198.526
94	167.192200
95 194.245
96 199.383
97 186.667
98 197.792
99 184.024
100 189.814
101 198.677
102 186.802
103 195.597
104 190.081
105 185.696
106 189.642
107 191.884
108 180.816
109	177.724899
110	172.598175
111 188.963
112	177.327835
113 185.818
114	168.238129
115 192.899
116 193.408
117 190.122
118 191.886
119 196.802
120 191.821
121 191.298
122 185.976
123 184.609
124 190.731
125 192.314
126 182.18
127 206.855
128 193.552
129 196.973
130 195.3
131 203.871
132	176.885483
133 193.431
134 194.105
135 187.186
136 201.217
137 193.771
138 197.927
139 187.764
140 187.676
141 203.317
142 199.318
143 197.168
144 193.595
145 182.4
146 180.952
147 189.094
148 200.253
149 198.929
150 189.053
151 191.298
152	178.720047
153 187.15
154 194.067
155 194.273
156 188.012
157 191.207
158	174.006958
159 190.536
160 184.918
161	177.931915
162	174.076263
163 190.9
164 183.977
165 189.536
166 198.491
167 181.479
168 195.535
169 192.514
170 193.58
171 181.609
172 188.63
173 188.555
174 188.06
175 190.711
176 193.042
177 196.101
178 192.081
179 202.052
180 187.809
181 182.909
182 195.07
183 189.779
184 189.475
185 182.539
186 192.288
187 187.746
188 187.235
189 190.405
190 187.919
191 204.47
192 184.211
193 194.195
194 190.89
195 187.743
196 190.679
197 205.567
198 181.975
199	175.043915
200 195.675
201 193.803
202 189.176
203 188.349
204	179.074295
205 193.497
206 190.296
207 181.646
208 186.33
209 188.513
210 180.709
211 193.082
212 187.21
213 191.566
214 182.913
215	178.905304
216 186.497
217	174.621872
218	173.546936
219 184.277
220	174.043427
221 199.775
222 187.39
223 188.451
224 196.809
225 188.1
226 185.221
227 191.265
228 187.365
229 180.573
230 197.57
231 192.109
232 184.819
233 196.371
234 184.961
235 183.81
236 192.723
237 187.548
238 183.823
239 194.742
240 196.505
241 197.218
242 206.053
243 191.262
244 197.876
245 188.995
246 181.008
247 187.398
248 186.582
249 188.792
250 186.469
251	175.489700
252 194.087
253 190.612
254 197.999
255 184.457
256 181.625
257 187.599
258 194.03
259 189.823
260	173.143585
261	168.381927
262	178.477951
263 183.457
264 189.411
265 205.293
266 182.844
267	178.222351
268 189.447
269 193.472
270 193.695
271 187.28
272 194.596
273 192.396
274 186.223
275 188.138
276 188.518
277	174.809097
278 185.978
279 183.418
280 195.101
281 195.336
282	176.500580
283 197.059
284 186.925
285 187.032
286 186.456
287 189.82
288 190.672
289	177.148636
290 185.646
291 184.848
292 193.083
293 207.12
294 183.579
295 195.843
296 194.575
297 181.211
298 195.185
299 180.646
300 192.719
301 186.279
302 191.006
303 198.111
304 181.877
305 190.438
306 192.781
307 185.976
308 187.356
309 181.258
310 189.978
311 189.082
312	178.432190
313	179.360275
314 190.506
315 191.469
316 185.069
317	177.045334
318 181.662
319 194.605
320 198.252
321 201.821
322 196.28
323 191.557
324 192.463
325 186.242
326 193.861
327 180.271
328 190.881
329 205.474
330 184.98
331 195.316
332 201.529
333 187.643
334 198.473
335 190.871
336 183.739
337 186.628
338 185.582
339 193.029
340 185.834
341 188.819
342 183.476
343 182.438
344 191.762
345 182.99
346 184.472
347 184.252
348 185.214
349 195.903
350	176.831909
351 191.99
352 197.756
353 199.031
354	178.100433
355 192.502
356 180.93
357 184.746
358 185.817
359 190.178
360	175.016373
361 183
362 183.959
363 195.375
364 190.195
365 186.32
366	179.575577
367	176.240463
368 202.617
369 191.354
370 189.818
371 198.288
372	179.757385
373 184.53
374 189.528
375 197.143
376 184.981
377 193.579
378 185.05
379	170.033417
380 181.639
381 190.966
382 182.898
383	177.429932
384 187.41
385	179.023865
386 182.076
387 180.912
388 189.137
389 194.098
390	179.307800
391 190.356
392 186.292
393 180.939
394 195.384
395 195.42
396 181.127
397	175.134186
398 198.437
399 187.68
400	178.255936
401 182.806
402	169.695740
403	177.800888
404 189.026
405	175.938248
406 189.528
407 185.393
408 196.93
409 184.912
410 192.981
411 184.754
412 190.231
413 180.505
414	168.935822
415 181.769
416 195.926
417 202.616
418 193.278
419 184.918
420 191.336
421 181.133
422	179.481064
423 180.448
424	165.988892
425 196.284
426 180.896
427	171.755386
428 182.538
429 197.902
430 191.544
431 180.625
432 187.419
433 195.147
434 192.111
435 193.771
436 197.199
437 201.257
438	178.943970
439 189.106
440 192.734
441 192.922
442 198.971
443 189.505
444 188.117
445 184.84
446 180.659
447 189.545
448 202.5
449 185.153
450 182.044
451 191.052
452 189.184
453 194.02
454 186.871
455 196.257
456 188.971
457 188.672
458 199.609
459 201.75
460 183.155
461 193.099
462 192.942
463 193.394
464 181.324
465 183.28
466 186.242
467 198.114
468	174.670258
469 187.045
470 194.881
471 192.481
472 193.713
473	166.305679
474 185.987
475 191.776
476 193.559
477 188.39
478 182.92
479	179.863129
480 185.406
481 194.568
482 185.077
483 184.413
484 189.383
485 189.026
486 187.728
487 181.611
488 180.301
489 194.205
490	177.855270
491	177.180847
492 187.39
493 184.365
494 189.944
495 181.816
496 185.176
497 188.641
498 189.138
499 185.474
500 191.235
501 191.02
502 183.617
503 190.674
504 186.2
505 186.683
506 181.51
507 193.174
508 186.577
509 181.782
510 190.677
511 194.673
512 189.37
513 190.396
514	168.237335
515 186.512
516 193.402
517 186.797
518 187.201
519 182.317
520 196.199
521	173.673721
522 187.95
523 197.628
524 194.362
525 187.222
526	174.910309
527	178.009262
528	177.923874
529 189.713
530	179.791489
531 186.251
532 182.037
533 187.92
534	172.897446
535 193.6
536 193.318
537	178.940628
538 181.964
539 183.369
540 185.843
541 191.618
542 191.605
543 186.215
544 188.637
545 193.509
546 181.286
547	179.313766
548 191.125
549 184.894
550 184.695
551 181.887
552 191.593
553 186.909
554	176.394119
555	177.061829
556 182.544
557 192.334
558 190.842
559	178.975388
560	177.449783
561 188.163
562 191.067
563 183.854
564 187.231
565 180.749
566 193.554
567 190.369
568 181.191
569 193.675
570 199.136
571 183.619
572 186.792
573 184.055
574 195.156
575	178.124619
576 186.05
577 184.791
578 197.884
579	178.995071
580 194.372
581 192.572
582 196.168
583 181.191
584 181.368
585 203.886
586 194.767
587	173.394440
588 194.613
589 187.339
590 191.519
591 195.89
592 180.986
593 201.058
594 190.541
595 192.73
596 195.448
597 180.865
598 183.827
599 184.265
600 187.885
601 192.793
602	174.680634
603 188.532
604 190.014
605 186.988
606 182.095
607 186.64
608 196.289
609	175.735535
610 194.201
611 182.115
612 190.58
613 188.963
614	174.157516
615 186.779
616 200.732
617 205.029
618 191.362
619 193.063
620 188.677
621	179.240570
622 191.18
623 190.038
624 189.901
625 191.21
626 188.989
627 187.532
628 189.221
629 185.609
630 188.762
631 181.472
632 192.448
633 192.881
634 192.189
635 193.397
636 188.115
637 185.392
638 180.298
639 182.972
640 188.424
641 191.834
642 189.542
643	178.139252
644 194.78
645 196.767
646 185.858
647 193.246
648 180.887
649 182.824
650	169.275009
651 189.161
652 183.986
653 196.505
654	177.716080
655	174.305801
656 182.671
657 186.229
658 183.55
659	176.443726
660 187.099
661 183.581
662 197.906
663 186.475
664	174.428284
665	171.055923
666 186.59
667 187.146
668	179.614197
669 189.57
670 191.26
671	176.712784
672	175.442856
673	176.447296
674 185.692
675 194.97
676 181.21
677 197.141
678 193.509
679 185.579
680 180.224
681 192.807
682	179.785797
683 188.182
684 192.793
685 183.138
686 195.183
687 191.491
688 195.51
689 183.937
690 181.901
691 192.76
692 184.934
693 195.798
694 188.393
695 201
696 187.532
697	176.162872
698 189.901
699 195.337
700 194.718
701	176.311432
702 195.36
703 188.738
704 181.436
705 191.069
706 186.106
707 187.071
708	177.920868
709 185.644
710 188.038
711 184.803
712 195.277
713 182.802
714 180.417
715 187.539
716	174.584854
717 187.855
718 195.011
719 184.204
720 194.98
721 180.595
722 181.686
723 202.726
724 189.761
725 190.97
726	176.422363
727 193.045
728 181.778
729 190.488
730	165.730225
731 184.381
732 198.091
733 188.194
734	167.402695
735 188.14
736	177.846252
737 191.275
738 180.43
739 182.165
740 189.423
741 190.7
742 185.006
743	164.582886
744	176.384964
745	177.518814
746 187.189
747 186.653
748 187.35
749 185.121
750 182.593
751 194.113
752 181.542
753 194.93
754 182.644
755 187.564
756 187.36
757 185.083
758 183.785
759 186.913
760 191.457
761	179.633667
762 205.421
763	179.481445
764 184.722
765	176.237503
766 188.846
767 191.854
768	177.480957
769 185.983
770 187.936
771	161.978485
772 196.377
773 182.84
774 183.376
775 184.372
776 190.59
777	171.076279
778 182.567
779 196.558
780	177.610168
781 185.747
782 181.039
783 189.928
784 186.693
785 190.161
786	166.912170
787	153.013153
788 181.458
789 182.219
790	172.314453
791 181.021
792 189.99
793 195.68
794 184.803
795 187.555
796 192.126
797 194.972
798 190.056
799 193.781
800 180.641
801 188.009
802 188.271
803 186.85
804	170.180542
805 186.702
806 187.722
807 201.888
808 190.449
809 182.041
810 181.123
811 195.693
812 191.183
813 187.499
814 188.39
815 187.037
816 193.419
817 191.215
818 192.284
819 194.535
820 186.674
821 193.512
822 189.747
823	173.469498
824 189.444
825 185.416
826 187.175
827 199.124
828	172.218903
829 190.447
830 184.474
831 188.023
832 186.517
833 182.616
834 189.518
835 194.762
836 184.202
837 198.995
838 195.449
839 186.485
840 188.097
841 195.965
842	173.382660
843 187.927
844 184.926
845 189.808
846 184.782
847	179.048218
848	178.354965
849 194.684
850 180.432
851 190.732
852 197.052
853 188.16
854 196.209
855 199.134
856 182.325
857 191.651
858 192.148
859 197.783
860 191.825
861 186.44
862	174.145844
863 198.519
864 199.473
865 185.386
866 190.783
867 184.131
868 191.364
869 197.711
870 188.355
871	172.887695
872 190.831
873 188.858
874 188.262
875 196.292
876 187.932
877 195.769
878 197.443
879 189.737
880 190.45
881 189
882 199.873
883 189.897
884 194.589
885 192.1
886 185.266
887 182.546
888	179.554337
889 190.131
890 182.589
891 190.913
892 190.971
893 181.508
894 194.365
895 191.903
896 191.028
897 192.008
898 188.734
899 184.379
900 197.322
901 194.11
902 199.392
903 184.622
904 188.864
905 194.884
906 181.439
907 197.812
908 180.19
909 190
910 194.113
911 189.013
912 185.13
913 200.791
914 184.122
915 181.527
916 189.821
917 190.208
918 194.955
919 182.57
920	178.702148
921 189.778
922	176.673630
923	178.757675
924 184.332
925 182.416
926	174.646652
927 184.608
928 190.327
929 191.114
930 187.417
931 180.439
932 200.66
933 196.367
934 189.762
935 188.809
936 183.704
937 193.861
938 188.007
939 180.928
940 191.305
941	177.734970
942 183.426
943 184.054
944 188.034
945 186.618
946 191.564
947	176.902298
948 194.169
949 188.058
950	178.944702
951 194.244
952 190.877
953	178.546143
954 183.626
955 188.802
956	179.029022
957 196.006
958 188.22
959 183.938
960 183.912
961 191.252
962 190.306
963 187.069
964 198.478
965	178.804062
966 180.077
967 183.816
968 187.176
969	179.768295
970	179.177963
971 185.241
972 193.317
973 191.47
974 192.582
975 186.308
976 182.319
977 182.38
978 195.22
979 186.746
980 185.298
981 191.9
982 192.216
983 181.704
984 185.229
985 189.176
986 191.15
987 197.403
988 188.472
989 186.295
990 192.392
991	179.805008
992	179.662567
993 182.171
994 182.368
995 184.581
996 187.885
997 186.971
998 190.952
999	175.898193
1000 181.468
1001 191.208
