# Supplementary material for: Short-wavelength-sensitive 2 (Sws2) visual photopigment models combined with atomistic molecular simulations to predict spectral peaks of absorbance
Source: PLoS Comput Biol. 2020 Oct 21;16(10):e1008212. doi: 10.1371/journal.pcbi.1008212 (PMC7605715; doi:10.1371/journal.pcbi.1008212)
Supplement: S1 File — (ZIP) [file pcbi.1008212.s007.zip › S1_File/P-reticulata-SWS2-A-Angles/Torsion9.dat]

0	-24.769188
1	-14.561644
2	19.877136
3	3.101875
4	-4.756572
5	-17.742802
6	17.199671
7	16.563072
8	-21.805641
9	-30.575459
10	-15.094947
11	-3.597971
12	-6.643117
13	-20.355942
14	-22.492880
15	-26.695791
16	-0.255586
17	17.531109
18	-18.555580
19	-23.028299
20	-8.330922
21	-9.558290
22	-24.741083
23	-34.862438
24	8.842793
25	-12.811267
26	-10.290085
27	-14.306572
28	-16.285614
29	-7.634273
30	5.758372
31	-5.961696
32	-13.583272
33	-0.674719
34	3.691497
35	-17.353258
36	-10.408578
37	-13.454185
38	10.605911
39	-5.857005
40	-55.943462
41	4.628805
42	-8.095291
43	-18.204010
44	-13.332358
45	-6.644860
46	-19.439671
47	-10.599897
48	-22.569479
49	-14.983823
50	-4.313634
51	-22.548056
52	-45.274677
53	-11.146923
54	4.578603
55	-22.841557
56	-25.116756
57	-7.884879
58	7.155087
59	-24.451181
60	-26.206860
61	-33.996788
62	-11.942432
63	-66.659737
64	-32.084328
65	-20.306927
66	-21.901459
67	-15.857507
68	-43.390865
69	-35.282490
70	-3.717545
71	-45.709908
72	-38.260250
73	-6.113393
74	-48.240711
75	-33.442993
76	-55.979965
77	-46.301918
78	-39.736164
79	-41.283539
80	-53.402489
81	-30.199722
82	-36.953571
83	-48.878254
84	-41.023483
85	-35.511982
86	-61.051682
87	-39.710503
88	-52.182903
89	-31.748623
90	-32.280052
91	-56.046474
92	-52.809963
93	-43.958828
94	-43.085693
95	-36.885727
96	-48.630478
97	-49.407436
98	-57.615841
99	-34.497776
100	-50.071373
101	-37.704021
102	-40.246601
103	-19.027588
104	-29.992208
105	-32.764980
106	-52.266003
107	-52.178684
108	-57.336643
109	-42.771297
110	-50.303169
111	-44.312042
112	-31.039526
113	-42.133514
114	-42.750706
115	-61.211704
116	-59.012978
117	-67.542137
118	-29.258207
119	-47.601940
120	-60.694115
121	-45.001022
122	-47.866093
123	-55.120392
124	-37.415016
125	-38.473675
126	-24.978474
127	-50.138500
128	-36.780346
129	-39.356998
130	-55.289436
131	-32.193218
132	-43.281387
133	-55.951305
134	-45.192162
135	-59.566830
136	-47.181686
137	-34.102245
138	-29.195988
139	-43.991169
140	-45.112827
141	-50.086887
142	-43.453964
143	-24.363003
144	-36.623940
145	-16.318081
146	-56.952721
147	-24.394831
148	-34.617142
149	-32.723705
150	-39.153511
151	-29.582508
152	-44.401054
153	-44.990406
154	-51.212452
155	-20.572193
156	-50.581348
157	-15.185329
158	-42.886047
159	-36.552208
160	-44.579800
161	-31.200769
162	-50.495129
163	-42.653225
164	-43.429253
165	-50.849445
166	-7.850865
167	-35.992645
168	-57.864052
169	-31.371132
170	-34.629410
171	-33.986351
172	-30.015806
173	-32.764919
174	-37.534920
175	-48.647095
176	-20.963171
177	-42.883457
178	-57.004581
179	-18.057041
180	-34.495556
181	-38.643578
182	-48.943245
183	-29.101231
184	-40.646053
185	-56.919449
186	-44.280396
187	-54.763523
188	-50.082565
189	-48.817482
190	-45.956261
191	-52.506027
192	-29.492855
193	-46.288288
194	-37.931122
195	-26.722141
196	-58.220860
197	-62.593624
198	-23.151773
199	-10.390139
200	-60.942738
201	-18.901485
202	-61.466347
203	-31.465105
204	-36.956043
205	-31.787144
206	-55.692719
207	-33.732769
208	-36.810452
209	-46.675762
210	-46.323841
211	-52.613304
212	-2.334652
213	-21.011076
214	-42.362865
215	-27.418823
216	-39.396904
217	-25.072155
218	-19.859861
219	-69.058777
220	-29.444931
221	-39.756538
222	-53.711033
223	-48.523819
224	-62.709942
225	-53.722137
226	-41.051735
227	-34.941189
228	-45.770416
229	-65.751183
230	-31.626966
231	-58.912457
232	-37.847141
233	-46.585655
234	-50.641621
235	-41.240860
236	-15.679237
237	-37.299408
238	-51.716125
239	-53.793282
240	-51.843082
241	-53.392666
242	-50.787926
243	-48.457943
244	-48.309990
245	-37.259106
246	-63.800224
247	-38.414688
248	-40.276356
249	-52.760193
250	-17.892069
251	-52.448257
252	-42.451294
253	-41.327583
254	-34.885880
255	-56.044052
256	-33.196693
257	-60.470684
258	-72.296501
259	-56.569309
260	-47.771744
261	-46.349979
262	-54.271202
263	-70.889977
264	-33.483891
265	-30.233801
266	-26.828983
267	-38.478733
268	-41.749725
269	-57.710201
270	-27.342516
271	-59.572021
272	-55.215046
273	-51.790989
274	-61.397255
275	-49.932625
276	-40.127163
277	-49.096905
278	-66.806305
279	-51.927605
280	-40.992550
281	-49.218777
282	-34.512081
283	-33.894291
284	-19.545702
285	-45.583599
286	-22.470257
287	-38.211895
288	-48.858017
289	-65.515869
290	-53.248604
291	-27.587896
292	-30.025225
293	-37.680569
294	-49.797314
295	-38.974571
296	-51.190769
297	-40.704136
298	-32.011288
299	-33.497742
300	-28.591034
301	-60.685028
302	-36.632908
303	-51.515598
304	-53.680813
305	-49.462070
306	-46.519226
307	-60.738094
308	-46.725330
309	-45.546753
310	-65.363159
311	-47.604633
312	-30.193640
313	-53.280827
314	-50.387188
315	-34.314304
316	-40.402775
317	-52.578941
318	-43.200459
319	-29.566492
320	-34.548283
321	-60.643421
322	-50.607578
323	-19.422998
324	-53.264690
325	-31.166588
326	-32.913834
327	-50.241634
328	-49.297016
329	-35.605209
330	-49.934605
331	-49.479534
332	-55.266941
333	-64.023827
334	-84.135651
335	-71.817589
336	-40.047108
337	-65.698448
338	-59.539352
339	-45.759953
340	-50.010963
341	-44.227879
342	-48.707996
343	-44.573956
344	-54.800621
345	-57.254025
346	-37.148640
347	-25.128328
348	-36.120522
349	-39.280521
350	-51.516369
351	-42.714672
352	-42.193428
353	-10.077632
354	-22.086401
355	-40.191311
356	-28.128510
357	-38.480000
358	-58.134861
359	-54.140568
360	-37.108063
361	-52.719772
362	-55.207439
363	-39.226994
364	-41.929554
365	-60.400368
366	-47.939762
367	-49.201088
368	-33.971893
369	-44.222805
370	-40.036880
371	-61.658447
372	-32.942966
373	-37.377586
374	-62.705196
375	-50.445099
376	-34.280594
377	-21.452927
378	-47.053539
379	-45.532272
380	-31.183496
381	-36.207886
382	-55.878170
383	-38.661755
384	-43.958561
385	-42.457912
386	-56.564957
387	-49.878422
388	-34.431431
389	-41.775185
390	-42.090073
391	-56.380203
392	-34.818668
393	-41.200272
394	-58.915039
395	-64.033897
396	-66.769356
397	-43.050842
398	-30.645313
399	-30.370434
400	-47.361248
401	-39.191364
402	-65.402901
403	-47.120735
404	-48.983044
405	-68.616295
406	-34.106777
407	-49.558792
408	-65.845116
409	-60.327003
410	-37.432987
411	-41.017406
412	-68.009880
413	-37.684734
414	-50.558350
415	-34.028217
416	-48.834496
417	-48.966137
418	-33.127289
419	-75.612236
420	-58.349014
421	-32.137146
422	-63.913334
423	-55.852390
424	-62.596050
425	-62.828896
426	-58.917252
427	-60.973869
428	-54.922226
429	-31.328688
430	-51.467457
431	-31.321585
432	-36.316334
433	-51.930283
434	-45.477779
435	-61.007442
436	-25.455477
437	-50.686707
438	-30.267851
439	-49.249245
440	-55.108624
441	-63.760338
442	-64.747986
443	-47.417492
444	-39.876675
445	-45.240776
446	-55.228703
447	-38.548763
448	-58.365059
449	-52.050304
450	-61.144463
451	-51.284874
452	-46.784313
453	-54.208851
454	-52.148891
455	-37.953033
456	-39.171520
457	-30.268581
458	-37.255913
459	-24.815895
460	-43.821304
461	-50.573109
462	-43.240883
463	-52.956059
464	-53.312572
465	-58.224705
466	-51.532921
467	-28.908564
468	-47.857033
469	-62.517780
470	-39.489304
471	-55.844501
472	-61.771084
473	-47.910202
474	-59.026268
475	-60.602650
476	-41.288570
477	-64.479904
478	-42.630154
479	-52.783096
480	-54.918671
481	-55.383419
482	-51.372345
483	-49.200180
484	-64.782326
485	-44.002270
486	-54.285797
487	-51.092453
488	-54.901405
489	-41.920143
490	-25.718548
491	-43.315182
492	-67.863258
493	-52.320377
494	-37.912689
495	-38.038284
496	-60.758072
497	-53.394707
498	-68.756195
499	-45.516819
500	-61.482391
501	-51.382240
502	-55.615761
503	-47.635273
504	-46.965973
505	-34.199791
506	-53.558018
507	-41.217716
508	-34.738949
509	-44.337234
510	-50.026775
511	-61.619114
512	-43.349667
513	-37.171806
514	-26.629305
515	-36.808277
516	-28.906645
517	-46.587006
518	-33.188118
519	-58.294811
520	-33.331264
521	-41.882725
522	-35.204636
523	-41.566700
524	-36.092957
525	-47.144070
526	-41.708237
527	-48.112099
528	-61.995949
529	-45.513935
530	-37.068329
531	-48.861858
532	-52.323277
533	-35.237812
534	-48.875668
535	-43.791302
536	-39.928471
537	-49.665909
538	-59.218575
539	-49.501652
540	-44.613663
541	-55.378922
542	-48.692703
543	-74.696281
544	-50.897133
545	-53.611584
546	-36.457859
547	-34.538807
548	-45.169170
549	-60.385368
550	-39.459545
551	-56.033665
552	-27.275581
553	-49.155266
554	-45.023556
555	-31.915627
556	-50.028873
557	-45.927917
558	-51.456356
559	-53.838135
560	-58.429863
561	-35.672337
562	-68.352600
563	-54.801575
564	-59.477856
565	-42.339813
566	-59.037285
567	-44.861168
568	-50.267483
569	-62.364677
570	-34.504230
571	-41.529045
572	-47.166618
573	-51.980385
574	-63.603466
575	-31.336771
576	-61.797264
577	-35.989063
578	-43.026485
579	-47.801216
580	-47.793129
581	-51.871323
582	-47.290199
583	-45.661213
584	-50.397034
585	-59.142525
586	-34.488174
587	-47.098503
588	-60.062107
589	-45.550575
590	-67.765518
591	-26.133631
592	-54.769306
593	-76.441483
594	-56.659245
595	-56.044704
596	-43.332737
597	-34.744617
598	-50.096401
599	-54.819622
600	-43.522278
601	-44.832932
602	-30.349771
603	-42.439655
604	-39.469593
605	-61.647602
606	-63.365334
607	-55.784622
608	-61.082493
609	-34.398144
610	-39.162151
611	-49.724148
612	-71.112335
613	-41.201820
614	-41.026237
615	-30.372927
616	-47.854012
617	-45.696766
618	-29.871191
619	-56.258507
620	-44.396954
621	-34.560253
622	-48.067295
623	-69.623726
624	-52.692436
625	-45.374931
626	-35.801563
627	-64.133957
628	-39.298012
629	-69.581253
630	-31.100468
631	-69.935188
632	-45.435829
633	-39.600327
634	-37.804256
635	-61.621510
636	-48.974121
637	-38.281612
638	-22.248674
639	-43.685059
640	-55.661629
641	-55.462818
642	-43.109264
643	-42.795589
644	-30.074604
645	-45.256767
646	-29.818981
647	-40.568348
648	-50.768234
649	-49.365551
650	-47.328823
651	-50.757912
652	-40.134922
653	-38.978931
654	-35.380318
655	-42.990238
656	-34.034801
657	-40.010746
658	-45.704380
659	-32.141209
660	-43.749825
661	-61.085148
662	-51.132881
663	-29.534012
664	-45.559475
665	-37.034615
666	-39.081692
667	-58.942783
668	-42.043354
669	-47.284412
670	-43.161240
671	-53.099590
672	-37.232990
673	-50.749157
674	-53.609634
675	-43.114594
676	-55.072002
677	-40.088123
678	-55.677853
679	-67.461113
680	-58.911728
681	-28.765648
682	-48.719864
683	-59.270798
684	-60.681553
685	-42.808998
686	-37.800430
687	-55.276627
688	-49.130177
689	-41.650711
690	-52.769329
691	-54.542625
692	-54.748413
693	-65.054062
694	-49.812126
695	-46.539780
696	-45.589638
697	-42.215374
698	-49.485909
699	-46.205044
700	-24.146049
701	-27.127310
702	-55.550430
703	-36.009754
704	-38.536396
705	-14.093418
706	-48.877598
707	-27.858856
708	-26.406540
709	-47.118809
710	-23.608801
711	-65.144325
712	-25.125183
713	-56.425388
714	-46.295361
715	-44.381466
716	-20.428972
717	-28.901495
718	-48.883682
719	-45.766014
720	-54.669216
721	-49.257133
722	-32.040573
723	-51.400860
724	-51.263649
725	-49.581673
726	-39.659256
727	-58.087090
728	-35.647987
729	-17.803761
730	-57.479969
731	-50.789616
732	-53.184784
733	-40.786812
734	-44.267437
735	-74.116508
736	-37.856548
737	-51.985180
738	-61.492275
739	-49.246552
740	-47.769711
741	-53.347626
742	-48.775547
743	-52.624504
744	-50.716801
745	-51.258411
746	-56.599979
747	-36.755272
748	-64.949287
749	-66.450401
750	-53.915356
751	-43.712742
752	-55.943935
753	-39.252888
754	-50.382038
755	-56.241238
756	-36.302383
757	-69.456627
758	-70.723816
759	-44.618179
760	-60.974102
761	-50.385883
762	-54.564297
763	-58.535240
764	-36.233788
765	-67.517365
766	-41.446182
767	-27.853685
768	-30.256546
769	-64.206642
770	-47.348732
771	-43.129730
772	-51.803921
773	-38.084251
774	-38.741467
775	-48.010925
776	-51.878899
777	-55.794426
778	-58.214066
779	-39.612877
780	-45.548645
781	-34.333927
782	-42.832928
783	-50.607807
784	-48.987103
785	-32.673725
786	-29.562574
787	-25.652851
788	-40.698917
789	-50.479691
790	-68.015793
791	-50.797157
792	-37.054352
793	-41.178505
794	-32.794811
795	-43.624851
796	-41.439152
797	-51.482357
798	-24.737219
799	-32.164562
800	-57.636242
801	-58.365276
802	-53.459122
803	-33.834595
804	-41.288528
805	-42.871895
806	-51.319660
807	-47.096973
808	-56.586113
809	-54.574184
810	-60.625286
811	-58.618057
812	-44.982109
813	-56.005867
814	-19.147850
815	-46.501884
816	-48.895679
817	-39.184929
818	-40.032471
819	-55.621731
820	-29.920952
821	-37.259377
822	-55.167763
823	-43.744587
824	-51.859631
825	-56.260830
826	-60.503857
827	-55.607769
828	-54.887966
829	-69.595268
830	-24.900438
831	-49.796963
832	-67.577019
833	-41.409874
834	-58.342438
835	-48.573711
836	-58.562733
837	-57.871555
838	-55.334354
839	-65.601944
840	-55.426903
841	-61.989697
842	-40.581078
843	-60.359360
844	-61.153286
845	-54.418083
846	-74.072235
847	-47.352589
848	-59.502907
849	-63.106789
850	-53.341881
851	-45.652203
852	-48.355568
853	-51.284157
854	-50.640568
855	-47.145378
856	-92.503517
857	-70.058891
858	-47.952820
859	-73.749886
860	-44.622910
861	-61.348557
862	-59.044193
863	-57.876953
864	-27.499500
865	-60.513073
866	-63.595905
867	-42.514744
868	-38.042210
869	-60.500580
870	-49.731892
871	-33.500340
872	-46.203831
873	-37.984104
874	-31.360004
875	-65.150604
876	-68.267509
877	-58.313736
878	-67.265091
879	-51.088058
880	-32.589912
881	-67.462990
882	-59.675949
883	-45.244823
884	-47.041340
885	-65.495422
886	-72.040237
887	-49.478104
888	-45.151676
889	-52.706379
890	-34.478718
891	-52.079975
892	-62.505222
893	-39.132885
894	-60.168797
895	-58.966961
896	-49.657410
897	-53.408039
898	-53.079998
899	-43.537258
900	-53.268307
901	-52.922009
902	-58.513718
903	-45.205811
904	-52.032410
905	-52.458935
906	-39.059814
907	-69.794823
908	-57.512257
909	-58.912834
910	-50.042728
911	-67.284241
912	-39.792515
913	-42.183083
914	-53.193642
915	-53.163124
916	-48.462997
917	-54.060966
918	-75.349472
919	-58.091911
920	-58.799786
921	-39.423328
922	-68.535645
923	-43.266506
924	-37.511112
925	-54.390244
926	-26.901302
927	-55.293610
928	-61.180599
929	-40.518391
930	-44.218632
931	-67.537216
932	-60.223827
933	-53.465969
934	-21.639164
935	-57.783768
936	-49.947865
937	-56.612541
938	-58.949799
939	-55.005249
940	-70.959991
941	-52.703621
942	-36.851200
943	-52.315834
944	-37.917671
945	-23.565338
946	-55.307476
947	-48.539356
948	-48.175476
949	-42.941925
950	-37.719345
951	-55.335125
952	-71.908302
953	-50.895153
954	-48.711918
955	-28.657349
956	-54.763046
957	-54.494907
958	-28.869858
959	-51.015652
960	-64.788101
961	-52.647938
962	-44.762024
963	-50.844894
964	-50.445366
965	-55.626030
966	-43.113297
967	-35.920773
968	-28.897591
969	-51.282925
970	-61.218281
971	-45.622505
972	-65.615639
973	-58.375210
974	-35.371948
975	-49.518860
976	-46.606739
977	-58.061512
978	-59.461918
979	-40.628544
980	-47.464954
981	-42.096344
982	-49.697964
983	-53.776772
984	-55.950798
985	-46.392673
986	-52.525272
987	-57.096653
988	-60.615559
989	-63.087322
990	-58.462574
991	-17.842859
992	-43.458092
993	-30.037167
994	-63.883156
995	-66.292931
996	-48.993629
997	-58.640747
998	-57.966072
999	-47.709846
1000	-66.481590
1001	-52.150795
