# Supplementary material for: Short-wavelength-sensitive 2 (Sws2) visual photopigment models combined with atomistic molecular simulations to predict spectral peaks of absorbance
Source: PLoS Comput Biol. 2020 Oct 21;16(10):e1008212. doi: 10.1371/journal.pcbi.1008212 (PMC7605715; doi:10.1371/journal.pcbi.1008212)
Supplement: S1 File — (ZIP) [file pcbi.1008212.s007.zip › S1_File/P-reticulata-SWS2-A-Angles/Torsion11-360.dat]

0	174.236313
1	166.255417
2 190.079
3	173.535004
4	168.145401
5	160.295944
6	138.677521
7 199.207
8	172.428528
9	157.413559
10	163.765671
11	172.394089
12	165.370483
13	151.612396
14 190.531
15	154.282242
16	164.599686
17	171.510162
18	147.688461
19	144.954239
20 184.969
21 241.295
22	162.669815
23	152.977142
24 194.082
25	162.415894
26	146.244980
27	158.441284
28	168.448807
29 181.888
30	174.930618
31	174.473633
32	157.274078
33 212.392
34 193.414
35	173.633057
36	167.949173
37	165.642380
38	159.578110
39	143.750885
40	161.771774
41 222.556
42	155.696182
43	125.072350
44	147.217941
45	153.948242
46	138.491364
47	179.045822
48	165.834427
49 185.534
50 198.378
51 181.001
52	172.201706
53 192.091
54 193.755
55	143.085007
56 189.948
57 187.761
58	169.765213
59	174.964828
60	168.951935
61	178.901413
62	150.613373
63	158.761276
64	162.663086
65	164.167191
66 187.114
67 192.44
68	162.950836
69	144.776352
70 230.329
71	177.542953
72 190.157
73	165.659836
74 190.352
75	177.054550
76 196.846
77 181.753
78	165.288467
79	143.058563
80 195.393
81	163.775986
82 182.308
83	172.669022
84 194.011
85 184.926
86 203.498
87 186.797
88 193.215
89	157.289474
90 196.793
91	162.170364
92	169.270935
93	171.793640
94 195.61
95 194.859
96 181.033
97	178.671661
98	171.845718
99 186.022
100 186.473
101	157.791824
102	167.990707
103	160.720261
104	170.700821
105	173.692261
106 192.544
107 185.733
108	164.552567
109	170.872726
110	170.203186
111	155.641922
112 199.001
113	163.622665
114	159.847321
115	173.062302
116	161.597260
117	167.163452
118	176.276962
119	160.736877
120	173.195068
121	146.604858
122 184.939
123 188.432
124	158.771179
125	156.226685
126	151.029434
127	171.384995
128	155.295486
129	152.421829
130	172.624847
131	160.763031
132 184.449
133	167.731232
134	141.074493
135	156.514069
136	165.058975
137	169.027054
138	171.434769
139	145.269485
140	165.970566
141 186.764
142	157.445465
143	156.652802
144	159.773071
145	178.858612
146	172.583893
147	170.090012
148	174.956635
149 181.318
150 181.065
151	149.359329
152 181.491
153	175.524582
154	173.051422
155	158.360046
156	168.822937
157	150.340729
158	167.071915
159	176.086456
160	166.157928
161	176.901520
162	162.842834
163	148.393112
164	166.980804
165 186.331
166	141.826553
167	145.104797
168	162.481369
169	149.386490
170	170.251709
171	173.555222
172	175.689987
173	151.879181
174	163.768173
175 182.218
176	173.715942
177	151.096069
178	172.990845
179	146.198730
180	168.728729
181	162.059952
182	170.798615
183	173.484467
184	157.911728
185	174.684036
186	154.933411
187	171.064209
188 187.653
189 185.372
190	167.476822
191	161.119125
192	149.156509
193 185.221
194	179.367722
195 188.322
196 191.47
197 195.949
198 183.594
199 189.275
200	164.779648
201	164.811752
202	178.706161
203	178.583359
204 198.389
205	167.168747
206	173.508057
207	157.216248
208	174.445526
209	175.646820
210	171.315842
211 188.524
212	174.465805
213	178.668060
214	178.388123
215	156.965744
216	168.160629
217 197.17
218	164.456360
219 195.812
220	165.219025
221	171.508698
222	168.338562
223 194.364
224	176.282104
225 185.306
226	178.424850
227	160.918121
228	157.298279
229	164.394821
230	156.470322
231	172.625244
232	155.115738
233 186.737
234	173.634445
235	179.640579
236 190.735
237 189.913
238	158.580551
239 198.057
240	173.043839
241	174.490082
242	166.079285
243	173.761871
244 187.51
245 181.88
246 190.858
247	166.395508
248	168.641388
249	177.065201
250	169.955917
251	168.978348
252	162.394363
253	140.504959
254	159.203827
255	172.378677
256 217.817
257 181.924
258 181.084
259	161.755386
260 192.126
261	167.955490
262	171.836029
263	167.029007
264 182.441
265	159.978836
266	177.738541
267	166.354980
268	140.089188
269 184.808
270 185.363
271	164.200638
272 181.877
273	173.121796
274	171.792587
275	179.636093
276	166.048813
277	177.521652
278 190.855
279 187.656
280	148.208313
281 185.091
282 188.041
283 204.753
284 198.131
285 187.372
286	163.907104
287	167.189056
288	157.184937
289	166.899673
290	177.601517
291	176.510681
292	153.659988
293	156.285843
294 197.688
295 184.034
296	158.733795
297	178.499374
298 186.397
299	173.416428
300 198.111
301 192.48
302	158.878265
303 192.518
304 181.444
305	178.833801
306	161.027267
307 180.684
308	167.463623
309 197.752
310	171.364426
311	162.246490
312	177.290268
313	171.001312
314 180.174
315	179.356903
316	174.364182
317	171.416153
318 181.917
319	167.943863
320	178.575806
321	168.633560
322	164.178604
323	168.468674
324	172.448013
325	154.346069
326	176.426453
327	178.181381
328 193.337
329	156.988312
330 186.414
331 180.904
332	158.170517
333 185.096
334 186.963
335	175.808121
336	159.811127
337	171.272919
338 193.8
339 184.818
340	170.892471
341 195.42
342	147.208908
343	175.292709
344 191.662
345 185.504
346	177.872162
347	167.143997
348	156.324097
349 182.699
350 188.114
351 197.492
352	177.503311
353	169.679718
354 195.171
355	165.326859
356	171.946884
357	167.256439
358	170.902969
359	147.056976
360	176.401413
361	176.729462
362 194.916
363 180.202
364	178.117905
365	170.594818
366	178.304962
367 201.444
368	169.044342
369 183.493
370	162.952530
371	167.674088
372	174.059433
373	162.929016
374 209.384
375	172.191528
376	160.120041
377	168.254547
378	152.647491
379 192.619
380	163.616898
381	176.879242
382 189.096
383	161.744186
384	170.614258
385 190.972
386	161.824417
387	175.986923
388	160.237732
389	166.760590
390	160.210068
391	166.950867
392	176.681320
393	163.782471
394	178.524933
395	158.195511
396	177.234985
397 187.334
398	169.361465
399 180.618
400	172.636032
401	158.348038
402 202.675
403 204.767
404 187.656
405 190.282
406	172.075974
407 185.024
408	177.282074
409 186.827
410	173.815613
411	175.164032
412	173.518311
413	171.932755
414 191.42
415	162.121552
416	154.686707
417 189.261
418	159.525986
419	166.284225
420	171.344849
421	177.674713
422	153.265793
423 195.718
424 197.648
425 180.307
426 185.556
427 197.333
428	155.913635
429	172.782593
430 183.901
431 184.792
432 187.988
433	168.693115
434	171.003555
435 192.109
436	163.648224
437	146.672104
438 187.042
439	153.866806
440 187.435
441 190.543
442	164.780838
443	163.817001
444 182.583
445	179.519043
446	164.408020
447 183.113
448 180.91
449	160.852585
450 181.578
451	162.980728
452	175.426346
453	168.756332
454 186.133
455	172.491791
456	159.408417
457	175.257812
458	177.878983
459 183.598
460	174.272079
461	167.592102
462	175.856140
463	160.038528
464	179.144714
465	171.001938
466	157.818405
467	149.528778
468	166.479614
469	151.157074
470	175.947281
471	159.112091
472 194.939
473 195.592
474	166.994278
475	171.565399
476	154.440887
477	171.647354
478	172.696762
479	164.468262
480	166.650650
481	167.236404
482	166.243607
483	173.951462
484	148.742996
485	166.866791
486	171.705109
487	175.629761
488	150.262833
489 185.07
490 195.978
491 182.64
492 185.446
493	169.182404
494	157.398270
495	173.088104
496 182.391
497	154.960403
498	167.501694
499	167.894119
500	172.594315
501	174.741425
502	158.297516
503	167.683853
504 188.518
505	157.537155
506 188.974
507	168.040512
508	167.375198
509	164.589890
510	179.114151
511 182.969
512 181.244
513	162.683670
514 181.197
515	159.061340
516	168.783035
517	174.727615
518	179.111938
519 184.388
520	161.116806
521 185.069
522	166.476990
523	173.138229
524	155.395950
525	168.876663
526 190.815
527	169.170044
528 187.677
529	178.109436
530 181.522
531	165.395859
532 186.446
533	178.233109
534	176.220978
535	179.758362
536	161.767456
537	175.989700
538 181.371
539	172.810959
540	171.996735
541	178.177383
542	164.821426
543	171.218933
544 185.156
545	173.687134
546	149.028122
547	169.655319
548 188.404
549 188.342
550	162.622635
551	178.600525
552 188.612
553	157.764679
554	177.600250
555 181.327
556	170.749344
557	150.366928
558	161.721390
559	175.766144
560	164.111877
561 181.902
562	167.142517
563	160.397263
564	165.960327
565	173.570160
566	164.660156
567	172.856644
568	176.739151
569	179.479507
570	164.634354
571 204.461
572	167.941101
573	168.247650
574 184.491
575	176.853241
576	179.221786
577 191.313
578	168.122299
579 183.563
580	179.699234
581	171.271912
582	166.432648
583 188.08
584	162.190643
585	143.818848
586 193.893
587	175.529449
588	173.718185
589 194.223
590	162.040100
591	156.864166
592 189.835
593 186.221
594	177.203552
595	172.821335
596	151.974442
597 181.671
598 185.203
599	178.484390
600 201.507
601 192.918
602	160.769135
603	167.712509
604 180.71
605	162.197693
606	176.277893
607 183.349
608	179.336349
609 180.293
610	150.583099
611 184.129
612 213.627
613 183.645
614	174.311890
615	173.955261
616	159.543350
617	157.914719
618	172.769943
619	164.514969
620	166.016693
621 193.893
622	174.126328
623	172.046936
624	161.380630
625	154.903366
626	173.840240
627	168.840164
628 183.417
629 182.896
630	169.686752
631	167.409073
632	163.087677
633	174.444077
634	160.660263
635	176.235229
636	174.539642
637 195.862
638	177.921906
639	164.089905
640	171.461746
641	161.442047
642 182.512
643 195.527
644	168.788651
645	149.436401
646	179.479095
647	174.014191
648 186.025
649 189.995
650	153.161346
651 181.978
652	159.339432
653	165.316696
654	167.668961
655 194.184
656 191.185
657 194.87
658	174.088882
659	175.095627
660	172.003723
661 190.201
662 182.778
663 186.048
664 183.224
665	174.087692
666	159.880157
667	177.372253
668 192.606
669	157.261902
670 185.384
671 183.619
672 185.802
673 182.533
674	172.091812
675	172.710190
676 180.607
677	167.952499
678	170.775040
679	169.307907
680	173.573074
681	173.876450
682	175.581146
683	146.961472
684	156.031967
685	165.603455
686	146.749939
687	150.429276
688 183.425
689	148.334167
690 186.345
691	154.862274
692	174.780411
693	164.390915
694	175.471466
695	169.448486
696	150.684021
697 183.198
698 187.816
699	150.156021
700 182.443
701 182.88
702 189.597
703	167.288635
704	163.776276
705	170.621979
706	178.657761
707	169.203537
708	179.597580
709	158.154114
710	170.691452
711	160.656952
712	172.818665
713	164.233185
714 181.901
715	173.527054
716	177.189697
717	167.813828
718	171.279144
719	171.272110
720	142.150177
721 186.712
722 181.415
723	166.461090
724	161.228775
725	179.282486
726 226.678
727	162.718796
728 198.473
729 186.646
730 214.984
731	161.833420
732	162.912781
733	177.705826
734 187.354
735	177.234085
736 201.483
737	172.296982
738 189.523
739 191.039
740	169.760361
741 187.225
742 184.194
743 199.859
744	173.003799
745 180.296
746	169.093719
747	171.315262
748	163.791397
749 184.899
750 193.983
751 183.159
752 180.097
753	167.081161
754 235.452
755 188.497
756	173.329163
757	156.722534
758 187.66
759	166.855453
760	177.832474
761 201.274
762	157.878326
763 198.232
764 182
765 184.853
766	165.728745
767	160.122650
768 184.991
769	178.812103
770 200.265
771 222.946
772	178.490997
773 197.154
774	170.600754
775 183.31
776 200.071
777 183.885
778 202.876
779	179.498459
780 188.209
781 186.062
782 209.97
783	175.115601
784	175.975998
785 180.356
786 193.463
787 266.045
788 222.074
789 204.485
790 187.582
791	166.510773
792 187.551
793	173.255478
794 184.174
795	171.917740
796 187.371
797	161.098831
798 181.817
799	167.818604
800	170.174362
801 196.981
802	177.804520
803	175.223953
804 188.816
805	163.041306
806	169.294327
807 181.173
808	163.396011
809	175.233490
810	173.032806
811	157.275833
812	171.024460
813	162.439713
814	165.669159
815	170.129120
816	165.044815
817 185.926
818	171.303772
819	164.895050
820	175.807083
821 185.159
822	155.050278
823	161.336777
824	174.914291
825	153.514694
826 181.904
827	168.176636
828 215.597
829	165.917053
830	162.339279
831	146.783249
832 184.573
833	175.455368
834	168.831665
835 188.282
836 187.192
837	166.138550
838	166.647705
839 192.019
840 181.048
841	158.024490
842	175.011917
843	166.405884
844 201.206
845 189.861
846 182.098
847	173.554855
848	162.670990
849 197.635
850	171.072052
851	174.916733
852 186.869
853 194.613
854 191.476
855	174.027435
856 180.92
857	177.765823
858	170.401291
859	157.469925
860 191.751
861	178.090652
862 208.423
863	168.884811
864	163.275848
865	179.459244
866	154.516922
867 186.153
868	165.689697
869	170.767105
870	155.871490
871 192.746
872 185.68
873 190.483
874	176.841751
875 202.573
876	172.688278
877	161.466843
878	174.239639
879	168.266663
880	164.772476
881 191.394
882	151.208405
883 187.494
884	168.005203
885 204.749
886 193.034
887	174.731476
888 183.574
889	171.438995
890	172.174164
891	157.851685
892 189.341
893	161.356964
894	146.184418
895	169.513321
896	170.802689
897	168.407303
898	158.004852
899	172.902115
900	177.104950
901 183.419
902	136.727341
903 187.441
904	169.333389
905	164.734390
906	168.988571
907	169.438217
908 191.033
909	169.127762
910 189.573
911 185.836
912	170.806778
913	178.136902
914	162.698898
915	175.192505
916 194.965
917 185.277
918 191.401
919	151.545425
920	154.827927
921	174.201752
922 188.816
923 181.724
924	164.017334
925 188.774
926	178.737671
927	166.987671
928	168.064102
929 203.074
930	168.190659
931	170.037369
932	169.034622
933	165.551056
934 182.972
935 189.242
936 221.528
937	166.514084
938	167.125290
939 199.945
940 203.922
941 218.73
942 191.868
943 199.228
944 195.708
945 191.304
946 187.331
947 231.229
948	176.917953
949 181.09
950 194.71
951 204.087
952 183.056
953 185.801
954 191.825
955	174.912415
956 181.685
957	178.100891
958	167.481232
959	155.110001
960 188.768
961 187.293
962	171.187836
963	166.100388
964	172.579971
965	175.690735
966 185.472
967	170.781372
968 203.992
969 186.282
970	173.761719
971	178.054443
972	152.220779
973	162.458405
974	162.973312
975 180.5
976 180.227
977 187.927
978	176.421555
979 186.197
980	162.809891
981	177.419037
982	154.752258
983 197.948
984 206.831
985	178.215561
986	178.262589
987 186.217
988	179.385025
989 194.901
990	176.080994
991 182.939
992	169.629166
993 198.519
994	176.980576
995 191.997
996 193.002
997	163.490585
998	177.887955
999 186.615
1000 206.509
1001 217.082
