# Supplementary material for: Short-wavelength-sensitive 2 (Sws2) visual photopigment models combined with atomistic molecular simulations to predict spectral peaks of absorbance
Source: PLoS Comput Biol. 2020 Oct 21;16(10):e1008212. doi: 10.1371/journal.pcbi.1008212 (PMC7605715; doi:10.1371/journal.pcbi.1008212)
Supplement: S1 File — (ZIP) [file pcbi.1008212.s007.zip › S1_File/P-reticulata-SWS2-A-Angles/Angle2.dat]

0	67.404892
1	65.985924
2	71.809006
3	71.945679
4	68.631905
5	67.282478
6	71.512299
7	68.724899
8	63.520256
9	66.125130
10	66.733810
11	59.244946
12	60.940090
13	71.637177
14	60.232189
15	68.724632
16	61.965225
17	69.603485
18	63.141106
19	62.970268
20	69.930672
21	66.804260
22	65.070511
23	66.640381
24	61.952766
25	65.187523
26	64.543320
27	61.934204
28	68.363731
29	67.327026
30	75.802483
31	65.843605
32	62.521778
33	70.145058
34	63.556168
35	59.334511
36	66.258812
37	66.511124
38	66.450500
39	64.254333
40	64.016380
41	70.698715
42	61.884724
43	66.090317
44	64.195198
45	69.423660
46	67.504211
47	66.885658
48	64.500816
49	61.836239
50	60.138840
51	66.157967
52	59.179165
53	66.339317
54	66.651932
55	61.529850
56	69.241165
57	66.424995
58	68.062447
59	61.587811
60	62.908257
61	63.372150
62	66.289497
63	61.246422
64	63.169792
65	61.136417
66	59.294636
67	64.766388
68	57.044880
69	57.525581
70	58.884365
71	58.582424
72	60.475990
73	62.721607
74	58.965652
75	59.451469
76	61.748913
77	62.904163
78	56.595131
79	61.970722
80	60.544868
81	61.956673
82	58.153656
83	58.951794
84	63.353184
85	52.567596
86	63.450115
87	57.255756
88	58.861347
89	58.772850
90	61.704727
91	62.369579
92	60.115616
93	62.465904
94	59.337372
95	59.067783
96	56.210499
97	58.033058
98	59.097687
99	57.017277
100	59.485901
101	58.537151
102	62.250298
103	58.523540
104	61.226398
105	59.006996
106	60.978283
107	59.854702
108	60.760544
109	59.130260
110	56.251606
111	54.819794
112	58.840816
113	52.452793
114	57.578861
115	54.681854
116	58.526150
117	58.948288
118	55.672829
119	63.698700
120	60.656555
121	61.388599
122	59.075428
123	61.026520
124	56.947445
125	60.085285
126	57.391708
127	61.161198
128	60.247772
129	60.246456
130	61.287758
131	61.642815
132	56.119797
133	60.448799
134	62.390400
135	62.262497
136	59.732052
137	57.861816
138	58.276737
139	57.141354
140	59.806442
141	63.549255
142	58.888168
143	57.330887
144	61.967690
145	62.203983
146	60.277061
147	60.471687
148	60.155396
149	60.458164
150	55.054165
151	61.329376
152	59.535084
153	66.466812
154	59.510983
155	60.566776
156	59.264122
157	58.167435
158	61.208359
159	63.869373
160	61.248581
161	60.546261
162	61.378551
163	61.237789
164	60.768707
165	56.051521
166	61.218616
167	64.235489
168	60.783028
169	57.005558
170	62.360168
171	58.239765
172	59.032997
173	63.733208
174	61.973011
175	60.723087
176	60.967033
177	60.990223
178	59.666981
179	55.096527
180	57.028801
181	55.983547
182	60.293709
183	60.970318
184	62.379852
185	56.745449
186	64.168411
187	61.512951
188	64.504898
189	62.237225
190	61.137257
191	59.577160
192	57.558372
193	62.418198
194	61.646957
195	59.193451
196	62.346905
197	66.443817
198	57.999287
199	55.782524
200	62.735909
201	61.078251
202	61.773380
203	60.424866
204	60.932507
205	56.424644
206	59.947212
207	58.118988
208	57.657047
209	56.841228
210	60.473438
211	57.289303
212	65.106148
213	59.204155
214	58.659863
215	57.198963
216	58.715290
217	58.954189
218	61.529713
219	59.003094
220	56.387024
221	57.880478
222	58.544537
223	57.299309
224	61.476326
225	62.590366
226	57.217281
227	61.230644
228	59.529881
229	60.550835
230	59.583321
231	58.827423
232	60.490131
233	57.871552
234	53.334866
235	58.656857
236	57.722420
237	56.970219
238	62.894192
239	56.123993
240	58.803345
241	64.074059
242	58.289085
243	61.277950
244	58.821133
245	56.434692
246	58.693707
247	57.783680
248	58.284817
249	58.436775
250	57.009872
251	55.537590
252	57.211403
253	57.754036
254	57.565456
255	55.239937
256	59.673233
257	56.186539
258	57.520267
259	62.068142
260	58.044933
261	57.899109
262	55.574909
263	58.304447
264	61.366039
265	60.255398
266	58.386204
267	56.124683
268	56.905243
269	60.183788
270	55.202221
271	58.904453
272	55.177654
273	56.267307
274	55.114025
275	58.471397
276	57.169167
277	55.841175
278	55.499149
279	56.167583
280	58.199646
281	60.937260
282	56.574902
283	59.571743
284	56.347107
285	65.407265
286	55.580223
287	58.600155
288	59.755653
289	57.037575
290	56.805164
291	57.838467
292	61.682365
293	61.984184
294	58.443272
295	58.655178
296	56.069073
297	57.511768
298	57.513279
299	56.496937
300	55.508183
301	62.913521
302	59.813934
303	61.823395
304	55.222343
305	58.121365
306	59.809677
307	60.250553
308	58.305317
309	61.416756
310	57.309555
311	57.606579
312	59.498665
313	57.428524
314	56.955402
315	62.388416
316	58.088676
317	57.164516
318	57.386196
319	55.335632
320	56.327000
321	60.126995
322	62.970562
323	61.008335
324	61.967842
325	56.573078
326	56.987133
327	57.361649
328	58.283512
329	61.709423
330	58.954826
331	62.968376
332	64.712601
333	58.501095
334	61.530708
335	61.869335
336	61.134659
337	60.310352
338	61.956135
339	61.009182
340	61.632233
341	59.620441
342	58.939758
343	59.695820
344	62.692257
345	59.315247
346	60.713676
347	57.815857
348	58.754925
349	58.359997
350	62.834553
351	59.413116
352	59.474522
353	59.669590
354	61.769096
355	60.726562
356	59.413868
357	56.863258
358	62.455429
359	59.212383
360	61.766235
361	60.635620
362	61.515095
363	59.785439
364	62.287987
365	58.235012
366	66.264656
367	64.375404
368	61.183044
369	63.103668
370	58.418251
371	57.885895
372	58.147812
373	58.177319
374	58.247574
375	65.237762
376	60.685959
377	63.982227
378	60.437782
379	62.022751
380	61.567280
381	64.427910
382	63.010681
383	58.038933
384	61.299843
385	60.792313
386	65.580872
387	63.089584
388	58.476166
389	62.596443
390	60.567982
391	64.337502
392	61.636009
393	59.708183
394	55.338486
395	59.339725
396	57.222157
397	64.181709
398	60.547306
399	57.455250
400	61.459915
401	59.826664
402	55.305229
403	60.151180
404	57.763039
405	61.963417
406	64.623123
407	56.153881
408	60.866146
409	61.182976
410	60.434559
411	61.845062
412	58.320438
413	62.102253
414	58.802532
415	60.580372
416	56.999565
417	61.739597
418	61.609982
419	61.212170
420	62.406601
421	55.366837
422	62.758957
423	58.668545
424	59.404778
425	59.431374
426	59.970886
427	58.194981
428	62.428558
429	64.015297
430	62.625095
431	59.063232
432	64.412971
433	64.409348
434	63.777069
435	62.691513
436	58.952072
437	62.252899
438	61.453178
439	60.567337
440	59.381813
441	61.834969
442	60.169662
443	59.264942
444	58.977947
445	60.946228
446	59.872467
447	61.176941
448	62.330456
449	59.424461
450	54.124210
451	63.855145
452	60.964897
453	58.705662
454	57.136982
455	62.097874
456	62.665592
457	65.180992
458	63.131229
459	57.821186
460	60.844425
461	63.695042
462	58.349075
463	64.800827
464	62.708508
465	61.631897
466	61.069359
467	62.418518
468	66.739029
469	62.629967
470	58.473652
471	61.236847
472	64.284660
473	61.124969
474	61.830193
475	60.731174
476	63.313232
477	63.362122
478	58.361553
479	60.896942
480	68.255302
481	58.378315
482	58.405109
483	60.490608
484	63.756866
485	62.237995
486	60.932152
487	59.825722
488	58.788757
489	66.244476
490	62.104698
491	54.723141
492	62.133083
493	61.026291
494	60.081390
495	62.026642
496	58.033878
497	60.687447
498	60.281181
499	60.929611
500	61.918266
501	61.165737
502	62.114166
503	58.816372
504	60.130062
505	61.571049
506	59.935299
507	57.648373
508	61.050648
509	63.495037
510	61.006924
511	55.563038
512	60.900322
513	59.073227
514	62.063164
515	59.462460
516	56.461273
517	60.173073
518	57.594299
519	63.619667
520	60.538486
521	57.593964
522	65.695663
523	63.617641
524	58.271328
525	59.739655
526	62.055275
527	64.972931
528	62.022655
529	64.214111
530	63.168446
531	54.241280
532	59.060593
533	57.901917
534	59.952312
535	63.635479
536	60.851131
537	63.387318
538	62.923889
539	63.388420
540	61.116409
541	57.323689
542	57.550655
543	60.909748
544	60.668003
545	62.325356
546	66.050163
547	60.443119
548	57.159355
549	62.128407
550	63.019241
551	58.590626
552	62.499790
553	61.041851
554	65.130798
555	61.515614
556	63.940434
557	56.621967
558	59.764046
559	62.155296
560	59.916809
561	62.178696
562	60.474255
563	58.094837
564	64.302925
565	59.657742
566	64.557068
567	59.123325
568	55.669994
569	62.981476
570	56.597752
571	62.432583
572	60.013805
573	59.944084
574	55.584278
575	56.911350
576	58.346622
577	59.939350
578	59.946011
579	57.440845
580	58.249054
581	58.663216
582	55.714760
583	60.039059
584	59.924412
585	57.003304
586	59.374840
587	57.951649
588	55.843998
589	58.327862
590	57.959419
591	56.640625
592	57.580208
593	59.846951
594	62.553646
595	58.916576
596	56.138138
597	56.226288
598	63.766293
599	56.831009
600	58.055923
601	58.655144
602	59.396198
603	59.050133
604	56.978374
605	58.824554
606	60.885201
607	61.262051
608	60.408092
609	59.473209
610	61.332470
611	60.710388
612	56.696930
613	63.679836
614	58.145531
615	57.275261
616	59.363224
617	57.926102
618	59.249855
619	57.204163
620	61.030308
621	56.066174
622	58.141117
623	61.732113
624	57.171314
625	60.916252
626	62.864502
627	58.886955
628	61.350616
629	58.019562
630	58.142326
631	59.943893
632	62.127121
633	53.122837
634	52.823589
635	57.845425
636	57.609509
637	61.877766
638	59.053925
639	61.139805
640	66.758247
641	58.465096
642	60.725117
643	58.821255
644	56.876537
645	57.133812
646	60.123505
647	58.126205
648	58.882385
649	59.453144
650	56.077469
651	63.202187
652	59.890453
653	58.079857
654	58.989952
655	61.637814
656	62.234001
657	61.127743
658	63.083725
659	60.560112
660	58.756359
661	62.041622
662	58.809139
663	56.688793
664	58.236801
665	58.894154
666	60.532040
667	61.189560
668	59.453373
669	58.570736
670	56.180172
671	62.156109
672	62.655376
673	61.098186
674	58.341114
675	61.537075
676	62.084152
677	59.409096
678	57.451424
679	61.764549
680	61.705898
681	60.656601
682	56.701286
683	59.349926
684	59.725716
685	56.943298
686	66.369179
687	56.928127
688	60.834042
689	56.770077
690	58.070992
691	56.126480
692	60.925385
693	64.348671
694	58.885273
695	53.847004
696	59.623310
697	59.018250
698	60.252270
699	58.955448
700	60.657791
701	57.687321
702	57.163792
703	54.532951
704	56.269455
705	57.141563
706	59.847977
707	56.527519
708	59.297153
709	59.775356
710	56.008648
711	60.513210
712	61.729469
713	59.540874
714	59.010326
715	57.281158
716	61.085873
717	59.562588
718	58.975048
719	59.798798
720	59.202801
721	57.579983
722	61.845955
723	56.698349
724	59.678333
725	60.566574
726	62.031002
727	59.583252
728	56.963184
729	58.274776
730	53.783360
731	60.893959
732	61.278103
733	57.732529
734	57.020435
735	60.160042
736	57.539883
737	63.226631
738	61.261246
739	58.649845
740	60.689522
741	65.235657
742	60.819618
743	59.482574
744	58.829109
745	58.830475
746	62.112225
747	58.446381
748	65.405968
749	61.610706
750	61.342155
751	62.678524
752	59.925014
753	59.717266
754	63.496452
755	60.296856
756	53.756542
757	59.182209
758	60.741802
759	55.801907
760	57.627140
761	57.928295
762	59.165863
763	58.551208
764	64.749451
765	61.092545
766	58.484062
767	58.305172
768	55.150433
769	64.134293
770	61.000809
771	58.891918
772	59.084217
773	54.293968
774	58.830914
775	65.252037
776	62.054249
777	59.481659
778	63.112007
779	59.989956
780	56.122517
781	60.081936
782	63.180916
783	61.275505
784	55.388695
785	60.777805
786	51.304256
787	55.397846
788	58.452602
789	60.150749
790	59.677677
791	60.793030
792	57.527657
793	60.580139
794	61.683514
795	60.783829
796	57.980450
797	60.910698
798	59.541397
799	59.085835
800	60.841946
801	63.674030
802	61.681568
803	59.374321
804	61.647579
805	58.037613
806	60.590347
807	64.171661
808	61.160561
809	67.057327
810	60.902931
811	67.394417
812	57.793159
813	60.851562
814	60.607452
815	60.570198
816	59.346817
817	60.026196
818	61.721451
819	59.820770
820	63.603016
821	65.454697
822	57.963867
823	62.983292
824	63.296005
825	61.062458
826	61.600273
827	58.740479
828	64.989609
829	63.162476
830	63.200119
831	64.301834
832	65.609360
833	62.697906
834	63.472561
835	61.492413
836	63.765438
837	60.288406
838	59.357334
839	59.519176
840	59.671867
841	66.164650
842	59.390961
843	61.171955
844	60.301220
845	60.995979
846	62.003201
847	58.432480
848	58.135334
849	58.693932
850	64.335434
851	63.383739
852	59.151878
853	62.837536
854	61.717670
855	61.572025
856	61.935112
857	57.432663
858	60.862812
859	61.716763
860	59.110596
861	62.486820
862	61.427410
863	57.543777
864	61.195812
865	64.973488
866	65.176384
867	61.418407
868	62.145802
869	61.219341
870	61.837727
871	58.626568
872	62.971901
873	60.428089
874	60.597752
875	64.099869
876	62.371098
877	62.487652
878	58.926315
879	59.894318
880	61.096302
881	66.255371
882	61.637875
883	60.371101
884	58.386753
885	66.140289
886	61.256355
887	64.235764
888	62.714813
889	63.364628
890	59.990780
891	59.455330
892	62.081043
893	59.954472
894	59.028633
895	56.638969
896	61.539978
897	64.423141
898	59.200615
899	66.405373
900	63.818638
901	63.606979
902	60.724377
903	62.991543
904	61.376183
905	61.237789
906	59.351318
907	64.749298
908	61.127312
909	59.141350
910	57.377159
911	61.598896
912	60.493073
913	61.629379
914	60.324093
915	59.179054
916	62.377625
917	61.378361
918	57.135433
919	62.299938
920	61.048717
921	61.853394
922	58.162987
923	59.545277
924	56.376400
925	61.085430
926	59.884045
927	61.517357
928	60.316185
929	64.545311
930	59.941139
931	62.982624
932	60.587677
933	61.268082
934	61.029129
935	59.752304
936	62.880157
937	64.420250
938	61.579212
939	59.701733
940	63.197842
941	61.976974
942	60.690659
943	63.836304
944	57.616676
945	63.994987
946	61.345570
947	58.934990
948	63.690498
949	66.635963
950	62.389763
951	58.886448
952	61.689110
953	64.134735
954	57.396778
955	60.047890
956	60.936031
957	55.768608
958	59.404396
959	60.984718
960	60.473000
961	63.044094
962	62.358528
963	59.970284
964	61.408661
965	58.077705
966	58.451958
967	63.045727
968	59.806610
969	59.996635
970	61.672054
971	62.315353
972	60.941269
973	66.019310
974	63.300064
975	62.914650
976	61.448856
977	61.788017
978	61.269966
979	60.808170
980	60.829365
981	60.196098
982	61.361839
983	61.482777
984	60.155411
985	57.838566
986	60.800411
987	59.495399
988	61.714333
989	62.732944
990	58.920525
991	63.551907
992	63.300125
993	65.007065
994	64.921188
995	61.540981
996	68.905617
997	62.954899
998	63.803844
999	63.089092
1000	60.267574
1001	62.025188
