# Supplementary material for: Short-wavelength-sensitive 2 (Sws2) visual photopigment models combined with atomistic molecular simulations to predict spectral peaks of absorbance
Source: PLoS Comput Biol. 2020 Oct 21;16(10):e1008212. doi: 10.1371/journal.pcbi.1008212 (PMC7605715; doi:10.1371/journal.pcbi.1008212)
Supplement: S1 File — (ZIP) [file pcbi.1008212.s007.zip › S1_File/P-reticulata-SWS2-A-Angles/Angle4.dat]

0	90.084473
1	91.588593
2	89.571495
3	88.422455
4	92.195892
5	88.411430
6	89.553627
7	88.697289
8	79.266556
9	90.772438
10	90.324471
11	85.659805
12	86.181671
13	96.729874
14	82.875755
15	84.577583
16	82.971031
17	98.533897
18	86.444756
19	83.051888
20	94.207886
21	91.822411
22	82.861214
23	83.315437
24	88.009636
25	89.445442
26	83.086517
27	83.622192
28	90.181984
29	85.153084
30	97.310333
31	87.210960
32	88.172379
33	90.590309
34	83.702339
35	78.769630
36	87.038986
37	83.506416
38	90.208351
39	85.590942
40	85.017960
41	94.079048
42	80.833275
43	85.447075
44	85.321480
45	88.673271
46	88.504166
47	89.452187
48	83.010460
49	84.321548
50	86.100433
51	87.577515
52	80.059326
53	85.921165
54	89.815163
55	82.704124
56	86.202179
57	91.572769
58	88.949722
59	79.445312
60	76.929939
61	76.820808
62	86.534737
63	78.120857
64	83.616951
65	80.969551
66	79.909805
67	88.518112
68	73.348656
69	78.474213
70	85.819054
71	79.434555
72	81.206787
73	88.047127
74	78.222893
75	81.546593
76	78.282509
77	79.930740
78	76.028473
79	76.817047
80	79.026611
81	80.868790
82	74.603500
83	75.885521
84	78.638153
85	71.433182
86	75.206261
87	77.075050
88	81.514130
89	76.043312
90	75.989532
91	77.073257
92	80.770569
93	77.667778
94	78.109917
95	75.193916
96	80.570274
97	77.395096
98	71.289085
99	73.116920
100	77.790581
101	81.176483
102	80.383232
103	78.651611
104	76.699516
105	79.711731
106	72.503098
107	74.458527
108	79.599190
109	78.691254
110	74.396515
111	70.857658
112	76.483360
113	78.394447
114	76.918549
115	72.664482
116	71.912941
117	76.206406
118	71.950600
119	78.199036
120	75.474510
121	79.933998
122	72.841141
123	78.903709
124	74.218811
125	75.345047
126	77.587929
127	76.639282
128	77.606537
129	76.402916
130	77.406418
131	81.164009
132	73.318649
133	79.596436
134	80.925468
135	77.974380
136	74.853622
137	79.155319
138	71.890579
139	72.153297
140	79.126633
141	79.445107
142	77.177773
143	80.062225
144	78.737991
145	78.713074
146	75.752388
147	80.681602
148	76.917793
149	80.336067
150	73.782982
151	77.783211
152	79.463387
153	84.997864
154	76.165840
155	79.286850
156	83.457207
157	75.811295
158	79.733719
159	78.651978
160	79.955482
161	77.910416
162	79.406326
163	81.993607
164	75.746155
165	73.908836
166	81.133430
167	78.756752
168	74.919022
169	75.063118
170	73.716972
171	72.071693
172	77.411255
173	82.433968
174	81.107712
175	72.452408
176	77.501015
177	79.371078
178	74.031708
179	76.921394
180	75.206886
181	75.332146
182	79.269867
183	82.279892
184	82.459503
185	71.243408
186	78.964737
187	78.067619
188	80.397217
189	81.649063
190	80.193367
191	80.328018
192	80.209930
193	76.576797
194	82.025497
195	84.360100
196	77.668221
197	80.680992
198	80.067970
199	80.469604
200	78.991417
201	82.805679
202	78.091614
203	74.490616
204	74.096642
205	72.033295
206	76.977394
207	75.804741
208	77.151009
209	74.411102
210	78.427963
211	75.041191
212	93.614914
213	81.141045
214	76.152420
215	76.672546
216	77.892838
217	80.454346
218	82.508102
219	74.907600
220	81.254860
221	76.865784
222	76.833847
223	77.998184
224	74.198151
225	82.338455
226	75.081810
227	83.945717
228	76.869629
229	77.787033
230	78.838753
231	76.177444
232	75.830925
233	76.411201
234	74.912659
235	78.190956
236	75.697609
237	75.213852
238	75.259033
239	70.536194
240	79.769058
241	77.052826
242	74.433327
243	76.664879
244	72.051476
245	76.039131
246	75.022499
247	77.176483
248	76.663391
249	73.013779
250	78.540543
251	72.838478
252	75.789505
253	76.418358
254	77.258354
255	72.565033
256	78.573006
257	76.170990
258	73.690201
259	80.671173
260	79.299515
261	71.475311
262	76.240891
263	74.789818
264	78.023506
265	76.452721
266	77.728073
267	79.211014
268	79.142899
269	81.450493
270	77.491020
271	76.756325
272	76.565086
273	73.072205
274	73.282402
275	79.285255
276	78.140762
277	77.480850
278	76.874916
279	76.753883
280	75.230270
281	76.686699
282	74.683693
283	81.030174
284	76.264549
285	75.570137
286	78.086441
287	76.030548
288	75.088959
289	77.997276
290	70.387260
291	77.187393
292	81.675514
293	80.621956
294	78.108604
295	76.373795
296	75.519958
297	77.377464
298	79.466263
299	75.537277
300	78.339455
301	77.481285
302	79.696419
303	72.837601
304	71.861382
305	77.147614
306	77.204597
307	75.579460
308	73.470230
309	80.680984
310	76.374847
311	77.470779
312	78.623665
313	74.668892
314	76.429810
315	77.381371
316	77.680336
317	74.205116
318	72.839066
319	76.545303
320	72.558388
321	72.217888
322	78.434708
323	78.547379
324	81.479431
325	77.027740
326	75.774849
327	71.299957
328	73.450439
329	77.957397
330	77.701012
331	71.895706
332	77.368149
333	73.994118
334	77.156776
335	73.872581
336	75.067307
337	75.489029
338	77.962265
339	74.587196
340	74.972824
341	75.308640
342	71.748520
343	80.101830
344	76.752777
345	74.320053
346	79.898621
347	79.459129
348	76.405106
349	75.816216
350	78.854294
351	74.440552
352	75.714027
353	79.408852
354	77.565079
355	69.932671
356	76.326408
357	71.678253
358	73.087814
359	77.345497
360	83.068336
361	78.999619
362	78.879868
363	74.727814
364	78.811226
365	75.707512
366	84.738647
367	83.675285
368	85.231270
369	84.832397
370	74.624008
371	73.391708
372	79.863617
373	76.462448
374	78.238609
375	84.862755
376	78.312325
377	81.881622
378	74.406792
379	77.937599
380	77.767387
381	79.035240
382	78.291252
383	76.821030
384	80.063789
385	73.651978
386	81.359001
387	79.311615
388	81.254471
389	77.911201
390	82.661789
391	76.186653
392	77.227066
393	74.697311
394	76.245018
395	75.539169
396	77.085297
397	71.395462
398	77.349121
399	73.351929
400	79.065804
401	75.902718
402	74.420486
403	76.551414
404	76.731010
405	77.447624
406	81.428093
407	80.068413
408	77.902397
409	74.518684
410	78.102394
411	82.225395
412	75.110130
413	79.520889
414	75.721146
415	82.330528
416	76.988853
417	78.345581
418	76.091568
419	76.605247
420	78.350281
421	74.462639
422	74.540688
423	76.367996
424	71.857506
425	77.427368
426	78.742294
427	75.111465
428	82.294151
429	82.528099
430	81.856415
431	75.647827
432	80.640823
433	75.954681
434	78.789391
435	72.950317
436	77.301331
437	79.136894
438	82.900879
439	80.113197
440	80.919136
441	79.057106
442	75.424759
443	76.796944
444	83.501396
445	78.901138
446	78.445213
447	75.857811
448	77.464851
449	75.818733
450	72.833839
451	76.633553
452	80.234726
453	73.959900
454	73.396202
455	80.387680
456	78.872482
457	74.789536
458	81.835571
459	76.545242
460	75.211052
461	82.931046
462	78.165520
463	80.575600
464	79.156029
465	75.678207
466	78.017258
467	79.952415
468	82.575180
469	79.076927
470	80.270714
471	78.216827
472	76.046051
473	77.329956
474	75.340935
475	71.706482
476	79.104256
477	78.486641
478	79.738678
479	76.187843
480	77.229454
481	73.034729
482	76.507797
483	79.954628
484	80.684189
485	81.071495
486	76.836563
487	75.462357
488	73.022987
489	77.699455
490	80.382408
491	73.726593
492	72.660027
493	76.772041
494	74.706161
495	75.539009
496	76.918686
497	77.384178
498	76.796417
499	79.870453
500	77.821205
501	76.240150
502	79.587280
503	75.032936
504	75.685417
505	80.266151
506	74.905373
507	75.285339
508	76.433357
509	85.273354
510	79.330162
511	72.513000
512	77.630074
513	76.382835
514	81.874947
515	80.730034
516	74.360008
517	80.731766
518	83.757507
519	80.889511
520	79.640541
521	81.592216
522	86.332298
523	83.678871
524	74.467751
525	78.615479
526	76.441422
527	80.059822
528	80.864510
529	82.226173
530	83.127502
531	80.202469
532	75.668846
533	77.273140
534	80.895172
535	76.947037
536	79.037964
537	79.864594
538	78.973320
539	80.065704
540	77.184410
541	75.145554
542	70.883652
543	77.879639
544	76.058212
545	74.559341
546	83.210182
547	76.952499
548	76.510292
549	78.157349
550	77.414864
551	78.073273
552	80.232918
553	76.308105
554	78.573570
555	80.750404
556	80.570015
557	73.373062
558	76.289825
559	79.757782
560	78.196449
561	82.841606
562	77.959373
563	76.784294
564	80.695702
565	78.228317
566	78.192268
567	78.608543
568	75.278748
569	72.695328
570	74.953415
571	77.025276
572	81.837273
573	76.913490
574	76.495598
575	79.969055
576	78.204117
577	79.544685
578	74.504440
579	74.360527
580	77.442589
581	74.715782
582	74.646858
583	78.724274
584	76.404160
585	76.902824
586	77.050598
587	74.432823
588	74.214951
589	73.425232
590	74.439011
591	73.368767
592	74.397346
593	70.245155
594	78.014771
595	72.658188
596	74.980965
597	76.778206
598	81.206787
599	72.482803
600	79.513176
601	81.465836
602	80.749054
603	82.280754
604	71.229233
605	74.483978
606	76.881668
607	75.186142
608	77.882347
609	75.361298
610	75.877205
611	78.212296
612	74.318039
613	79.727501
614	77.785454
615	75.272751
616	76.606865
617	75.755592
618	79.160774
619	77.044266
620	82.526360
621	75.943886
622	78.011261
623	82.723724
624	73.629501
625	78.536346
626	79.799973
627	79.030762
628	79.669090
629	77.457138
630	77.670555
631	71.913361
632	75.657272
633	75.748604
634	75.989769
635	75.381744
636	75.564163
637	80.411880
638	79.393890
639	81.075645
640	82.692406
641	74.972397
642	82.530304
643	76.573685
644	73.288170
645	72.707405
646	78.976875
647	73.546013
648	74.633522
649	76.232399
650	75.818993
651	83.525894
652	77.560631
653	75.485046
654	80.025467
655	78.584488
656	75.669243
657	77.021248
658	78.682251
659	80.301117
660	72.369987
661	75.556877
662	78.444534
663	77.731216
664	77.187363
665	77.692070
666	75.490005
667	79.634842
668	74.317902
669	75.289246
670	73.860893
671	76.411186
672	78.454193
673	77.977013
674	73.520042
675	75.837776
676	78.541283
677	77.389816
678	78.640022
679	80.438171
680	78.884819
681	80.482071
682	79.056923
683	77.232742
684	76.268837
685	75.200653
686	81.538467
687	71.236259
688	77.572418
689	78.870102
690	74.233315
691	76.149628
692	78.184448
693	79.206215
694	75.721970
695	74.228264
696	76.729813
697	76.886139
698	73.044464
699	76.820923
700	80.352242
701	78.511375
702	73.818031
703	74.716118
704	82.467262
705	79.556725
706	74.728638
707	77.146217
708	78.554665
709	78.628044
710	75.333527
711	79.650993
712	83.911362
713	76.898117
714	79.957954
715	80.478729
716	80.070168
717	83.189362
718	78.565346
719	79.666801
720	77.754082
721	73.897835
722	77.360245
723	79.628250
724	78.122086
725	74.675430
726	80.111626
727	76.807098
728	78.568100
729	78.501015
730	73.494385
731	80.266914
732	76.491325
733	75.914375
734	73.330315
735	76.682838
736	71.542839
737	77.563934
738	77.047768
739	75.219086
740	75.183281
741	79.480408
742	75.695984
743	76.000305
744	77.326759
745	77.189384
746	84.349106
747	81.466888
748	76.887459
749	76.051117
750	77.883087
751	80.884323
752	77.831085
753	73.892509
754	84.064728
755	73.984047
756	73.915947
757	71.964363
758	79.017303
759	70.366173
760	77.408508
761	74.288124
762	78.058472
763	78.776337
764	82.288651
765	80.782227
766	74.548080
767	78.764526
768	73.290245
769	78.711594
770	79.322815
771	73.490273
772	81.595886
773	71.085350
774	81.083244
775	81.603355
776	73.315315
777	75.176300
778	78.396202
779	78.873955
780	71.758499
781	72.789597
782	82.378647
783	78.256599
784	76.880226
785	82.776329
786	73.954399
787	71.333649
788	75.303001
789	79.371277
790	77.031868
791	82.736084
792	73.691452
793	77.907097
794	76.905266
795	77.445236
796	75.290108
797	80.325706
798	75.287926
799	78.631401
800	80.689522
801	79.325371
802	78.110374
803	80.520691
804	79.884666
805	77.819862
806	80.846313
807	76.090256
808	75.336952
809	81.653305
810	76.544044
811	80.346924
812	83.017738
813	78.351280
814	80.211060
815	75.515114
816	75.623550
817	83.682663
818	82.382683
819	74.632896
820	77.142960
821	78.572067
822	76.165413
823	80.879639
824	75.621193
825	81.941490
826	81.288094
827	78.254898
828	83.796867
829	76.352249
830	82.135330
831	79.119576
832	76.413437
833	78.479370
834	79.060310
835	80.450508
836	80.193146
837	78.850258
838	77.665092
839	75.120308
840	71.414345
841	80.141174
842	77.832901
843	73.095741
844	77.974869
845	81.502281
846	75.080605
847	74.800514
848	76.597794
849	76.397346
850	77.374123
851	78.546944
852	82.837708
853	75.880318
854	84.998268
855	76.090355
856	75.750320
857	78.408211
858	77.118927
859	71.376823
860	72.665314
861	75.767509
862	69.942375
863	72.901955
864	77.779228
865	81.144142
866	81.341576
867	82.080383
868	78.607994
869	71.627151
870	75.988205
871	73.447998
872	74.782097
873	74.171829
874	71.456657
875	74.137848
876	76.476845
877	77.258598
878	74.842430
879	77.653084
880	80.315445
881	81.631897
882	73.172966
883	72.767296
884	73.890335
885	77.146767
886	76.106445
887	78.203796
888	82.019936
889	72.007187
890	73.223511
891	74.294853
892	75.977684
893	77.580421
894	74.701591
895	72.375511
896	77.470993
897	80.877663
898	79.327065
899	80.989624
900	77.204803
901	86.547806
902	76.079819
903	78.298973
904	75.685493
905	77.715828
906	81.053886
907	76.173393
908	72.872665
909	70.571434
910	75.780876
911	74.572525
912	79.449722
913	80.393143
914	75.921089
915	77.027565
916	78.954498
917	75.107765
918	73.147316
919	78.585388
920	76.269432
921	80.203102
922	73.748535
923	79.690369
924	75.222977
925	78.044746
926	81.527977
927	75.518913
928	75.256653
929	82.186508
930	77.275536
931	80.666695
932	78.173981
933	78.613480
934	79.144684
935	77.980225
936	85.940567
937	77.353699
938	72.683228
939	77.215324
940	76.392593
941	79.388054
942	79.800697
943	76.501007
944	80.247391
945	80.839966
946	77.184586
947	78.984535
948	76.259346
949	82.429413
950	76.034035
951	71.408829
952	75.571861
953	77.220802
954	76.694862
955	80.663841
956	74.004906
957	75.717194
958	78.817329
959	78.350121
960	77.670769
961	79.651825
962	79.392914
963	74.165100
964	79.416725
965	76.085655
966	73.681084
967	74.909775
968	78.172020
969	73.692253
970	76.561882
971	76.803711
972	73.447731
973	76.548378
974	81.148949
975	78.947845
976	76.784416
977	77.722580
978	74.484650
979	74.456268
980	77.189980
981	81.321121
982	76.118927
983	74.723953
984	76.283257
985	77.710258
986	80.792366
987	74.527840
988	82.421349
989	80.205528
990	78.002617
991	78.679024
992	85.342995
993	83.533798
994	77.182526
995	79.115364
996	85.146461
997	77.170639
998	76.555679
999	79.873161
1000	70.571686
1001	78.570946
