# Supplementary material for: Short-wavelength-sensitive 2 (Sws2) visual photopigment models combined with atomistic molecular simulations to predict spectral peaks of absorbance
Source: PLoS Comput Biol. 2020 Oct 21;16(10):e1008212. doi: 10.1371/journal.pcbi.1008212 (PMC7605715; doi:10.1371/journal.pcbi.1008212)
Supplement: S1 File — (ZIP) [file pcbi.1008212.s007.zip › S1_File/P-reticulata-SWS2-A-Angles/Torsion5.dat]

0	160.518509
1	176.604431
2	158.475922
3	171.818619
4	158.892883
5	174.879395
6	169.432053
7	160.722000
8	155.430710
9	-162.994278
10	-168.133270
11	166.029434
12	170.480896
13	169.074020
14	163.265488
15	153.198074
16	146.686523
17	136.220139
18	135.737823
19	146.604614
20	134.862457
21	138.979691
22	145.693649
23	143.651566
24	161.733871
25	146.927887
26	130.493301
27	137.600723
28	157.970566
29	141.825577
30	145.557755
31	131.227417
32	158.812592
33	160.384201
34	135.384766
35	142.037674
36	135.378418
37	164.856537
38	179.819000
39	147.706451
40	150.228714
41	161.510773
42	129.453705
43	140.660294
44	141.504684
45	145.635895
46	162.854187
47	166.446869
48	136.288513
49	144.599792
50	141.817932
51	146.917953
52	158.363052
53	133.262512
54	139.611938
55	152.419342
56	134.093689
57	129.524582
58	136.206360
59	133.908966
60	131.967834
61	140.512894
62	125.554398
63	134.039490
64	145.183929
65	139.626938
66	143.966873
67	134.724365
68	135.921646
69	131.549728
70	136.254898
71	146.695755
72	130.675583
73	135.961823
74	137.032486
75	125.633385
76	129.765640
77	126.176834
78	141.997528
79	130.060638
80	132.444351
81	128.277176
82	138.880768
83	132.514404
84	129.305893
85	132.861969
86	125.863274
87	135.802689
88	140.008179
89	130.244370
90	129.847122
91	126.157532
92	135.004639
93	137.989395
94	130.023300
95	136.328979
96	135.349792
97	129.575348
98	146.698013
99	129.872665
100	126.067207
101	137.999146
102	132.587051
103	143.729416
104	123.050095
105	147.378510
106	133.238510
107	125.514412
108	132.891373
109	129.632507
110	133.578949
111	130.962097
112	143.879776
113	133.943268
114	148.673859
115	125.895004
116	144.647247
117	129.467148
118	134.795853
119	120.671249
120	144.239487
121	139.601486
122	122.291138
123	138.184143
124	134.802811
125	126.746536
126	139.373352
127	141.901352
128	129.834381
129	136.488113
130	141.925674
131	129.034973
132	131.214966
133	138.373795
134	140.762756
135	122.943924
136	120.850639
137	137.680267
138	134.105927
139	129.784622
140	125.364845
141	133.926498
142	150.080048
143	139.325745
144	133.105194
145	134.034058
146	136.126892
147	131.726379
148	139.535065
149	128.090302
150	148.956039
151	136.966370
152	144.957626
153	127.893494
154	127.073540
155	139.234772
156	126.884834
157	137.530243
158	131.263489
159	124.479492
160	123.366234
161	132.206055
162	126.461311
163	131.712341
164	116.123543
165	125.838913
166	142.319382
167	136.829147
168	123.065445
169	123.189415
170	139.174927
171	132.243607
172	128.409027
173	129.793350
174	128.747360
175	128.797256
176	133.223862
177	128.992737
178	133.962463
179	128.528732
180	122.880157
181	139.172089
182	134.574158
183	128.964951
184	132.347794
185	129.540070
186	138.846939
187	131.318024
188	125.532661
189	122.509773
190	121.156013
191	138.686188
192	129.467255
193	129.745987
194	123.990585
195	140.744324
196	132.914001
197	141.471054
198	142.002563
199	129.643005
200	122.696426
201	129.303513
202	144.272934
203	120.572731
204	124.041481
205	138.239243
206	125.511147
207	126.330757
208	137.351974
209	136.261612
210	139.792679
211	128.850464
212	135.640350
213	119.401962
214	141.153259
215	132.200058
216	127.817390
217	130.154877
218	125.690033
219	136.527924
220	138.118866
221	130.715286
222	132.938278
223	141.086609
224	131.381454
225	123.683952
226	141.176712
227	137.925568
228	126.222427
229	133.188049
230	125.415405
231	124.153992
232	132.836731
233	148.798965
234	123.702133
235	119.049484
236	123.406837
237	134.904434
238	135.889664
239	134.148788
240	126.651039
241	133.177643
242	124.761261
243	123.880974
244	129.469330
245	131.672653
246	136.571335
247	132.107590
248	125.811729
249	135.112213
250	135.720886
251	138.305023
252	128.966507
253	130.345673
254	144.032959
255	139.541641
256	133.774841
257	130.670471
258	126.347031
259	144.663330
260	135.117630
261	133.278305
262	131.308105
263	130.200012
264	136.403305
265	124.191872
266	124.991058
267	133.138779
268	127.762581
269	133.649994
270	128.705490
271	133.511810
272	129.659042
273	141.271072
274	124.434517
275	136.540955
276	133.059814
277	138.031784
278	139.938019
279	134.129822
280	126.202965
281	127.729202
282	125.361771
283	137.500076
284	129.699448
285	126.330101
286	118.354271
287	130.636292
288	138.368637
289	136.487259
290	136.119263
291	137.112900
292	135.881210
293	129.896805
294	132.119843
295	134.630157
296	126.423714
297	137.582062
298	149.070038
299	136.168289
300	131.519073
301	129.225128
302	137.913254
303	131.969452
304	156.067230
305	139.901413
306	129.713318
307	134.036087
308	117.418175
309	147.272720
310	132.342072
311	123.326447
312	129.717728
313	127.649887
314	129.780899
315	123.875809
316	132.542892
317	146.522491
318	141.004761
319	127.834862
320	135.068359
321	140.231781
322	139.681915
323	136.545685
324	134.073441
325	139.479294
326	137.299637
327	133.844025
328	133.393005
329	125.473457
330	135.863159
331	132.149887
332	137.474365
333	139.123123
334	133.034256
335	146.029694
336	144.359207
337	132.758698
338	126.366631
339	132.037125
340	140.491562
341	136.961029
342	135.035599
343	143.568878
344	135.789627
345	136.329681
346	144.009689
347	134.873749
348	122.128494
349	140.358170
350	131.404556
351	141.825867
352	133.890732
353	131.035950
354	130.778534
355	129.068527
356	135.477234
357	127.030212
358	139.895279
359	141.824188
360	141.237946
361	134.045624
362	133.865936
363	131.519241
364	135.156738
365	130.632401
366	133.535629
367	141.357391
368	138.879684
369	142.851105
370	121.687332
371	125.955040
372	147.524261
373	137.515381
374	144.167450
375	143.848221
376	144.141495
377	145.675156
378	124.290291
379	138.596390
380	137.464874
381	132.867645
382	143.402679
383	129.163300
384	136.088928
385	136.853500
386	145.865112
387	133.720856
388	135.812103
389	136.713593
390	121.599556
391	136.570923
392	130.500015
393	139.887421
394	137.937347
395	130.074295
396	129.758621
397	132.426956
398	137.758957
399	135.406982
400	128.947891
401	137.462387
402	138.113251
403	123.337372
404	138.769226
405	144.831787
406	137.585968
407	139.943634
408	124.060020
409	139.751404
410	135.351425
411	127.761711
412	137.665024
413	139.886612
414	135.134644
415	134.738586
416	126.977196
417	141.368607
418	128.834427
419	140.723145
420	144.964661
421	135.948868
422	134.511414
423	135.105972
424	137.188400
425	148.146790
426	144.083588
427	137.941620
428	133.108398
429	133.709641
430	122.462616
431	135.399765
432	137.309952
433	144.125061
434	138.849731
435	142.102951
436	138.421585
437	136.778458
438	148.468887
439	128.351395
440	128.665512
441	127.873505
442	137.569000
443	146.414383
444	130.869293
445	137.439392
446	133.231888
447	133.180283
448	134.961380
449	126.833542
450	134.852646
451	137.800980
452	130.107361
453	130.731232
454	131.775635
455	138.804321
456	131.752914
457	138.567047
458	134.875793
459	139.869354
460	125.871742
461	135.910690
462	135.645828
463	142.452148
464	126.547852
465	129.861954
466	143.781952
467	134.782028
468	136.799820
469	129.221436
470	132.366348
471	125.844200
472	142.504562
473	130.646164
474	130.476715
475	145.863937
476	137.186890
477	141.030807
478	136.453247
479	131.210403
480	129.576721
481	126.164238
482	123.141594
483	109.812515
484	123.828644
485	134.762451
486	143.494049
487	133.705978
488	127.127594
489	119.841705
490	135.642761
491	131.206696
492	137.391983
493	120.975044
494	128.929565
495	133.453644
496	133.554230
497	135.078094
498	129.875809
499	131.687500
500	129.131348
501	131.495438
502	128.748825
503	132.665939
504	133.389420
505	130.332794
506	140.373764
507	124.437759
508	137.617996
509	123.874359
510	140.935608
511	142.483719
512	137.695999
513	138.811066
514	127.622597
515	151.401855
516	135.046249
517	134.106995
518	133.253555
519	129.788818
520	134.040924
521	132.673355
522	139.814987
523	146.989029
524	131.397491
525	136.983307
526	146.439499
527	127.294975
528	144.824753
529	135.437256
530	132.555099
531	135.177917
532	140.086777
533	135.126328
534	134.731613
535	128.147217
536	136.238007
537	139.593536
538	139.006516
539	129.871063
540	137.613510
541	139.169678
542	136.690643
543	130.221008
544	130.420120
545	134.749283
546	139.623993
547	141.876266
548	138.402283
549	126.320496
550	132.641571
551	130.610275
552	133.286316
553	132.827286
554	125.244514
555	147.792664
556	126.266556
557	123.679718
558	133.696030
559	133.184036
560	129.205246
561	143.992538
562	141.468582
563	149.893921
564	133.663467
565	140.193192
566	130.838303
567	141.012543
568	127.890953
569	130.423187
570	133.744659
571	132.623779
572	143.953888
573	140.874573
574	131.315399
575	142.509048
576	129.968857
577	140.643188
578	138.335388
579	135.170990
580	139.360703
581	143.882339
582	134.541824
583	131.342285
584	134.543152
585	128.153412
586	134.661072
587	133.808350
588	131.683578
589	130.477524
590	134.560394
591	134.187103
592	126.764160
593	147.685928
594	140.881668
595	140.170502
596	131.162552
597	142.559891
598	146.910294
599	140.975189
600	133.851608
601	136.867828
602	127.743881
603	139.736023
604	131.071564
605	132.981552
606	138.028397
607	124.528488
608	139.732666
609	138.205750
610	144.591263
611	140.840134
612	143.723068
613	124.602448
614	133.758453
615	131.823898
616	133.576157
617	139.082047
618	135.761414
619	142.361877
620	138.793716
621	138.636673
622	132.294647
623	124.457199
624	130.643921
625	145.051285
626	131.542511
627	134.388596
628	128.266617
629	127.315956
630	139.609161
631	139.333206
632	131.999100
633	142.065659
634	134.836243
635	127.707344
636	128.848038
637	132.049042
638	130.527054
639	141.365585
640	133.092087
641	137.551147
642	131.549332
643	132.165237
644	134.711166
645	127.906471
646	130.528381
647	138.044785
648	125.473366
649	142.656738
650	125.508064
651	127.819237
652	134.146698
653	131.397369
654	136.168793
655	132.188873
656	132.877090
657	136.170853
658	133.736496
659	139.288376
660	131.927490
661	134.247772
662	124.693848
663	146.527679
664	130.972031
665	141.173157
666	134.833054
667	131.795502
668	131.417984
669	147.002899
670	135.024307
671	149.012787
672	128.983475
673	135.726166
674	136.954178
675	139.602158
676	136.465439
677	127.350700
678	139.819489
679	127.644081
680	140.729431
681	137.868637
682	131.772064
683	127.601814
684	136.230255
685	128.872345
686	138.783600
687	140.450897
688	139.926834
689	120.178177
690	127.384560
691	138.053772
692	138.002441
693	133.920609
694	128.062851
695	138.864731
696	130.772629
697	129.003403
698	121.856583
699	131.676620
700	131.209839
701	139.116547
702	130.460526
703	132.354980
704	121.068542
705	136.510498
706	134.393097
707	148.644699
708	139.335175
709	128.843933
710	147.178589
711	134.272964
712	123.454620
713	134.083282
714	131.911987
715	128.052292
716	133.055511
717	126.191330
718	141.084335
719	138.512802
720	141.978241
721	152.586121
722	133.195831
723	136.386444
724	129.607468
725	135.787170
726	133.283066
727	145.776001
728	140.938080
729	138.475098
730	145.584778
731	143.766129
732	135.567139
733	136.393768
734	137.583710
735	135.699524
736	134.741562
737	130.706970
738	140.920914
739	142.615356
740	131.408890
741	131.891617
742	134.384048
743	128.155243
744	143.417801
745	138.037918
746	133.564636
747	140.183609
748	132.833847
749	129.914444
750	126.777481
751	133.054611
752	133.553558
753	139.286957
754	144.048187
755	143.842407
756	136.091385
757	126.762192
758	146.635910
759	133.333038
760	133.522736
761	128.536575
762	132.099579
763	134.325500
764	121.278931
765	140.112198
766	136.855453
767	150.598557
768	136.150818
769	125.388969
770	126.547127
771	143.914246
772	129.247635
773	133.828201
774	126.753204
775	145.356537
776	137.981079
777	136.120773
778	130.304794
779	132.328323
780	141.238205
781	151.964737
782	142.103317
783	132.977158
784	125.583000
785	132.354095
786	128.512634
787	140.172653
788	131.530914
789	143.827133
790	140.178116
791	148.909912
792	145.227219
793	131.281631
794	136.341080
795	140.718811
796	136.895355
797	135.447708
798	132.175003
799	129.411270
800	134.997147
801	130.901337
802	119.696289
803	137.287567
804	141.715973
805	127.282944
806	137.780884
807	145.144379
808	137.965012
809	134.178436
810	132.086166
811	143.989395
812	138.999908
813	137.733063
814	150.569107
815	136.539398
816	128.925262
817	131.467453
818	121.598175
819	125.106270
820	139.440582
821	129.641174
822	126.809540
823	131.373306
824	135.935760
825	129.121796
826	128.408829
827	129.509003
828	132.378952
829	124.481224
830	130.827911
831	126.992805
832	129.076111
833	134.534775
834	126.615250
835	135.689896
836	136.830994
837	125.607262
838	134.110535
839	132.057922
840	135.895264
841	124.245148
842	132.080215
843	149.163055
844	131.802338
845	128.209641
846	133.525421
847	132.094711
848	127.630623
849	137.810822
850	129.009705
851	131.628403
852	141.922928
853	130.839767
854	120.609161
855	134.336807
856	130.752777
857	129.335861
858	121.263153
859	138.289749
860	129.062683
861	143.988480
862	133.607941
863	138.250793
864	135.804581
865	123.826591
866	128.916107
867	136.434677
868	130.226181
869	127.130753
870	126.094765
871	134.991028
872	134.827988
873	134.809509
874	139.670502
875	132.616348
876	138.142029
877	138.183838
878	122.009293
879	127.105072
880	135.156342
881	123.741333
882	133.035492
883	123.004456
884	124.508026
885	126.785172
886	129.285110
887	136.042313
888	128.323441
889	120.604172
890	131.752899
891	135.157684
892	135.876541
893	123.190536
894	142.746384
895	130.928024
896	142.033752
897	124.977577
898	135.747803
899	128.406235
900	145.274124
901	128.488647
902	139.466095
903	139.476715
904	131.170242
905	127.109512
906	135.696533
907	134.754150
908	131.038528
909	138.970871
910	123.304092
911	145.272568
912	136.770218
913	134.619553
914	134.735855
915	133.445068
916	136.462173
917	119.205009
918	146.933182
919	132.847122
920	129.048004
921	132.927460
922	141.259705
923	139.689636
924	125.329178
925	135.233810
926	125.318153
927	134.463928
928	134.452209
929	137.330368
930	124.137787
931	128.631744
932	131.622025
933	125.554359
934	139.918640
935	137.975449
936	139.731705
937	136.106094
938	125.507828
939	135.580109
940	132.440872
941	133.968323
942	138.734711
943	137.024979
944	134.223099
945	137.370972
946	137.878540
947	132.601578
948	133.118195
949	131.586334
950	152.550095
951	145.101074
952	127.365173
953	134.042633
954	138.644989
955	129.635559
956	136.003601
957	140.205414
958	123.405022
959	129.933380
960	134.790817
961	134.085129
962	138.952484
963	126.687454
964	138.034393
965	134.942673
966	143.946777
967	130.675980
968	136.673553
969	147.325912
970	142.723282
971	131.245163
972	136.551208
973	132.352921
974	137.672577
975	142.453262
976	140.552582
977	130.475525
978	139.234390
979	135.613586
980	126.209290
981	132.767502
982	143.681732
983	124.804787
984	130.331894
985	125.518440
986	127.100479
987	128.730255
988	130.390961
989	133.005371
990	135.689987
991	123.231300
992	135.182953
993	146.275253
994	142.968414
995	134.659973
996	128.003937
997	139.714233
998	138.517761
999	141.533936
1000	144.218048
1001	134.872650
