# Supplementary material for: Short-wavelength-sensitive 2 (Sws2) visual photopigment models combined with atomistic molecular simulations to predict spectral peaks of absorbance
Source: PLoS Comput Biol. 2020 Oct 21;16(10):e1008212. doi: 10.1371/journal.pcbi.1008212 (PMC7605715; doi:10.1371/journal.pcbi.1008212)
Supplement: S1 File — (ZIP) [file pcbi.1008212.s007.zip › S1_File/P-reticulata-SWS2-A-Angles/Torsion10.dat]

0	159.903625
1	168.998734
2	178.764740
3	-176.626022
4	145.954300
5	178.236298
6	166.438644
7	169.567978
8	130.891525
9	158.427704
10	156.468338
11	162.368912
12	162.070694
13	153.852417
14	122.189964
15	175.857681
16	161.677368
17	173.956985
18	157.372803
19	169.849396
20	163.815720
21	97.931053
22	154.919601
23	137.300278
24	177.402634
25	154.625183
26	167.787064
27	149.703033
28	142.428268
29	162.816940
30	158.686646
31	169.396133
32	164.732056
33	-178.873672
34	-178.320038
35	148.506683
36	148.251801
37	147.580475
38	175.974716
39	165.165405
40	159.621765
41	176.434464
42	176.518936
43	-169.707672
44	178.816162
45	172.204453
46	160.319229
47	152.546432
48	174.267136
49	147.326691
50	151.999924
51	150.365509
52	159.588593
53	160.659149
54	150.042877
55	-179.404907
56	148.460266
57	176.378128
58	-174.519913
59	154.297012
60	155.387711
61	158.171799
62	160.305420
63	152.556747
64	-179.326385
65	168.171936
66	160.053848
67	156.240356
68	146.701294
69	155.665558
70	-178.126373
71	137.903137
72	155.710464
73	-176.387772
74	105.287018
75	151.655899
76	152.146042
77	134.495895
78	150.872940
79	158.213104
80	134.722733
81	162.322784
82	133.904129
83	141.160126
84	126.151863
85	136.327240
86	135.261292
87	139.881927
88	148.305191
89	160.066605
90	163.557846
91	157.612656
92	143.017731
93	137.541412
94	159.852905
95	132.991974
96	119.560081
97	135.279205
98	120.797691
99	153.912201
100	145.152481
101	137.452988
102	141.185547
103	158.665817
104	149.505768
105	141.427643
106	145.969696
107	129.119675
108	141.271820
109	136.316345
110	165.268570
111	160.618134
112	156.674133
113	140.079300
114	159.502747
115	132.004547
116	143.015549
117	124.323174
118	141.587097
119	149.970444
120	127.137428
121	160.901993
122	139.539032
123	130.733688
124	152.221008
125	160.271896
126	164.425049
127	139.712738
128	138.343460
129	179.431931
130	152.312912
131	162.083008
132	146.507202
133	150.457886
134	161.968826
135	131.070084
136	136.238358
137	155.346512
138	133.822937
139	147.107468
140	137.991409
141	129.819778
142	159.120605
143	172.619446
144	166.746490
145	161.871506
146	138.657349
147	168.638229
148	156.314560
149	145.371490
150	175.280945
151	156.186432
152	145.717850
153	145.675888
154	153.124161
155	151.907990
156	162.627686
157	176.632599
158	163.081345
159	163.258331
160	142.988464
161	149.708817
162	140.225159
163	153.433334
164	128.349487
165	131.324402
166	-176.844238
167	-179.355286
168	138.530960
169	145.972626
170	145.684631
171	153.951309
172	151.424011
173	158.001022
174	151.731537
175	126.120125
176	158.481949
177	152.844543
178	145.238495
179	178.996231
180	152.733261
181	133.838959
182	142.097748
183	132.801666
184	156.134628
185	149.198303
186	149.814270
187	134.872086
188	119.483315
189	125.433311
190	140.357147
191	146.401459
192	166.185181
193	116.343529
194	144.277863
195	137.840759
196	136.468674
197	135.077316
198	163.986130
199	171.773102
200	154.755341
201	155.343246
202	138.106064
203	135.927048
204	126.127876
205	144.106354
206	122.347702
207	159.143265
208	150.078903
209	156.663925
210	137.302185
211	100.677002
212	159.388733
213	142.764252
214	144.506119
215	161.571762
216	140.024368
217	152.357513
218	163.385712
219	111.039833
220	179.085297
221	138.819321
222	131.387787
223	136.176376
224	134.542358
225	151.717178
226	153.857361
227	134.787628
228	159.182693
229	136.802887
230	169.880951
231	110.270004
232	151.090012
233	145.802383
234	147.246887
235	157.080658
236	151.740341
237	123.669960
238	147.481567
239	104.414124
240	147.172424
241	123.393707
242	130.519516
243	133.804642
244	131.937714
245	146.789810
246	130.742905
247	159.525635
248	168.316238
249	136.058228
250	150.251678
251	157.139084
252	150.621582
253	166.248398
254	171.103592
255	157.967789
256	106.914528
257	135.489731
258	135.179199
259	145.750641
260	152.173401
261	142.436615
262	131.988770
263	132.233185
264	127.437607
265	157.033783
266	155.846481
267	147.007339
268	156.897858
269	139.546753
270	124.345085
271	136.202072
272	141.448456
273	154.532730
274	145.077271
275	116.413292
276	169.528915
277	152.524582
278	104.179565
279	135.217209
280	161.297867
281	152.616135
282	128.523148
283	116.163155
284	156.200943
285	137.872955
286	163.627060
287	131.451721
288	161.872498
289	134.305466
290	140.134781
291	162.764648
292	159.294525
293	145.623413
294	149.829987
295	133.357544
296	141.648544
297	140.804047
298	131.863068
299	148.123215
300	152.554337
301	128.576935
302	163.109238
303	127.508667
304	143.064499
305	154.249313
306	156.996368
307	131.216064
308	141.163162
309	134.471039
310	130.404816
311	131.673065
312	146.084335
313	154.499390
314	144.596085
315	159.348648
316	151.147644
317	142.539856
318	150.957977
319	158.941803
320	144.114151
321	148.055664
322	162.802750
323	167.178665
324	149.515671
325	164.761658
326	143.863388
327	149.125641
328	132.762314
329	143.726257
330	124.091736
331	138.225693
332	160.951981
333	144.949020
334	125.988022
335	156.935852
336	140.737442
337	138.183777
338	122.175323
339	142.421112
340	145.692642
341	111.320839
342	159.759811
343	143.829437
344	125.746788
345	167.301743
346	140.135849
347	160.164246
348	174.105743
349	152.838928
350	131.051895
351	121.185997
352	146.600677
353	170.576096
354	166.538269
355	153.889465
356	159.962753
357	142.548904
358	144.869034
359	161.047073
360	166.993668
361	127.396622
362	136.632584
363	140.313751
364	165.971115
365	137.865738
366	155.464294
367	128.996902
368	136.877960
369	141.682022
370	153.345764
371	129.745377
372	169.870895
373	145.917206
374	112.256088
375	142.317398
376	152.079315
377	143.526413
378	148.360916
379	146.627350
380	144.236740
381	148.718552
382	130.916931
383	157.859756
384	136.019089
385	150.449127
386	153.962936
387	152.826462
388	136.727585
389	133.262314
390	162.053650
391	155.082977
392	154.047028
393	146.592056
394	132.169601
395	155.999344
396	153.792862
397	129.802765
398	149.589218
399	139.409531
400	158.873856
401	156.064102
402	143.763885
403	146.414398
404	150.832123
405	130.381073
406	139.506149
407	137.681824
408	137.390701
409	128.730270
410	145.126373
411	132.043915
412	130.683578
413	150.120911
414	151.202850
415	159.651733
416	150.502289
417	121.184563
418	162.858551
419	149.455902
420	157.542267
421	157.742752
422	148.520294
423	132.806183
424	132.228104
425	127.623848
426	116.799309
427	111.068985
428	141.716309
429	164.278687
430	133.016632
431	138.991074
432	170.910568
433	140.249573
434	129.158218
435	125.055984
436	160.955536
437	148.312729
438	169.090363
439	172.052902
440	123.711571
441	146.823730
442	129.515106
443	142.725601
444	171.352341
445	138.311172
446	132.901840
447	152.617676
448	134.494690
449	149.956650
450	133.323929
451	143.726181
452	109.596252
453	148.132324
454	132.113724
455	144.900604
456	160.499359
457	156.302231
458	162.832825
459	152.317062
460	149.601410
461	157.658432
462	140.354309
463	151.305801
464	161.694031
465	136.683060
466	155.388870
467	159.931793
468	153.986511
469	142.344315
470	132.363556
471	135.023209
472	129.431732
473	162.968781
474	164.717468
475	140.127487
476	172.267792
477	140.774353
478	139.020981
479	154.232712
480	139.668106
481	142.325775
482	155.467010
483	145.089798
484	142.546341
485	152.462357
486	149.607452
487	133.357056
488	157.217651
489	173.272797
490	167.022217
491	144.014175
492	139.176407
493	152.168442
494	154.949127
495	156.125092
496	147.327225
497	148.059357
498	132.808884
499	149.483307
500	127.407089
501	137.605774
502	131.943527
503	143.770004
504	132.940109
505	174.815598
506	141.506195
507	144.621597
508	148.330795
509	165.896912
510	139.879105
511	116.230858
512	155.015472
513	176.958130
514	168.613754
515	167.940903
516	152.194412
517	151.984650
518	153.874908
519	143.151215
520	153.676773
521	145.593475
522	136.512192
523	139.705673
524	154.742340
525	143.496597
526	137.368744
527	142.407089
528	117.607002
529	146.134323
530	150.445312
531	154.181335
532	145.245850
533	135.933563
534	134.931564
535	134.852158
536	160.864349
537	144.244843
538	144.169922
539	153.748917
540	144.777924
541	136.726044
542	158.626938
543	127.607742
544	134.693222
545	160.245956
546	174.231766
547	135.411301
548	164.447510
549	142.663239
550	158.103180
551	135.223099
552	153.948242
553	167.427399
554	160.265335
555	146.624619
556	140.119614
557	158.830673
558	153.290009
559	140.322296
560	132.025223
561	152.337524
562	131.244217
563	146.135178
564	145.349106
565	140.283051
566	154.153824
567	154.112000
568	154.832397
569	127.751640
570	146.483551
571	124.799126
572	140.424423
573	133.678696
574	134.122452
575	163.849838
576	135.722763
577	129.980408
578	138.839859
579	151.084045
580	154.766357
581	161.432892
582	152.759796
583	127.029572
584	162.716217
585	159.784210
586	139.280365
587	154.481735
588	150.662338
589	141.871201
590	150.974091
591	157.729919
592	133.755035
593	121.392136
594	124.976768
595	159.457581
596	151.968048
597	160.836761
598	161.242752
599	119.702850
600	130.603394
601	127.019531
602	178.910782
603	159.898148
604	164.164169
605	146.505371
606	156.085358
607	140.735870
608	151.241730
609	143.811066
610	156.529907
611	143.455566
612	131.074707
613	141.516617
614	133.216660
615	157.527512
616	173.964355
617	144.468506
618	163.468918
619	150.162888
620	149.874573
621	138.252625
622	139.556656
623	145.862381
624	140.348251
625	166.647964
626	158.124619
627	132.436066
628	144.414368
629	127.729324
630	164.628952
631	141.285812
632	143.686035
633	130.711014
634	164.613907
635	132.929932
636	137.923447
637	141.193344
638	166.529160
639	167.971649
640	133.880951
641	161.592514
642	146.860001
643	152.777451
644	145.687790
645	148.183304
646	141.158493
647	152.338440
648	131.892059
649	134.449554
650	144.881241
651	129.594223
652	173.066254
653	152.456512
654	149.079086
655	150.673691
656	143.482864
657	149.882736
658	155.813965
659	173.666382
660	150.908585
661	124.881065
662	120.101570
663	155.339096
664	145.675476
665	154.073547
666	155.849747
667	155.432571
668	126.674522
669	162.636826
670	137.150192
671	151.278107
672	141.251785
673	144.844238
674	154.355484
675	155.946594
676	146.085434
677	145.822906
678	149.044418
679	138.651428
680	144.639847
681	139.623108
682	150.624298
683	154.827744
684	134.139557
685	157.158264
686	149.758392
687	155.378296
688	149.040604
689	163.207718
690	135.048126
691	163.462418
692	154.844910
693	135.036606
694	147.219513
695	134.081711
696	155.826309
697	150.905258
698	149.901154
699	162.799240
700	151.714005
701	166.531616
702	152.877197
703	147.670776
704	146.210236
705	154.830902
706	149.994141
707	146.600159
708	164.854904
709	149.014008
710	169.312546
711	141.512741
712	166.081833
713	139.412354
714	149.215515
715	141.234543
716	156.579956
717	148.137848
718	141.032455
719	155.052704
720	147.957016
721	138.218842
722	157.144241
723	143.639832
724	143.594620
725	140.056030
726	135.134506
727	140.180420
728	150.786713
729	167.765396
730	149.071106
731	155.009140
732	160.138809
733	149.958328
734	154.347565
735	123.655685
736	149.806580
737	141.830795
738	131.779282
739	145.860123
740	137.831619
741	131.678635
742	144.999619
743	140.563980
744	161.984024
745	132.029221
746	170.642578
747	141.151062
748	133.475723
749	125.752640
750	129.781372
751	137.779877
752	145.863937
753	-179.180298
754	122.770531
755	133.605453
756	170.148392
757	161.295197
758	128.703705
759	150.157547
760	134.395569
761	126.695190
762	149.295822
763	129.498169
764	143.598892
765	135.625488
766	158.709839
767	160.943680
768	164.169220
769	135.467010
770	141.336655
771	146.217560
772	142.057678
773	153.738434
774	151.606613
775	130.848526
776	143.375458
777	156.738098
778	149.996338
779	147.879257
780	154.739395
781	172.707962
782	118.480392
783	161.499985
784	150.053879
785	145.108643
786	168.713745
787	145.146759
788	138.665482
789	157.651779
790	152.566696
791	144.090164
792	165.901764
793	149.731140
794	145.058701
795	152.723007
796	157.710938
797	147.586472
798	152.940430
799	155.386871
800	159.021881
801	121.541878
802	138.348801
803	163.996307
804	170.712250
805	155.851822
806	145.312881
807	146.184433
808	147.140167
809	144.519699
810	149.525528
811	139.870621
812	135.290405
813	140.591537
814	151.524597
815	139.492905
816	147.296738
817	150.507828
818	157.936844
819	158.739609
820	146.605194
821	156.284195
822	156.168732
823	158.925964
824	138.910049
825	154.771530
826	132.940308
827	151.073380
828	135.041840
829	160.327881
830	171.231964
831	163.268021
832	126.859856
833	153.759705
834	144.278030
835	162.822540
836	125.122986
837	151.909607
838	128.662384
839	133.200043
840	123.279449
841	156.483047
842	161.874176
843	151.587433
844	116.449341
845	155.395996
846	129.808075
847	148.343979
848	157.066406
849	135.652725
850	135.631775
851	145.630112
852	148.582733
853	155.128357
854	116.008743
855	163.536484
856	124.231117
857	136.654846
858	160.728775
859	145.629883
860	148.813080
861	135.271545
862	122.589005
863	116.544380
864	141.732559
865	139.175720
866	141.660721
867	140.215973
868	159.182571
869	128.309830
870	152.436172
871	147.530838
872	138.628021
873	150.133804
874	168.503815
875	118.143082
876	129.003479
877	146.983139
878	135.763535
879	152.930878
880	162.071869
881	149.978531
882	166.386215
883	138.971588
884	142.551514
885	114.508553
886	137.398804
887	154.463531
888	155.153915
889	135.082016
890	154.298752
891	156.631073
892	123.102097
893	158.805481
894	146.690781
895	134.043686
896	140.526703
897	160.262726
898	159.080231
899	144.047455
900	134.302841
901	154.597855
902	160.715179
903	141.671341
904	146.012085
905	134.272736
906	151.122147
907	140.650879
908	140.317490
909	144.910065
910	121.053551
911	113.163940
912	153.359039
913	130.584518
914	139.094086
915	146.511337
916	123.710365
917	143.281464
918	134.867020
919	143.347260
920	147.148956
921	161.726761
922	117.308632
923	158.631927
924	161.785126
925	143.872849
926	144.738098
927	133.802307
928	141.447311
929	125.144775
930	143.824142
931	151.085373
932	136.140610
933	133.394302
934	148.202133
935	132.425919
936	155.390839
937	156.937912
938	135.930359
939	121.230995
940	118.279861
941	119.821396
942	169.246216
943	117.424408
944	142.358536
945	136.703537
946	127.042381
947	137.065521
948	138.231384
949	133.087234
950	158.940567
951	110.232239
952	123.420265
953	152.705124
954	120.267815
955	152.667770
956	148.640732
957	135.751526
958	159.313583
959	158.598129
960	144.159134
961	110.345879
962	146.180557
963	147.952484
964	154.364990
965	155.891434
966	145.059357
967	160.453613
968	132.299088
969	142.008133
970	156.844376
971	134.085098
972	133.593552
973	157.194336
974	161.713593
975	130.750809
976	157.975876
977	116.995087
978	157.585434
979	143.398865
980	144.068253
981	158.176117
982	147.621216
983	154.387207
984	114.073273
985	131.790451
986	135.633499
987	124.839714
988	123.507744
989	124.065918
990	136.203186
991	162.035629
992	166.744247
993	130.050323
994	125.450630
995	136.242096
996	141.538666
997	133.346832
998	161.543793
999	153.103287
1000	142.757156
1001	130.199097
