# Supplementary material for: Short-wavelength-sensitive 2 (Sws2) visual photopigment models combined with atomistic molecular simulations to predict spectral peaks of absorbance
Source: PLoS Comput Biol. 2020 Oct 21;16(10):e1008212. doi: 10.1371/journal.pcbi.1008212 (PMC7605715; doi:10.1371/journal.pcbi.1008212)
Supplement: S1 File — (ZIP) [file pcbi.1008212.s007.zip › S1_File/P-reticulata-SWS2-A-Angles/Angle1.dat]

0	125.368645
1	124.105293
2	125.841621
3	125.783867
4	126.655045
5	129.588913
6	128.254349
7	121.795525
8	123.534317
9	124.906281
10	122.494240
11	125.256454
12	128.617447
13	126.508179
14	128.470825
15	124.954430
16	120.808685
17	123.589218
18	126.423416
19	132.384033
20	121.482674
21	131.591537
22	122.670525
23	123.133942
24	121.325363
25	129.509613
26	133.187897
27	125.350021
28	130.253464
29	127.035126
30	123.587753
31	128.409851
32	127.262482
33	121.812683
34	131.406372
35	125.464073
36	128.505905
37	123.338768
38	128.506210
39	123.173363
40	132.757477
41	122.577156
42	119.889572
43	132.462891
44	126.449028
45	122.769676
46	125.580162
47	132.680618
48	124.430748
49	126.559692
50	125.428009
51	123.637848
52	126.794731
53	127.088715
54	122.989784
55	128.857178
56	125.916054
57	127.722816
58	123.305458
59	126.107613
60	124.367691
61	120.015587
62	130.446411
63	128.051300
64	126.323166
65	126.230316
66	129.188232
67	122.788101
68	130.019485
69	136.279266
70	121.028809
71	127.315292
72	131.652328
73	118.973236
74	124.616585
75	122.839386
76	122.376854
77	125.998840
78	124.742058
79	127.796013
80	128.633026
81	125.050797
82	121.651451
83	126.814720
84	127.447533
85	130.504318
86	123.042992
87	127.535522
88	127.881020
89	126.831520
90	120.944649
91	130.734436
92	126.686035
93	124.399139
94	123.014961
95	126.031815
96	123.281433
97	127.127678
98	128.443863
99	123.215919
100	126.283058
101	129.037979
102	124.607323
103	122.701385
104	130.044174
105	130.940231
106	129.508530
107	123.676025
108	130.175323
109	128.244797
110	119.952988
111	130.261841
112	121.796906
113	133.491486
114	127.463707
115	122.773087
116	123.463966
117	130.982849
118	120.592384
119	127.054939
120	128.690475
121	126.311142
122	118.829094
123	124.939186
124	120.793236
125	125.238503
126	127.434639
127	121.613831
128	127.404327
129	120.312195
130	124.732628
131	122.633659
132	129.034225
133	127.645149
134	124.098732
135	130.494614
136	123.656509
137	122.434570
138	131.979736
139	133.293900
140	131.011826
141	126.363266
142	123.361465
143	126.031883
144	124.410774
145	123.708771
146	128.686539
147	127.977531
148	123.407150
149	125.830231
150	117.536835
151	128.799408
152	125.239990
153	127.919914
154	123.779152
155	126.961990
156	125.152771
157	129.204254
158	123.642410
159	116.224480
160	125.955330
161	131.826263
162	126.566193
163	133.719254
164	126.207817
165	126.925056
166	132.009857
167	127.479431
168	125.618027
169	127.243668
170	126.285614
171	125.660400
172	130.091339
173	127.094986
174	128.050156
175	129.865891
176	124.157814
177	132.025314
178	127.896187
179	125.503418
180	126.588860
181	129.925980
182	125.451889
183	125.078362
184	124.083313
185	122.690720
186	128.982117
187	129.776688
188	128.093689
189	127.422485
190	126.342178
191	126.395370
192	119.519402
193	118.390007
194	128.112106
195	121.279160
196	125.832710
197	130.273117
198	119.256920
199	126.222214
200	124.107109
201	127.943420
202	125.034309
203	125.674927
204	130.086456
205	131.346237
206	125.801735
207	127.750916
208	129.774246
209	120.262054
210	133.322113
211	129.034119
212	125.425827
213	131.266006
214	127.568077
215	126.821999
216	123.382683
217	130.407761
218	117.278091
219	124.714355
220	121.174591
221	127.133644
222	126.943001
223	126.593597
224	125.421822
225	122.667374
226	119.651512
227	134.382248
228	131.716171
229	127.512161
230	129.538666
231	132.180862
232	130.035950
233	131.068130
234	126.261635
235	118.383011
236	123.480453
237	122.890800
238	125.900032
239	128.001877
240	128.969315
241	128.850784
242	129.075928
243	136.106384
244	127.571465
245	125.761055
246	118.614540
247	126.922142
248	121.329422
249	127.574425
250	123.908455
251	128.762680
252	126.827461
253	130.912567
254	124.941017
255	121.220230
256	129.700897
257	132.033127
258	124.383102
259	126.318207
260	130.495865
261	131.003250
262	127.640190
263	130.299271
264	122.511368
265	125.223175
266	124.559990
267	126.320526
268	123.451164
269	122.728310
270	120.494057
271	123.429771
272	124.680130
273	123.517006
274	129.209061
275	129.156631
276	119.873344
277	124.012520
278	125.276939
279	126.267181
280	125.361610
281	128.802734
282	121.814865
283	123.944397
284	115.802574
285	116.363800
286	125.873695
287	122.187454
288	129.495010
289	129.368530
290	121.160454
291	123.504700
292	129.701431
293	127.961945
294	123.450111
295	122.820351
296	127.078926
297	123.888023
298	128.041962
299	125.026230
300	121.986252
301	122.628960
302	124.262329
303	130.868256
304	127.508080
305	125.943161
306	129.328995
307	124.282494
308	126.134239
309	123.352806
310	129.623306
311	127.082573
312	128.396957
313	123.101646
314	121.245491
315	120.246590
316	119.186256
317	122.667183
318	119.377266
319	121.493469
320	126.179604
321	127.868317
322	117.993851
323	122.655365
324	121.673729
325	127.986519
326	128.049896
327	119.723862
328	125.188736
329	124.712959
330	128.354584
331	120.349274
332	130.509842
333	123.292236
334	122.144722
335	120.964767
336	124.432159
337	125.206963
338	122.381210
339	122.363991
340	121.940651
341	127.067970
342	126.986198
343	123.388260
344	127.895203
345	123.600090
346	122.523514
347	123.245178
348	121.732780
349	121.812576
350	124.931320
351	122.609344
352	123.244881
353	123.558510
354	124.956238
355	123.687340
356	125.114769
357	122.753365
358	125.636139
359	125.062721
360	131.874237
361	126.049385
362	126.370438
363	131.770691
364	127.633385
365	122.621613
366	123.931068
367	136.205841
368	128.019699
369	120.873573
370	121.017677
371	127.245758
372	124.856171
373	123.553482
374	122.932426
375	127.448257
376	131.428711
377	133.209686
378	126.629387
379	121.900696
380	128.367569
381	126.525871
382	122.887848
383	126.538544
384	121.398117
385	125.461823
386	122.477257
387	118.574432
388	127.388512
389	129.922256
390	126.890999
391	122.056915
392	118.022858
393	123.368858
394	130.227386
395	130.697083
396	128.522949
397	124.561577
398	122.250854
399	122.658119
400	130.421722
401	124.762245
402	124.845383
403	120.596100
404	120.113838
405	121.323997
406	121.080269
407	120.967361
408	123.797386
409	127.489922
410	116.735199
411	122.135490
412	122.175949
413	125.606812
414	129.115433
415	128.750153
416	120.486534
417	122.301888
418	123.216820
419	123.430252
420	127.401428
421	122.527901
422	125.647072
423	125.538429
424	122.433014
425	125.932449
426	121.315857
427	128.757828
428	130.112488
429	121.488060
430	123.356468
431	127.080154
432	126.036209
433	127.255180
434	127.634956
435	126.316704
436	129.951569
437	124.243385
438	119.941414
439	122.399025
440	125.702461
441	125.291656
442	129.885223
443	124.133965
444	129.321075
445	123.500381
446	128.152618
447	125.519165
448	125.209732
449	127.528954
450	124.295891
451	130.864197
452	131.345825
453	130.862503
454	125.027008
455	124.229767
456	128.785950
457	117.580147
458	123.703773
459	122.559662
460	128.439682
461	126.227715
462	124.139877
463	124.505142
464	122.013191
465	117.293228
466	122.481575
467	133.785583
468	124.176109
469	127.432945
470	125.448723
471	126.038383
472	126.841591
473	122.169273
474	123.383011
475	128.852142
476	125.151581
477	126.373924
478	128.525406
479	121.496666
480	124.918396
481	122.810112
482	124.482643
483	125.448570
484	127.473297
485	125.087799
486	121.290337
487	123.643227
488	123.385880
489	125.397087
490	122.389740
491	128.495132
492	123.424118
493	122.160301
494	122.678612
495	123.211014
496	124.349937
497	127.104973
498	125.505135
499	128.011093
500	127.748459
501	127.356041
502	127.120872
503	127.342690
504	130.886932
505	127.449745
506	128.385284
507	128.861084
508	118.831100
509	125.230919
510	128.310104
511	126.862473
512	125.348946
513	126.645493
514	124.997925
515	127.025017
516	120.525162
517	123.902061
518	127.041290
519	124.847870
520	124.139168
521	130.208679
522	129.064911
523	124.426750
524	121.968437
525	132.308472
526	125.220116
527	130.560104
528	127.977066
529	134.097351
530	125.130844
531	124.418045
532	123.726501
533	125.312691
534	130.391403
535	124.508148
536	122.204445
537	129.436111
538	132.080826
539	124.046783
540	123.919029
541	121.215736
542	124.194725
543	129.310074
544	125.527962
545	119.574371
546	131.089066
547	124.222755
548	121.083328
549	124.138908
550	129.182220
551	125.488991
552	123.971886
553	120.525543
554	122.118111
555	127.169014
556	119.332199
557	120.692665
558	124.871475
559	122.679245
560	122.393921
561	120.961830
562	124.552765
563	127.153740
564	122.359329
565	127.623360
566	123.517006
567	129.366714
568	123.015106
569	125.480850
570	125.916107
571	119.493599
572	124.555519
573	127.132843
574	127.717590
575	126.286018
576	126.051140
577	126.941132
578	128.149078
579	119.790276
580	121.142036
581	127.391281
582	120.882545
583	125.132156
584	130.432007
585	124.739662
586	126.688087
587	122.014244
588	124.439598
589	119.676949
590	126.222511
591	124.570084
592	127.000473
593	124.078499
594	125.414993
595	126.386902
596	127.780464
597	123.312660
598	125.157372
599	126.327423
600	130.364868
601	119.282860
602	128.063736
603	123.033020
604	127.355713
605	132.317032
606	123.490738
607	126.599106
608	119.586433
609	128.130493
610	130.559570
611	126.076897
612	116.881226
613	122.960892
614	119.674576
615	129.146698
616	119.537285
617	125.941284
618	120.982170
619	127.313515
620	126.269203
621	122.621117
622	132.512634
623	121.109352
624	131.800659
625	127.654037
626	122.795563
627	126.068207
628	118.017838
629	119.302727
630	121.876137
631	126.127083
632	129.186340
633	124.231377
634	123.412125
635	130.848129
636	122.950333
637	121.309311
638	126.592613
639	129.702530
640	130.346115
641	122.119370
642	124.866814
643	124.487167
644	123.109764
645	129.859543
646	123.695312
647	125.694664
648	120.783417
649	125.019051
650	128.570831
651	127.274498
652	124.974869
653	126.149445
654	124.930893
655	124.707138
656	121.635193
657	122.970520
658	123.594498
659	132.642105
660	125.395653
661	130.392273
662	123.179611
663	123.877411
664	120.400459
665	127.703842
666	123.746407
667	117.328453
668	129.880386
669	120.836090
670	123.373451
671	121.316193
672	123.067154
673	126.416298
674	127.752861
675	132.325958
676	126.853104
677	121.583214
678	127.109642
679	125.052612
680	123.085350
681	123.093369
682	123.542564
683	128.172485
684	130.977524
685	120.087440
686	132.549057
687	124.108650
688	125.053703
689	128.807648
690	131.836945
691	126.638420
692	127.954704
693	132.828995
694	124.047806
695	129.289795
696	125.817413
697	128.707611
698	123.392929
699	124.515198
700	126.001244
701	124.810547
702	118.673065
703	127.382126
704	124.363541
705	126.559402
706	123.282974
707	123.488411
708	125.380882
709	138.041931
710	123.478470
711	130.116760
712	125.536095
713	124.239326
714	123.225822
715	127.016235
716	125.381241
717	126.856781
718	122.438911
719	132.748230
720	130.393677
721	128.957397
722	128.496796
723	127.755547
724	124.649277
725	125.385979
726	122.293968
727	127.797775
728	128.182755
729	118.346359
730	128.968552
731	130.031982
732	124.317955
733	125.656548
734	129.166519
735	129.558426
736	124.439011
737	124.323486
738	127.469376
739	125.460320
740	124.297806
741	123.723114
742	117.877388
743	129.766754
744	125.305069
745	125.676559
746	128.101624
747	128.005569
748	123.274025
749	128.037628
750	122.958183
751	127.792473
752	130.139420
753	122.111076
754	122.512627
755	125.906548
756	118.528572
757	128.309067
758	122.454559
759	126.830383
760	126.323082
761	120.339943
762	127.273720
763	126.201546
764	127.320290
765	121.666710
766	124.578087
767	131.512161
768	124.657227
769	126.368874
770	127.320137
771	120.916069
772	128.119614
773	123.811699
774	123.353203
775	126.477104
776	121.637894
777	128.090576
778	121.246201
779	127.997185
780	124.153320
781	117.229538
782	129.722610
783	126.643196
784	121.241608
785	124.602066
786	126.027977
787	129.721542
788	122.820930
789	127.153717
790	127.751518
791	130.717270
792	119.363091
793	123.136383
794	127.469513
795	123.999474
796	122.379776
797	130.529984
798	128.237488
799	124.781441
800	124.846786
801	132.857025
802	126.343124
803	122.373123
804	122.169861
805	124.432838
806	129.220596
807	125.295372
808	128.039993
809	127.673096
810	128.142502
811	125.458923
812	129.846176
813	126.718040
814	123.999985
815	126.153954
816	127.702194
817	128.304611
818	124.101082
819	127.968216
820	120.746109
821	124.468262
822	127.829071
823	132.971939
824	121.389740
825	132.735825
826	129.692017
827	126.447540
828	124.538147
829	123.860252
830	131.788879
831	126.811615
832	117.700935
833	123.747673
834	122.755013
835	123.246719
836	127.530151
837	127.059074
838	124.988136
839	120.130653
840	126.893509
841	131.280243
842	124.603195
843	126.243561
844	125.442871
845	126.989708
846	126.835648
847	122.903748
848	125.707283
849	121.763985
850	121.523041
851	122.101944
852	130.477219
853	129.035660
854	122.975388
855	125.353928
856	130.777863
857	125.834160
858	124.999046
859	126.241089
860	124.782860
861	128.070236
862	126.039658
863	125.819092
864	126.835930
865	126.979843
866	138.447327
867	125.740723
868	130.075974
869	124.614006
870	124.171242
871	125.699265
872	129.810364
873	128.371323
874	124.358528
875	126.743942
876	126.223015
877	129.695053
878	125.692955
879	128.288803
880	126.723206
881	123.309547
882	122.589005
883	122.256233
884	124.814644
885	127.991928
886	122.850655
887	132.499588
888	120.957283
889	125.042366
890	122.255760
891	127.701073
892	124.671364
893	125.014282
894	129.059235
895	124.064484
896	127.176826
897	122.592018
898	125.428078
899	126.105133
900	131.304428
901	125.541733
902	122.980873
903	125.988594
904	122.149902
905	130.271439
906	126.200218
907	124.333267
908	130.510208
909	126.209000
910	124.891884
911	119.362434
912	128.078171
913	130.901642
914	122.223869
915	132.234680
916	123.863846
917	116.638878
918	120.521965
919	128.617874
920	127.582253
921	124.152542
922	123.693184
923	124.864944
924	129.321930
925	125.923775
926	127.495827
927	119.842201
928	127.959839
929	123.271637
930	126.915466
931	124.065376
932	121.558220
933	130.665741
934	119.871681
935	126.979858
936	122.365570
937	126.834938
938	126.105118
939	127.635231
940	129.369431
941	120.682083
942	121.311699
943	127.083214
944	123.551224
945	120.090599
946	125.296722
947	124.327026
948	124.550346
949	129.434921
950	121.703934
951	127.857254
952	126.946770
953	130.291977
954	121.934586
955	132.074905
956	119.455978
957	126.138474
958	126.114120
959	127.113770
960	124.359032
961	125.772255
962	129.340485
963	127.166306
964	120.952881
965	126.446846
966	122.184242
967	126.996399
968	125.004387
969	123.406876
970	127.154327
971	125.114395
972	131.582611
973	120.683746
974	126.570480
975	126.591888
976	124.957832
977	124.328651
978	123.719292
979	126.132027
980	123.321404
981	123.992294
982	132.369446
983	122.488335
984	126.010597
985	127.422508
986	120.238388
987	123.272659
988	128.835800
989	129.274506
990	126.383224
991	120.215416
992	126.401001
993	126.562408
994	132.018845
995	120.566216
996	128.106735
997	118.907951
998	123.989670
999	125.501289
1000	125.757339
1001	123.086266
