# Supplementary material for: Short-wavelength-sensitive 2 (Sws2) visual photopigment models combined with atomistic molecular simulations to predict spectral peaks of absorbance
Source: PLoS Comput Biol. 2020 Oct 21;16(10):e1008212. doi: 10.1371/journal.pcbi.1008212 (PMC7605715; doi:10.1371/journal.pcbi.1008212)
Supplement: S1 File — (ZIP) [file pcbi.1008212.s007.zip › S1_File/P-reticulata-SWS2-A-Angles/Torsion6.dat]

0	-59.905003
1	-51.274471
2	-75.283897
3	-63.613884
4	-68.283409
5	-75.374084
6	-50.345284
7	-54.588406
8	-55.594749
9	-70.416039
10	-62.434856
11	-67.871780
12	-68.225960
13	-59.864040
14	-62.060692
15	-69.739578
16	-57.016739
17	-55.541721
18	-48.746235
19	-51.214901
20	-53.605808
21	-63.712444
22	-47.919701
23	-54.347279
24	-56.409489
25	-67.496796
26	-54.327019
27	-76.652153
28	-56.930523
29	-66.791664
30	-68.014923
31	-68.226074
32	-60.239426
33	-54.067139
34	-54.368042
35	-69.382668
36	-69.992889
37	-52.183098
38	-74.652443
39	-59.051472
40	-62.522522
41	-76.352325
42	-59.760406
43	-62.020420
44	-38.231400
45	-65.515915
46	-67.075333
47	-69.392784
48	-69.945450
49	-64.806892
50	-66.266182
51	-66.163696
52	-62.141739
53	-71.511383
54	-67.059074
55	-53.041599
56	-46.438492
57	-55.003998
58	-61.357227
59	-51.593956
60	-38.605492
61	-51.190849
62	-66.028664
63	-52.402748
64	-58.491001
65	-73.172981
66	-65.765564
67	-63.712318
68	-45.383541
69	-68.334007
70	-63.212807
71	-61.949654
72	-74.917412
73	-61.836536
74	-61.694847
75	-51.718994
76	-62.844086
77	-64.787468
78	-58.940975
79	-66.458275
80	-63.706364
81	-59.184647
82	-57.561974
83	-62.140392
84	-69.350914
85	-56.948818
86	-69.051270
87	-59.538315
88	-50.009598
89	-51.570541
90	-72.583488
91	-48.733452
92	-55.049099
93	-74.860794
94	-51.771023
95	-65.190125
96	-61.063271
97	-59.966255
98	-55.291859
99	-63.730091
100	-66.654373
101	-57.687252
102	-60.939018
103	-69.765198
104	-51.186558
105	-66.001900
106	-48.918938
107	-63.347111
108	-60.810341
109	-56.298386
110	-69.100372
111	-69.273109
112	-72.153801
113	-56.241779
114	-57.741238
115	-72.863045
116	-54.493401
117	-65.643021
118	-62.114391
119	-60.667938
120	-64.043320
121	-59.209839
122	-72.939392
123	-68.414055
124	-67.888031
125	-56.856842
126	-54.439877
127	-66.577393
128	-60.292210
129	-62.466179
130	-50.885735
131	-70.101646
132	-49.251186
133	-53.512726
134	-64.624077
135	-54.968548
136	-57.263084
137	-60.215462
138	-62.401402
139	-61.390812
140	-65.756332
141	-86.550262
142	-62.704601
143	-56.403835
144	-63.237240
145	-69.991104
146	-58.891804
147	-59.156986
148	-71.460670
149	-60.436600
150	-54.568420
151	-63.893082
152	-55.113285
153	-72.768784
154	-62.714409
155	-65.371407
156	-54.797691
157	-64.007607
158	-56.931377
159	-61.339787
160	-54.175804
161	-66.032120
162	-67.434662
163	-63.317795
164	-63.819084
165	-61.373676
166	-60.373585
167	-59.625832
168	-64.974251
169	-62.292671
170	-49.329285
171	-67.260666
172	-60.718147
173	-55.158550
174	-59.941311
175	-68.993393
176	-63.401287
177	-62.200130
178	-63.638744
179	-55.590443
180	-49.521645
181	-67.231400
182	-57.780567
183	-70.636047
184	-45.349483
185	-64.408821
186	-51.969475
187	-63.240715
188	-61.697475
189	-64.040298
190	-49.600803
191	-68.849976
192	-62.201748
193	-73.986488
194	-67.426056
195	-55.691246
196	-73.567566
197	-50.748238
198	-59.265263
199	-54.135010
200	-54.687958
201	-55.984760
202	-69.526550
203	-54.041050
204	-70.225006
205	-49.466503
206	-53.743637
207	-48.139648
208	-59.611622
209	-56.821449
210	-69.512909
211	-61.083496
212	-74.798630
213	-71.643715
214	-65.179451
215	-65.279633
216	-48.026985
217	-59.079300
218	-60.019318
219	-60.675945
220	-64.970627
221	-50.707245
222	-67.845764
223	-75.610718
224	-64.612289
225	-53.750164
226	-70.610535
227	-55.932777
228	-59.279709
229	-54.353901
230	-54.783031
231	-66.719299
232	-59.875202
233	-74.398018
234	-62.179958
235	-60.471626
236	-65.121666
237	-45.504784
238	-60.944759
239	-69.469276
240	-57.131863
241	-76.024597
242	-68.189919
243	-64.065704
244	-56.756157
245	-54.608707
246	-56.754383
247	-63.473263
248	-74.972206
249	-55.705608
250	-58.373657
251	-58.713673
252	-64.357697
253	-61.100819
254	-66.761688
255	-58.236206
256	-70.920990
257	-76.113922
258	-60.357185
259	-51.260910
260	-64.193344
261	-59.995514
262	-43.202499
263	-65.057945
264	-37.969223
265	-61.020187
266	-61.522007
267	-56.664066
268	-63.596153
269	-68.095528
270	-57.900948
271	-65.728241
272	-57.769043
273	-60.064247
274	-57.336773
275	-62.010277
276	-62.319950
277	-55.608219
278	-64.381432
279	-67.221748
280	-67.744270
281	-69.372169
282	-48.761745
283	-78.107147
284	-55.960865
285	-62.860909
286	-61.262016
287	-54.722988
288	-31.229231
289	-59.621826
290	-70.193085
291	-68.670692
292	-72.174210
293	-56.669155
294	-57.501797
295	-55.580677
296	-59.175186
297	-71.854446
298	-62.415798
299	-58.168327
300	-50.645267
301	-62.678852
302	-66.147751
303	-60.261524
304	-63.487278
305	-55.187714
306	-62.970699
307	-71.691963
308	-72.135757
309	-63.804646
310	-65.341576
311	-52.385193
312	-79.929214
313	-68.213814
314	-55.837868
315	-70.582062
316	-53.306026
317	-63.392403
318	-60.664219
319	-55.170597
320	-63.215969
321	-53.755184
322	-58.807575
323	-62.102009
324	-73.974426
325	-73.432297
326	-64.000557
327	-57.584518
328	-55.165707
329	-71.087112
330	-78.171150
331	-63.914707
332	-71.693588
333	-58.757637
334	-74.635475
335	-59.523403
336	-61.318386
337	-46.297047
338	-65.838066
339	-57.335106
340	-67.124413
341	-65.006317
342	-64.471550
343	-52.202587
344	-71.544945
345	-53.775646
346	-70.938980
347	-80.965408
348	-60.558575
349	-59.173206
350	-63.463940
351	-65.256264
352	-78.606781
353	-44.928860
354	-69.926453
355	-54.067444
356	-49.415371
357	-58.530602
358	-59.167442
359	-58.006851
360	-68.951851
361	-59.564175
362	-64.788193
363	-56.307320
364	-67.199242
365	-67.678947
366	-70.151817
367	-59.865631
368	-63.110703
369	-62.877754
370	-50.398834
371	-60.622204
372	-51.259960
373	-65.473824
374	-73.681099
375	-59.745045
376	-45.821827
377	-63.093376
378	-68.658096
379	-67.395653
380	-59.314045
381	-54.206959
382	-52.899704
383	-68.924049
384	-52.831970
385	-51.974327
386	-54.283516
387	-47.031536
388	-56.554688
389	-69.184425
390	-64.943092
391	-70.004128
392	-51.430344
393	-69.951752
394	-58.229561
395	-53.432007
396	-61.459415
397	-60.237179
398	-67.018616
399	-65.396820
400	-63.252411
401	-59.278011
402	-68.580856
403	-71.862648
404	-60.235950
405	-57.245750
406	-64.659050
407	-53.683250
408	-64.771858
409	-74.159737
410	-60.347919
411	-60.319347
412	-69.974701
413	-61.303967
414	-63.005886
415	-64.385803
416	-58.297066
417	-54.066872
418	-69.314980
419	-69.892723
420	-48.869354
421	-63.717941
422	-61.671349
423	-58.963547
424	-66.118912
425	-60.891464
426	-58.550587
427	-64.779198
428	-50.160301
429	-59.399258
430	-66.485771
431	-58.721539
432	-60.514450
433	-47.966858
434	-60.960197
435	-60.977306
436	-50.486435
437	-51.058228
438	-52.871536
439	-62.509483
440	-61.231812
441	-66.336128
442	-64.974869
443	-60.129032
444	-70.354729
445	-71.326614
446	-62.832344
447	-62.500786
448	-60.539062
449	-71.617546
450	-68.310318
451	-57.406597
452	-75.398354
453	-56.978245
454	-48.471252
455	-49.618889
456	-75.271538
457	-62.264400
458	-64.491631
459	-64.729225
460	-63.619144
461	-62.905682
462	-59.560295
463	-53.917435
464	-63.162094
465	-72.560173
466	-62.093700
467	-68.066109
468	-63.562321
469	-65.270950
470	-69.671677
471	-70.309311
472	-67.123810
473	-72.460106
474	-66.480873
475	-56.832268
476	-59.959663
477	-65.919411
478	-64.707008
479	-65.178032
480	-67.213181
481	-65.061218
482	-61.229313
483	-54.590446
484	-68.140724
485	-55.981762
486	-59.003914
487	-67.869888
488	-62.428375
489	-68.505363
490	-64.010239
491	-65.504669
492	-66.852142
493	-64.030510
494	-52.086998
495	-59.996880
496	-56.350990
497	-69.967003
498	-70.480301
499	-63.959961
500	-61.947739
501	-64.138596
502	-69.693649
503	-70.959595
504	-63.348286
505	-80.092094
506	-54.484222
507	-64.471466
508	-59.967407
509	-60.576633
510	-63.378296
511	-67.953186
512	-64.999161
513	-56.095898
514	-64.767609
515	-58.617599
516	-76.704536
517	-65.614891
518	-66.751541
519	-56.956333
520	-46.230442
521	-70.622772
522	-66.525856
523	-65.411835
524	-62.656059
525	-70.950325
526	-64.273712
527	-67.890625
528	-64.153221
529	-60.293350
530	-55.442657
531	-65.536873
532	-58.171818
533	-75.214867
534	-58.601566
535	-61.309227
536	-75.737442
537	-66.175377
538	-67.826492
539	-70.320946
540	-76.602173
541	-64.851929
542	-66.295288
543	-57.553761
544	-51.677624
545	-56.711868
546	-59.397572
547	-51.755962
548	-70.012726
549	-50.210506
550	-58.162811
551	-69.083641
552	-54.289230
553	-59.404968
554	-68.745743
555	-70.860481
556	-64.361137
557	-54.117981
558	-72.963676
559	-75.536621
560	-61.559246
561	-66.771606
562	-62.042038
563	-67.798615
564	-59.423466
565	-62.518402
566	-68.380920
567	-66.870430
568	-64.830956
569	-62.938595
570	-62.479130
571	-66.480812
572	-63.237144
573	-77.453362
574	-55.306168
575	-60.873161
576	-52.542282
577	-72.828827
578	-73.195198
579	-70.730392
580	-72.878960
581	-68.922447
582	-53.365936
583	-71.859856
584	-62.126022
585	-53.204773
586	-68.274269
587	-65.597969
588	-77.179771
589	-67.427101
590	-54.132160
591	-58.192406
592	-66.786972
593	-72.472198
594	-69.704353
595	-63.306423
596	-61.548775
597	-55.023701
598	-67.014053
599	-64.311844
600	-75.275551
601	-63.397259
602	-61.784569
603	-58.397053
604	-54.874203
605	-69.293846
606	-49.317390
607	-68.087196
608	-59.121552
609	-54.380310
610	-66.294319
611	-73.417015
612	-70.258934
613	-59.945168
614	-73.854332
615	-64.082031
616	-56.448570
617	-68.166824
618	-68.212181
619	-58.662834
620	-65.795189
621	-59.803387
622	-57.635910
623	-83.649742
624	-58.560055
625	-79.305214
626	-59.665977
627	-70.459572
628	-71.838448
629	-62.334091
630	-64.362114
631	-74.757790
632	-63.952969
633	-76.710426
634	-70.706566
635	-55.493610
636	-65.622437
637	-52.852383
638	-64.775917
639	-60.535591
640	-60.281796
641	-58.065010
642	-76.089577
643	-71.436203
644	-62.954777
645	-64.007965
646	-60.360310
647	-63.670437
648	-56.970715
649	-77.225372
650	-59.956806
651	-66.356056
652	-63.410835
653	-63.133945
654	-61.768932
655	-60.584270
656	-68.163567
657	-49.471199
658	-69.202858
659	-63.327862
660	-59.292934
661	-63.119637
662	-57.422924
663	-53.308537
664	-63.379616
665	-53.313747
666	-70.375114
667	-53.638729
668	-63.823372
669	-64.901352
670	-39.874001
671	-52.740810
672	-70.101761
673	-74.976471
674	-65.942764
675	-59.343628
676	-63.765930
677	-54.010315
678	-59.104980
679	-59.878719
680	-73.574577
681	-60.477451
682	-49.115837
683	-69.485062
684	-57.399891
685	-68.760971
686	-69.308525
687	-58.365231
688	-64.042206
689	-76.194717
690	-63.801517
691	-62.876259
692	-52.276535
693	-69.032059
694	-63.208786
695	-70.611458
696	-61.518635
697	-62.985424
698	-63.576687
699	-63.863487
700	-64.152863
701	-67.703392
702	-60.105309
703	-69.507423
704	-55.578415
705	-61.247753
706	-67.218002
707	-65.549393
708	-71.584122
709	-54.200642
710	-62.861824
711	-60.155258
712	-61.977184
713	-65.115791
714	-73.702370
715	-66.805916
716	-46.326954
717	-64.636337
718	-72.396011
719	-62.257710
720	-59.878849
721	-67.995071
722	-62.915714
723	-62.970963
724	-61.187935
725	-69.577744
726	-56.692310
727	-70.024170
728	-62.688435
729	-64.431526
730	-62.610882
731	-77.530586
732	-72.453873
733	-62.772945
734	-69.251335
735	-64.659286
736	-60.295826
737	-65.422691
738	-57.686214
739	-74.077873
740	-54.289055
741	-70.157913
742	-73.756554
743	-80.997444
744	-68.398811
745	-68.203247
746	-60.478519
747	-53.288548
748	-62.295792
749	-61.580994
750	-54.434967
751	-50.958275
752	-50.156780
753	-56.274780
754	-64.581955
755	-76.917992
756	-63.889236
757	-59.720264
758	-58.997250
759	-66.006630
760	-62.257763
761	-62.940548
762	-67.467613
763	-65.398026
764	-67.399490
765	-62.891193
766	-54.922310
767	-70.831436
768	-69.354286
769	-69.200676
770	-61.507877
771	-49.626202
772	-59.733978
773	-63.929314
774	-48.281700
775	-60.492485
776	-60.138073
777	-70.428932
778	-70.730507
779	-69.588318
780	-53.789845
781	-69.922318
782	-66.373482
783	-69.609192
784	-65.096657
785	-60.947323
786	-72.339180
787	-60.364208
788	-61.321625
789	-53.382511
790	-57.520760
791	-62.579567
792	-56.421402
793	-71.603607
794	-52.218899
795	-75.398125
796	-70.370010
797	-53.797894
798	-64.818336
799	-60.218758
800	-62.843964
801	-57.438511
802	-66.294312
803	-51.717220
804	-45.712868
805	-64.613388
806	-58.747913
807	-55.024197
808	-69.033737
809	-56.749538
810	-67.048828
811	-46.278496
812	-72.666107
813	-73.369621
814	-63.595974
815	-60.879101
816	-58.319405
817	-73.711067
818	-54.652370
819	-54.523773
820	-67.134964
821	-60.610004
822	-54.742779
823	-57.110374
824	-69.683830
825	-67.877373
826	-54.834164
827	-63.302845
828	-56.953396
829	-61.827194
830	-64.046997
831	-62.060539
832	-65.289101
833	-64.585495
834	-61.737064
835	-54.842545
836	-59.431149
837	-54.806625
838	-60.744221
839	-63.285049
840	-70.163277
841	-52.707306
842	-56.866955
843	-57.734993
844	-66.825325
845	-74.593674
846	-50.060108
847	-61.417267
848	-57.314514
849	-66.789131
850	-62.257755
851	-73.695953
852	-56.826954
853	-84.132614
854	-59.454201
855	-52.197994
856	-68.864685
857	-78.456642
858	-78.858681
859	-60.752483
860	-69.697083
861	-62.221439
862	-76.430740
863	-70.253181
864	-67.481674
865	-66.585060
866	-57.605869
867	-56.885895
868	-68.602150
869	-49.582348
870	-54.651817
871	-55.534893
872	-69.389122
873	-70.015533
874	-52.158825
875	-63.480770
876	-62.841145
877	-74.890396
878	-68.555885
879	-53.941601
880	-66.546486
881	-63.741375
882	-61.005215
883	-66.016281
884	-56.498543
885	-62.534134
886	-67.663071
887	-60.756023
888	-62.699306
889	-75.994904
890	-63.877838
891	-60.169514
892	-56.928391
893	-64.618752
894	-70.798866
895	-58.809677
896	-62.814880
897	-61.222878
898	-67.277847
899	-47.124123
900	-57.086864
901	-63.314407
902	-53.507957
903	-70.568283
904	-66.941467
905	-63.668865
906	-67.872810
907	-65.971382
908	-55.991432
909	-78.450829
910	-56.203030
911	-64.908768
912	-60.914921
913	-58.986012
914	-54.957554
915	-57.430946
916	-62.237751
917	-65.993729
918	-55.204666
919	-59.269569
920	-74.368362
921	-50.801662
922	-69.704926
923	-61.601879
924	-72.434929
925	-67.073204
926	-70.546402
927	-58.970673
928	-55.733757
929	-62.549240
930	-61.312988
931	-58.167667
932	-64.969879
933	-66.228630
934	-67.102264
935	-65.817802
936	-63.297161
937	-56.256100
938	-75.336975
939	-70.283554
940	-70.273277
941	-73.341743
942	-66.540833
943	-65.105263
944	-52.041683
945	-65.520317
946	-63.146290
947	-65.596237
948	-74.086395
949	-69.722610
950	-67.088371
951	-62.817902
952	-68.481720
953	-58.252457
954	-83.655823
955	-55.292587
956	-74.788681
957	-67.030273
958	-66.301414
959	-57.833138
960	-61.547054
961	-69.024063
962	-77.624481
963	-64.801056
964	-60.006592
965	-55.705650
966	-63.392162
967	-63.004700
968	-76.599167
969	-60.164089
970	-77.702736
971	-58.606457
972	-67.171745
973	-74.368675
974	-76.574448
975	-52.081535
976	-61.422165
977	-64.116722
978	-74.725502
979	-62.164783
980	-61.801506
981	-74.638603
982	-61.021294
983	-56.593189
984	-58.823692
985	-79.111382
986	-63.907581
987	-68.225311
988	-60.177124
989	-64.334854
990	-58.929375
991	-72.009239
992	-66.644821
993	-67.567818
994	-70.584190
995	-56.358929
996	-60.745197
997	-56.235821
998	-68.742043
999	-63.578140
1000	-45.367195
1001	-59.958508
