# Supplementary material for: Short-wavelength-sensitive 2 (Sws2) visual photopigment models combined with atomistic molecular simulations to predict spectral peaks of absorbance
Source: PLoS Comput Biol. 2020 Oct 21;16(10):e1008212. doi: 10.1371/journal.pcbi.1008212 (PMC7605715; doi:10.1371/journal.pcbi.1008212)
Supplement: S1 File — (ZIP) [file pcbi.1008212.s007.zip › S1_File/P-reticulata-SWS2-A-Angles/Angle3.dat]

0	131.140656
1	133.584564
2	115.834572
3	121.580650
4	131.751480
5	135.112778
6	137.284302
7	110.282204
8	116.734871
9	131.830933
10	128.643539
11	136.800537
12	138.951614
13	137.345139
14	132.745987
15	127.752205
16	119.261536
17	131.021713
18	136.478882
19	134.374756
20	130.956635
21	133.150299
22	126.117424
23	128.712616
24	128.374084
25	136.149963
26	140.912827
27	129.929138
28	137.046707
29	134.981735
30	130.213791
31	135.559555
32	128.548340
33	127.867973
34	129.156784
35	131.225555
36	129.050827
37	131.461884
38	137.240753
39	126.941162
40	132.880463
41	130.284592
42	116.244598
43	134.806900
44	132.977509
45	131.853058
46	129.066345
47	141.591293
48	131.439713
49	132.445236
50	117.676765
51	128.655579
52	133.607285
53	124.466278
54	129.385208
55	133.424240
56	132.071411
57	133.687088
58	131.343292
59	134.430908
60	123.843369
61	117.933884
62	136.774124
63	133.280807
64	136.730942
65	131.201080
66	128.444077
67	132.286148
68	137.368042
69	139.049072
70	129.078339
71	133.011169
72	138.715363
73	130.146652
74	129.009598
75	126.145676
76	130.906799
77	132.895721
78	131.066544
79	135.667664
80	120.068253
81	128.842453
82	125.053604
83	130.172287
84	129.078217
85	126.252937
86	122.136200
87	124.913315
88	141.569122
89	121.266243
90	116.661392
91	131.886429
92	131.729202
93	132.242111
94	132.499512
95	132.538437
96	131.836914
97	132.159897
98	135.308853
99	130.307983
100	128.159912
101	135.898911
102	135.859070
103	131.042709
104	136.521332
105	135.221802
106	124.214912
107	136.340637
108	136.084534
109	131.074539
110	128.935989
111	137.517242
112	129.185104
113	133.698776
114	133.532516
115	128.557388
116	128.980927
117	139.011658
118	130.468643
119	132.497849
120	134.891235
121	134.247025
122	125.114395
123	132.090027
124	127.096535
125	131.833221
126	132.041824
127	126.370796
128	134.906097
129	132.326584
130	126.470612
131	126.278961
132	124.761810
133	134.786835
134	131.906708
135	134.057495
136	130.544937
137	130.385040
138	135.192017
139	135.068024
140	135.446136
141	132.834213
142	129.066620
143	131.851700
144	128.742111
145	117.860077
146	131.876511
147	136.157654
148	127.907593
149	130.964630
150	126.463249
151	135.041077
152	131.946320
153	133.816544
154	131.145218
155	130.639877
156	131.845840
157	134.124878
158	131.955170
159	121.111275
160	133.952164
161	137.307846
162	132.036209
163	140.455414
164	131.526886
165	127.386703
166	136.202744
167	133.352966
168	134.143417
169	134.959473
170	135.673126
171	133.130402
172	131.044556
173	132.409576
174	135.262756
175	133.646271
176	132.192749
177	139.185181
178	133.655609
179	131.817810
180	130.203491
181	131.654846
182	131.247574
183	135.271988
184	126.903946
185	126.696678
186	137.931641
187	137.113876
188	133.102676
189	132.101105
190	132.990646
191	131.763748
192	125.512505
193	125.485428
194	136.999191
195	127.893776
196	122.440323
197	127.779549
198	122.123100
199	132.390289
200	130.774323
201	130.936981
202	133.140060
203	136.477112
204	132.177475
205	138.452118
206	133.595200
207	130.080856
208	133.881683
209	128.686050
210	138.424042
211	136.150879
212	132.336456
213	136.641144
214	129.782364
215	128.282364
216	134.579742
217	121.574379
218	126.458603
219	133.033493
220	124.056908
221	133.813385
222	131.633438
223	135.014801
224	125.526558
225	131.160004
226	126.954178
227	139.958038
228	137.967239
229	131.648651
230	127.878700
231	136.376526
232	134.329620
233	139.298187
234	132.804565
235	121.506294
236	113.259460
237	133.184875
238	133.871490
239	135.559143
240	136.398895
241	136.915665
242	135.459106
243	129.032379
244	120.273308
245	129.432983
246	126.653358
247	130.124985
248	128.028793
249	127.608963
250	134.826553
251	133.951401
252	130.466339
253	134.759262
254	127.462181
255	129.438416
256	140.815598
257	134.330338
258	130.630310
259	135.530426
260	134.418671
261	132.423767
262	135.666245
263	134.473846
264	128.585434
265	132.397461
266	124.887856
267	131.322556
268	129.453568
269	131.596375
270	129.389252
271	129.678101
272	134.592957
273	130.900040
274	132.307648
275	136.892181
276	125.449898
277	133.320312
278	134.205399
279	131.350403
280	130.177277
281	132.439743
282	128.097687
283	127.848824
284	119.290794
285	118.193558
286	122.953514
287	125.246330
288	136.172836
289	134.534454
290	125.656143
291	127.867538
292	138.247223
293	134.956100
294	129.212250
295	129.280518
296	130.195419
297	129.512802
298	132.836121
299	133.822235
300	126.745598
301	128.573929
302	133.760483
303	132.103760
304	131.910919
305	133.895905
306	133.973206
307	127.784767
308	132.302963
309	124.274269
310	136.219193
311	131.593964
312	134.882614
313	131.831192
314	128.560226
315	128.448288
316	128.278168
317	130.475555
318	122.557320
319	130.193741
320	131.422791
321	129.136185
322	125.335983
323	129.944458
324	129.936142
325	135.801498
326	131.439667
327	132.667191
328	130.174927
329	128.123444
330	134.388916
331	126.069405
332	133.296417
333	131.714172
334	127.829903
335	127.514061
336	127.563065
337	130.134628
338	125.936493
339	127.664230
340	118.976814
341	130.996399
342	131.604889
343	125.912888
344	129.571075
345	120.099098
346	128.888199
347	125.246918
348	130.070145
349	124.593925
350	128.621994
351	128.392471
352	129.766373
353	119.642578
354	126.973495
355	127.257668
356	131.719574
357	128.625168
358	124.667870
359	135.073303
360	138.697113
361	128.792419
362	135.630524
363	136.392456
364	134.982330
365	132.226288
366	132.411758
367	133.343185
368	137.387131
369	135.300629
370	130.625534
371	135.120392
372	130.851135
373	130.480392
374	125.960808
375	137.972656
376	136.003021
377	140.131058
378	131.052612
379	129.301346
380	131.665985
381	134.511566
382	130.050919
383	133.264862
384	126.237816
385	128.462296
386	129.265335
387	127.837433
388	135.615341
389	134.599258
390	133.635818
391	131.042496
392	126.022972
393	130.803848
394	134.814026
395	134.589920
396	135.800247
397	130.033234
398	128.663635
399	124.449631
400	135.291824
401	130.858597
402	129.964188
403	124.000038
404	116.835083
405	131.645264
406	129.700439
407	131.914444
408	129.991150
409	135.523178
410	123.666763
411	131.271225
412	124.751671
413	128.588348
414	134.078415
415	133.198547
416	128.661896
417	124.501099
418	127.995087
419	128.733643
420	132.939117
421	127.394218
422	128.253326
423	128.656235
424	129.159485
425	135.671326
426	126.399551
427	134.003189
428	138.820450
429	125.688911
430	129.428986
431	121.700500
432	118.821129
433	123.417351
434	124.353691
435	114.465179
436	133.755020
437	131.228409
438	114.207558
439	128.330246
440	133.333832
441	127.113647
442	133.292343
443	129.488159
444	133.949585
445	128.227905
446	134.984940
447	133.543930
448	132.863037
449	129.506882
450	131.353455
451	135.875244
452	139.612030
453	134.843063
454	128.294525
455	120.711761
456	126.346046
457	122.625381
458	123.823097
459	127.273445
460	133.010742
461	135.341690
462	129.259323
463	130.955475
464	128.811386
465	125.817360
466	128.663818
467	140.303070
468	136.105927
469	129.905441
470	136.046509
471	133.702637
472	127.512657
473	121.767166
474	127.928848
475	138.402863
476	131.689758
477	135.198685
478	135.908325
479	128.605423
480	131.125015
481	125.561279
482	128.692276
483	131.778641
484	136.567230
485	133.014969
486	126.912483
487	121.129059
488	124.989388
489	122.046455
490	114.328819
491	119.861992
492	118.372345
493	132.991409
494	130.418243
495	133.378723
496	130.927902
497	132.170212
498	134.656891
499	136.977234
500	135.906509
501	132.588562
502	133.160431
503	132.748703
504	136.391830
505	129.692276
506	136.094833
507	134.333710
508	127.627007
509	133.776703
510	133.534470
511	121.454559
512	123.598610
513	127.147964
514	126.108643
515	131.537354
516	129.234207
517	126.643768
518	135.414566
519	134.551529
520	131.555542
521	134.263763
522	135.190445
523	130.188705
524	129.890961
525	139.423706
526	133.673233
527	137.288162
528	132.320770
529	141.380402
530	132.243484
531	131.377945
532	112.751320
533	120.964874
534	138.720825
535	130.545776
536	129.486816
537	136.032150
538	140.658646
539	128.420868
540	128.173264
541	133.189896
542	125.834816
543	132.807205
544	130.583374
545	130.394226
546	136.397720
547	127.678398
548	126.020096
549	129.186966
550	136.694824
551	134.162216
552	132.186783
553	131.216125
554	122.386925
555	130.677551
556	127.357567
557	127.309265
558	128.891434
559	135.138519
560	130.189850
561	125.855759
562	129.751022
563	130.709396
564	129.054733
565	131.697449
566	129.637604
567	137.095840
568	126.951965
569	125.530136
570	132.444229
571	129.163208
572	133.990311
573	129.524521
574	132.632675
575	134.612869
576	129.791489
577	136.119263
578	134.851669
579	126.881630
580	124.942245
581	134.333969
582	126.045158
583	129.448502
584	133.959778
585	130.573700
586	132.186493
587	126.481857
588	132.062988
589	124.687332
590	132.918564
591	127.765045
592	134.533035
593	129.449646
594	129.065552
595	129.707733
596	132.215485
597	130.057648
598	132.952560
599	128.782318
600	132.633286
601	134.090759
602	134.035065
603	129.661652
604	129.987610
605	134.731033
606	130.865707
607	131.726913
608	126.615082
609	135.908386
610	135.803680
611	134.456818
612	127.311272
613	132.610443
614	127.683884
615	133.619919
616	126.504654
617	133.357666
618	131.266586
619	137.139038
620	129.109024
621	123.022484
622	136.507889
623	127.076683
624	134.438965
625	135.164948
626	129.037567
627	135.122284
628	128.021576
629	127.927177
630	132.108780
631	127.237701
632	134.605057
633	130.470032
634	127.368904
635	136.352356
636	128.361954
637	131.497345
638	132.924194
639	137.197189
640	137.939331
641	126.147682
642	132.632172
643	127.823166
644	128.379379
645	135.250809
646	130.444016
647	126.766960
648	125.535454
649	132.753036
650	133.118195
651	134.317490
652	131.084320
653	133.414322
654	133.564911
655	117.973160
656	115.993111
657	110.568253
658	118.435371
659	138.375717
660	125.682175
661	133.483994
662	125.162178
663	129.002670
664	130.736588
665	134.177490
666	130.357758
667	125.664597
668	133.767929
669	128.380630
670	132.656998
671	122.515984
672	131.261841
673	130.904861
674	133.188263
675	137.322357
676	135.096786
677	125.951683
678	128.593750
679	134.158615
680	130.921814
681	131.435181
682	128.938889
683	133.815445
684	139.038330
685	127.639679
686	139.965637
687	128.947784
688	130.860504
689	134.946045
690	132.589859
691	124.412239
692	136.421173
693	137.935608
694	127.603714
695	133.828186
696	131.404785
697	136.366623
698	127.485046
699	132.671814
700	129.466537
701	131.845581
702	117.460526
703	131.824615
704	132.981033
705	134.246918
706	126.367516
707	131.932220
708	128.082764
709	142.102341
710	132.008560
711	133.603439
712	134.428223
713	131.929733
714	128.411453
715	131.838699
716	133.637192
717	130.937103
718	129.961258
719	140.760696
720	137.856659
721	136.492096
722	133.417862
723	135.800323
724	127.070755
725	131.515091
726	123.377205
727	130.853622
728	126.084106
729	116.722168
730	121.401451
731	135.833603
732	129.320175
733	129.112167
734	128.112030
735	138.620193
736	119.639481
737	132.211548
738	132.884079
739	130.115128
740	133.202301
741	133.358109
742	122.858643
743	135.006958
744	129.270889
745	133.168320
746	140.083847
747	135.899582
748	129.488571
749	137.664902
750	129.488922
751	137.094528
752	132.969437
753	127.625732
754	131.790451
755	130.040344
756	119.137230
757	130.996841
758	125.766991
759	134.783859
760	135.277939
761	131.028351
762	132.341095
763	132.639572
764	137.294830
765	130.828949
766	130.827225
767	137.135315
768	122.336807
769	126.885399
770	120.233788
771	115.790543
772	135.622665
773	115.975624
774	130.581375
775	133.426132
776	115.998772
777	129.889084
778	127.759979
779	133.753021
780	131.551575
781	117.238228
782	131.384674
783	131.793381
784	128.422104
785	132.030472
786	115.736053
787	129.352524
788	116.540543
789	128.601089
790	127.824921
791	138.836655
792	119.159767
793	127.176117
794	135.474533
795	129.148041
796	131.470856
797	138.286652
798	135.429932
799	129.798782
800	130.076675
801	137.880264
802	133.465103
803	129.992599
804	124.829224
805	130.990982
806	132.975479
807	129.445724
808	131.656662
809	134.822525
810	135.075790
811	132.458923
812	137.921616
813	133.529419
814	129.710434
815	130.806686
816	132.622345
817	129.894272
818	132.246460
819	135.392609
820	128.165955
821	130.041656
822	130.254501
823	137.819641
824	123.140594
825	136.903046
826	136.355942
827	132.432190
828	129.412674
829	129.586075
830	135.703186
831	132.775269
832	125.401825
833	127.675880
834	127.900894
835	130.937134
836	137.720154
837	133.583466
838	135.838089
839	126.243294
840	128.433151
841	139.791992
842	129.329590
843	126.304108
844	132.167648
845	134.105789
846	135.988098
847	126.425163
848	125.567253
849	127.591515
850	127.276344
851	133.553757
852	139.708801
853	134.674240
854	132.318939
855	132.731415
856	132.894730
857	135.609116
858	131.760010
859	131.404572
860	132.716599
861	135.171005
862	125.691971
863	132.171570
864	134.678696
865	135.609299
866	142.681992
867	133.385605
868	136.999191
869	125.984932
870	133.150543
871	122.844070
872	128.640976
873	123.373665
874	120.293373
875	130.413528
876	132.261246
877	135.779419
878	132.770874
879	132.956131
880	135.924515
881	134.183456
882	130.806564
883	127.095810
884	132.244720
885	131.282181
886	117.741859
887	132.723358
888	129.185303
889	127.299522
890	125.724892
891	132.231674
892	126.589432
893	131.349274
894	135.046204
895	123.230751
896	136.750870
897	131.356445
898	133.413223
899	127.523445
900	133.429092
901	134.252258
902	128.720642
903	128.338470
904	127.568459
905	137.553207
906	133.173416
907	131.424789
908	132.691467
909	129.772247
910	130.761597
911	122.182854
912	135.372269
913	136.128723
914	125.996475
915	136.079987
916	132.871506
917	118.742332
918	127.765907
919	138.219131
920	130.451065
921	129.821732
922	133.544235
923	132.095398
924	134.767029
925	133.297653
926	137.178741
927	127.906815
928	135.955917
929	128.867508
930	132.272888
931	129.631714
932	134.396469
933	133.265472
934	120.876511
935	131.206161
936	127.241875
937	135.198364
938	131.127625
939	127.774292
940	120.669609
941	114.785088
942	118.913895
943	121.476326
944	126.529366
945	127.123566
946	131.358566
947	130.969147
948	131.115540
949	132.024750
950	126.660858
951	127.731781
952	134.084686
953	137.358765
954	130.796356
955	136.331161
956	119.572365
957	134.864624
958	132.320038
959	133.055176
960	130.443100
961	132.936111
962	135.031113
963	137.090988
964	125.297279
965	131.080994
966	129.930054
967	137.847916
968	131.111893
969	127.238121
970	129.404480
971	132.099472
972	138.952240
973	128.044815
974	134.810837
975	133.870682
976	129.691833
977	129.570969
978	132.757202
979	132.245453
980	133.592773
981	130.771271
982	136.557678
983	125.799095
984	129.584549
985	131.896927
986	128.192657
987	128.969727
988	133.310150
989	138.388260
990	134.172562
991	131.668167
992	133.883743
993	130.427048
994	141.081223
995	128.261429
996	136.714340
997	128.347336
998	133.704788
999	135.946457
1000	132.806229
1001	131.547119
