# Supplementary material for: Short-wavelength-sensitive 2 (Sws2) visual photopigment models combined with atomistic molecular simulations to predict spectral peaks of absorbance
Source: PLoS Comput Biol. 2020 Oct 21;16(10):e1008212. doi: 10.1371/journal.pcbi.1008212 (PMC7605715; doi:10.1371/journal.pcbi.1008212)
Supplement: S1 File — (ZIP) [file pcbi.1008212.s007.zip › S1_File/P-reticulata-SWS2-A-Angles/Torsion1.dat]

0	-53.143261
1	-70.409393
2	-76.701675
3	-77.684074
4	-53.493565
5	-68.249664
6	-48.374187
7	-80.474159
8	-61.964985
9	-53.526119
10	-64.578812
11	-66.395920
12	-65.146339
13	-91.092758
14	-60.716366
15	-61.453331
16	-88.191711
17	-62.006138
18	-48.955704
19	-46.512684
20	-79.457436
21	-48.726967
22	-61.692112
23	-56.643246
24	-85.925827
25	-47.500793
26	-50.056908
27	-50.620678
28	-42.135506
29	-62.544964
30	-56.592785
31	-50.317039
32	-43.490578
33	-89.823364
34	-93.222702
35	-59.333374
36	-64.851158
37	-60.212120
38	-48.112629
39	-62.327759
40	-50.299042
41	-99.192978
42	-74.630676
43	-66.652000
44	-54.092789
45	-63.278065
46	-53.540192
47	-57.051228
48	-49.720104
49	-52.192284
50	-64.208656
51	-60.115017
52	-54.145805
53	-65.642319
54	-57.148849
55	-41.187225
56	-54.673225
57	-74.149521
58	-59.722347
59	-66.246834
60	-64.159225
61	-66.668945
62	-52.856613
63	-53.617744
64	-67.557465
65	-53.908188
66	-58.143543
67	-58.450634
68	-58.351028
69	-40.943687
70	-105.413567
71	-68.782799
72	-58.854183
73	-66.291656
74	-43.611958
75	-39.929302
76	-79.146805
77	-61.401600
78	-61.647705
79	-50.818172
80	-41.354370
81	-62.342636
82	-67.688431
83	-55.520794
84	-60.486454
85	-45.878162
86	-63.993084
87	-64.475349
88	-79.611481
89	-49.357185
90	-69.883141
91	-42.364037
92	-49.335182
93	-61.097984
94	-66.854919
95	-65.656944
96	-66.932732
97	-48.407356
98	-45.345425
99	-66.046715
100	-59.820984
101	-47.051052
102	-57.933697
103	-68.653839
104	-57.390041
105	-41.695774
106	-73.818626
107	-66.077400
108	-45.925594
109	-53.433075
110	-53.963562
111	-48.726631
112	-70.731941
113	-33.994263
114	-35.355362
115	-55.620506
116	-50.954445
117	-54.966320
118	-52.121326
119	-58.009560
120	-49.513859
121	-51.910561
122	-65.509918
123	-58.947723
124	-60.164925
125	-58.565121
126	-40.491116
127	-64.856987
128	-48.592720
129	-64.766167
130	-65.462814
131	-57.030712
132	-55.397072
133	-63.458504
134	-56.585430
135	-46.746243
136	-56.443752
137	-52.130756
138	-47.730953
139	-33.327114
140	-50.623707
141	-76.032585
142	-59.361992
143	-58.147198
144	-65.774902
145	-48.915596
146	-55.084507
147	-50.085320
148	-56.700226
149	-64.753372
150	-78.824905
151	-52.200085
152	-41.870358
153	-51.817482
154	-78.170235
155	-52.582779
156	-57.503616
157	-46.496002
158	-61.380978
159	-65.743355
160	-52.177418
161	-55.091305
162	-49.293602
163	-38.830650
164	-48.681870
165	-65.613274
166	-55.627468
167	-43.673004
168	-54.148781
169	-38.299397
170	-51.193932
171	-58.206627
172	-52.395184
173	-54.228241
174	-39.116623
175	-61.998039
176	-64.329674
177	-46.513401
178	-49.979816
179	-47.566692
180	-44.269871
181	-48.955833
182	-56.682484
183	-44.559433
184	-56.065731
185	-54.202267
186	-35.184265
187	-58.742733
188	-61.440968
189	-59.673466
190	-57.110718
191	-53.315186
192	-50.043411
193	-52.930206
194	-70.321754
195	-62.547089
196	-69.013290
197	-70.211845
198	-72.646423
199	-63.920696
200	-73.237907
201	-48.971424
202	-65.386940
203	-55.898563
204	-60.720840
205	-53.448406
206	-48.561516
207	-51.458294
208	-53.867157
209	-74.524277
210	-44.835529
211	-44.524906
212	-68.847557
213	-54.014538
214	-64.208366
215	-45.280254
216	-59.606781
217	-56.600956
218	-63.607731
219	-73.302780
220	-54.280712
221	-55.270706
222	-48.106850
223	-69.492569
224	-57.710140
225	-68.299500
226	-63.664822
227	-43.563381
228	-55.084976
229	-49.221691
230	-58.349030
231	-47.642921
232	-35.455330
233	-62.717209
234	-55.358852
235	-59.081005
236	-64.103905
237	-54.987167
238	-56.063412
239	-52.587864
240	-61.494217
241	-57.259682
242	-59.249138
243	-40.510536
244	-65.056053
245	-58.667103
246	-62.112942
247	-61.455883
248	-73.236275
249	-63.382824
250	-52.308582
251	-56.765518
252	-57.495861
253	-54.846603
254	-58.104980
255	-58.360435
256	-63.305145
257	-47.913528
258	-51.046715
259	-57.887856
260	-62.424988
261	-40.289928
262	-55.978817
263	-49.022755
264	-58.679615
265	-69.774582
266	-65.780930
267	-54.827682
268	-51.010281
269	-71.615265
270	-63.226845
271	-48.364147
272	-55.661369
273	-63.630432
274	-66.951004
275	-50.038128
276	-73.608017
277	-63.536423
278	-57.701572
279	-58.648506
280	-54.596569
281	-73.099998
282	-64.159737
283	-63.609165
284	-69.216614
285	-64.851562
286	-41.994164
287	-51.954498
288	-54.852806
289	-46.179348
290	-62.643143
291	-64.612076
292	-64.621597
293	-56.313591
294	-66.445885
295	-58.666378
296	-51.740440
297	-56.942280
298	-59.850269
299	-47.212017
300	-76.611244
301	-64.810051
302	-65.820236
303	-67.640533
304	-60.123943
305	-58.578442
306	-55.801460
307	-58.146759
308	-46.314175
309	-65.199348
310	-50.180550
311	-44.155861
312	-49.686829
313	-59.848618
314	-58.703419
315	-53.940029
316	-51.760891
317	-53.113510
318	-56.757233
319	-56.763779
320	-78.105125
321	-62.312439
322	-67.826065
323	-56.227268
324	-63.351585
325	-48.860428
326	-63.215862
327	-67.618538
328	-53.107029
329	-51.372704
330	-63.062927
331	-59.958435
332	-61.698807
333	-66.273598
334	-69.100594
335	-60.672928
336	-45.883373
337	-52.699898
338	-52.087486
339	-72.418571
340	-48.342396
341	-49.167301
342	-44.748173
343	-48.006290
344	-42.575409
345	-72.311295
346	-55.985039
347	-45.199310
348	-60.185093
349	-60.569866
350	-64.601891
351	-63.114021
352	-63.702568
353	-51.131382
354	-73.654732
355	-56.586212
356	-67.770844
357	-54.826530
358	-52.545338
359	-57.047913
360	-55.919891
361	-42.701462
362	-70.676414
363	-59.597466
364	-59.478348
365	-55.813892
366	-70.997643
367	-59.738831
368	-59.485497
369	-77.441505
370	-56.837536
371	-58.336933
372	-66.585838
373	-43.452343
374	-65.670525
375	-58.050331
376	-47.625900
377	-41.365089
378	-38.646370
379	-59.108349
380	-38.904503
381	-67.470749
382	-61.255119
383	-45.114853
384	-56.380264
385	-58.706478
386	-58.707573
387	-72.128639
388	-45.219177
389	-51.430660
390	-51.189369
391	-56.579910
392	-62.905266
393	-42.690956
394	-55.356556
395	-53.700829
396	-58.511559
397	-52.483749
398	-60.648685
399	-53.207176
400	-57.941841
401	-51.686646
402	-82.136581
403	-75.954941
404	-61.131760
405	-70.060860
406	-53.785770
407	-69.782692
408	-57.952003
409	-61.969700
410	-53.414043
411	-54.316891
412	-55.803356
413	-50.602329
414	-51.043491
415	-50.293766
416	-55.630184
417	-52.397560
418	-55.135120
419	-60.276527
420	-65.315765
421	-63.845264
422	-45.714924
423	-66.967026
424	-66.905754
425	-51.661240
426	-48.738304
427	-62.414528
428	-42.977978
429	-64.679535
430	-48.078930
431	-53.067787
432	-73.102814
433	-38.182495
434	-52.800579
435	-52.320034
436	-53.418716
437	-42.311298
438	-63.351845
439	-51.981876
440	-52.007030
441	-71.951645
442	-50.417240
443	-62.881584
444	-58.245804
445	-46.463123
446	-48.524925
447	-68.971489
448	-63.129150
449	-43.180759
450	-60.992779
451	-57.821838
452	-43.665565
453	-54.640865
454	-48.491943
455	-49.260357
456	-63.355770
457	-62.670742
458	-76.587669
459	-68.431961
460	-65.527870
461	-61.777847
462	-61.700455
463	-53.042774
464	-71.384445
465	-62.273247
466	-58.990692
467	-43.040222
468	-58.300419
469	-46.896107
470	-47.167809
471	-44.122253
472	-57.478848
473	-66.686867
474	-66.129128
475	-68.967857
476	-61.832405
477	-51.512634
478	-52.441841
479	-66.406891
480	-55.606850
481	-65.873306
482	-52.265762
483	-63.605045
484	-50.366264
485	-55.062576
486	-56.284191
487	-54.485409
488	-47.554420
489	-75.942009
490	-76.523567
491	-59.922253
492	-71.745674
493	-60.018780
494	-58.238850
495	-71.437218
496	-68.095177
497	-50.174976
498	-62.205601
499	-54.193172
500	-61.187767
501	-44.109726
502	-43.125416
503	-46.112518
504	-65.236900
505	-56.562653
506	-64.267746
507	-52.766598
508	-60.001095
509	-60.194813
510	-50.787632
511	-50.551933
512	-56.918041
513	-44.881828
514	-49.273499
515	-45.880505
516	-69.117104
517	-61.792114
518	-57.462440
519	-70.925034
520	-60.772881
521	-54.717571
522	-44.198730
523	-49.150612
524	-42.411884
525	-53.334949
526	-66.944901
527	-44.952862
528	-48.104836
529	-48.944725
530	-47.464394
531	-60.546139
532	-53.617073
533	-46.028160
534	-53.037914
535	-62.499908
536	-57.139423
537	-50.200096
538	-64.464363
539	-64.736916
540	-55.895123
541	-53.403637
542	-56.739170
543	-48.859776
544	-62.708439
545	-69.216881
546	-48.592640
547	-49.740528
548	-77.446793
549	-66.391022
550	-59.631344
551	-59.469959
552	-66.064537
553	-54.626354
554	-56.990959
555	-51.830372
556	-60.316505
557	-48.829002
558	-60.571587
559	-63.539688
560	-49.807095
561	-72.995956
562	-42.061466
563	-50.953213
564	-52.226418
565	-47.786674
566	-48.832317
567	-66.937363
568	-55.012333
569	-57.584587
570	-55.257889
571	-72.253525
572	-52.420483
573	-49.997009
574	-63.129505
575	-54.616116
576	-57.564056
577	-55.713089
578	-49.368790
579	-66.547775
580	-78.773796
581	-63.288227
582	-61.454742
583	-52.894791
584	-49.535793
585	-50.037075
586	-66.056015
587	-53.396519
588	-61.615383
589	-73.505058
590	-54.622528
591	-53.133011
592	-51.534164
593	-46.497486
594	-50.742958
595	-60.772770
596	-51.065285
597	-59.554836
598	-68.093140
599	-53.896797
600	-58.646229
601	-79.773460
602	-41.939438
603	-57.050343
604	-64.674583
605	-34.049492
606	-62.308113
607	-57.008614
608	-61.059216
609	-63.080452
610	-54.622658
611	-67.373512
612	-85.534439
613	-62.826984
614	-49.230457
615	-57.372326
616	-62.559666
617	-48.349545
618	-72.090668
619	-66.016495
620	-40.828789
621	-65.743500
622	-48.743561
623	-67.251312
624	-31.256207
625	-53.753284
626	-65.061432
627	-48.706768
628	-67.371742
629	-62.580502
630	-73.609741
631	-45.774487
632	-53.178211
633	-50.654568
634	-58.676495
635	-59.847572
636	-63.955292
637	-56.763523
638	-63.961765
639	-49.587536
640	-50.017952
641	-56.244953
642	-58.194988
643	-71.222137
644	-52.997112
645	-46.416573
646	-58.958904
647	-61.957336
648	-56.871193
649	-59.070713
650	-38.398705
651	-65.418816
652	-61.782272
653	-56.843079
654	-64.818619
655	-59.750454
656	-53.595242
657	-58.298042
658	-63.670055
659	-61.949810
660	-55.782318
661	-62.205204
662	-59.887993
663	-74.481339
664	-64.721321
665	-46.692577
666	-45.662136
667	-57.991528
668	-59.773628
669	-41.133068
670	-59.796680
671	-53.389378
672	-62.918152
673	-56.429485
674	-55.005737
675	-65.605835
676	-61.352741
677	-56.622101
678	-71.507690
679	-50.093143
680	-61.505566
681	-55.944828
682	-60.273594
683	-48.127121
684	-55.290268
685	-55.799194
686	-41.417732
687	-45.717781
688	-70.637154
689	-40.123825
690	-52.270622
691	-56.602974
692	-68.168938
693	-52.560066
694	-66.186806
695	-56.679363
696	-48.189678
697	-57.293953
698	-62.892200
699	-45.959290
700	-63.743328
701	-59.102821
702	-76.444969
703	-37.763397
704	-55.077442
705	-59.346203
706	-64.348099
707	-53.278313
708	-53.826378
709	-36.074768
710	-59.210583
711	-38.932621
712	-50.202915
713	-48.862331
714	-61.193436
715	-53.194023
716	-56.383091
717	-58.045876
718	-69.187843
719	-58.465416
720	-47.878838
721	-58.979610
722	-63.744564
723	-50.620270
724	-48.402534
725	-74.453423
726	-90.284958
727	-58.404003
728	-68.311897
729	-56.888706
730	-82.710228
731	-56.303429
732	-62.274368
733	-64.981705
734	-61.287201
735	-51.673351
736	-66.860405
737	-50.395267
738	-63.792130
739	-68.495125
740	-55.508968
741	-62.286968
742	-56.954304
743	-73.714127
744	-55.665817
745	-51.658638
746	-70.937790
747	-50.325676
748	-42.635838
749	-66.600143
750	-64.566948
751	-60.983742
752	-61.111439
753	-63.106033
754	-97.005661
755	-62.641293
756	-64.374092
757	-43.828461
758	-55.049961
759	-45.545631
760	-61.649693
761	-66.757370
762	-54.229492
763	-59.958790
764	-68.128372
765	-52.177074
766	-51.689476
767	-44.682198
768	-52.823177
769	-45.397732
770	-76.153023
771	-79.764404
772	-69.815208
773	-59.122883
774	-49.933079
775	-57.249332
776	-65.747536
777	-62.726669
778	-84.447960
779	-56.062767
780	-64.218666
781	-75.907867
782	-45.285698
783	-52.134796
784	-56.573643
785	-58.961349
786	-60.142632
787	-95.474472
788	-76.699989
789	-73.468391
790	-54.686188
791	-45.545540
792	-68.513084
793	-49.775871
794	-55.772484
795	-48.600750
796	-67.499428
797	-57.592094
798	-57.376656
799	-58.963745
800	-57.499031
801	-54.177959
802	-59.477081
803	-58.153999
804	-81.987328
805	-57.057144
806	-52.034512
807	-55.992977
808	-54.329685
809	-63.823338
810	-55.385536
811	-41.942776
812	-54.900841
813	-60.192791
814	-53.238331
815	-48.154415
816	-54.065857
817	-56.743629
818	-64.280083
819	-59.642639
820	-61.263493
821	-78.662476
822	-58.280079
823	-42.809612
824	-62.238712
825	-59.972488
826	-68.806160
827	-41.394497
828	-75.749641
829	-62.548428
830	-56.111080
831	-42.140240
832	-56.665936
833	-68.567688
834	-47.230179
835	-63.475189
836	-58.355755
837	-59.412067
838	-59.745220
839	-61.976162
840	-57.894962
841	-56.628014
842	-57.444794
843	-55.095646
844	-60.598042
845	-76.738052
846	-55.351662
847	-55.656170
848	-40.497307
849	-67.233871
850	-56.638550
851	-72.284424
852	-61.819454
853	-69.572113
854	-63.903122
855	-63.564537
856	-36.580643
857	-72.994087
858	-65.455818
859	-52.395782
860	-74.134659
861	-59.043236
862	-76.931305
863	-51.702572
864	-52.320091
865	-49.504787
866	-43.505760
867	-52.774719
868	-62.422924
869	-45.175819
870	-51.252529
871	-55.049946
872	-54.281120
873	-50.762409
874	-57.321831
875	-58.695789
876	-39.838055
877	-53.992405
878	-58.414303
879	-54.377853
880	-57.250587
881	-86.037758
882	-57.263313
883	-73.652786
884	-53.478790
885	-51.358509
886	-53.245113
887	-37.541992
888	-58.016220
889	-50.165112
890	-48.457211
891	-56.731846
892	-59.186821
893	-58.531223
894	-57.266670
895	-46.738136
896	-63.751888
897	-60.811489
898	-63.533821
899	-61.146633
900	-55.661221
901	-65.882317
902	-59.549347
903	-54.824211
904	-58.884686
905	-35.499348
906	-51.088104
907	-69.533241
908	-55.500740
909	-64.399971
910	-56.356930
911	-65.068878
912	-66.801674
913	-49.941502
914	-40.333920
915	-53.387917
916	-54.969307
917	-69.401894
918	-60.910671
919	-50.879322
920	-38.064735
921	-62.022312
922	-45.915020
923	-69.879745
924	-43.204861
925	-68.100945
926	-56.709927
927	-58.774891
928	-55.485256
929	-51.169079
930	-48.986183
931	-62.170261
932	-56.503036
933	-37.342266
934	-62.705425
935	-51.402493
936	-87.192780
937	-76.515053
938	-53.866489
939	-62.188210
940	-69.277229
941	-68.799316
942	-63.250530
943	-49.084873
944	-64.487656
945	-57.203835
946	-47.050446
947	-101.020966
948	-56.436684
949	-58.448006
950	-71.956993
951	-60.472809
952	-62.565102
953	-52.759956
954	-57.725166
955	-68.739471
956	-58.346344
957	-61.191227
958	-50.881416
959	-38.387207
960	-66.785149
961	-61.580711
962	-54.779045
963	-57.450470
964	-62.293770
965	-53.260017
966	-68.570168
967	-53.983788
968	-68.453537
969	-67.802170
970	-53.290802
971	-54.822723
972	-39.260471
973	-56.445061
974	-52.936882
975	-53.103264
976	-56.548603
977	-55.372112
978	-65.287880
979	-63.731358
980	-45.042625
981	-58.140167
982	-42.547874
983	-75.257164
984	-56.385834
985	-44.280891
986	-48.331795
987	-63.690853
988	-48.725273
989	-66.021721
990	-48.700672
991	-68.502655
992	-67.533226
993	-68.304924
994	-47.742073
995	-65.627869
996	-58.517094
997	-48.839504
998	-58.990402
999	-70.031120
1000	-70.647957
1001	-86.028709
