# Supplementary material for: Short-wavelength-sensitive 2 (Sws2) visual photopigment models combined with atomistic molecular simulations to predict spectral peaks of absorbance
Source: PLoS Comput Biol. 2020 Oct 21;16(10):e1008212. doi: 10.1371/journal.pcbi.1008212 (PMC7605715; doi:10.1371/journal.pcbi.1008212)
Supplement: S1 File — (ZIP) [file pcbi.1008212.s007.zip › S1_File/P-reticulata-SWS2-A-Angles/Torsion8.dat]

0	176.397995
1	-169.195236
2	-177.889191
3	177.694595
4	-178.974655
5	173.187378
6	-175.245438
7	-165.655289
8	-178.390976
9	-167.008865
10	-171.674698
11	-169.886780
12	-179.755051
13	-168.587677
14	-162.656570
15	-168.536606
16	178.585831
17	-173.381317
18	-176.449890
19	177.570663
20	176.038574
21	179.083435
22	-174.611710
23	175.545410
24	-173.845901
25	-169.420868
26	179.411118
27	-165.718811
28	-176.151871
29	173.663605
30	174.312256
31	-166.298172
32	-168.325882
33	-179.204056
34	-171.483246
35	177.987289
36	177.262680
37	178.775589
38	-170.518066
39	171.698212
40	172.505280
41	-177.619629
42	174.658585
43	173.319107
44	-179.979111
45	-172.885620
46	175.915161
47	-176.426895
48	177.064178
49	-172.072708
50	177.266708
51	-177.923584
52	179.622757
53	168.144379
54	-178.395950
55	-177.231308
56	173.329514
57	-168.943848
58	-171.397141
59	168.574203
60	-177.455521
61	-173.047546
62	173.647461
63	-167.788818
64	-176.340790
65	177.851044
66	-175.689896
67	172.455399
68	-176.796768
69	-168.865494
70	179.028412
71	-165.276947
72	178.457581
73	-171.024536
74	-175.016495
75	-167.114182
76	-178.565018
77	177.633865
78	179.070084
79	169.672073
80	-174.595123
81	176.713043
82	-169.395950
83	177.531647
84	-174.182388
85	-170.204620
86	177.556732
87	-176.581635
88	-172.262390
89	-168.762878
90	172.051529
91	175.191956
92	177.872696
93	167.276855
94	178.765457
95	169.324142
96	-175.248352
97	-178.754028
98	176.631927
99	-173.720383
100	-167.913239
101	-172.367477
102	176.498016
103	-178.492554
104	-175.146362
105	173.779434
106	-170.064331
107	174.880325
108	-174.203110
109	178.131088
110	-173.493942
111	-177.003723
112	-176.948654
113	-174.751740
114	-171.350555
115	-172.473907
116	-175.278198
117	176.821289
118	179.695465
119	-178.160355
120	-175.802139
121	-170.595764
122	-175.467087
123	176.470688
124	173.196045
125	177.093582
126	-176.525116
127	-175.444122
128	-173.849594
129	-174.924545
130	-176.793900
131	-178.499817
132	-179.988388
133	-170.090454
134	173.502274
135	172.210541
136	-176.238098
137	-178.943115
138	175.497635
139	-170.551697
140	177.107651
141	-172.507812
142	-179.144150
143	-162.412521
144	174.780441
145	-170.086639
146	179.147675
147	-173.301926
148	-175.079514
149	177.777069
150	-178.584991
151	-173.512573
152	-173.302887
153	-174.513062
154	172.045059
155	-172.795395
156	-171.227448
157	-176.479523
158	-177.462891
159	-173.111008
160	-176.326019
161	172.251785
162	176.646988
163	-178.085831
164	172.021286
165	-166.672867
166	-179.847412
167	176.218872
168	-174.775879
169	177.659012
170	170.955551
171	174.514862
172	178.508057
173	-177.461700
174	-175.861359
175	177.178238
176	174.497162
177	175.290039
178	178.380341
179	-174.268036
180	179.333908
181	-178.728134
182	-177.445038
183	176.677292
184	-171.853073
185	-177.678619
186	171.112030
187	-176.680634
188	179.792603
189	-170.148254
190	176.297714
191	-172.235352
192	-176.011963
193	178.347183
194	-170.803497
195	-174.537109
196	177.846542
197	-175.491684
198	178.901505
199	-169.952957
200	170.579498
201	172.819275
202	171.912766
203	-173.847260
204	-173.700027
205	-170.464508
206	-174.360397
207	-175.405029
208	-168.402817
209	-179.091141
210	-175.881851
211	-171.565048
212	177.582855
213	-176.859238
214	-170.678253
215	176.953354
216	-178.115952
217	-171.543381
218	171.926132
219	178.736969
220	-173.247055
221	-162.934204
222	177.252945
223	-174.668747
224	179.678925
225	-179.894943
226	-178.217606
227	-174.446884
228	-173.665680
229	177.954330
230	179.384354
231	-169.205917
232	177.128616
233	-176.787918
234	-178.002670
235	174.496780
236	179.246460
237	-164.626938
238	175.890518
239	-161.060013
240	-173.789810
241	177.598801
242	-172.896027
243	170.338959
244	171.005661
245	174.957916
246	179.552917
247	-175.559509
248	-170.271255
249	-167.806412
250	-166.974075
251	-171.578629
252	-178.572510
253	-177.580383
254	178.179031
255	-174.145279
256	-173.988022
257	-170.838303
258	174.717560
259	169.990128
260	178.816818
261	174.876663
262	178.161728
263	179.819092
264	-170.171387
265	179.765396
266	170.291107
267	-170.952225
268	-174.000229
269	-174.827240
270	175.936768
271	172.678574
272	-175.523880
273	-174.979675
274	-173.707962
275	-169.251144
276	-173.764709
277	-171.259567
278	-168.060532
279	-173.270462
280	-175.262253
281	-179.580551
282	-176.770096
283	-178.795685
284	-175.173492
285	173.511703
286	-175.450073
287	177.400909
288	179.999329
289	177.884186
290	177.353836
291	-169.984680
292	179.796494
293	-175.378555
294	176.892487
295	169.400848
296	175.867462
297	-164.550552
298	179.787888
299	175.195786
300	-166.726990
301	174.535934
302	172.421600
303	169.274353
304	-174.621689
305	-169.064774
306	-170.317947
307	171.649078
308	174.360703
309	178.928131
310	-168.356247
311	-176.936737
312	178.913132
313	177.436905
314	175.932587
315	172.042130
316	-176.849319
317	174.266968
318	173.108261
319	-171.120605
320	-162.519318
321	-175.960220
322	175.513641
323	177.093765
324	-176.332214
325	-167.517120
326	-177.081039
327	-172.284409
328	178.691269
329	178.033401
330	-172.820358
331	-176.171677
332	178.978561
333	-172.954391
334	177.573593
335	170.277863
336	167.640930
337	179.559708
338	173.595642
339	177.934784
340	178.384567
341	-179.990677
342	-168.820984
343	-170.996475
344	174.877197
345	-174.368698
346	-175.443634
347	-177.057571
348	-172.891693
349	-174.745148
350	-174.458542
351	-178.577805
352	175.490753
353	175.350937
354	-174.772354
355	175.438599
356	176.871902
357	166.303879
358	-178.542709
359	-173.096161
360	-169.562836
361	-178.725525
362	-175.293060
363	-178.537476
364	179.039886
365	-174.261078
366	-172.781311
367	-174.819397
368	178.937515
369	-176.084915
370	-179.200470
371	-173.289902
372	177.520386
373	-173.848404
374	-174.969406
375	-175.785431
376	178.529251
377	-177.006714
378	178.722931
379	-173.557556
380	-177.108871
381	-175.598114
382	-174.920746
383	-179.791306
384	-175.918167
385	178.095932
386	179.022720
387	-178.740204
388	-171.780075
389	-171.950378
390	-171.765884
391	-179.400406
392	-176.940048
393	-166.461105
394	-163.490158
395	-173.680832
396	-175.906937
397	173.811203
398	-172.427277
399	175.920410
400	-173.640198
401	-179.079651
402	179.111465
403	176.659378
404	-169.775269
405	-176.476456
406	175.112137
407	-175.262131
408	-166.853928
409	-173.630280
410	-177.199417
411	-179.688919
412	173.303864
413	-176.066498
414	-168.314316
415	177.806366
416	177.914078
417	175.777527
418	-170.008713
419	170.397278
420	171.533340
421	-169.097763
422	-166.419342
423	-175.765884
424	-179.250305
425	-170.094193
426	-169.987244
427	-171.319641
428	-173.626572
429	171.120087
430	-177.467804
431	173.576187
432	-177.220795
433	174.022400
434	-173.378738
435	-177.757858
436	-165.165497
437	-174.308014
438	-167.989731
439	175.388306
440	-176.596268
441	171.273605
442	-174.337845
443	-169.369095
444	-170.915695
445	-172.653793
446	-172.387024
447	-173.892899
448	-175.001556
449	-174.480637
450	-173.069672
451	-174.568924
452	-179.626495
453	174.159225
454	179.512329
455	-178.349869
456	-172.329880
457	175.190689
458	-177.932220
459	-175.550491
460	-170.113342
461	-174.514648
462	-170.427368
463	-173.763916
464	-171.470230
465	-174.339706
466	-169.383087
467	-178.088394
468	-176.214798
469	-169.578827
470	-178.083542
471	-176.026001
472	-174.171844
473	-175.119232
474	174.391403
475	-171.608292
476	-178.181824
477	179.690842
478	176.817032
479	-176.282639
480	-177.221466
481	-169.112411
482	-162.671112
483	-173.922852
484	-173.954193
485	-170.258591
486	-173.196762
487	177.069092
488	175.260590
489	179.646851
490	-174.563614
491	-173.870636
492	174.823624
493	-175.548004
494	171.414230
495	-179.145767
496	-178.548111
497	177.311340
498	178.040085
499	-176.908142
500	176.183838
501	-179.416641
502	179.301056
503	-175.692062
504	179.089859
505	172.003525
506	-178.253998
507	177.178345
508	-174.535629
509	-179.980621
510	179.554825
511	-175.492157
512	-175.982452
513	-175.418533
514	-174.517670
515	-175.299789
516	-177.973587
517	-177.637039
518	-168.662064
519	175.177856
520	-178.448059
521	-179.856140
522	-175.611633
523	-167.729843
524	-177.130127
525	-176.375809
526	179.001587
527	-174.825363
528	176.877228
529	177.607498
530	176.982513
531	-164.382355
532	-164.625092
533	-168.370651
534	-166.575333
535	174.052567
536	178.948059
537	178.539886
538	170.764175
539	-176.930893
540	172.994553
541	-169.659866
542	173.040634
543	-178.797684
544	179.313400
545	-172.394135
546	170.459351
547	-177.508392
548	178.763016
549	179.458344
550	-177.851959
551	177.039200
552	-175.816086
553	-172.222870
554	-178.912186
555	179.072571
556	177.880508
557	-177.826004
558	-176.706406
559	174.989288
560	179.317566
561	178.464951
562	173.722046
563	-168.633133
564	-172.388580
565	177.359161
566	171.077286
567	-179.623337
568	-171.923035
569	-176.910568
570	-178.647430
571	176.921890
572	-171.487946
573	-174.828751
574	-170.487213
575	-176.004868
576	173.301651
577	-172.871521
578	-168.863693
579	179.267288
580	172.163177
581	176.612091
582	177.379211
583	177.895523
584	169.015213
585	-166.462891
586	174.323502
587	-173.811584
588	-173.952805
589	178.095306
590	-178.124390
591	177.636215
592	-179.120560
593	-170.762817
594	-164.935013
595	-178.082214
596	-175.421112
597	-176.467667
598	173.166092
599	176.253937
600	166.365051
601	-171.127640
602	-158.306320
603	-165.975677
604	-174.047562
605	-173.999084
606	177.200989
607	176.221588
608	-170.073837
609	-171.615509
610	-179.916397
611	-166.870575
612	-178.227066
613	177.892090
614	-179.052643
615	-170.728745
616	171.603241
617	-174.988022
618	-178.491913
619	171.352692
620	-174.079514
621	-171.393051
622	-168.867874
623	-177.376678
624	-169.365677
625	-174.388443
626	171.142181
627	-174.193817
628	-178.788162
629	-175.518631
630	-171.552261
631	173.504852
632	177.702454
633	-177.274094
634	-172.217484
635	-173.465088
636	-179.004410
637	-165.263840
638	-171.564163
639	-173.147095
640	-174.433228
641	-178.393692
642	-174.427948
643	-178.617401
644	-175.586624
645	-178.448563
646	177.558075
647	-168.638718
648	179.853973
649	-170.579971
650	-160.751389
651	174.196472
652	-174.551315
653	-177.204788
654	-172.277405
655	-174.672821
656	-169.310211
657	-174.594406
658	178.462799
659	-173.588333
660	172.974335
661	-176.343735
662	172.667389
663	-179.866364
664	177.778015
665	-176.680984
666	174.477402
667	-166.500153
668	176.736923
669	-177.928467
670	-174.987259
671	-173.593750
672	177.635117
673	-173.161469
674	-166.994064
675	176.718887
676	-172.963196
677	-170.041641
678	-176.885376
679	-177.830521
680	-175.366364
681	175.320572
682	-166.934631
683	-170.715088
684	-178.732910
685	-170.489090
686	177.617554
687	-170.313828
688	-179.422256
689	-151.239304
690	-170.058716
691	177.398590
692	-179.164490
693	179.283173
694	179.195831
695	-174.469620
696	-178.942596
697	-174.423523
698	-179.464417
699	-179.572906
700	-178.663757
701	175.558334
702	179.265564
703	-169.019592
704	-177.080643
705	-177.302628
706	-171.726227
707	171.653915
708	171.505341
709	176.451096
710	-168.849579
711	-177.717972
712	-174.165482
713	-170.844833
714	-172.963318
715	-170.734024
716	-175.809341
717	179.257889
718	-173.302505
719	-177.617722
720	-178.175446
721	178.521088
722	-178.802902
723	-175.637726
724	-176.695572
725	174.836792
726	-179.353317
727	-168.533524
728	-173.918884
729	-172.565094
730	-177.206848
731	-175.261230
732	177.851059
733	-167.657623
734	-174.690079
735	177.625946
736	-179.131073
737	-179.130234
738	178.410675
739	171.560623
740	-172.709717
741	-179.016953
742	178.288910
743	-178.685577
744	-175.076431
745	-173.177338
746	179.250610
747	-172.326202
748	173.064621
749	-168.674210
750	176.719971
751	178.642395
752	-178.013702
753	175.481110
754	174.601410
755	-169.796967
756	-177.986404
757	-178.365234
758	-177.002548
759	179.595200
760	-179.135071
761	-173.776596
762	-178.688324
763	-178.582443
764	-179.503632
765	-174.477264
766	-171.229050
767	-172.301437
768	176.789474
769	179.971985
770	179.643066
771	-179.657349
772	-167.744415
773	-176.135468
774	-178.280624
775	172.954926
776	175.214767
777	179.604660
778	174.894287
779	171.358902
780	179.060287
781	179.603745
782	-174.455841
783	-176.346512
784	-178.614105
785	177.742203
786	178.831635
787	-173.081589
788	-179.672852
789	175.934921
790	-179.076309
791	-175.207748
792	-178.364624
793	175.672882
794	-176.867599
795	170.661591
796	-170.709045
797	-173.817184
798	-175.812866
799	-179.731430
800	-174.850342
801	177.755280
802	-177.400970
803	-175.756149
804	-167.549194
805	-177.211304
806	-171.222549
807	167.701736
808	-175.534058
809	177.744690
810	176.326492
811	174.087021
812	-172.123032
813	-169.801300
814	-175.623871
815	178.666168
816	-171.857224
817	-165.438751
818	-170.422333
819	-173.491547
820	177.785736
821	179.076797
822	-170.600876
823	-170.261139
824	-178.957962
825	-171.350250
826	-171.947189
827	-178.253754
828	179.482681
829	179.684540
830	172.496353
831	179.991852
832	-174.441345
833	-166.502869
834	-175.676529
835	179.783142
836	-167.005798
837	174.652573
838	-175.109116
839	-174.858185
840	-177.460098
841	174.852295
842	-173.461746
843	-173.298538
844	-178.547760
845	-175.404572
846	-172.185913
847	-177.766953
848	-168.742477
849	-172.766830
850	177.869583
851	-176.273300
852	-169.603561
853	-175.353439
854	-178.183624
855	-177.870987
856	-177.217819
857	-177.116669
858	-178.227737
859	178.430984
860	-175.900452
861	176.459152
862	-177.155151
863	-179.214539
864	-177.293716
865	178.407013
866	179.337631
867	-177.485825
868	179.801788
869	-176.763123
870	179.490417
871	179.906250
872	-176.276657
873	175.902023
874	178.522003
875	171.125275
876	175.604080
877	-169.061646
878	-176.354965
879	-175.398010
880	-167.885666
881	-176.940704
882	179.076324
883	-178.248611
884	-166.606796
885	-179.680771
886	-174.202484
887	179.599915
888	-173.644562
889	174.698288
890	-177.177032
891	-174.620926
892	176.609207
893	-172.439911
894	-171.762375
895	-170.630646
896	174.545456
897	-174.557617
898	179.399673
899	-174.879639
900	175.377869
901	178.711899
902	178.663849
903	-179.348572
904	-178.458206
905	-177.125000
906	-172.785568
907	168.267456
908	175.071716
909	179.551193
910	-167.808350
911	-179.576309
912	169.582901
913	169.272079
914	-178.125519
915	-175.635834
916	176.360672
917	173.297699
918	-171.939438
919	-169.712097
920	177.952682
921	-177.695724
922	-175.485382
923	-177.229767
924	-179.912796
925	177.765213
926	-173.458130
927	-171.552032
928	178.416214
929	174.922150
930	172.800110
931	-177.709351
932	-158.697968
933	168.977386
934	174.732742
935	174.702774
936	-164.384262
937	-179.313339
938	177.072296
939	-175.179138
940	-173.159195
941	-179.312805
942	-174.873001
943	174.647430
944	-172.419861
945	171.596237
946	-166.318573
947	179.684067
948	175.267899
949	172.992126
950	-169.784729
951	179.145111
952	-171.520599
953	-179.613449
954	-170.340408
955	-176.925537
956	-168.029358
957	-153.123093
958	-171.671570
959	179.858459
960	-172.808701
961	-172.724518
962	-175.002792
963	175.723434
964	-172.062790
965	-173.546249
966	-176.452469
967	179.523407
968	178.856781
969	-173.249207
970	-177.689133
971	-168.514832
972	-171.225159
973	-178.711517
974	-172.934296
975	-167.529053
976	174.655472
977	176.613556
978	-161.513062
979	176.424347
980	-169.687073
981	-165.866348
982	-176.176605
983	177.298004
984	175.503540
985	-167.885910
986	-167.530334
987	177.309799
988	-171.664734
989	-171.295914
990	-176.542221
991	178.463577
992	-171.095856
993	173.454086
994	-172.162140
995	-169.251389
996	178.520203
997	-167.766464
998	-177.016937
999	176.061157
1000	-176.594620
1001	-171.674744
