# Supplementary material for: Short-wavelength-sensitive 2 (Sws2) visual photopigment models combined with atomistic molecular simulations to predict spectral peaks of absorbance
Source: PLoS Comput Biol. 2020 Oct 21;16(10):e1008212. doi: 10.1371/journal.pcbi.1008212 (PMC7605715; doi:10.1371/journal.pcbi.1008212)
Supplement: S1 File — (ZIP) [file pcbi.1008212.s007.zip › S1_File/P-reticulata-SWS2-A-Angles/Torsion4.dat]

0	-176.083084
1	-173.003799
2	166.825348
3	-170.532745
4	-167.394211
5	-162.614914
6	-162.573807
7	-179.439575
8	177.126953
9	178.311142
10	172.550339
11	-178.847153
12	-177.270691
13	-174.652649
14	-173.865341
15	-165.886093
16	-172.380157
17	172.978882
18	-171.865646
19	-175.738113
20	177.695267
21	178.483322
22	-160.598740
23	-167.241989
24	163.722656
25	-168.513763
26	-172.508102
27	-178.969376
28	-176.609909
29	-172.997467
30	-170.326569
31	-172.957123
32	179.545593
33	167.465485
34	176.964951
35	-163.016617
36	-177.125092
37	-164.746918
38	-166.730652
39	-165.395813
40	-178.231186
41	172.201813
42	-169.464890
43	-159.484497
44	-171.746597
45	-169.345779
46	-172.324921
47	-172.883667
48	-171.686386
49	-166.604538
50	-173.377335
51	-167.728271
52	-160.538971
53	175.454132
54	-170.191742
55	-164.557236
56	-173.326614
57	-176.443115
58	172.946426
59	-166.255600
60	-172.399368
61	-167.878601
62	-176.750839
63	-175.543335
64	-159.004486
65	-162.109070
66	-158.958344
67	-178.708282
68	-170.955795
69	-166.208847
70	168.042404
71	-170.672302
72	174.307129
73	-161.709244
74	-169.545593
75	179.993729
76	-173.835144
77	-171.858810
78	-170.501877
79	-168.915695
80	-176.109787
81	-165.976822
82	-161.837402
83	-177.679108
84	-173.655685
85	-174.784317
86	-168.252930
87	-167.022415
88	-179.342072
89	-171.616547
90	-178.427612
91	-174.514679
92	-179.676193
93	-161.474106
94	167.192200
95	-165.754837
96	-160.616592
97	-173.332581
98	-162.208206
99	-175.975601
100	-170.186493
101	-161.323166
102	-173.197800
103	-164.402512
104	-169.919022
105	-174.303665
106	-170.358322
107	-168.116257
108	-179.184250
109	177.724899
110	172.598175
111	-171.036987
112	177.327835
113	-174.181732
114	168.238129
115	-167.101074
116	-166.591949
117	-169.877716
118	-168.114075
119	-163.198227
120	-168.179184
121	-168.702423
122	-174.024185
123	-175.390793
124	-169.268860
125	-167.685760
126	-177.820358
127	-153.145050
128	-166.448288
129	-163.026535
130	-164.700027
131	-156.128540
132	176.885483
133	-166.568558
134	-165.894745
135	-172.813507
136	-158.783279
137	-166.228882
138	-162.072678
139	-172.235962
140	-172.323685
141	-156.682785
142	-160.682327
143	-162.831863
144	-166.405151
145	-177.600494
146	-179.047989
147	-170.906082
148	-159.746521
149	-161.070816
150	-170.947037
151	-168.701721
152	178.720047
153	-172.850372
154	-165.932892
155	-165.727005
156	-171.987946
157	-168.793396
158	174.006958
159	-169.463593
160	-175.082413
161	177.931915
162	174.076263
163	-169.099518
164	-176.022598
165	-170.464325
166	-161.509399
167	-178.520645
168	-164.464874
169	-167.485641
170	-166.419632
171	-178.391296
172	-171.369873
173	-171.444717
174	-171.939804
175	-169.289001
176	-166.958252
177	-163.899139
178	-167.919342
179	-157.948166
180	-172.191269
181	-177.091171
182	-164.930145
183	-170.221466
184	-170.524689
185	-177.461395
186	-167.711761
187	-172.253952
188	-172.764648
189	-169.594818
190	-172.080978
191	-155.530243
192	-175.789398
193	-165.804642
194	-169.110245
195	-172.257492
196	-169.320740
197	-154.433014
198	-178.025391
199	175.043915
200	-164.324585
201	-166.197159
202	-170.823944
203	-171.651428
204	179.074295
205	-166.502960
206	-169.704498
207	-178.354401
208	-173.670456
209	-171.487045
210	-179.290894
211	-166.917908
212	-172.789642
213	-168.434204
214	-177.087173
215	178.905304
216	-173.502945
217	174.621872
218	173.546936
219	-175.722717
220	174.043427
221	-160.224579
222	-172.609650
223	-171.548996
224	-163.191071
225	-171.899918
226	-174.778641
227	-168.734695
228	-172.634995
229	-179.427338
230	-162.429993
231	-167.891220
232	-175.181183
233	-163.629211
234	-175.039032
235	-176.190018
236	-167.277451
237	-172.451706
238	-176.177032
239	-165.258118
240	-163.495453
241	-162.782364
242	-153.947449
243	-168.738083
244	-162.123718
245	-171.005417
246	-178.992188
247	-172.601959
248	-173.417862
249	-171.207626
250	-173.530853
251	175.489700
252	-165.912506
253	-169.387787
254	-162.001251
255	-175.543365
256	-178.375198
257	-172.401123
258	-165.970154
259	-170.176804
260	173.143585
261	168.381927
262	178.477951
263	-176.542694
264	-170.588928
265	-154.707047
266	-177.155807
267	178.222351
268	-170.553070
269	-166.528275
270	-166.305420
271	-172.719803
272	-165.403870
273	-167.604385
274	-173.776642
275	-171.861557
276	-171.481644
277	174.809097
278	-174.021545
279	-176.581528
280	-164.898514
281	-164.664352
282	176.500580
283	-162.941040
284	-173.075287
285	-172.968475
286	-173.544220
287	-170.180389
288	-169.327530
289	177.148636
290	-174.354141
291	-175.152130
292	-166.916977
293	-152.880310
294	-176.421341
295	-164.156876
296	-165.425400
297	-178.789322
298	-164.814911
299	-179.353897
300	-167.280563
301	-173.720566
302	-168.993790
303	-161.889267
304	-178.122864
305	-169.561676
306	-167.218735
307	-174.023682
308	-172.643539
309	-178.742264
310	-170.021713
311	-170.917847
312	178.432190
313	179.360275
314	-169.493652
315	-168.531067
316	-174.931046
317	177.045334
318	-178.337555
319	-165.395416
320	-161.747757
321	-158.178513
322	-163.719650
323	-168.442963
324	-167.536560
325	-173.758163
326	-166.138611
327	-179.728851
328	-169.119080
329	-154.526047
330	-175.019943
331	-164.684387
332	-158.471497
333	-172.356934
334	-161.526535
335	-169.129211
336	-176.261017
337	-173.372238
338	-174.417938
339	-166.971466
340	-174.165939
341	-171.181061
342	-176.523560
343	-177.562103
344	-168.237747
345	-177.009903
346	-175.528183
347	-175.747955
348	-174.786102
349	-164.097473
350	176.831909
351	-168.009979
352	-162.243561
353	-160.968506
354	178.100433
355	-167.497513
356	-179.069519
357	-175.253647
358	-174.183350
359	-169.821548
360	175.016373
361	-176.999695
362	-176.041351
363	-164.625290
364	-169.804611
365	-173.679642
366	179.575577
367	176.240463
368	-157.383316
369	-168.645798
370	-170.181625
371	-161.711853
372	179.757385
373	-175.469513
374	-170.471741
375	-162.856827
376	-175.018890
377	-166.421494
378	-174.949905
379	170.033417
380	-178.361389
381	-169.034164
382	-177.101822
383	177.429932
384	-172.590134
385	179.023865
386	-177.923569
387	-179.087891
388	-170.862808
389	-165.902176
390	179.307800
391	-169.643906
392	-173.707916
393	-179.061005
394	-164.616058
395	-164.579910
396	-178.873215
397	175.134186
398	-161.563034
399	-172.319611
400	178.255936
401	-177.193832
402	169.695740
403	177.800888
404	-170.974472
405	175.938248
406	-170.471939
407	-174.606735
408	-163.069565
409	-175.087631
410	-167.019379
411	-175.245590
412	-169.768967
413	-179.495056
414	168.935822
415	-178.230820
416	-164.074265
417	-157.383774
418	-166.722076
419	-175.081650
420	-168.664047
421	-178.866653
422	179.481064
423	-179.551880
424	165.988892
425	-163.716034
426	-179.104462
427	171.755386
428	-177.462204
429	-162.098373
430	-168.455872
431	-179.374924
432	-172.581482
433	-164.852921
434	-167.888504
435	-166.228790
436	-162.801270
437	-158.743317
438	178.943970
439	-170.893539
440	-167.265625
441	-167.078430
442	-161.028595
443	-170.495453
444	-171.882645
445	-175.159500
446	-179.341324
447	-170.455139
448	-157.500275
449	-174.847321
450	-177.956223
451	-168.947876
452	-170.815552
453	-165.979568
454	-173.128601
455	-163.742920
456	-171.029236
457	-171.328018
458	-160.391190
459	-158.249817
460	-176.844971
461	-166.901352
462	-167.057831
463	-166.605667
464	-178.676239
465	-176.720108
466	-173.758026
467	-161.886139
468	174.670258
469	-172.955093
470	-165.118729
471	-167.519363
472	-166.286514
473	166.305679
474	-174.013077
475	-168.223785
476	-166.441147
477	-171.609634
478	-177.080475
479	179.863129
480	-174.593567
481	-165.432449
482	-174.923462
483	-175.587296
484	-170.617401
485	-170.973587
486	-172.272064
487	-178.388702
488	-179.699219
489	-165.795212
490	177.855270
491	177.180847
492	-172.609772
493	-175.635010
494	-170.056107
495	-178.183640
496	-174.823990
497	-171.359161
498	-170.861694
499	-174.525940
500	-168.764511
501	-168.980209
502	-176.382980
503	-169.325714
504	-173.800491
505	-173.317261
506	-178.489578
507	-166.825562
508	-173.422699
509	-178.218323
510	-169.323318
511	-165.327484
512	-170.630142
513	-169.604385
514	168.237335
515	-173.488129
516	-166.597900
517	-173.203476
518	-172.799316
519	-177.682587
520	-163.801315
521	173.673721
522	-172.050385
523	-162.371582
524	-165.637634
525	-172.778015
526	174.910309
527	178.009262
528	177.923874
529	-170.287079
530	179.791489
531	-173.749069
532	-177.962631
533	-172.079880
534	172.897446
535	-166.399948
536	-166.682159
537	178.940628
538	-178.035873
539	-176.631454
540	-174.157135
541	-168.382492
542	-168.395447
543	-173.785126
544	-171.363068
545	-166.490845
546	-178.713959
547	179.313766
548	-168.875153
549	-175.106140
550	-175.304779
551	-178.112564
552	-168.406784
553	-173.091049
554	176.394119
555	177.061829
556	-177.456345
557	-167.666077
558	-169.158417
559	178.975388
560	177.449783
561	-171.836670
562	-168.932648
563	-176.145966
564	-172.768646
565	-179.250565
566	-166.446136
567	-169.631073
568	-178.808670
569	-166.324921
570	-160.863922
571	-176.380569
572	-173.208405
573	-175.945053
574	-164.844238
575	178.124619
576	-173.949936
577	-175.208557
578	-162.115829
579	178.995071
580	-165.628143
581	-167.427979
582	-163.832260
583	-178.808670
584	-178.631577
585	-156.113998
586	-165.233459
587	173.394440
588	-165.387466
589	-172.661179
590	-168.481079
591	-164.110138
592	-179.014099
593	-158.941574
594	-169.459381
595	-167.269760
596	-164.552383
597	-179.134567
598	-176.172989
599	-175.734802
600	-172.114731
601	-167.206757
602	174.680634
603	-171.468033
604	-169.986252
605	-173.011566
606	-177.904953
607	-173.360413
608	-163.710953
609	175.735535
610	-165.798691
611	-177.885422
612	-169.419708
613	-171.036865
614	174.157516
615	-173.220764
616	-159.267532
617	-154.970535
618	-168.637817
619	-166.936615
620	-171.322845
621	179.240570
622	-168.819733
623	-169.962448
624	-170.099091
625	-168.790268
626	-171.011032
627	-172.467636
628	-170.778564
629	-174.391220
630	-171.237869
631	-178.527542
632	-167.552322
633	-167.118927
634	-167.810928
635	-166.602982
636	-171.885315
637	-174.607895
638	-179.701630
639	-177.027969
640	-171.575668
641	-168.165756
642	-170.458313
643	178.139252
644	-165.219757
645	-163.233292
646	-174.141663
647	-166.753677
648	-179.112747
649	-177.176010
650	169.275009
651	-170.838730
652	-176.013733
653	-163.495483
654	177.716080
655	174.305801
656	-177.328812
657	-173.770584
658	-176.449921
659	176.443726
660	-172.901382
661	-176.418823
662	-162.094025
663	-173.524902
664	174.428284
665	171.055923
666	-173.410492
667	-172.853546
668	179.614197
669	-170.429504
670	-168.739609
671	176.712784
672	175.442856
673	176.447296
674	-174.307678
675	-165.030121
676	-178.789780
677	-162.858826
678	-166.491364
679	-174.420654
680	-179.775711
681	-167.193115
682	179.785797
683	-171.818466
684	-167.206635
685	-176.862488
686	-164.816925
687	-168.509033
688	-164.490250
689	-176.062866
690	-178.099319
691	-167.239883
692	-175.065948
693	-164.201904
694	-171.606720
695	-159.000351
696	-172.468384
697	176.162872
698	-170.099228
699	-164.663010
700	-165.281982
701	176.311432
702	-164.640366
703	-171.262100
704	-178.563995
705	-168.931137
706	-173.893799
707	-172.928970
708	177.920868
709	-174.355911
710	-171.961548
711	-175.196793
712	-164.723297
713	-177.198120
714	-179.582718
715	-172.461029
716	174.584854
717	-172.144699
718	-164.988998
719	-175.796005
720	-165.020126
721	-179.404968
722	-178.313751
723	-157.274231
724	-170.238861
725	-169.030273
726	176.422363
727	-166.954788
728	-178.222305
729	-169.512466
730	165.730225
731	-175.619446
732	-161.908722
733	-171.805725
734	167.402695
735	-171.860321
736	177.846252
737	-168.724808
738	-179.569824
739	-177.834763
740	-170.576614
741	-169.299667
742	-174.993790
743	164.582886
744	176.384964
745	177.518814
746	-172.810730
747	-173.347488
748	-172.649704
749	-174.878906
750	-177.407196
751	-165.886795
752	-178.457611
753	-165.070435
754	-177.355545
755	-172.435684
756	-172.639908
757	-174.917007
758	-176.214706
759	-173.086929
760	-168.542694
761	179.633667
762	-154.578812
763	179.481445
764	-175.277542
765	176.237503
766	-171.153992
767	-168.145630
768	177.480957
769	-174.017349
770	-172.064468
771	161.978485
772	-163.622635
773	-177.160126
774	-176.623886
775	-175.627838
776	-169.409805
777	171.076279
778	-177.432693
779	-163.441605
780	177.610168
781	-174.253159
782	-178.960999
783	-170.072372
784	-173.307373
785	-169.839478
786	166.912170
787	153.013153
788	-178.542175
789	-177.780884
790	172.314453
791	-178.978775
792	-170.009613
793	-164.319519
794	-175.196930
795	-172.444717
796	-167.874329
797	-165.027634
798	-169.944214
799	-166.218979
800	-179.358932
801	-171.990829
802	-171.729492
803	-173.149826
804	170.180542
805	-173.298386
806	-172.278366
807	-158.111786
808	-169.551071
809	-177.958740
810	-178.877304
811	-164.307251
812	-168.817413
813	-172.500824
814	-171.610428
815	-172.962723
816	-166.581131
817	-168.784973
818	-167.715942
819	-165.465454
820	-173.326355
821	-166.487686
822	-170.253021
823	173.469498
824	-170.555557
825	-174.583786
826	-172.825012
827	-160.876083
828	172.218903
829	-169.553375
830	-175.525940
831	-171.976852
832	-173.482834
833	-177.383850
834	-170.481796
835	-165.237503
836	-175.797577
837	-161.004822
838	-164.550735
839	-173.515121
840	-171.902802
841	-164.034958
842	173.382660
843	-172.072861
844	-175.074448
845	-170.191986
846	-175.218277
847	179.048218
848	178.354965
849	-165.315948
850	-179.567932
851	-169.268082
852	-162.947922
853	-171.839798
854	-163.791397
855	-160.866180
856	-177.675446
857	-168.348846
858	-167.852478
859	-162.217056
860	-168.174896
861	-173.559845
862	174.145844
863	-161.481064
864	-160.526520
865	-174.613571
866	-169.216782
867	-175.868912
868	-168.636337
869	-162.289124
870	-171.644760
871	172.887695
872	-169.168564
873	-171.141846
874	-171.737747
875	-163.708099
876	-172.068298
877	-164.230515
878	-162.556625
879	-170.263290
880	-169.549530
881	-171.000290
882	-160.126556
883	-170.102829
884	-165.411072
885	-167.899811
886	-174.734390
887	-177.453873
888	179.554337
889	-169.869247
890	-177.411301
891	-169.087418
892	-169.029327
893	-178.491943
894	-165.634857
895	-168.097214
896	-168.971588
897	-167.992447
898	-171.266174
899	-175.621292
900	-162.677521
901	-165.889725
902	-160.607666
903	-175.378159
904	-171.135513
905	-165.116196
906	-178.560654
907	-162.187668
908	-179.810013
909	-169.999619
910	-165.887207
911	-170.987000
912	-174.869644
913	-159.209412
914	-175.878387
915	-178.473145
916	-170.179001
917	-169.791977
918	-165.044724
919	-177.429626
920	178.702148
921	-170.221603
922	176.673630
923	178.757675
924	-175.668457
925	-177.583603
926	174.646652
927	-175.391632
928	-169.672836
929	-168.886185
930	-172.583420
931	-179.560776
932	-159.340210
933	-163.632736
934	-170.238251
935	-171.190659
936	-176.295715
937	-166.138580
938	-171.992905
939	-179.071732
940	-168.694946
941	177.734970
942	-176.574310
943	-175.946457
944	-171.966125
945	-173.381744
946	-168.435516
947	176.902298
948	-165.831451
949	-171.941925
950	178.944702
951	-165.755753
952	-169.123001
953	178.546143
954	-176.374268
955	-171.198181
956	179.029022
957	-163.993896
958	-171.780426
959	-176.061874
960	-176.087601
961	-168.747665
962	-169.693832
963	-172.930511
964	-161.521973
965	178.804062
966	-179.923126
967	-176.184128
968	-172.824478
969	179.768295
970	179.177963
971	-174.759048
972	-166.682785
973	-168.529846
974	-167.418167
975	-173.691940
976	-177.681290
977	-177.620026
978	-164.780441
979	-173.253555
980	-174.702148
981	-168.099686
982	-167.784225
983	-178.296371
984	-174.771317
985	-170.824005
986	-168.849655
987	-162.596527
988	-171.528336
989	-173.704987
990	-167.607819
991	179.805008
992	179.662567
993	-177.829132
994	-177.631775
995	-175.418701
996	-172.115082
997	-173.028793
998	-169.048065
999	175.898193
1000	-178.531509
1001	-168.792282
