# Supplementary material for: Short-wavelength-sensitive 2 (Sws2) visual photopigment models combined with atomistic molecular simulations to predict spectral peaks of absorbance
Source: PLoS Comput Biol. 2020 Oct 21;16(10):e1008212. doi: 10.1371/journal.pcbi.1008212 (PMC7605715; doi:10.1371/journal.pcbi.1008212)
Supplement: S1 File — (ZIP) [file pcbi.1008212.s007.zip › S1_File/D-rerio-SWS2-Angles/Angle1.dat]

0	125.499252
1	128.111191
2	124.950157
3	126.437622
4	126.509148
5	125.752060
6	123.965927
7	134.023651
8	125.944580
9	120.784523
10	122.952187
11	124.932373
12	130.881439
13	122.589943
14	124.270241
15	123.305145
16	129.838715
17	123.090668
18	126.631615
19	122.277504
20	121.584732
21	125.771408
22	125.847443
23	126.216187
24	126.403992
25	126.289024
26	123.593781
27	129.197357
28	123.860565
29	124.109550
30	127.767014
31	124.243462
32	125.195160
33	128.114838
34	120.901398
35	126.772873
36	124.743515
37	132.856613
38	127.743340
39	123.061157
40	127.546242
41	122.187164
42	129.622116
43	128.010056
44	135.609695
45	127.007645
46	119.666374
47	122.400459
48	129.405701
49	116.603897
50	122.316338
51	122.951385
52	122.481575
53	122.822113
54	122.690552
55	123.316689
56	120.896851
57	118.930290
58	133.932800
59	135.478210
60	117.597023
61	123.578476
62	125.452835
63	123.274414
64	126.877640
65	120.834778
66	126.655899
67	124.655586
68	123.714127
69	129.341293
70	124.601189
71	120.939125
72	130.118942
73	126.046051
74	131.706726
75	118.954887
76	126.047073
77	129.364182
78	124.892990
79	121.833855
80	127.018120
81	117.297844
82	124.992531
83	124.497467
84	124.880234
85	123.549736
86	119.285728
87	127.176414
88	126.253738
89	125.830696
90	127.626717
91	123.494606
92	127.803703
93	119.525589
94	121.893784
95	127.344505
96	130.532532
97	127.215416
98	119.278557
99	126.448334
100	124.440651
101	122.595078
102	122.898178
103	130.191757
104	130.309479
105	127.287804
106	122.253448
107	128.685471
108	122.857048
109	125.306801
110	127.389763
111	133.731705
112	128.564072
113	124.093376
114	124.424385
115	118.327560
116	128.923874
117	117.221207
118	131.224792
119	127.031700
120	119.616806
121	122.317818
122	122.184425
123	122.550835
124	125.388123
125	127.645584
126	125.332268
127	125.165009
128	123.708183
129	119.624222
130	122.380341
131	127.969788
132	122.841537
133	119.416817
134	125.469788
135	121.148354
136	127.436157
137	127.613136
138	125.364883
139	125.446327
140	126.355278
141	124.227592
142	125.899689
143	128.332703
144	125.317390
145	133.109039
146	123.298210
147	125.723816
148	123.471161
149	118.841522
150	131.150131
151	126.533821
152	127.024284
153	128.797516
154	125.771790
155	127.396011
156	124.315453
157	125.926140
158	129.107986
159	128.316635
160	122.513748
161	125.996437
162	130.826614
163	122.605232
164	117.418602
165	124.474327
166	125.790993
167	124.841667
168	126.829430
169	128.275558
170	132.216049
171	125.666313
172	127.785278
173	125.911888
174	118.253944
175	119.756180
176	122.838890
177	128.192459
178	122.464134
179	126.504791
180	126.352997
181	123.520241
182	128.345398
183	131.522522
184	126.442612
185	126.711784
186	127.556671
187	118.582466
188	122.023163
189	126.710938
190	127.838867
191	122.821365
192	130.189774
193	128.919144
194	125.583572
195	130.376968
196	121.188934
197	127.913193
198	131.911514
199	123.464508
200	127.070084
201	131.902069
202	129.146927
203	126.834557
204	129.141525
205	124.133858
206	121.471405
207	123.857147
208	123.040329
209	122.028679
210	128.118362
211	122.274155
212	120.937569
213	126.865959
214	127.099457
215	127.280960
216	123.037735
217	123.252403
218	127.973579
219	120.346756
220	127.672478
221	123.983330
222	124.437798
223	128.900040
224	124.364616
225	127.205132
226	126.534187
227	132.753540
228	125.254608
229	128.988327
230	124.819031
231	124.863525
232	132.032990
233	123.554352
234	121.763611
235	131.159821
236	126.143066
237	122.567162
238	120.114082
239	126.008713
240	127.911224
241	125.688148
242	127.467903
243	128.347351
244	125.339973
245	126.802025
246	128.793304
247	125.156265
248	128.686493
249	119.856857
250	124.661064
251	119.186203
252	124.218658
253	121.286781
254	128.251358
255	127.144394
256	126.080292
257	122.592323
258	124.517998
259	126.180260
260	128.403824
261	127.918968
262	124.796631
263	124.518173
264	127.604012
265	127.988640
266	127.273697
267	120.928429
268	124.289513
269	123.484497
270	124.655159
271	127.320511
272	127.981987
273	121.838623
274	129.650314
275	126.940628
276	125.455917
277	121.291473
278	129.914764
279	124.346298
280	127.909927
281	128.830124
282	126.301170
283	127.031593
284	128.032944
285	124.130974
286	125.396225
287	129.989288
288	126.002701
289	126.572563
290	127.232086
291	123.297195
292	125.767570
293	126.911995
294	121.499138
295	129.583771
296	128.487793
297	129.482010
298	127.830681
299	133.693787
300	126.853584
301	129.267654
302	127.273773
303	127.537773
304	127.307053
305	128.186005
306	125.376297
307	121.111969
308	122.039551
309	129.509521
310	122.799507
311	128.272018
312	128.599472
313	125.690414
314	124.370285
315	129.873245
316	125.009842
317	122.933037
318	123.859421
319	126.449593
320	121.905220
321	127.445129
322	125.318741
323	127.507324
324	123.874199
325	130.853958
326	125.352211
327	126.511978
328	127.602448
329	128.162674
330	124.039955
331	127.345917
332	125.271736
333	127.534050
334	122.441376
335	122.430565
336	128.601517
337	122.735947
338	125.594856
339	122.998169
340	125.033447
341	125.714714
342	122.020744
343	119.941727
344	128.350632
345	125.651917
346	127.952095
347	137.160934
348	127.926178
349	131.614746
350	120.679214
351	125.953743
352	122.680351
353	122.915131
354	123.969070
355	128.728851
356	126.225342
357	133.278656
358	120.705177
359	124.729012
360	125.680550
361	118.355522
362	126.852760
363	123.502174
364	121.775742
365	125.298264
366	126.599304
367	130.017838
368	123.171753
369	125.990067
370	123.499100
371	124.785385
372	127.125366
373	127.044800
374	123.553680
375	129.573761
376	126.175262
377	122.349098
378	129.433884
379	125.166412
380	129.452362
381	124.382034
382	130.376099
383	128.963745
384	138.922913
385	127.551010
386	129.794388
387	127.280907
388	119.866341
389	127.208221
390	120.081367
391	129.742844
392	131.456360
393	122.161446
394	122.644966
395	121.558884
396	125.604530
397	121.421707
398	124.398331
399	122.357361
400	125.636223
401	126.035889
402	120.803192
403	121.653320
404	128.109634
405	127.601105
406	130.667068
407	129.200912
408	122.013145
409	126.982246
410	130.789978
411	124.040611
412	127.683914
413	124.271400
414	126.075829
415	121.015274
416	121.916489
417	118.257332
418	127.199478
419	128.128510
420	121.220711
421	125.627060
422	117.225471
423	127.084511
424	128.576614
425	129.995178
426	130.053131
427	123.903664
428	128.325012
429	130.336563
430	122.448830
431	124.972710
432	124.737000
433	124.956589
434	129.076309
435	120.848030
436	129.976425
437	129.169571
438	128.144394
439	129.274017
440	123.799500
441	128.396927
442	126.258156
443	124.826309
444	122.718941
445	125.496246
446	119.580002
447	117.530067
448	120.178436
449	123.641373
450	121.327789
451	122.283844
452	126.955635
453	119.669464
454	121.104790
455	127.215553
456	127.793678
457	123.748901
458	127.998169
459	125.395241
460	124.794144
461	125.870377
462	128.688583
463	125.632851
464	129.351318
465	123.023636
466	122.559013
467	123.859116
468	120.939896
469	122.512001
470	125.101982
471	124.719528
472	123.731651
473	130.516541
474	122.968376
475	119.631721
476	126.023605
477	124.096710
478	125.844269
479	125.873642
480	122.180580
481	128.038971
482	123.749916
483	128.136337
484	124.613701
485	122.717888
486	120.183846
487	126.283058
488	128.294876
489	127.514908
490	126.350647
491	126.243889
492	124.681458
493	122.493614
494	125.810226
495	126.518181
496	126.775772
497	128.785172
498	125.064552
499	129.626495
500	124.665215
501	122.754539
502	123.771828
503	130.549179
504	126.022827
505	130.505646
506	125.032013
507	122.174904
508	131.359680
509	124.391068
510	126.609879
511	118.219879
512	125.008392
513	126.362968
514	125.460770
515	123.796730
516	126.352043
517	128.096588
518	124.540810
519	120.818413
520	127.604591
521	121.637840
522	131.208878
523	118.610374
524	124.962372
525	121.231285
526	127.784058
527	127.547226
528	118.712608
529	126.686668
530	119.456413
531	127.073830
532	121.616112
533	126.017487
534	123.205246
535	125.204033
536	123.644867
537	125.624420
538	121.926064
539	123.968895
540	128.279160
541	125.553070
542	127.564301
543	132.454391
544	126.494133
545	128.171066
546	134.708633
547	123.823448
548	129.859314
549	130.733749
550	116.131683
551	132.293259
552	133.961731
553	127.889465
554	127.127594
555	129.834061
556	126.094566
557	124.331314
558	121.283958
559	126.657707
560	123.666344
561	118.816277
562	123.879433
563	120.589287
564	121.759041
565	123.316933
566	125.217476
567	123.395386
568	129.368637
569	129.669525
570	129.097061
571	130.464188
572	132.758072
573	130.519745
574	127.284538
575	124.741508
576	120.626617
577	125.234634
578	124.229355
579	129.904922
580	129.809113
581	123.629318
582	128.061630
583	127.996193
584	124.880203
585	123.259766
586	127.063309
587	125.504974
588	127.525932
589	127.244339
590	126.190453
591	129.451935
592	132.756943
593	127.775627
594	122.242439
595	128.908554
596	128.019424
597	130.302719
598	127.676826
599	127.023338
600	124.776413
601	129.279877
602	128.948486
603	132.386856
604	123.907539
605	125.652122
606	123.427162
607	126.578705
608	127.889122
609	127.826897
610	130.211868
611	127.503296
612	124.221756
613	126.417923
614	127.001717
615	120.852493
616	124.104004
617	127.806419
618	124.032974
619	128.018311
620	122.425362
621	127.268723
622	123.673210
623	121.882759
624	124.198074
625	124.587830
626	125.883789
627	130.778870
628	120.911537
629	129.936981
630	123.290588
631	129.189713
632	129.189621
633	129.577957
634	122.955276
635	130.619797
636	122.670593
637	131.418915
638	122.705070
639	124.958206
640	125.499016
641	125.057854
642	129.605118
643	131.223999
644	128.691437
645	129.041229
646	126.720268
647	134.021484
648	126.613716
649	122.987923
650	122.955811
651	125.915253
652	128.663345
653	132.198456
654	128.624619
655	123.646645
656	125.334068
657	131.771606
658	123.924232
659	126.485718
660	123.529572
661	125.578865
662	122.087471
663	126.296196
664	121.114899
665	119.434219
666	121.502792
667	128.583862
668	126.832420
669	127.488609
670	121.466324
671	126.175941
672	125.809151
673	124.572021
674	123.678062
675	124.072891
676	120.741501
677	124.529022
678	128.174805
679	130.554321
680	125.793716
681	122.891731
682	125.036026
683	133.933212
684	125.532623
685	121.833046
686	132.101807
687	129.643921
688	128.526138
689	133.209671
690	120.393082
691	133.909149
692	134.265747
693	127.521423
694	130.685394
695	129.872726
696	129.554382
697	128.725510
698	129.676804
699	124.353325
700	121.621750
701	132.087509
702	120.193077
703	119.974800
704	123.585373
705	127.907921
706	119.892677
707	125.133507
708	132.119324
709	124.903084
710	122.417702
711	118.917076
712	129.450073
713	124.859367
714	120.425674
715	128.475571
716	129.661453
717	125.160461
718	129.419403
719	123.268089
720	121.322563
721	119.856750
722	129.039734
723	129.613586
724	129.646973
725	127.962860
726	127.577858
727	122.529007
728	128.999542
729	123.402153
730	124.651337
731	128.964111
732	125.928299
733	123.137367
734	127.518745
735	127.292274
736	130.180588
737	122.997734
738	128.023682
739	124.544373
740	129.531113
741	123.673378
742	132.325287
743	125.978783
744	131.234146
745	123.021790
746	126.778679
747	126.502357
748	127.739304
749	119.963013
750	124.598885
751	129.443192
752	125.401787
753	129.638351
754	120.164444
755	121.296753
756	134.456100
757	123.882233
758	122.993393
759	125.036720
760	129.774063
761	122.885788
762	124.673027
763	122.640587
764	124.039558
765	133.141647
766	128.104492
767	131.518570
768	131.850784
769	117.329437
770	124.885315
771	120.594925
772	125.369270
773	127.303131
774	131.703445
775	125.306007
776	123.159554
777	121.147583
778	135.027802
779	119.741371
780	128.681213
781	122.498047
782	126.974846
783	128.573807
784	124.803665
785	122.412384
786	123.714355
787	119.755508
788	122.180885
789	120.520042
790	130.626587
791	127.444229
792	131.200134
793	123.342888
794	126.636177
795	132.124039
796	128.274353
797	122.748009
798	121.251007
799	127.735512
800	123.118408
801	124.236420
802	129.708954
803	123.556839
804	125.975632
805	121.650177
806	127.952980
807	125.198296
808	125.523239
809	125.230316
810	128.187393
811	130.256226
812	130.111023
813	123.720451
814	130.547821
815	121.528206
816	123.588028
817	128.295990
818	130.743683
819	119.327499
820	127.550400
821	118.487213
822	122.637535
823	128.232040
824	124.327248
825	120.852234
826	119.863480
827	122.190880
828	124.001663
829	122.555031
830	125.713661
831	126.118050
832	124.036377
833	132.650986
834	126.500816
835	125.858162
836	126.438553
837	126.394058
838	121.417816
839	123.793877
840	122.607239
841	131.888901
842	122.939964
843	129.169556
844	123.580673
845	124.729156
846	127.308640
847	125.256027
848	122.977242
849	126.094269
850	124.868317
851	123.572906
852	121.783829
853	126.528244
854	127.176933
855	132.647339
856	127.714241
857	123.478638
858	128.529022
859	120.283852
860	129.022736
861	126.836838
862	129.553452
863	123.562675
864	122.751244
865	122.842140
866	132.649765
867	130.645493
868	126.507317
869	126.828621
870	135.074905
871	128.083801
872	126.981705
873	126.441666
874	125.152634
875	128.155746
876	125.973549
877	124.927917
878	124.460732
879	125.536568
880	127.691055
881	129.724991
882	125.189499
883	126.316521
884	125.673912
885	126.160439
886	129.373611
887	130.652939
888	127.129150
889	123.158875
890	129.998306
891	127.852127
892	124.586014
893	128.621109
894	129.126999
895	127.211937
896	125.359344
897	125.938599
898	131.349350
899	122.367577
900	129.018204
901	126.993164
902	124.456894
903	125.768990
904	128.945526
905	125.667572
906	126.197090
907	122.218819
908	126.882607
909	121.371353
910	121.082603
911	121.766281
912	128.136856
913	125.184380
914	123.386375
915	125.494431
916	127.564781
917	126.856476
918	126.709427
919	131.200287
920	126.299873
921	131.050888
922	129.849350
923	124.733749
924	120.857933
925	125.808342
926	131.023026
927	124.102516
928	127.487206
929	125.464745
930	119.957817
931	129.826797
932	120.358124
933	123.105484
934	120.213432
935	124.451775
936	125.571732
937	125.072090
938	121.347885
939	129.345963
940	124.608459
941	124.883041
942	125.285973
943	127.019989
944	133.434097
945	120.680878
946	130.233536
947	123.160645
948	129.289825
949	123.362549
950	122.019760
951	123.171059
952	125.444954
953	122.524910
954	124.774651
955	120.164146
956	119.364510
957	124.480217
958	126.115555
959	127.176720
960	126.529243
961	128.819717
962	130.163345
963	126.288628
964	132.032669
965	115.145309
966	123.611397
967	126.997414
968	121.945068
969	123.451393
970	125.824631
971	122.571449
972	125.708626
973	127.103432
974	131.135284
975	131.188263
976	121.072250
977	124.803131
978	125.849678
979	130.118088
980	125.862808
981	127.991577
982	133.569260
983	124.801163
984	121.209602
985	124.206429
986	132.492325
987	128.692200
988	129.766647
989	126.388184
990	126.828773
991	136.750000
992	127.935280
993	125.568153
994	132.020874
995	123.897911
996	122.265030
997	124.565361
998	124.608208
999	125.404884
1000	125.781174
1001	129.166763
