# Supplementary material for: Short-wavelength-sensitive 2 (Sws2) visual photopigment models combined with atomistic molecular simulations to predict spectral peaks of absorbance
Source: PLoS Comput Biol. 2020 Oct 21;16(10):e1008212. doi: 10.1371/journal.pcbi.1008212 (PMC7605715; doi:10.1371/journal.pcbi.1008212)
Supplement: S1 File — (ZIP) [file pcbi.1008212.s007.zip › S1_File/D-rerio-SWS2-Angles/Torsion2.dat]

0	0.595496
1	-0.798470
2	-0.614897
3	-10.945785
4	-9.341599
5	-7.384172
6	6.317579
7	4.980252
8	-1.480618
9	5.081130
10	2.707438
11	2.155840
12	7.228695
13	-7.528415
14	-12.814510
15	-16.542250
16	-10.124034
17	5.229269
18	-13.093270
19	-2.486680
20	8.411639
21	2.226669
22	-10.678435
23	0.478030
24	-0.789222
25	-0.815490
26	11.845382
27	1.550599
28	-10.473610
29	14.733133
30	11.346885
31	-2.210937
32	1.271399
33	-3.045067
34	-13.534114
35	-12.726529
36	-3.706519
37	10.166711
38	4.630118
39	-10.213976
40	-8.825089
41	-2.956187
42	-0.742099
43	2.913263
44	-13.972881
45	3.187815
46	4.146128
47	4.541004
48	-3.185650
49	-10.233945
50	-5.211861
51	9.838424
52	2.087176
53	-1.680261
54	4.922246
55	9.738853
56	-1.358819
57	1.091472
58	-2.346436
59	0.442978
60	-9.037111
61	-9.280581
62	13.734353
63	-6.733009
64	-7.963979
65	7.019398
66	-7.245595
67	8.280643
68	-7.873176
69	2.234672
70	4.891364
71	0.496990
72	4.990002
73	1.098134
74	9.891828
75	0.513156
76	5.500414
77	-16.856131
78	4.589900
79	-1.330789
80	-5.771920
81	-1.398871
82	2.670155
83	7.026296
84	-8.774747
85	-0.635268
86	11.066645
87	0.609063
88	3.944705
89	-1.063464
90	7.957887
91	11.800225
92	17.935343
93	-7.039163
94	2.830469
95	6.409038
96	18.504858
97	0.275069
98	-10.279991
99	-9.849672
100	-7.944595
101	-13.316522
102	0.346629
103	8.327596
104	17.631376
105	-1.091660
106	9.931127
107	1.117935
108	12.343843
109	-0.455618
110	2.927713
111	8.923031
112	0.669981
113	14.580410
114	-2.555662
115	4.096764
116	-2.603289
117	11.387609
118	0.494250
119	7.955215
120	-3.363682
121	-18.893923
122	1.427694
123	-2.783360
124	8.239426
125	2.481823
126	8.183046
127	5.149793
128	-6.635937
129	-2.556706
130	-2.624463
131	5.405714
132	15.705054
133	9.023433
134	-0.879673
135	11.361784
136	7.231037
137	-6.222791
138	12.201790
139	-7.065089
140	5.905290
141	-2.386296
142	-2.800500
143	-0.860476
144	-9.752956
145	9.597932
146	1.602602
147	8.242449
148	-13.747885
149	-1.333842
150	0.152607
151	3.387879
152	-3.379511
153	-4.332402
154	0.215540
155	6.586388
156	-10.258225
157	-14.134540
158	11.133272
159	3.744654
160	-6.131180
161	-0.927980
162	0.282345
163	0.181259
164	4.948858
165	1.045640
166	7.322134
167	3.153852
168	7.681530
169	2.354847
170	-2.577927
171	-1.184834
172	0.768801
173	-2.237850
174	0.546642
175	-10.311262
176	5.259068
177	2.946548
178	-0.470752
179	6.956185
180	-0.847918
181	3.239894
182	1.397149
183	-0.593597
184	3.093618
185	-9.783449
186	-12.944133
187	-2.117510
188	4.133267
189	9.067524
190	-21.111240
191	5.533103
192	5.309231
193	-3.888526
194	-3.468087
195	13.341499
196	10.865870
197	3.625842
198	0.114532
199	-7.440397
200	-10.959906
201	2.967577
202	5.159403
203	10.497844
204	14.919579
205	-2.462716
206	-4.486102
207	10.079388
208	-8.153808
209	6.891743
210	-9.048824
211	7.780518
212	-3.902987
213	4.873658
214	6.726101
215	4.752098
216	13.678499
217	-4.751302
218	12.423281
219	2.219536
220	-1.993419
221	8.399657
222	11.615656
223	-9.409574
224	-13.076634
225	-2.159815
226	5.141519
227	4.733242
228	-2.480282
229	7.468915
230	-4.674330
231	-8.014450
232	14.997398
233	11.261554
234	10.197971
235	3.040756
236	-0.852808
237	-4.069738
238	4.444077
239	-2.559535
240	6.289485
241	3.876121
242	0.426225
243	-2.216679
244	2.180202
245	5.075951
246	-8.755043
247	3.080903
248	-7.631659
249	10.646143
250	2.520028
251	-4.715244
252	-11.765431
253	6.150956
254	2.953322
255	3.463730
256	-10.689398
257	5.137735
258	14.361652
259	-4.578169
260	-1.998307
261	6.292089
262	4.786602
263	-0.626892
264	2.861897
265	7.829705
266	6.875003
267	7.063211
268	-14.443975
269	-11.603604
270	1.640129
271	5.947197
272	-2.526230
273	10.673863
274	1.231722
275	8.140985
276	4.205663
277	3.316040
278	5.679203
279	6.185862
280	1.766672
281	-0.726381
282	2.588701
283	-10.106156
284	-4.022346
285	-2.929468
286	-10.419307
287	3.355666
288	6.222531
289	-9.179667
290	1.411565
291	-4.340004
292	5.526522
293	14.286273
294	-8.759733
295	-3.192419
296	4.626838
297	15.367156
298	6.842272
299	-6.998054
300	3.389258
301	19.171539
302	-2.606585
303	1.762541
304	11.994242
305	-14.625783
306	-0.276733
307	-5.551535
308	3.769163
309	-0.324413
310	-4.754088
311	-1.942202
312	-5.393986
313	12.908670
314	4.869131
315	17.029938
316	-4.175839
317	6.800025
318	1.207922
319	6.008996
320	3.082269
321	-15.248997
322	11.030047
323	1.585369
324	-5.694815
325	-0.382515
326	3.018852
327	0.943925
328	-12.015795
329	-11.677546
330	1.621198
331	8.641680
332	12.515795
333	-3.071686
334	0.399207
335	-5.783953
336	-3.983302
337	3.314104
338	-9.662333
339	-4.214271
340	6.805807
341	0.724388
342	-1.003137
343	4.589425
344	-6.112653
345	0.873083
346	-2.698510
347	-1.514451
348	0.491965
349	3.632873
350	4.664432
351	1.940315
352	-4.569379
353	3.120500
354	0.834148
355	-8.599380
356	-4.911200
357	6.321600
358	-7.013482
359	-9.376563
360	2.681111
361	-0.666944
362	-0.163198
363	-6.829171
364	15.691492
365	3.830141
366	5.490759
367	-3.797674
368	-10.182871
369	9.149716
370	3.313689
371	16.208548
372	3.507662
373	-6.055771
374	6.532215
375	0.439811
376	-4.060670
377	1.989458
378	0.823726
379	-1.404142
380	2.719561
381	1.597147
382	0.577622
383	19.333948
384	-8.701731
385	-5.976299
386	-6.332299
387	-6.581197
388	-4.630789
389	1.184001
390	-8.541230
391	5.542945
392	5.787638
393	9.155131
394	-4.995979
395	4.815547
396	3.971342
397	6.792937
398	8.195313
399	3.848520
400	-4.004244
401	-7.482963
402	-3.650599
403	1.765388
404	-2.354903
405	0.629283
406	15.170410
407	8.019558
408	-9.305529
409	-2.062337
410	9.746331
411	9.625431
412	-6.936331
413	-5.912224
414	-13.563258
415	-2.172041
416	3.860788
417	-2.152489
418	-0.433677
419	0.136980
420	0.480458
421	3.303573
422	-7.901961
423	8.816966
424	0.014124
425	9.659004
426	-0.980194
427	-9.150102
428	-2.121946
429	-1.884152
430	-1.447131
431	9.034790
432	8.643396
433	5.884577
434	-1.052269
435	15.360628
436	0.071292
437	-8.118982
438	-9.650277
439	-4.225694
440	-1.936775
441	3.585162
442	-0.897837
443	-6.291661
444	-4.078973
445	-2.475072
446	-3.012716
447	0.632288
448	-4.161868
449	2.689679
450	-11.633416
451	-5.914638
452	4.486815
453	5.495945
454	-1.758384
455	-4.896256
456	-1.269457
457	-8.737114
458	-3.895074
459	0.317526
460	3.259787
461	1.806196
462	13.613986
463	0.099585
464	3.929291
465	0.701359
466	4.659256
467	7.378000
468	-2.167145
469	10.146091
470	-9.626611
471	4.756940
472	0.573370
473	3.950700
474	1.282498
475	15.787796
476	1.627132
477	1.195464
478	3.361147
479	6.255291
480	4.811251
481	10.952271
482	5.051136
483	-8.462278
484	10.321425
485	-4.104046
486	3.737921
487	-1.956967
488	9.221180
489	-0.363310
490	-7.987906
491	4.197968
492	11.766324
493	-14.719244
494	4.931958
495	11.061306
496	4.606864
497	-6.275310
498	12.238214
499	-4.679200
500	-8.299610
501	1.504611
502	1.299784
503	3.314036
504	-5.474444
505	-1.864498
506	-12.614818
507	5.785776
508	2.914299
509	5.471426
510	-3.228328
511	1.913738
512	-3.116735
513	3.482287
514	-0.801327
515	7.392238
516	-5.071542
517	2.721810
518	11.778649
519	-8.579503
520	0.506469
521	-2.220105
522	-1.345029
523	10.169977
524	2.330808
525	-12.610218
526	-3.435745
527	15.865937
528	7.387936
529	-12.927040
530	-3.261991
531	-3.634911
532	-10.933341
533	2.040845
534	0.104409
535	-8.201945
536	9.071072
537	-1.005075
538	-2.238263
539	15.366823
540	4.283758
541	11.809324
542	8.570192
543	7.856764
544	-6.235654
545	7.475621
546	-2.133186
547	-0.383892
548	-14.524939
549	6.018767
550	3.810781
551	-2.893960
552	-8.635676
553	4.796443
554	-4.721740
555	-4.128904
556	2.446987
557	7.147418
558	-2.088832
559	8.392204
560	-10.166195
561	2.544729
562	-1.108943
563	3.825102
564	10.468546
565	7.670908
566	1.588142
567	2.452892
568	-7.969294
569	1.297166
570	-10.416257
571	-3.890723
572	-4.302156
573	-2.151564
574	1.881282
575	-9.301044
576	-1.536510
577	8.421213
578	3.883752
579	-5.778837
580	4.141408
581	-1.607628
582	3.110025
583	2.648593
584	-7.000733
585	-1.347909
586	2.589992
587	-11.401025
588	-3.258267
589	3.536383
590	2.754571
591	-9.090879
592	-8.647806
593	-6.791552
594	12.732763
595	-0.194424
596	-0.485642
597	-2.225398
598	7.081811
599	3.494405
600	-1.309510
601	5.091316
602	-12.703651
603	-4.067000
604	12.169406
605	3.394571
606	-12.495925
607	4.061678
608	-9.939377
609	2.575754
610	8.000642
611	-13.340999
612	-13.265108
613	5.887552
614	-3.275744
615	-1.294121
616	-5.653833
617	-8.806193
618	12.288446
619	6.558468
620	-6.222217
621	-2.447453
622	-7.234883
623	-0.966396
624	10.716444
625	-7.308406
626	-16.860676
627	-1.222276
628	2.036850
629	-11.207549
630	-2.081868
631	0.478903
632	-5.176800
633	-9.585241
634	21.030415
635	-5.780251
636	-2.881228
637	6.252812
638	-8.932839
639	5.013172
640	3.340531
641	-3.780993
642	7.954924
643	5.663166
644	6.412224
645	-4.904333
646	-6.981667
647	-4.348450
648	-11.606256
649	4.160130
650	0.912200
651	0.169271
652	7.770171
653	-5.706079
654	-4.186495
655	-3.907491
656	0.729564
657	-5.631413
658	1.726546
659	5.033883
660	-5.837447
661	-1.537320
662	1.281373
663	4.364021
664	9.557225
665	4.078179
666	7.550757
667	-9.192061
668	3.947570
669	6.839157
670	-10.274877
671	-4.155837
672	6.759273
673	5.242640
674	0.232173
675	-4.267945
676	1.523048
677	-4.353284
678	-2.977673
679	3.321223
680	10.120101
681	-2.861781
682	4.164270
683	-7.539617
684	12.324496
685	4.065629
686	19.442188
687	-4.863925
688	-7.441718
689	3.918549
690	9.192557
691	-1.246237
692	-14.458595
693	9.159491
694	3.950650
695	8.688452
696	-2.297208
697	3.499507
698	-4.381569
699	15.306183
700	-5.601665
701	4.802106
702	0.693031
703	1.953323
704	2.068399
705	6.124074
706	-9.660061
707	7.084635
708	-14.153084
709	19.718294
710	-1.653777
711	2.184563
712	-6.932583
713	1.328882
714	15.544676
715	4.010666
716	15.514482
717	0.673326
718	7.138671
719	8.200528
720	-0.580527
721	5.502836
722	-12.707979
723	-4.891000
724	-1.757091
725	-2.916468
726	6.944118
727	2.647076
728	3.613225
729	2.887376
730	5.918406
731	-2.537069
732	-3.540546
733	9.057881
734	0.364321
735	4.994424
736	-2.647262
737	-4.755966
738	-1.605227
739	-8.110137
740	6.351204
741	0.671189
742	0.852597
743	0.638860
744	7.657583
745	-1.804808
746	-14.160431
747	-2.100492
748	-14.688359
749	5.682693
750	0.620926
751	-1.669884
752	7.267430
753	6.319463
754	3.111923
755	-2.624707
756	-10.282867
757	-4.454289
758	6.814638
759	-1.895477
760	0.864129
761	-14.104489
762	-0.180908
763	5.859623
764	-11.767746
765	-5.027033
766	15.747449
767	1.969990
768	-2.977272
769	-12.634412
770	8.452129
771	7.910616
772	-9.104947
773	22.782373
774	5.249953
775	-11.384085
776	5.219120
777	-2.469379
778	5.658175
779	7.634324
780	5.879957
781	6.899138
782	7.198641
783	-1.177466
784	-4.195777
785	4.637310
786	-0.672512
787	-7.595906
788	-8.853682
789	0.405371
790	-0.524698
791	-8.207552
792	-6.949330
793	-6.355978
794	-3.689178
795	-8.037655
796	4.493774
797	0.071160
798	2.630052
799	1.334357
800	-4.149533
801	-7.181267
802	6.214143
803	-5.371257
804	10.988425
805	4.212467
806	-6.244375
807	-5.598710
808	-1.476615
809	-4.005948
810	-1.243600
811	7.785423
812	-5.626907
813	-5.226115
814	1.233833
815	-8.726876
816	-7.895372
817	-1.661658
818	1.692172
819	4.690411
820	17.039564
821	14.379009
822	-9.251982
823	-3.454645
824	-10.921815
825	-1.352895
826	7.059653
827	-5.058851
828	2.745932
829	5.114291
830	2.974983
831	2.848109
832	-9.623934
833	8.459433
834	5.549837
835	5.361341
836	-0.794836
837	7.036763
838	0.666858
839	-0.225570
840	10.192742
841	-8.453646
842	-12.917275
843	14.056068
844	-7.654395
845	-4.379899
846	0.113945
847	-3.281533
848	-11.339983
849	-5.608655
850	2.956045
851	-1.472334
852	1.058801
853	-2.860403
854	-9.501884
855	-0.398274
856	-2.516789
857	7.818348
858	5.342340
859	-7.306631
860	3.584953
861	3.498536
862	13.599639
863	-1.413257
864	-6.383523
865	-6.785564
866	7.529631
867	-9.896216
868	22.362070
869	3.504294
870	2.507385
871	5.577519
872	8.318646
873	4.085337
874	-18.065680
875	4.557583
876	-2.078662
877	13.118990
878	-10.354670
879	5.813508
880	13.885395
881	6.890221
882	-0.026774
883	-4.044446
884	17.998718
885	6.864972
886	-3.622869
887	0.920303
888	-4.515944
889	7.222713
890	0.337271
891	10.466408
892	-4.135590
893	-5.945673
894	3.619385
895	3.770689
896	-1.338964
897	3.129680
898	-6.388764
899	-11.024210
900	4.485153
901	0.638115
902	-0.309228
903	1.998406
904	-4.628199
905	9.266108
906	2.771092
907	16.123058
908	15.767754
909	-8.004180
910	-11.254977
911	1.980890
912	-0.190590
913	-3.340281
914	5.910031
915	3.279412
916	-2.574837
917	-10.455206
918	-0.208537
919	-9.662329
920	-2.386510
921	4.866336
922	-6.674521
923	-3.392636
924	1.423423
925	8.837203
926	9.546662
927	14.285302
928	7.406301
929	2.107992
930	9.017101
931	11.802020
932	5.166930
933	5.004413
934	3.748179
935	1.628752
936	-10.120855
937	6.178073
938	6.978644
939	2.529649
940	-6.027396
941	2.923638
942	-3.026049
943	10.436166
944	7.264991
945	5.005561
946	-6.827195
947	5.295426
948	12.768227
949	15.369104
950	1.324341
951	2.204933
952	28.449499
953	1.507354
954	-10.746215
955	3.506397
956	-0.971114
957	3.463123
958	2.101388
959	6.499635
960	-2.266767
961	18.957882
962	2.642312
963	-0.784723
964	-2.964742
965	-0.494899
966	1.021518
967	-1.876988
968	5.909110
969	8.210271
970	0.985257
971	12.378676
972	6.738033
973	15.905193
974	4.418294
975	12.462527
976	2.410457
977	13.432744
978	0.491292
979	4.659498
980	0.524804
981	6.473355
982	6.817151
983	1.972518
984	-10.658018
985	6.878569
986	-4.197121
987	-2.360888
988	3.011882
989	-1.346918
990	-6.840032
991	7.904387
992	-0.076286
993	1.584744
994	-10.654519
995	7.862733
996	2.378153
997	0.630277
998	-4.964174
999	-3.147523
1000	6.839100
1001	10.117455
