# Supplementary material for: Short-wavelength-sensitive 2 (Sws2) visual photopigment models combined with atomistic molecular simulations to predict spectral peaks of absorbance
Source: PLoS Comput Biol. 2020 Oct 21;16(10):e1008212. doi: 10.1371/journal.pcbi.1008212 (PMC7605715; doi:10.1371/journal.pcbi.1008212)
Supplement: S1 File — (ZIP) [file pcbi.1008212.s007.zip › S1_File/D-rerio-SWS2-Angles/Torsion4-360.dat]

0 183.061
1 185.303
2 182.825
3 187.334
4 193.327
5	176.711365
6 193.235
7 198.265
8 188.281
9	166.311737
10	173.684036
11	166.620453
12 183.949
13 183.471
14 186.436
15 186.709
16 194.475
17 188.833
18 183.718
19 180.026
20	174.778214
21 187.319
22 202.696
23 200.621
24 205.841
25 185.727
26 183.628
27 186.059
28	179.477036
29	173.921936
30 188.725
31 189.557
32 186.394
33 190.452
34	171.808517
35 194.788
36	177.362335
37 186.158
38 183.175
39 183.926
40 198.782
41 190.519
42 187.799
43 187.476
44 198.244
45 210.473
46 203.435
47 194.553
48 189.719
49 187.67
50 212.989
51 208.11
52 194.627
53 192.702
54 197.629
55 195.155
56 201.543
57 190.907
58 186.568
59 207.227
60 203.554
61 195.583
62 182.121
63 189.304
64 197.967
65 192.476
66 188.825
67 194.006
68	176.709183
69 202.56
70 204.729
71 198.002
72 193.5
73 180.344
74 199.169
75 193.282
76 180.599
77 191.936
78 194.334
79 188.126
80 193.537
81	161.562027
82 182.76
83 186.282
84 193.525
85 187.119
86	177.027298
87 187.066
88 193.507
89 192.453
90	171.697556
91 190.947
92 180.913
93	160.323257
94 185.783
95 191.435
96 187.705
97 182.865
98 188.421
99 188.585
100	177.066330
101	179.475693
102	173.298172
103 198.239
104 189.378
105 185.734
106 182.968
107 187.963
108	172.843628
109 188.761
110 189.119
111 181.142
112 181.074
113 183.136
114 182.881
115 190.577
116	165.568207
117	171.958725
118 196.211
119 196.848
120 190.339
121 192.611
122 192.531
123 182.617
124 181.917
125 190.35
126	176.669495
127	174.239670
128 198.165
129	161.882019
130	176.640732
131 188.387
132 185.201
133 180.798
134 181.682
135 206.961
136	175.729294
137	169.335159
138 194.657
139	172.763992
140	155.903336
141 198.095
142 201.644
143 186.16
144	168.949493
145	171.550293
146	175.269592
147 181.781
148 197.778
149	177.253387
150	171.500183
151	176.807251
152	176.696686
153	173.603714
154 185.357
155	175.835373
156 181.825
157	176.297638
158	178.948730
159	178.216324
160	179.062561
161 190.562
162 185.888
163 184.366
164 195.436
165 186.465
166 183.016
167 192.304
168	178.961380
169 188.613
170 181.524
171 186.061
172	171.342300
173 198.745
174	176.087051
175 187.181
176 193.287
177 208.533
178 202.35
179 191.8
180 190.675
181 198.57
182 186.656
183 199.745
184 186.073
185 189.617
186	174.620865
187	177.583313
188 185.62
189 195.508
190 189.079
191 195.268
192 183.064
193 195.04
194	178.398788
195	167.972198
196 193.963
197 189.283
198 188.014
199 202.798
200 198.566
201 196.948
202 193.079
203 197.322
204	176.871262
205 199.199
206 195.119
207 199.842
208 185.445
209 189.296
210 207.045
211 200.463
212 190.1
213 186.971
214 201.089
215 198.442
216 181.475
217	177.072113
218 203.385
219 194.503
220 192.785
221 195.949
222 183.076
223 194.234
224 192.056
225 188.612
226 195.926
227 209.332
228 185.236
229 187.469
230 200.265
231 187.883
232 185.059
233 187.868
234 191.568
235 196.819
236 194.466
237 183.082
238 199.541
239 197.02
240 198.311
241 187.296
242 196.789
243 186.137
244	176.226273
245 185.469
246 192.046
247 190.631
248 184.786
249 188.523
250 197.145
251 196.563
252 192.111
253 185.94
254 201.777
255 182.436
256 199.787
257 191.798
258	176.638336
259 188.46
260 203.82
261 202.899
262 184.111
263 188.004
264 191.603
265 181.358
266 199.859
267 191.894
268 192.542
269 196.314
270 201.561
271 201.391
272 200.813
273 193.334
274 190.794
275 182.572
276 198.391
277 194.044
278 190.278
279 187.346
280 181.321
281 195.624
282 207.007
283 201.72
284 197.197
285 193.349
286 199.547
287 196.146
288 191.211
289 197.397
290 191.651
291 194.649
292 197.8
293	178.193222
294 186.504
295 192.698
296 199.785
297 190.098
298 183.951
299 184.256
300 197.141
301	174.970291
302 195.573
303 192.553
304 195.72
305 197.802
306 191.328
307 194.117
308 188.158
309 188.403
310 191.894
311 190.512
312 203.109
313 191.806
314	176.196198
315 189.699
316 196.16
317 190.255
318 197.638
319 207.954
320 187.174
321 187.497
322 196.262
323 193.097
324 193.868
325 185.855
326 193.149
327 193.531
328 182.92
329 198.986
330 195.6
331 183.676
332 200.245
333 195.151
334 195.809
335 193.614
336 196.322
337	176.539337
338 204.299
339 193.408
340 190.615
341 190.044
342 194.303
343	174.673965
344 192.228
345 194.854
346 190.371
347	178.065567
348 193.577
349 181.612
350 193.831
351 209.993
352 200.133
353 206.792
354 186.925
355 195.302
356 193.569
357 212.549
358 196.739
359 195.209
360 187.26
361 196.525
362 193.057
363 188.068
364 188.905
365	176.465454
366 188.018
367 203.724
368 197.94
369 201.518
370 191.271
371 183.521
372 199.588
373 186.159
374 195.653
375 189.846
376 180.359
377 192.272
378 192.105
379 214.009
380 196.541
381 192.106
382 189.152
383 189.848
384 193.288
385 198.023
386 196.974
387 188.756
388 182.171
389 188.85
390	177.739090
391	179.037674
392 181.263
393 195.68
394 197.316
395 196.88
396 182.783
397 197.531
398 196.825
399 201.006
400 193.632
401 193.735
402	177.107941
403 202.372
404 200.101
405 200.022
406 181.753
407 186.026
408 199.058
409 197.933
410 189.365
411 190.305
412 187.39
413 203.701
414 195.427
415 205.234
416 184.037
417 200.229
418 193.485
419 200.792
420 212.245
421 210.342
422 195.153
423 201.874
424 184.406
425 187.135
426 194.034
427 209.094
428 202.586
429 209.487
430 201.714
431 199.135
432 191.017
433 188.703
434 205.972
435 199.984
436 206.307
437 193.621
438 202.003
439 189.268
440 200.145
441 192.569
442 196.257
443 197.907
444	164.562454
445 192.399
446 191.111
447 196.473
448 194.577
449 182.575
450 186.76
451 200.649
452	165.845551
453 205.098
454 192.813
455 191.585
456 196.815
457 185.81
458 197.228
459 199.032
460 207.001
461 196.373
462 190.316
463 189.104
464 182.649
465 200.236
466 190.261
467 202.302
468 203.274
469	174.485870
470 191.821
471 200.554
472 186.54
473 202.274
474 195.629
475 197.416
476 201.339
477 196.205
478 190.009
479 200.786
480 195.287
481 188.212
482 200.297
483 194.829
484 193.889
485 187.695
486 191.311
487 192.374
488 193.964
489 191.706
490 184.484
491 185.922
492 203.172
493 196.253
494 187.313
495 190.971
496 197.832
497 187.998
498 195.578
499 196.044
500	179.029602
501 193.569
502	162.303238
503 186.922
504 194.862
505 204.833
506 187.522
507 199.062
508 197.764
509 190.599
510 193.927
511 181.396
512 196.493
513 199.183
514 213.047
515	157.317642
516 191.018
517 187.534
518 200.206
519 194.5
520 196.464
521 204.135
522 197.111
523 198.436
524 196.783
525	175.141022
526 189.047
527 189.594
528 189.715
529 203.538
530 207.335
531 201.641
532 201.616
533 199.92
534 190.316
535 183.121
536 190.092
537	178.926468
538 201.39
539 195.042
540 198.704
541 186.679
542 201.795
543 207.425
544 188.638
545 190.392
546 190.982
547 199.203
548 196.817
549 189.062
550 187.074
551 188.451
552 195.248
553 194.2
554 200.608
555 202.733
556 190.994
557 195.707
558 203.453
559 194.176
560 201.656
561 194.412
562 195.946
563 199.2
564 199.148
565 191.689
566 192.026
567	177.502365
568 195.924
569 187.845
570 188.576
571 193.644
572 194.459
573 193.838
574 198.098
575 190.528
576 190.578
577 199.509
578 197.499
579 185.261
580 190.9
581 184.265
582 204.683
583 200.023
584 190.972
585 198.056
586 189.012
587 193.324
588 188.704
589 190.559
590 204.065
591 204.128
592 186.933
593 197.25
594 204.631
595 199.315
596 201.087
597 201.347
598 191.925
599 186.669
600 191.834
601 184.587
602 188.872
603 185.802
604 184.927
605 194.449
606 184.491
607 204.342
608 186.692
609 184.936
610 187.724
611 197.83
612 181.675
613 193.841
614	179.944427
615 184.751
616 187.043
617 183.982
618 192.245
619 191.377
620 181.328
621 190.179
622 198.538
623 185.88
624 192.509
625 194.82
626 195.168
627 182.134
628 181.03
629 193.379
630 196.949
631 197.302
632 189.008
633 181.368
634 201.906
635 185.524
636	178.862305
637 202.953
638 197.932
639 191.2
640 202.569
641 196.081
642 186.065
643 195.387
644 190.002
645 202.836
646 187.821
647 199.278
648 182.766
649	176.479889
650 201.236
651 203.04
652 192.855
653 188.185
654 195.804
655 193.869
656	179.066666
657 189.923
658 206.354
659 192.281
660 185.59
661 191.125
662 198.675
663 194.966
664 191.231
665 189.594
666 196.293
667 190.477
668 189.133
669 200.11
670 204.111
671	163.620087
672 186.016
673 203.126
674 200.553
675	178.465271
676 184.978
677 188.283
678 194.014
679 193.446
680 190.67
681 189.988
682 198.172
683	174.208069
684 186.527
685 182.617
686 183.277
687	173.827850
688	173.511139
689 182.393
690	169.725388
691 187.815
692	175.974335
693	167.256546
694 201.798
695 183.558
696 189.514
697 184.753
698 195.038
699 191.812
700 202.083
701	178.684311
702 185.668
703 192.238
704	177.535217
705 180.237
706	174.519806
707 189.684
708 188.658
709 200.536
710 195.043
711 191.707
712 184.377
713 196.989
714 194.307
715 195.672
716 193.456
717	178.603287
718 189.69
719 200.41
720 196.241
721 189.231
722 193.947
723 188.373
724 187.12
725 199.412
726 192.714
727	177.229050
728 192.589
729 197.284
730 182.473
731 189.409
732 185.67
733 186.713
734 191.124
735 197.448
736 189.78
737 190.903
738 185.785
739	177.574432
740	172.513351
741 196.754
742 199.325
743 199.083
744 193.929
745 197.882
746 195.218
747	179.678802
748 193.765
749 182.149
750 199.1
751 185.802
752 191.525
753 190.831
754 188.014
755 187.618
756 189.824
757	176.043549
758 195.069
759	179.747787
760 186.753
761 182.817
762 191.106
763 189.07
764 181.005
765 195.677
766 191.003
767 197.867
768 189.186
769 182.821
770 180.85
771 195.762
772 198.192
773 204.86
774 188.679
775 188.198
776 193.93
777 210.613
778 189.709
779 208.629
780 211.509
781 183.267
782 180.336
783 190.363
784 182.992
785 190.823
786 191.355
787 187.392
788	171.613724
789 201.123
790 208.057
791 191.472
792 186.905
793 196.563
794 197.394
795 202.299
796 205.466
797 192.996
798 195.782
799 198.186
800 186.318
801 182.119
802 189.75
803 186.972
804 193.497
805 182.821
806 194.921
807 194.319
808 198.474
809 196.905
810 204.75
811 198.582
812 197.126
813 182.396
814 189.518
815 208.112
816 201.115
817 203.915
818 204.441
819 190.687
820 198.179
821 189.302
822 185.844
823 195.517
824 191.419
825 190.997
826 184.975
827 185.13
828 197.021
829 205.142
830 195.075
831 188.705
832 207.006
833 189.319
834 202.037
835 185.909
836 185.344
837 202.234
838 185.993
839 183.467
840 187.083
841 195.414
842 196.129
843 199.559
844 201.88
845 193.678
846 189.833
847 191.114
848 182.663
849 194.747
850 189.448
851 185.881
852 186.362
853 200.717
854 186.232
855 207.732
856 183.551
857 190.031
858 209.924
859 197.267
860 193.961
861 192.254
862 196.948
863 185.671
864 211.584
865 183.014
866	173.400604
867	179.779678
868	178.999298
869 183.828
870	177.244781
871 186.041
872	178.700821
873	176.944534
874	165.608627
875	175.830597
876 180.698
877 185.486
878	179.710403
879 183.874
880 180.966
881	178.581207
882	170.975403
883	168.150681
884 180.568
885	176.077591
886 181.804
887 180.112
888	169.911667
889 184.666
890 189.122
891	174.663193
892	163.878250
893	169.599792
894	156.115402
895	157.610992
896 197.021
897 180.768
898	177.731750
899 184.05
900	178.298676
901 186.303
902	175.203506
903 185.945
904 183.12
905	175.430237
906	175.068848
907 184.144
908	162.901154
909 186.34
910	170.073044
911	178.333496
912 181.182
913 186.856
914 188.454
915 188.319
916	176.513351
917	178.641251
918 192.279
919 190.002
920 194.364
921 189.588
922 184.618
923 186.6
924 192.365
925 194.798
926	168.031036
927 194.953
928 181.278
929 192.218
930 188.962
931 185.867
932	178.575775
933 183.017
934 182.675
935 180.184
936 181.088
937	174.699066
938 184.313
939	174.259323
940 181.123
941 195.844
942 184.72
943 187.141
944 188.788
945 185.683
946 182.308
947 181.598
948 186.767
949 185.075
950	179.839005
951 188.477
952 193.257
953	173.948776
954	170.371948
955	179.544785
956 191.372
957	178.291641
958 191.897
959 197.707
960 181.392
961	174.927155
962	170.929977
963	163.347321
964	166.195984
965	159.854279
966 190.283
967	172.888077
968 184.531
969 187.309
970	175.332214
971	178.346832
972	177.322403
973 185.299
974 188.359
975	179.620758
976 192.442
977 183.236
978	161.220444
979	175.577606
980 184.585
981	179.431000
982	168.180756
983	177.847672
984 186.013
985	175.652008
986	173.378067
987	171.667618
988	177.883102
989 188.548
990	176.565872
991	175.413864
992 182.344
993	176.740646
994 180.319
995 183.355
996	177.442017
997 186.371
998 197.566
999 181.901
1000	167.576889
1001 182.187
