# Supplementary material for: Short-wavelength-sensitive 2 (Sws2) visual photopigment models combined with atomistic molecular simulations to predict spectral peaks of absorbance
Source: PLoS Comput Biol. 2020 Oct 21;16(10):e1008212. doi: 10.1371/journal.pcbi.1008212 (PMC7605715; doi:10.1371/journal.pcbi.1008212)
Supplement: S1 File — (ZIP) [file pcbi.1008212.s007.zip › S1_File/D-rerio-SWS2-Angles/Torsion3.dat]

0	0.130330
1	15.407237
2	11.720060
3	0.769291
4	7.911132
5	4.008385
6	5.669443
7	3.509787
8	12.582502
9	-9.886147
10	15.004272
11	10.732812
12	9.872503
13	6.076800
14	-7.972552
15	-1.027705
16	4.289661
17	-4.499421
18	-8.102151
19	-0.879984
20	-10.058019
21	-0.476240
22	-6.685355
23	11.578916
24	13.754033
25	-4.063498
26	7.211246
27	12.504729
28	-4.401944
29	0.963283
30	-18.204517
31	-2.924049
32	5.183570
33	6.867829
34	-1.355839
35	6.814308
36	3.982435
37	3.506358
38	-1.283531
39	-4.562029
40	6.076560
41	3.441411
42	14.175478
43	7.130158
44	3.700096
45	-4.879280
46	-0.897659
47	-0.117127
48	11.133366
49	5.890942
50	-6.340180
51	4.777442
52	9.842472
53	8.766612
54	11.212363
55	7.894416
56	6.412639
57	5.497623
58	-4.017255
59	5.239601
60	1.560718
61	2.478032
62	-6.218145
63	1.876780
64	7.415921
65	-5.892596
66	5.914367
67	0.978128
68	11.181939
69	6.003132
70	-1.968918
71	3.519782
72	0.676959
73	-13.562892
74	16.039461
75	-1.794324
76	-6.417766
77	-2.705752
78	-0.871145
79	15.255243
80	11.653979
81	-7.712058
82	4.650470
83	7.233016
84	17.747278
85	0.240720
86	-2.425403
87	-3.080842
88	11.098650
89	-4.909457
90	8.058924
91	13.187397
92	-1.524064
93	8.316948
94	10.696706
95	-0.695339
96	2.856018
97	-0.293501
98	-6.363983
99	-6.822335
100	-4.284897
101	-1.449867
102	7.053071
103	1.440797
104	-2.411728
105	-0.167507
106	1.223189
107	3.366946
108	-18.196619
109	-3.127240
110	-5.324701
111	-0.597319
112	7.473332
113	-3.123255
114	3.771612
115	1.255464
116	-1.936739
117	13.778560
118	-5.139312
119	0.927839
120	-3.779807
121	6.305740
122	-12.003171
123	-8.181323
124	4.242120
125	-4.837825
126	-4.267298
127	-10.616909
128	10.449287
129	8.042974
130	-13.010866
131	-0.496656
132	3.570034
133	2.887254
134	4.832177
135	-1.343406
136	-6.094419
137	2.625253
138	-7.043390
139	0.037630
140	-2.413067
141	5.875331
142	-10.028004
143	-7.479798
144	-1.813525
145	-10.306289
146	12.250001
147	-2.409453
148	7.683545
149	9.600289
150	-2.512763
151	-0.524867
152	-3.754100
153	-2.724237
154	-7.867697
155	-3.981329
156	9.823316
157	1.377060
158	1.428203
159	1.042500
160	-2.342212
161	14.980977
162	4.171968
163	5.799255
164	6.140710
165	-4.053746
166	6.881732
167	-0.392997
168	-1.397941
169	4.906520
170	-3.956955
171	-5.471766
172	10.037382
173	3.157112
174	-1.507810
175	-2.511252
176	20.090334
177	4.404221
178	3.202456
179	2.005717
180	-2.070941
181	3.619977
182	0.834200
183	5.053149
184	2.235439
185	-3.413475
186	-4.846398
187	13.582078
188	5.749619
189	4.453463
190	4.208097
191	5.821963
192	4.444576
193	15.145826
194	8.578108
195	11.401883
196	5.809463
197	4.771461
198	7.046690
199	4.148522
200	-5.861694
201	-5.344308
202	-5.361320
203	-6.742047
204	10.946661
205	-5.249019
206	3.494140
207	-2.796253
208	-5.586258
209	4.117605
210	-3.347741
211	2.778667
212	1.069763
213	2.890329
214	6.474263
215	8.467518
216	1.916784
217	17.263901
218	8.541334
219	10.576557
220	3.318419
221	2.963314
222	-0.417864
223	4.133037
224	5.361129
225	1.343138
226	-12.796234
227	4.269011
228	4.262421
229	-1.294748
230	-5.148534
231	0.962968
232	8.487583
233	10.841114
234	-2.157855
235	7.118533
236	-0.511850
237	0.722150
238	8.565948
239	7.768161
240	-0.625859
241	8.548596
242	1.973012
243	6.303298
244	14.732612
245	3.470407
246	11.431791
247	5.350525
248	-19.992687
249	8.478631
250	-2.541176
251	-17.368208
252	5.393374
253	12.550092
254	-1.005605
255	4.697227
256	21.664703
257	-3.843444
258	2.899509
259	-3.696300
260	2.644093
261	3.804729
262	9.822856
263	-3.833307
264	15.270535
265	-2.339429
266	7.412091
267	8.852049
268	4.533110
269	13.285593
270	5.223623
271	11.840051
272	1.605499
273	12.412853
274	-5.264136
275	6.765846
276	-0.276937
277	-6.259560
278	-6.437556
279	5.735324
280	4.555069
281	4.791967
282	-13.075473
283	7.763877
284	-6.328565
285	-7.428891
286	0.900046
287	-4.336237
288	-2.793568
289	5.785142
290	-1.419351
291	-2.803277
292	7.885897
293	0.351460
294	-1.761772
295	-1.714601
296	-8.510349
297	9.240044
298	1.045574
299	0.457481
300	11.830622
301	12.593260
302	17.794006
303	-2.817930
304	7.785384
305	-1.390235
306	-10.278004
307	11.652091
308	-0.248157
309	-9.598724
310	1.861251
311	11.343349
312	3.527084
313	6.974139
314	6.582534
315	-2.712204
316	12.047238
317	14.108416
318	-1.871971
319	-6.051974
320	-6.225574
321	4.418618
322	16.541849
323	-9.944806
324	9.838111
325	4.805224
326	2.930861
327	-1.492497
328	5.104176
329	-8.583009
330	15.013325
331	-3.410156
332	-0.363407
333	13.556737
334	9.759794
335	-7.200349
336	2.154099
337	6.040343
338	0.436729
339	4.939097
340	1.903437
341	2.524704
342	-2.718982
343	2.345221
344	16.827894
345	5.401083
346	-1.265604
347	2.562623
348	0.863064
349	-11.583980
350	5.031888
351	6.630127
352	-0.427655
353	4.511847
354	-2.588432
355	5.387111
356	7.624233
357	1.325089
358	1.038126
359	-1.654881
360	-7.437776
361	-1.237030
362	-1.805085
363	2.082394
364	4.872060
365	-10.581326
366	1.938261
367	-0.807338
368	8.405074
369	-5.773993
370	8.513695
371	-1.744770
372	9.170835
373	8.003105
374	7.410970
375	0.113664
376	2.700995
377	4.941000
378	-1.715328
379	8.331736
380	9.216762
381	7.686579
382	-6.841918
383	22.550613
384	0.222919
385	3.275254
386	5.869230
387	-0.073110
388	4.232967
389	0.768689
390	3.586880
391	-2.414095
392	-5.541151
393	-0.583783
394	-5.258032
395	3.796624
396	15.355857
397	-0.506478
398	-1.084156
399	-4.789193
400	6.946271
401	-5.629563
402	9.716189
403	8.543820
404	-6.534880
405	-0.606170
406	-1.542175
407	-7.922854
408	6.796185
409	2.630180
410	7.526821
411	-3.688819
412	-0.650475
413	-2.592725
414	10.150113
415	8.485697
416	4.885060
417	-9.751535
418	1.428821
419	1.293188
420	0.823471
421	-0.812145
422	12.937188
423	6.544183
424	6.088566
425	1.865685
426	10.956175
427	4.462237
428	-0.458998
429	6.337208
430	1.028240
431	3.233683
432	-4.050844
433	11.928643
434	6.553293
435	4.184668
436	10.247527
437	2.501333
438	-7.328994
439	7.371798
440	0.209613
441	3.814742
442	-2.142995
443	-2.964087
444	5.490806
445	-4.006631
446	7.882190
447	8.748153
448	13.255980
449	-6.539714
450	3.395226
451	4.777031
452	-5.725338
453	-2.963019
454	7.143014
455	0.671034
456	7.748015
457	8.292350
458	-1.468941
459	-1.231073
460	8.555808
461	11.003319
462	9.586061
463	-3.016340
464	20.438879
465	7.574490
466	9.311738
467	9.554827
468	-3.991889
469	4.960494
470	-0.950401
471	4.702282
472	-1.757738
473	10.837773
474	6.944701
475	-3.895488
476	5.111176
477	-1.690820
478	-7.378986
479	4.036797
480	2.844215
481	-7.686172
482	2.491181
483	7.419112
484	-5.737327
485	4.903581
486	8.074551
487	7.615643
488	7.705076
489	5.108679
490	8.987570
491	-2.873205
492	4.351491
493	-8.281157
494	6.603958
495	12.127718
496	-4.268744
497	8.310150
498	-1.513394
499	2.509783
500	-3.811319
501	-2.695761
502	1.277443
503	-0.323409
504	1.305694
505	5.855474
506	7.850441
507	-3.999731
508	2.672886
509	10.194645
510	16.897346
511	13.313793
512	4.428229
513	5.670412
514	11.437474
515	-1.792956
516	4.626926
517	8.723672
518	4.356274
519	10.571053
520	12.046227
521	0.458483
522	5.683705
523	2.556138
524	2.546375
525	-8.320113
526	3.254737
527	-0.746084
528	-0.503570
529	5.962703
530	-10.148772
531	2.765250
532	5.110075
533	9.277639
534	8.815256
535	9.911766
536	4.470025
537	-4.797847
538	9.472893
539	-4.165423
540	1.887213
541	-11.780727
542	7.688846
543	0.709753
544	11.322604
545	2.134562
546	2.898145
547	-2.451188
548	-12.776398
549	8.211670
550	14.896733
551	4.456244
552	9.964678
553	17.218590
554	7.808382
555	0.493864
556	-2.043301
557	6.713415
558	-3.759158
559	5.183572
560	11.128671
561	6.357391
562	7.815296
563	7.662197
564	1.863942
565	-2.440920
566	2.775455
567	7.303164
568	9.670676
569	3.427109
570	20.964731
571	-6.436950
572	-0.063775
573	6.475412
574	5.927471
575	-10.025227
576	-4.386283
577	6.481224
578	4.382836
579	9.999890
580	2.018404
581	3.778801
582	0.721849
583	-0.724685
584	8.271238
585	2.243387
586	-16.566589
587	-9.069200
588	11.404232
589	-4.464078
590	-0.930022
591	-1.120390
592	9.942886
593	-3.171534
594	14.518426
595	-6.132930
596	6.554027
597	-0.826272
598	5.041855
599	-11.671134
600	10.791920
601	7.345109
602	-2.508141
603	-2.805104
604	-3.867545
605	7.832333
606	9.710901
607	7.513995
608	10.146255
609	10.696185
610	1.949878
611	7.506863
612	20.458925
613	-0.822144
614	-1.974527
615	-1.706222
616	-7.379218
617	-0.781031
618	-5.821390
619	-0.479674
620	4.555427
621	-0.367187
622	5.903039
623	-7.243514
624	-3.434086
625	12.415977
626	3.041625
627	9.005952
628	-4.990043
629	4.043246
630	12.306803
631	-11.301925
632	0.269541
633	8.192081
634	1.290568
635	5.054441
636	2.083127
637	11.304729
638	4.103362
639	-1.778654
640	1.068210
641	-3.075796
642	0.845166
643	1.991351
644	2.506793
645	-7.253351
646	-4.224684
647	-1.873437
648	11.309004
649	5.204011
650	-8.978540
651	4.797332
652	2.430271
653	4.213395
654	4.193732
655	17.869909
656	10.781483
657	3.895099
658	2.470981
659	2.796312
660	19.567099
661	-7.265626
662	-2.870980
663	11.576889
664	-3.766006
665	9.524960
666	5.886465
667	-6.438200
668	4.248311
669	4.757212
670	-2.367269
671	-3.346603
672	-2.712600
673	-5.855608
674	-0.508882
675	2.417747
676	0.763048
677	-0.735418
678	-4.584507
679	4.342529
680	10.231087
681	2.429744
682	12.127417
683	-11.733856
684	-4.503471
685	1.083840
686	12.212879
687	-13.652772
688	-0.457601
689	5.117527
690	-1.812507
691	3.633918
692	3.197504
693	3.203906
694	7.249853
695	6.810180
696	-7.362610
697	-1.441757
698	-1.565747
699	-5.891030
700	-5.271819
701	-6.721440
702	9.895797
703	-0.742179
704	12.464277
705	5.808280
706	2.390515
707	15.372963
708	4.752691
709	0.062449
710	-7.003233
711	1.678056
712	6.869983
713	12.261786
714	18.839100
715	12.511492
716	-5.144716
717	8.525170
718	0.830255
719	0.742791
720	-2.688783
721	-6.429371
722	1.142869
723	8.380464
724	8.697735
725	15.032863
726	1.449953
727	2.071527
728	11.393107
729	-3.952996
730	13.354283
731	3.833353
732	-6.706987
733	0.571671
734	-7.679077
735	12.044713
736	6.108350
737	4.697195
738	11.778236
739	19.191843
740	15.946991
741	7.853957
742	6.502308
743	1.860910
744	6.797603
745	5.419691
746	7.651438
747	18.565390
748	7.619677
749	7.876915
750	2.143770
751	7.020139
752	-4.642006
753	-5.348679
754	6.058050
755	-5.643962
756	2.160080
757	4.411585
758	5.738902
759	2.651055
760	-0.476824
761	4.810791
762	5.857995
763	-2.203496
764	1.400932
765	14.477425
766	5.996370
767	10.177793
768	1.388509
769	14.398944
770	-10.194263
771	-4.292197
772	2.594523
773	-7.643681
774	10.826866
775	15.506681
776	12.281184
777	-6.055693
778	-17.102673
779	3.858054
780	7.480989
781	6.300266
782	0.005625
783	7.767379
784	4.944549
785	8.209183
786	1.749980
787	-5.872605
788	-0.164258
789	1.022847
790	11.388170
791	6.518146
792	4.894623
793	8.296200
794	4.403093
795	-5.258716
796	6.104002
797	2.053099
798	-4.898867
799	-5.680584
800	5.265127
801	0.490401
802	-2.499735
803	12.211308
804	-13.491816
805	8.080217
806	-0.503007
807	-15.145834
808	11.998012
809	-9.123872
810	3.107432
811	-0.441097
812	-0.160718
813	5.584914
814	-3.507368
815	14.121253
816	2.910841
817	9.282744
818	2.747170
819	-2.460869
820	3.773058
821	6.903199
822	3.598684
823	2.365804
824	-1.703848
825	5.674664
826	-3.835901
827	-8.377453
828	1.695392
829	3.604048
830	3.402136
831	5.067107
832	22.893770
833	-2.787125
834	11.676464
835	-1.512855
836	-3.482283
837	5.600184
838	-4.742315
839	10.589606
840	-4.606979
841	-1.962603
842	11.931785
843	-3.985526
844	12.511457
845	-4.926685
846	2.090481
847	-2.148626
848	20.589869
849	12.614857
850	-0.116719
851	7.221187
852	5.289413
853	8.615756
854	-8.465473
855	-7.465828
856	-1.947554
857	5.241600
858	6.062820
859	0.998333
860	-0.524046
861	10.685405
862	5.424527
863	6.721335
864	-3.760320
865	-6.978491
866	0.237636
867	12.996274
868	13.211024
869	5.487873
870	-2.992844
871	7.822011
872	5.498126
873	0.760367
874	4.874312
875	1.340541
876	5.635136
877	-10.662996
878	-5.036575
879	-6.795054
880	1.690277
881	-3.283903
882	-1.258503
883	2.004298
884	-3.584473
885	9.625963
886	23.124269
887	-4.079171
888	-7.927961
889	3.651420
890	9.642679
891	6.622898
892	-11.233817
893	-3.349240
894	-7.612769
895	3.508980
896	-11.493762
897	-11.164645
898	8.539890
899	-4.246434
900	-11.214348
901	10.119421
902	4.512835
903	-1.078519
904	-5.720573
905	-10.310385
906	0.669341
907	-3.518077
908	-2.430385
909	6.217523
910	-10.865187
911	7.799933
912	-10.562431
913	-3.064682
914	0.876604
915	10.236953
916	-6.561966
917	0.307872
918	-8.683646
919	3.249761
920	-6.136412
921	8.966276
922	-7.854084
923	-6.106898
924	-5.819839
925	10.444432
926	-0.524670
927	12.838191
928	0.912949
929	3.384584
930	2.614807
931	9.106914
932	0.599368
933	0.060862
934	-9.695710
935	3.818964
936	12.145356
937	9.409078
938	7.576990
939	9.410948
940	5.715867
941	2.849738
942	-6.323431
943	-4.188834
944	3.760055
945	-1.192939
946	-4.982946
947	4.027628
948	-5.921963
949	3.429355
950	-6.751177
951	5.381111
952	0.245210
953	2.037262
954	10.692935
955	9.503662
956	-6.364923
957	8.349772
958	-7.123553
959	3.848848
960	7.013144
961	2.029254
962	-13.786400
963	5.271647
964	9.294676
965	5.370282
966	-5.048171
967	-8.015191
968	2.668818
969	-19.237879
970	1.201958
971	5.741861
972	-3.877293
973	-7.173300
974	0.330592
975	12.385047
976	-0.788147
977	5.173477
978	-4.152735
979	2.259940
980	-4.255015
981	-0.575162
982	-5.722815
983	6.336368
984	-7.916202
985	-1.051248
986	1.918398
987	-3.976660
988	5.861486
989	8.234962
990	-6.071079
991	7.060958
992	-10.091008
993	-3.623354
994	7.240182
995	-4.430464
996	4.206764
997	-8.562252
998	2.595907
999	0.390231
1000	5.850969
1001	2.699658
