# Supplementary material for: Short-wavelength-sensitive 2 (Sws2) visual photopigment models combined with atomistic molecular simulations to predict spectral peaks of absorbance
Source: PLoS Comput Biol. 2020 Oct 21;16(10):e1008212. doi: 10.1371/journal.pcbi.1008212 (PMC7605715; doi:10.1371/journal.pcbi.1008212)
Supplement: S1 File — (ZIP) [file pcbi.1008212.s007.zip › S1_File/D-rerio-SWS2-Angles/Torsion13.dat]

0	136.585541
1	116.626640
2	120.041283
3	126.129311
4	124.543800
5	118.524109
6	111.571899
7	130.855911
8	118.454933
9	123.721062
10	138.382584
11	85.244499
12	111.021843
13	108.004066
14	105.395050
15	100.928474
16	113.221779
17	108.377769
18	129.127472
19	85.027145
20	76.349495
21	107.279625
22	138.119217
23	136.698578
24	136.070389
25	100.769661
26	95.080658
27	144.621933
28	78.892372
29	102.694138
30	106.128532
31	102.699707
32	114.280571
33	110.407684
34	79.155960
35	108.338051
36	83.226952
37	125.084999
38	142.983154
39	149.347122
40	131.967636
41	139.243561
42	108.697830
43	150.673996
44	154.219543
45	153.811188
46	135.274277
47	101.124062
48	122.090851
49	118.938522
50	119.753021
51	118.109406
52	117.772812
53	132.320938
54	123.452705
55	129.841568
56	140.650848
57	128.912827
58	140.887131
59	142.542343
60	125.023132
61	104.131317
62	116.849030
63	135.684769
64	138.716202
65	128.634903
66	139.895660
67	122.676277
68	77.692833
69	130.393677
70	137.137222
71	139.314468
72	131.696426
73	137.993393
74	144.053955
75	89.513405
76	99.686607
77	110.780960
78	116.116409
79	133.913071
80	143.955872
81	81.594093
82	62.956711
83	98.948364
84	120.042885
85	129.817886
86	85.275841
87	137.716797
88	97.530357
89	113.828720
90	84.152321
91	133.911758
92	123.833229
93	69.135635
94	80.942024
95	125.624710
96	131.032806
97	105.089851
98	101.133308
99	92.581009
100	119.714760
101	96.378479
102	80.387169
103	124.316162
104	139.738358
105	134.872391
106	118.635239
107	116.683235
108	88.483765
109	134.008759
110	140.082153
111	49.151081
112	127.863670
113	120.833260
114	116.167953
115	118.571716
116	70.574821
117	86.902306
118	128.517365
119	145.276627
120	127.983582
121	132.273819
122	123.501663
123	102.737877
124	129.819763
125	133.937912
126	120.717636
127	88.231651
128	135.675079
129	113.048515
130	100.226471
131	131.952530
132	120.237953
133	129.273224
134	103.345009
135	125.856140
136	112.514076
137	116.084419
138	120.313950
139	82.773026
140	86.619347
141	115.442314
142	133.996811
143	128.535706
144	109.596092
145	118.164566
146	131.635681
147	91.102760
148	125.381569
149	106.054466
150	138.328979
151	133.511826
152	131.893234
153	131.785049
154	128.206909
155	129.294617
156	121.318398
157	125.008949
158	136.561630
159	119.551178
160	105.602043
161	131.964783
162	141.909943
163	91.472816
164	111.972694
165	107.655716
166	125.765968
167	126.745857
168	86.109070
169	131.567062
170	124.450653
171	127.507545
172	89.084808
173	138.300415
174	128.241943
175	119.933357
176	117.873604
177	130.673004
178	142.415085
179	123.471664
180	117.443382
181	133.032578
182	150.414185
183	131.553207
184	137.842896
185	96.432793
186	115.446945
187	89.329544
188	129.305298
189	126.037964
190	157.309830
191	132.705200
192	138.701096
193	137.847107
194	107.663841
195	68.573273
196	126.390152
197	132.222641
198	130.907364
199	114.040588
200	125.616440
201	135.459045
202	120.833366
203	134.788422
204	152.929108
205	118.939888
206	112.017624
207	129.616364
208	128.778992
209	126.455902
210	134.170349
211	133.148132
212	117.735603
213	135.972534
214	126.315773
215	133.488144
216	130.037537
217	144.167755
218	127.839127
219	111.291870
220	127.922791
221	98.406418
222	95.428452
223	141.025879
224	142.145187
225	125.057732
226	126.195793
227	128.489746
228	139.481110
229	129.612534
230	145.901749
231	142.970062
232	132.494858
233	141.151978
234	121.528549
235	129.933533
236	115.440674
237	130.264267
238	128.759323
239	131.879990
240	124.016785
241	133.391266
242	125.944839
243	138.699921
244	87.270119
245	125.429176
246	100.870598
247	117.127129
248	136.034073
249	128.592636
250	133.836639
251	134.440247
252	133.064667
253	136.586670
254	130.205063
255	143.490417
256	136.908691
257	142.160645
258	124.535141
259	131.883606
260	144.964233
261	123.406845
262	142.440063
263	135.118652
264	119.932152
265	120.851814
266	126.446312
267	122.434738
268	144.845444
269	129.648346
270	118.620316
271	114.548988
272	144.818451
273	128.798538
274	129.415634
275	137.110809
276	115.285095
277	141.437714
278	113.702324
279	142.206894
280	137.991302
281	136.190262
282	122.285072
283	135.967453
284	137.011703
285	138.022537
286	133.467621
287	141.120422
288	127.891144
289	131.171692
290	128.450821
291	129.427048
292	130.275620
293	121.846886
294	109.137520
295	126.173019
296	148.401505
297	132.898819
298	138.634171
299	149.808914
300	135.599564
301	141.507492
302	131.693024
303	130.590195
304	135.427460
305	122.528435
306	150.801102
307	103.392273
308	128.954132
309	135.579453
310	141.474731
311	144.353699
312	145.362244
313	125.986954
314	90.084686
315	100.857010
316	130.296494
317	120.068390
318	114.629646
319	119.921730
320	103.476288
321	129.891800
322	132.918686
323	148.882874
324	121.084908
325	135.383224
326	115.166588
327	130.357605
328	142.559738
329	134.050598
330	135.758453
331	130.513458
332	127.389038
333	126.719818
334	124.029991
335	133.326950
336	144.766861
337	130.996307
338	131.286758
339	131.821625
340	144.524933
341	127.436638
342	95.641113
343	136.279160
344	138.957352
345	134.879257
346	146.726364
347	133.792236
348	133.971542
349	136.564560
350	135.222427
351	124.806915
352	136.897903
353	118.330170
354	130.718750
355	146.692795
356	138.360535
357	137.386673
358	113.514153
359	135.582703
360	134.293594
361	135.029099
362	136.141846
363	121.636940
364	131.772583
365	120.740723
366	125.026611
367	123.559433
368	137.366943
369	134.534500
370	135.504196
371	92.549637
372	142.454788
373	124.083473
374	138.303696
375	151.569351
376	142.589554
377	126.770210
378	125.452438
379	141.531937
380	143.249908
381	139.917953
382	118.510788
383	149.405853
384	142.968155
385	138.392960
386	148.327469
387	138.238754
388	105.379105
389	135.201584
390	82.975868
391	114.524796
392	125.169609
393	122.081848
394	126.845413
395	111.017059
396	130.280701
397	121.404305
398	131.238266
399	120.413834
400	136.245148
401	133.010971
402	82.802475
403	118.603012
404	136.020203
405	138.395401
406	120.240318
407	138.158829
408	134.019577
409	123.438812
410	145.682709
411	134.579514
412	139.084686
413	127.480049
414	132.504227
415	115.268608
416	133.077911
417	109.260338
418	147.297684
419	139.580627
420	130.294083
421	117.755852
422	130.567337
423	127.079636
424	131.627853
425	142.718338
426	139.998352
427	126.794708
428	138.894150
429	135.897766
430	130.611908
431	131.887802
432	123.221870
433	135.603134
434	141.918808
435	139.126312
436	118.753082
437	133.383453
438	141.758316
439	135.003082
440	125.776543
441	138.493118
442	138.986572
443	129.674515
444	76.392639
445	109.476624
446	117.447342
447	128.242249
448	118.497078
449	132.879227
450	115.097527
451	113.596703
452	85.735909
453	115.342606
454	135.288040
455	154.547134
456	135.278717
457	148.367859
458	137.159988
459	130.946045
460	125.979454
461	128.168732
462	113.486183
463	132.102783
464	135.119858
465	141.324371
466	138.113159
467	132.820297
468	131.083450
469	137.585861
470	135.389877
471	139.222778
472	125.911888
473	122.952423
474	137.903915
475	130.857361
476	132.704987
477	136.441101
478	145.503860
479	129.620682
480	117.323044
481	129.174454
482	122.614914
483	143.672943
484	135.094681
485	131.539154
486	132.811234
487	136.649719
488	113.496193
489	118.083710
490	118.432556
491	126.581154
492	127.770699
493	117.305435
494	144.093307
495	125.886375
496	136.942764
497	137.326981
498	138.925491
499	137.464188
500	121.342682
501	112.799927
502	70.434196
503	138.031403
504	132.714050
505	146.655365
506	146.306778
507	132.658234
508	133.382492
509	142.443283
510	144.074722
511	115.661491
512	134.376480
513	120.697556
514	133.969467
515	54.652897
516	140.679413
517	135.081543
518	126.399445
519	127.377296
520	136.315979
521	132.356354
522	140.328568
523	123.758972
524	129.928391
525	136.057938
526	143.274521
527	142.728210
528	117.803726
529	142.432220
530	132.949585
531	141.558929
532	137.287308
533	123.880905
534	127.497971
535	139.716202
536	129.776047
537	127.447983
538	132.037308
539	122.505905
540	127.281700
541	139.663895
542	134.636139
543	136.293808
544	128.994476
545	140.471786
546	152.945465
547	130.512146
548	130.372971
549	124.601257
550	127.068146
551	135.813950
552	134.446457
553	128.674194
554	125.365990
555	135.321564
556	133.741837
557	142.206635
558	119.213852
559	132.900757
560	136.694534
561	123.917885
562	99.097534
563	140.482758
564	121.136780
565	118.644402
566	141.385880
567	130.376068
568	141.348022
569	122.114738
570	110.818413
571	140.284225
572	131.288895
573	143.703445
574	127.471001
575	132.999252
576	135.622131
577	122.454170
578	131.164261
579	142.249969
580	148.768570
581	156.909622
582	139.386887
583	131.074661
584	151.385986
585	115.730148
586	137.292633
587	123.404037
588	132.121277
589	130.416458
590	141.240677
591	141.387100
592	139.737915
593	107.270149
594	121.553352
595	138.003357
596	144.554733
597	142.044495
598	135.195709
599	142.996429
600	142.846817
601	145.889145
602	141.012238
603	124.007210
604	139.717285
605	146.882858
606	142.922272
607	137.848099
608	134.590866
609	143.315674
610	138.737885
611	134.648331
612	138.924744
613	135.204391
614	149.560699
615	133.055847
616	128.931961
617	143.446060
618	126.488846
619	139.656799
620	124.531113
621	135.004578
622	126.337029
623	133.704941
624	140.764740
625	131.890839
626	132.453766
627	147.247437
628	130.889450
629	128.352448
630	134.376144
631	136.384644
632	143.979095
633	141.922699
634	135.010529
635	139.381287
636	125.815109
637	153.380722
638	129.827606
639	135.432800
640	143.193329
641	130.897415
642	130.403992
643	149.571884
644	125.305450
645	155.005173
646	135.965576
647	150.933472
648	147.671097
649	125.738693
650	136.618332
651	123.469048
652	125.580437
653	130.571045
654	137.710297
655	148.705322
656	129.828705
657	135.306168
658	137.930984
659	137.970078
660	126.959450
661	135.717056
662	118.568123
663	122.490524
664	132.836380
665	125.239456
666	138.360474
667	145.641602
668	134.244690
669	156.326645
670	128.770523
671	88.892403
672	139.680847
673	113.413078
674	122.537430
675	87.767380
676	117.325928
677	96.971558
678	128.678345
679	114.874039
680	128.687439
681	129.754852
682	136.012192
683	146.591476
684	105.187416
685	127.382896
686	136.140945
687	135.871017
688	137.840103
689	120.675766
690	101.612419
691	152.086090
692	123.690300
693	134.012985
694	137.234421
695	134.613983
696	136.943558
697	124.068336
698	143.060410
699	138.477249
700	109.069168
701	117.491737
702	107.815849
703	115.319244
704	129.043671
705	105.545403
706	84.922295
707	113.829819
708	135.284195
709	128.164520
710	138.221848
711	126.234589
712	137.106842
713	135.069565
714	126.900276
715	144.031921
716	128.569717
717	119.113869
718	87.346840
719	141.714859
720	99.631050
721	124.813469
722	134.636414
723	133.040039
724	131.996552
725	127.880211
726	129.134705
727	89.055664
728	114.151192
729	136.038986
730	91.655655
731	132.148773
732	131.584030
733	124.221962
734	128.225555
735	124.048637
736	128.939423
737	134.082458
738	145.071304
739	129.565018
740	147.744949
741	118.564873
742	144.226227
743	137.754333
744	132.897934
745	134.065475
746	132.898071
747	133.599442
748	149.112564
749	129.840042
750	119.769173
751	127.314072
752	111.061592
753	122.866508
754	99.210594
755	129.217453
756	138.655243
757	111.525864
758	88.720314
759	102.230820
760	111.852562
761	141.320206
762	140.469421
763	122.470634
764	154.786804
765	150.441696
766	133.252960
767	140.928879
768	138.738510
769	120.374397
770	125.028389
771	106.844437
772	133.528625
773	141.259171
774	133.302246
775	143.069427
776	128.571732
777	106.282631
778	139.853195
779	137.549072
780	120.827988
781	142.618149
782	98.605354
783	136.532913
784	133.718185
785	129.291168
786	130.545822
787	112.356621
788	103.728134
789	129.557709
790	134.586746
791	144.960403
792	122.589455
793	126.322655
794	140.270660
795	132.732880
796	147.291306
797	126.326523
798	119.181190
799	133.255554
800	131.271042
801	125.297211
802	122.378975
803	125.609612
804	107.315811
805	100.532028
806	136.969910
807	116.705666
808	135.740540
809	145.791840
810	137.577133
811	146.517868
812	136.225479
813	144.234802
814	133.815155
815	122.991570
816	127.492653
817	120.022499
818	138.588577
819	138.876801
820	140.062714
821	107.382133
822	81.686790
823	129.872726
824	110.903908
825	106.946648
826	136.280197
827	137.086182
828	127.398209
829	106.947144
830	106.353714
831	135.531387
832	124.475624
833	142.129623
834	128.629410
835	125.521561
836	126.027458
837	134.775314
838	135.600861
839	97.327866
840	133.847916
841	132.776642
842	129.335739
843	119.315292
844	127.176933
845	132.339813
846	118.457626
847	108.743561
848	110.737877
849	136.667847
850	126.793068
851	135.232269
852	113.300285
853	129.677048
854	138.998749
855	125.667953
856	135.045731
857	134.205566
858	137.679947
859	142.255112
860	147.677979
861	126.944626
862	139.241852
863	133.268845
864	124.615982
865	123.053711
866	120.255005
867	129.398911
868	112.960899
869	135.802399
870	144.777634
871	125.575775
872	114.061722
873	138.463486
874	113.965073
875	132.756577
876	133.618683
877	130.761002
878	132.496719
879	129.303467
880	124.299019
881	134.707169
882	132.634583
883	139.533585
884	124.573212
885	133.698212
886	129.159058
887	119.559906
888	130.073715
889	120.644745
890	128.430283
891	136.802979
892	-125.420677
893	-125.628426
894	-123.298019
895	-134.000031
896	140.386658
897	127.850723
898	134.306122
899	118.842789
900	138.856812
901	128.840591
902	128.412354
903	109.359962
904	116.620453
905	121.986755
906	117.289879
907	110.538445
908	112.037445
909	109.010605
910	121.454918
911	130.068436
912	110.356750
913	107.246437
914	108.685272
915	145.478592
916	127.693123
917	116.498344
918	123.946335
919	130.360443
920	135.209381
921	136.998245
922	144.501129
923	122.106667
924	124.101395
925	116.287628
926	131.775711
927	128.825287
928	122.286041
929	108.450325
930	88.296013
931	136.076233
932	111.759552
933	114.972778
934	88.530769
935	132.264038
936	122.208107
937	125.389229
938	131.064133
939	140.594528
940	144.169022
941	126.106956
942	106.045639
943	132.309845
944	100.342010
945	106.663269
946	120.024467
947	97.751419
948	131.096298
949	149.288925
950	125.569328
951	130.718628
952	100.751282
953	129.012207
954	131.356598
955	92.077209
956	104.258949
957	129.021896
958	135.374146
959	136.084045
960	124.255653
961	-136.773895
962	-122.956139
963	-99.958191
964	-128.420959
965	-129.139755
966	-92.643387
967	141.361328
968	126.377625
969	94.237984
970	84.798141
971	145.054855
972	130.895660
973	135.063599
974	118.401642
975	97.132454
976	118.440575
977	130.870682
978	115.017799
979	134.900848
980	129.588425
981	109.954895
982	158.179459
983	121.471161
984	111.814476
985	124.555908
986	130.962128
987	122.856499
988	119.824875
989	142.261688
990	95.785851
991	129.599670
992	132.120590
993	128.676895
994	144.036545
995	131.834488
996	106.809425
997	131.881348
998	128.574127
999	99.609306
1000	134.019440
1001	130.048203
