# Supplementary material for: Short-wavelength-sensitive 2 (Sws2) visual photopigment models combined with atomistic molecular simulations to predict spectral peaks of absorbance
Source: PLoS Comput Biol. 2020 Oct 21;16(10):e1008212. doi: 10.1371/journal.pcbi.1008212 (PMC7605715; doi:10.1371/journal.pcbi.1008212)
Supplement: S1 File — (ZIP) [file pcbi.1008212.s007.zip › S1_File/D-rerio-SWS2-Angles/Torsion12.dat]

0	-5.235960
1	-10.614393
2	6.559875
3	-9.409202
4	13.370482
5	22.153784
6	-1.856978
7	-16.903723
8	-16.968637
9	-13.503801
10	-10.501977
11	22.211891
12	-4.808203
13	-22.290268
14	2.898052
15	-0.948672
16	-5.852633
17	-6.411402
18	-35.180809
19	24.613783
20	9.361195
21	8.763042
22	-29.347288
23	-25.513254
24	-37.343346
25	-42.009926
26	-22.713724
27	-34.402981
28	37.555855
29	-2.988628
30	6.897121
31	-9.065368
32	-29.124241
33	-7.162469
34	9.179637
35	0.814878
36	30.838037
37	-14.059556
38	-27.742159
39	-19.312628
40	-12.784256
41	-44.969181
42	-2.892220
43	-31.884512
44	-41.765171
45	-67.277573
46	-18.544361
47	-9.038210
48	-16.024418
49	-13.859155
50	-15.965670
51	-25.732197
52	-8.199774
53	-26.618305
54	-19.634186
55	-24.929663
56	-40.135151
57	-12.330773
58	-26.058359
59	-34.203445
60	-11.121106
61	3.759578
62	-11.595811
63	-26.385553
64	-27.188587
65	-20.804665
66	-16.288338
67	-24.543589
68	46.976360
69	-18.862539
70	-53.545105
71	-43.245213
72	-29.470081
73	2.007685
74	-18.378824
75	12.703500
76	9.957501
77	-13.821568
78	-21.375830
79	-23.387609
80	-35.541828
81	2.742246
82	-0.445402
83	-24.047882
84	-29.513889
85	-27.026445
86	13.945607
87	-12.840320
88	-7.398841
89	-22.028427
90	80.110153
91	-38.455494
92	-21.970211
93	41.936909
94	27.359095
95	-87.670273
96	-54.168594
97	-15.910605
98	-12.563116
99	-1.939445
100	-11.338370
101	-27.914982
102	26.923201
103	-9.778260
104	-52.140965
105	-18.524958
106	15.535778
107	-87.102921
108	-8.660120
109	-40.127239
110	-54.760571
111	15.092234
112	-67.732407
113	-33.407585
114	-46.984062
115	30.651915
116	11.988706
117	16.215982
118	-13.025087
119	-44.429001
120	-25.500832
121	-27.082693
122	-0.526118
123	-10.367644
124	-34.559364
125	-25.215164
126	-25.123251
127	0.390615
128	-57.572102
129	1.559245
130	-5.939487
131	-7.139074
132	-12.657711
133	-28.283880
134	-20.464352
135	-25.574049
136	-14.193279
137	1.254774
138	-40.951054
139	18.329847
140	-9.992839
141	-8.693319
142	-65.684570
143	-29.893549
144	-117.159912
145	-94.942970
146	-82.822304
147	-21.790197
148	-66.174911
149	-20.337721
150	-87.075020
151	-65.190201
152	-13.664614
153	-49.438545
154	-28.044529
155	-84.275726
156	-38.104424
157	-86.991730
158	-76.938087
159	-34.985760
160	-82.149513
161	-27.855976
162	-27.492096
163	10.006225
164	-2.703315
165	-2.263838
166	-24.200737
167	-26.362848
168	10.779115
169	-70.213516
170	-63.904877
171	-1.455689
172	9.978770
173	-43.060825
174	13.856010
175	-15.570431
176	-15.985382
177	-30.054506
178	-61.003502
179	-23.002562
180	-10.122503
181	-31.280737
182	-37.303646
183	-0.789226
184	-8.506246
185	15.382804
186	9.344212
187	15.270209
188	-20.107349
189	-12.320971
190	-58.266281
191	-38.387161
192	-28.991823
193	-30.708120
194	14.069716
195	36.288677
196	-19.872131
197	2.290335
198	-3.919311
199	-15.496519
200	-28.711147
201	-16.758987
202	-4.336872
203	-32.497658
204	-26.033524
205	-16.208382
206	-2.433835
207	-17.870310
208	-4.330221
209	-22.293806
210	-40.921940
211	-32.658798
212	-7.956990
213	0.253513
214	-22.142176
215	-24.400585
216	-28.357134
217	-38.781601
218	-16.850229
219	-0.023148
220	-11.740093
221	4.630038
222	16.905237
223	-16.968990
224	-52.738003
225	-19.131014
226	8.174619
227	-48.722214
228	-29.219915
229	2.133850
230	-53.178143
231	-28.674067
232	-19.226748
233	-43.129169
234	-20.379025
235	-14.178543
236	-25.659382
237	5.200646
238	-46.004845
239	-27.403063
240	-22.780373
241	-19.901751
242	-19.140572
243	-21.071047
244	15.182886
245	-15.490326
246	-5.331619
247	-1.946258
248	-7.417834
249	-10.967776
250	-17.107519
251	-17.729912
252	-13.058497
253	-26.610216
254	-9.254690
255	-27.583216
256	-23.416750
257	-14.951756
258	-11.538346
259	-12.146142
260	-31.587208
261	-27.380268
262	-17.652185
263	-18.900520
264	11.675579
265	0.508428
266	-16.348886
267	-5.160676
268	-33.140076
269	-12.809577
270	-14.992028
271	-17.275406
272	-41.374084
273	-6.937260
274	0.006930
275	-23.262983
276	-2.753762
277	-28.766218
278	-3.326812
279	-7.609561
280	-29.902311
281	-26.684904
282	-37.315231
283	-23.025160
284	-29.660797
285	-26.419497
286	-34.883499
287	-32.026546
288	-20.517485
289	-25.852249
290	-18.972977
291	-12.287112
292	-16.298332
293	-13.004682
294	-8.950563
295	-13.218371
296	-55.665871
297	-28.905376
298	-33.830978
299	-31.186966
300	-29.294992
301	-12.222122
302	-17.711811
303	-11.796654
304	-7.992494
305	-23.217108
306	-28.209641
307	13.665355
308	7.436536
309	-21.314140
310	-55.230171
311	-28.712133
312	-23.064001
313	-9.004699
314	23.034786
315	1.993160
316	-27.025925
317	-17.687126
318	3.160882
319	-31.916580
320	-22.057390
321	-26.911720
322	-19.116034
323	-48.021458
324	-18.791861
325	-25.135754
326	12.956402
327	-33.815914
328	-16.585707
329	-23.689018
330	-48.084015
331	-28.552174
332	-5.128458
333	-27.875826
334	-4.059395
335	-24.600351
336	-17.953264
337	0.091991
338	-25.139593
339	-24.427862
340	-60.867081
341	-10.088368
342	0.911365
343	-12.049524
344	-17.614645
345	-10.728870
346	-23.025623
347	-7.879349
348	-13.721645
349	-22.610394
350	-20.867401
351	-11.959794
352	-19.842793
353	-34.482227
354	-7.078913
355	-34.617584
356	-23.004154
357	-50.967369
358	2.805922
359	-2.850855
360	-9.563545
361	-25.049297
362	-16.621531
363	10.153980
364	-6.642192
365	11.756049
366	-10.804196
367	-35.005032
368	-34.403694
369	-36.115284
370	-2.535735
371	37.474216
372	-22.719315
373	6.130941
374	-37.941086
375	-36.129288
376	-35.617485
377	-34.178822
378	-14.968434
379	-47.096348
380	-27.900642
381	-41.588768
382	-6.088369
383	-58.503738
384	-31.432096
385	-28.739229
386	-46.960510
387	-23.622103
388	6.530437
389	-30.248602
390	25.179716
391	3.399211
392	-16.252626
393	13.780912
394	-17.998915
395	-3.868944
396	-19.195972
397	-15.078679
398	-21.206034
399	-12.754465
400	-43.176292
401	-44.351864
402	18.274879
403	-3.622278
404	-40.515965
405	-46.212242
406	-14.906318
407	-20.254314
408	-31.339275
409	-10.510411
410	-49.561432
411	-8.505310
412	-40.717384
413	-30.137096
414	-45.980618
415	-33.766071
416	-17.495075
417	-17.704866
418	-49.573143
419	-45.222733
420	-48.171352
421	-22.600332
422	-26.192650
423	-27.146891
424	-29.411678
425	-29.350058
426	-21.952005
427	-36.410194
428	-42.336140
429	-43.600285
430	-57.979923
431	-21.181803
432	-24.548603
433	-28.974571
434	-55.631191
435	-8.043578
436	-25.473000
437	-39.377399
438	-27.493855
439	-22.885159
440	-31.813543
441	-22.227493
442	-38.299637
443	-38.114029
444	28.106586
445	-5.852443
446	-18.808212
447	-13.935378
448	-20.029835
449	-8.628020
450	-11.075730
451	-2.208749
452	11.030274
453	-29.631615
454	-39.873165
455	-24.828588
456	-20.365349
457	-29.528103
458	-42.840622
459	-15.963141
460	-17.950403
461	-22.634361
462	-2.214526
463	-21.707247
464	-16.554031
465	-31.453514
466	-41.267002
467	-15.615847
468	-27.796152
469	-14.391463
470	-19.424660
471	-30.748610
472	-3.534437
473	-16.253874
474	-35.177559
475	-40.704144
476	-38.819950
477	-1.160438
478	-25.591139
479	-17.010870
480	-8.850241
481	-16.458696
482	-23.283913
483	-27.964836
484	-0.126474
485	-26.330561
486	-24.302958
487	-33.301937
488	1.945693
489	-6.932429
490	1.089121
491	-11.573294
492	-26.770163
493	-12.457143
494	-35.274960
495	-32.039959
496	-23.100361
497	-31.440222
498	-35.286160
499	-20.901802
500	2.774786
501	-18.929674
502	34.857292
503	-31.001238
504	-17.785723
505	-40.643707
506	-37.882095
507	-23.940922
508	-40.204094
509	-14.725142
510	-32.646381
511	7.150679
512	-24.099888
513	-19.550474
514	-43.200550
515	48.531326
516	-24.835804
517	-29.607330
518	-30.651686
519	-8.684717
520	-47.561569
521	-28.997425
522	-23.110655
523	-20.310923
524	-23.934793
525	1.491224
526	-26.317125
527	-32.213100
528	-12.165825
529	-35.548649
530	-36.161610
531	-39.470524
532	-43.927734
533	-24.765417
534	-20.781389
535	-37.541283
536	-25.949867
537	-0.992971
538	-18.205616
539	-32.015461
540	-19.285088
541	-31.542122
542	-21.069828
543	-36.947548
544	-28.696917
545	-26.482843
546	-53.141258
547	-23.442112
548	-33.387711
549	-12.846513
550	-43.418758
551	-30.275627
552	-12.280396
553	-28.031204
554	-19.383900
555	-36.360836
556	-30.535561
557	-25.734652
558	-8.221889
559	-30.037792
560	-31.225092
561	-13.034510
562	-23.794575
563	-37.730549
564	-21.565895
565	-18.281254
566	-30.351131
567	9.853754
568	-30.126413
569	-15.592443
570	2.606998
571	-19.813324
572	-21.022627
573	-42.375835
574	-22.834063
575	-14.036332
576	-39.255684
577	-16.308088
578	2.997104
579	-14.618512
580	-48.025578
581	-28.330284
582	-38.693954
583	-16.040581
584	-29.299465
585	-6.145106
586	-29.333368
587	-23.597351
588	-8.484201
589	-26.976061
590	-26.131321
591	-16.272970
592	-38.022366
593	-5.628057
594	-22.794283
595	-45.888489
596	-27.276430
597	-38.142281
598	-25.887833
599	-39.435871
600	-31.226089
601	-40.661304
602	-9.412227
603	0.228052
604	-30.576475
605	-29.462393
606	-19.038931
607	-38.909348
608	-28.001373
609	-30.143909
610	-34.796177
611	-28.533567
612	-26.261765
613	-25.242805
614	-21.919851
615	-11.671792
616	-19.480450
617	-26.614235
618	-19.720121
619	-47.631638
620	-11.473274
621	-5.842563
622	-20.688110
623	-23.438927
624	-56.501961
625	-7.382609
626	-26.303127
627	-21.230686
628	-22.669905
629	-14.267611
630	-33.994160
631	-37.334404
632	-19.586658
633	-33.124012
634	-31.667124
635	-43.203220
636	-5.271844
637	-49.009003
638	-7.844992
639	-18.078630
640	-44.951107
641	-21.106358
642	-17.840660
643	-56.425789
644	-29.011673
645	-52.971130
646	-11.567948
647	-46.204437
648	-20.042435
649	-3.827630
650	-26.474031
651	-10.591391
652	-17.285515
653	-41.122063
654	-30.018196
655	-28.679537
656	-23.712370
657	-15.958997
658	-31.605591
659	-25.659678
660	-14.361825
661	-11.045274
662	-7.494116
663	-9.760126
664	-31.900415
665	-15.917768
666	-35.802788
667	-13.857635
668	-9.794392
669	-49.372952
670	-21.653181
671	12.280337
672	-14.999794
673	4.393632
674	-11.422707
675	22.587574
676	1.228072
677	26.930550
678	-20.056377
679	-11.782896
680	-11.264022
681	5.490467
682	-24.714146
683	-102.926010
684	-49.626884
685	-20.879538
686	-95.107933
687	-85.362747
688	-103.071129
689	-63.151581
690	-71.891205
691	-93.200233
692	-84.554344
693	-92.423073
694	-37.128773
695	-24.924858
696	-27.702534
697	-5.481602
698	-39.097736
699	-8.256671
700	-8.435550
701	1.968907
702	-9.472943
703	-9.313078
704	-12.494160
705	-15.174205
706	18.266439
707	-4.869318
708	-13.265355
709	-38.368195
710	-26.289057
711	4.617572
712	-27.745268
713	-23.132669
714	-22.265541
715	-39.354736
716	-18.964565
717	-2.020867
718	8.008073
719	-38.660328
720	13.488486
721	3.623692
722	-20.073729
723	-12.421272
724	-18.129894
725	-26.345112
726	-29.647932
727	16.382376
728	-6.334801
729	-27.028736
730	6.937822
731	-3.688653
732	-22.302990
733	-1.233392
734	-4.222103
735	-25.938536
736	-7.416134
737	-23.672798
738	-35.585918
739	-20.885015
740	-8.484299
741	-7.864103
742	-31.028099
743	-22.333536
744	-12.220380
745	-39.908691
746	-31.773235
747	7.630587
748	-24.616142
749	-11.231766
750	-13.598295
751	-6.964755
752	-8.565877
753	-7.220063
754	1.279934
755	-30.106833
756	-23.817152
757	3.692910
758	-3.329686
759	16.890152
760	-8.004614
761	-17.800859
762	-45.297531
763	-7.733617
764	-18.630909
765	-42.995407
766	-16.478514
767	-59.413151
768	-6.205410
769	-0.665977
770	2.575119
771	-7.741147
772	-19.124311
773	-41.861931
774	-20.174849
775	-24.956547
776	-14.961673
777	-6.239409
778	-20.707443
779	-51.941685
780	-18.094809
781	-20.727318
782	8.453218
783	-21.422255
784	-32.057987
785	-16.188593
786	-10.031017
787	4.943868
788	17.714060
789	-34.911758
790	-21.579733
791	-27.119167
792	-12.665661
793	-19.508883
794	-34.036854
795	-25.326324
796	-56.427975
797	-23.301678
798	-13.755998
799	-23.046326
800	-3.038025
801	-11.042077
802	-5.783448
803	-14.856657
804	-3.901175
805	11.521571
806	-17.194801
807	-18.480852
808	-39.909866
809	-36.762711
810	-34.472515
811	-34.415977
812	-25.624752
813	-18.706511
814	-23.005384
815	-23.535965
816	-15.944353
817	-29.936176
818	-37.833210
819	-12.352139
820	-25.736372
821	11.024276
822	42.287697
823	-20.575186
824	-2.842620
825	-1.893458
826	-16.357330
827	-13.201947
828	-17.750801
829	-16.710205
830	-4.295029
831	-17.003632
832	-42.512585
833	-16.196085
834	-41.075733
835	-10.481730
836	-12.976672
837	-14.959910
838	-11.503141
839	-4.552971
840	-11.504847
841	-8.108867
842	-27.063141
843	-10.417413
844	-10.092886
845	-25.251034
846	2.601223
847	-2.386625
848	12.345798
849	-23.183840
850	-31.165979
851	-11.590137
852	10.414260
853	-39.132229
854	-11.593569
855	-29.500154
856	-12.677895
857	-20.186121
858	-51.925003
859	-20.610931
860	-53.065430
861	-8.587148
862	-40.746346
863	-21.304729
864	-23.664104
865	-66.225990
866	-43.946213
867	-57.565300
868	-84.121719
869	-46.491234
870	-84.982498
871	-43.190285
872	-94.112259
873	-82.585632
874	-44.451488
875	-61.867535
876	-95.963829
877	-74.791107
878	-70.032555
879	-85.839882
880	-96.161774
881	-79.622734
882	-71.972794
883	-100.542702
884	-91.859230
885	-94.351189
886	-63.519066
887	-62.003838
888	-64.126213
889	-72.930283
890	-64.661377
891	-120.815842
892	-120.377396
893	-122.052994
894	-125.693199
895	-119.478317
896	-48.984531
897	-74.983177
898	-42.990463
899	-98.300026
900	-82.437851
901	-56.513153
902	-85.313194
903	-40.278938
904	-67.059303
905	-24.971928
906	-34.957413
907	-47.437851
908	-66.001373
909	-69.301338
910	-66.613152
911	-15.923000
912	-13.678316
913	-20.097317
914	-29.879328
915	-99.524727
916	-91.098206
917	-15.753072
918	-45.995506
919	-50.842541
920	-64.229912
921	-64.882065
922	-69.066292
923	-41.172470
924	-42.061775
925	-26.187946
926	-72.611183
927	-55.557438
928	-83.041786
929	-27.435284
930	-34.678444
931	-79.647575
932	-35.450539
933	-31.166372
934	-18.005524
935	-66.222549
936	-57.326725
937	-52.455208
938	-53.550121
939	-101.278648
940	-51.891457
941	-32.823086
942	-58.154961
943	-37.478485
944	-29.079994
945	-50.567680
946	-51.168690
947	-17.195734
948	-62.162804
949	-53.584660
950	-64.073242
951	-85.503929
952	-38.434563
953	-31.312616
954	-27.724865
955	4.550813
956	-34.024910
957	-120.448120
958	-47.022327
959	-35.178638
960	16.265663
961	-132.344604
962	-108.716904
963	-146.431412
964	-111.728172
965	-120.461929
966	134.568680
967	-98.073006
968	-44.679012
969	-20.371920
970	-2.084383
971	-73.993202
972	-31.387926
973	-88.259407
974	-100.802696
975	-56.778393
976	-30.036003
977	-9.113867
978	-43.834583
979	-96.615570
980	-48.011097
981	-45.429070
982	-127.558060
983	-84.320518
984	-57.593132
985	-41.886711
986	-100.133476
987	-100.984863
988	-91.571526
989	-78.506256
990	-55.102196
991	-47.666786
992	-117.011368
993	-53.200436
994	-105.163719
995	-50.021542
996	-10.851672
997	-100.820595
998	-30.776348
999	-10.713105
1000	-97.349365
1001	-80.049492
