# Supplementary material for: Short-wavelength-sensitive 2 (Sws2) visual photopigment models combined with atomistic molecular simulations to predict spectral peaks of absorbance
Source: PLoS Comput Biol. 2020 Oct 21;16(10):e1008212. doi: 10.1371/journal.pcbi.1008212 (PMC7605715; doi:10.1371/journal.pcbi.1008212)
Supplement: S1 File — (ZIP) [file pcbi.1008212.s007.zip › S1_File/D-rerio-SWS2-Angles/Torsion14.dat]

0	72.210114
1	51.327831
2	55.750076
3	53.631912
4	53.820145
5	68.241249
6	35.176266
7	83.657631
8	63.946903
9	74.800507
10	63.263432
11	48.363758
12	58.350872
13	21.907934
14	44.247177
15	52.563007
16	51.103256
17	51.468796
18	42.512627
19	46.043777
20	51.687958
21	52.590904
22	79.727737
23	71.558548
24	68.526619
25	48.839931
26	56.866108
27	57.270332
28	45.885994
29	55.441174
30	56.218208
31	46.838711
32	67.597374
33	57.028603
34	52.415195
35	63.504566
36	47.724751
37	60.220173
38	65.603981
39	66.401421
40	65.625931
41	76.281128
42	78.514526
43	83.899200
44	62.307816
45	71.648300
46	43.656559
47	51.437855
48	46.659729
49	44.885254
50	71.546356
51	71.287193
52	72.603920
53	71.430679
54	75.132881
55	75.104301
56	64.887413
57	74.045197
58	69.323013
59	54.118866
60	66.868141
61	91.996925
62	79.037956
63	66.569595
64	61.192307
65	62.121296
66	70.687126
67	70.682358
68	48.081440
69	61.682919
70	62.857056
71	70.062057
72	88.444946
73	68.272079
74	66.065407
75	54.087044
76	49.773472
77	40.949432
78	52.819508
79	75.415154
80	55.750397
81	36.717587
82	49.876625
83	80.653786
84	79.512558
85	69.791031
86	54.161396
87	74.356407
88	46.617123
89	76.439423
90	81.538017
91	73.831444
92	54.581223
93	31.584892
94	62.782589
95	76.653252
96	59.871281
97	80.085915
98	72.412163
99	76.393585
100	78.919792
101	73.312500
102	75.603325
103	56.806271
104	75.594788
105	55.717117
106	70.225365
107	76.714813
108	58.721081
109	70.179695
110	75.732559
111	56.992298
112	80.139435
113	71.904556
114	71.322609
115	87.782196
116	58.891598
117	47.760136
118	84.422562
119	62.945351
120	78.361137
121	77.404900
122	57.761257
123	38.385410
124	66.876266
125	70.650032
126	50.480347
127	56.471222
128	58.616261
129	53.010063
130	46.034248
131	91.276978
132	53.281479
133	61.508148
134	57.635479
135	65.791389
136	56.294907
137	48.637188
138	44.387676
139	58.571964
140	52.294701
141	72.706863
142	73.909737
143	69.743408
144	71.928024
145	57.394249
146	52.564178
147	43.856655
148	70.029602
149	82.107040
150	74.223480
151	84.144112
152	87.657654
153	66.576996
154	79.315506
155	61.668350
156	68.639206
157	83.519485
158	72.400757
159	72.567940
160	60.994934
161	57.364307
162	86.548508
163	47.580437
164	54.682842
165	59.474922
166	43.664402
167	70.166580
168	77.403030
169	58.842789
170	67.302895
171	52.235168
172	83.644035
173	64.403191
174	65.330017
175	60.690083
176	80.433678
177	65.311745
178	38.725979
179	76.945381
180	74.281876
181	83.214508
182	65.180733
183	70.405060
184	73.687927
185	55.328442
186	50.701897
187	37.506874
188	60.902592
189	80.977821
190	71.715553
191	75.452515
192	74.941193
193	44.586853
194	54.560535
195	80.000580
196	80.791924
197	62.464081
198	60.438904
199	78.963577
200	51.125858
201	70.956169
202	76.412460
203	73.996010
204	63.184532
205	76.623161
206	77.839081
207	73.294395
208	74.651367
209	70.065125
210	74.675369
211	84.145302
212	71.452881
213	69.913300
214	71.184860
215	64.772758
216	79.418335
217	82.220825
218	72.143509
219	63.265125
220	47.028481
221	51.823769
222	57.971420
223	76.152367
224	65.122711
225	58.195549
226	77.551620
227	74.930893
228	73.222992
229	77.675369
230	67.530716
231	75.408180
232	72.246353
233	74.355324
234	61.200211
235	79.055862
236	73.332039
237	72.868469
238	67.677475
239	64.577148
240	79.949158
241	69.413071
242	51.641514
243	77.391159
244	42.228146
245	55.313038
246	81.854942
247	84.252922
248	72.819542
249	80.843292
250	71.246460
251	91.312622
252	74.602463
253	77.170219
254	74.542053
255	77.510170
256	69.713348
257	60.583111
258	87.206284
259	73.576645
260	70.946274
261	79.721458
262	52.985268
263	65.945778
264	67.240891
265	84.099930
266	75.023697
267	58.645111
268	74.197960
269	75.693146
270	75.635994
271	75.548065
272	81.178627
273	79.535629
274	64.597214
275	72.514412
276	67.994057
277	70.687660
278	49.751617
279	74.898201
280	83.169395
281	69.525642
282	68.873360
283	73.643295
284	73.225029
285	71.229431
286	70.842224
287	67.794647
288	68.595955
289	58.831631
290	68.882553
291	81.058868
292	74.355766
293	75.416443
294	77.041946
295	76.358475
296	71.513054
297	77.739632
298	84.213654
299	76.785683
300	67.306496
301	81.712463
302	85.814598
303	85.965981
304	57.946701
305	49.119293
306	67.938240
307	49.708652
308	35.120762
309	85.555534
310	82.801559
311	74.135277
312	72.346275
313	71.497482
314	60.830246
315	53.569817
316	61.467319
317	68.754089
318	85.864128
319	68.795357
320	57.091000
321	80.568192
322	78.240234
323	74.232674
324	74.609070
325	70.603310
326	76.944023
327	75.922684
328	66.592308
329	70.476982
330	76.882973
331	65.810890
332	67.586784
333	64.196426
334	68.798431
335	75.486549
336	67.866196
337	87.809433
338	81.249489
339	83.552414
340	69.819580
341	80.114128
342	84.845093
343	80.623779
344	67.908882
345	62.004539
346	68.243187
347	88.740494
348	58.837879
349	73.417343
350	79.620453
351	73.341759
352	72.446693
353	73.201973
354	91.929024
355	70.540741
356	64.071678
357	67.899895
358	74.967316
359	67.396568
360	43.176086
361	72.945511
362	78.197289
363	77.528244
364	57.068760
365	79.894257
366	73.032402
367	71.339417
368	72.079849
369	70.481163
370	68.356689
371	85.948959
372	70.215500
373	70.143646
374	65.535347
375	61.582005
376	76.917290
377	95.051231
378	76.127129
379	69.608574
380	70.259506
381	75.405243
382	45.794304
383	78.591011
384	60.633091
385	82.726440
386	71.375519
387	78.811348
388	76.969154
389	81.215446
390	38.210312
391	45.568264
392	61.721928
393	70.262489
394	64.680901
395	83.668724
396	80.740906
397	70.880188
398	74.388176
399	83.407143
400	52.817692
401	68.520493
402	37.393795
403	55.470104
404	83.226379
405	57.413670
406	83.410851
407	74.410446
408	51.664593
409	76.442329
410	78.293045
411	71.639496
412	63.401730
413	72.183044
414	71.972786
415	77.222115
416	78.646370
417	69.430092
418	70.774490
419	73.508492
420	83.887207
421	64.671196
422	77.193642
423	74.881279
424	87.625381
425	74.364670
426	69.128220
427	80.856865
428	73.621140
429	75.541077
430	64.546127
431	60.526043
432	56.509209
433	51.918251
434	68.470329
435	67.081978
436	74.892296
437	74.432823
438	67.408585
439	72.815117
440	69.606987
441	74.876152
442	78.549255
443	73.555443
444	51.132019
445	57.960300
446	38.584755
447	65.926186
448	68.479271
449	61.681881
450	67.414322
451	77.364082
452	53.719425
453	80.189751
454	67.859673
455	84.826958
456	75.652351
457	69.557404
458	73.659111
459	69.315178
460	59.208183
461	84.915459
462	76.593895
463	82.255013
464	52.988796
465	63.433998
466	71.737938
467	50.963387
468	68.939476
469	79.136963
470	70.155380
471	64.962471
472	73.023911
473	79.639145
474	71.112495
475	59.919117
476	62.510590
477	79.133072
478	63.547779
479	73.099281
480	72.238861
481	72.306122
482	74.283943
483	68.230179
484	73.832451
485	84.642441
486	72.496063
487	71.751015
488	62.107903
489	92.534660
490	74.459076
491	68.488426
492	63.326771
493	78.672005
494	72.110825
495	83.665123
496	63.068855
497	82.637550
498	70.419304
499	66.423355
500	66.381775
501	77.053635
502	51.412903
503	69.454231
504	69.686653
505	81.531609
506	69.870232
507	53.410580
508	72.711510
509	73.051804
510	74.680275
511	66.359772
512	70.133263
513	73.770393
514	61.180397
515	36.841259
516	66.529457
517	75.311546
518	65.893982
519	67.123909
520	79.568962
521	72.622307
522	62.847713
523	71.497383
524	66.567665
525	69.806801
526	75.940208
527	59.596863
528	73.091431
529	70.814072
530	65.012367
531	66.011139
532	74.239708
533	87.649620
534	72.729713
535	77.241112
536	69.021683
537	78.876801
538	75.450279
539	86.229614
540	58.502026
541	84.816803
542	81.273705
543	73.393143
544	86.983963
545	60.189579
546	79.565262
547	67.013672
548	75.707588
549	58.907211
550	78.053658
551	81.954193
552	90.601288
553	80.031403
554	70.545555
555	78.419250
556	83.742073
557	71.814850
558	76.378128
559	74.371040
560	76.064178
561	74.615082
562	89.838120
563	68.132233
564	73.918861
565	62.138351
566	66.592964
567	78.462456
568	73.509224
569	74.501900
570	57.857624
571	75.049751
572	91.286743
573	70.686981
574	75.159752
575	65.158432
576	72.759834
577	59.719978
578	80.168358
579	75.991699
580	70.254547
581	75.292397
582	72.977425
583	82.625343
584	70.092278
585	81.171860
586	73.592796
587	72.839729
588	68.154716
589	78.654739
590	64.238647
591	59.216164
592	83.153389
593	76.546730
594	66.459000
595	66.294922
596	68.188385
597	78.819183
598	67.252777
599	79.343491
600	67.492470
601	77.640480
602	66.834282
603	51.307415
604	65.624809
605	69.058884
606	85.140617
607	71.096573
608	77.657997
609	77.295891
610	82.425163
611	78.953621
612	83.225136
613	71.228172
614	70.343178
615	73.061043
616	79.693237
617	70.690247
618	82.661346
619	79.671913
620	76.745552
621	73.560844
622	86.407074
623	78.633400
624	66.682350
625	66.590614
626	81.460014
627	70.989090
628	71.097046
629	43.293900
630	68.051323
631	73.568161
632	88.738480
633	78.617447
634	66.650208
635	76.403366
636	67.036163
637	63.174564
638	75.759491
639	68.699074
640	68.162407
641	80.619453
642	76.600792
643	78.352432
644	67.079071
645	70.347137
646	80.324791
647	75.509644
648	80.385231
649	70.748283
650	74.893578
651	52.937222
652	65.743095
653	78.297279
654	75.751625
655	68.822845
656	73.482315
657	67.312408
658	70.627098
659	74.361542
660	78.611763
661	69.028442
662	73.210205
663	75.558121
664	73.839005
665	83.057632
666	77.506180
667	56.677170
668	87.340279
669	70.227180
670	52.515072
671	49.027298
672	54.204876
673	69.889030
674	61.745361
675	44.648186
676	52.077293
677	54.802876
678	80.430611
679	79.794487
680	34.285694
681	50.762440
682	79.739395
683	64.050385
684	57.405090
685	72.483093
686	65.435265
687	74.353836
688	75.630310
689	64.485031
690	82.979935
691	69.763657
692	73.545540
693	66.559975
694	75.253426
695	75.304718
696	72.809402
697	77.148918
698	68.666939
699	73.495369
700	74.132126
701	36.331158
702	43.344868
703	52.951168
704	55.401821
705	67.744186
706	60.869205
707	86.940689
708	76.242378
709	59.141392
710	81.709106
711	68.196861
712	77.836739
713	70.983017
714	62.844570
715	77.640030
716	71.343414
717	55.204285
718	56.417210
719	64.912422
720	47.214436
721	46.089630
722	69.176613
723	75.597679
724	59.798702
725	73.858063
726	66.963936
727	49.335312
728	72.754227
729	67.080833
730	73.350006
731	69.401985
732	76.543671
733	67.879570
734	36.393074
735	79.150497
736	68.969284
737	72.961639
738	82.805611
739	79.180687
740	92.083618
741	69.426140
742	77.437172
743	65.055367
744	65.507698
745	78.920830
746	82.249130
747	62.921581
748	73.315948
749	66.878685
750	62.679909
751	67.387360
752	54.773628
753	35.410126
754	56.639591
755	60.955738
756	73.657211
757	51.319790
758	51.640446
759	59.275723
760	72.530205
761	69.163612
762	71.300995
763	71.908363
764	66.987114
765	74.149643
766	59.869106
767	67.709801
768	72.752510
769	61.367004
770	63.711884
771	54.373226
772	71.609322
773	69.266075
774	59.423542
775	54.621849
776	54.606632
777	63.950584
778	69.453094
779	61.265724
780	56.291851
781	78.181389
782	54.883240
783	66.268661
784	61.565475
785	50.801033
786	74.223053
787	40.458942
788	47.147537
789	53.589401
790	73.131882
791	50.336861
792	54.446430
793	54.607609
794	70.878548
795	73.308228
796	61.408981
797	61.652142
798	79.895798
799	74.032333
800	74.498749
801	74.169807
802	63.676094
803	54.145969
804	76.613815
805	49.466610
806	63.342205
807	69.901131
808	65.199165
809	71.036171
810	78.425446
811	57.205395
812	44.147141
813	64.242805
814	67.542923
815	70.118889
816	81.242729
817	90.563179
818	75.084969
819	58.251690
820	65.344063
821	78.494827
822	51.205296
823	45.409718
824	57.153519
825	37.577984
826	70.909645
827	70.167702
828	72.194527
829	78.649284
830	82.751572
831	64.158470
832	75.374985
833	71.464386
834	78.395447
835	73.426018
836	75.876656
837	76.547676
838	74.801674
839	48.302380
840	69.162819
841	82.037186
842	72.635345
843	76.911545
844	78.797607
845	49.446629
846	80.513863
847	49.883881
848	45.753021
849	38.620251
850	62.399319
851	56.528496
852	74.852570
853	62.152046
854	79.398506
855	75.530952
856	82.123489
857	68.130135
858	72.684883
859	75.504791
860	69.207611
861	62.307446
862	57.123558
863	72.427032
864	70.288750
865	75.128006
866	63.580059
867	58.389572
868	63.080288
869	64.909180
870	48.147903
871	65.404755
872	73.172195
873	77.813004
874	64.959305
875	61.917286
876	77.680275
877	66.963791
878	71.402588
879	66.926117
880	56.783173
881	63.502018
882	65.980072
883	65.983116
884	64.933418
885	71.370438
886	58.964867
887	64.151329
888	75.573051
889	69.282494
890	68.337074
891	79.752846
892	29.912294
893	41.239738
894	52.751526
895	39.028355
896	73.142982
897	61.644356
898	70.833450
899	72.965332
900	76.072685
901	69.635223
902	70.673904
903	89.707405
904	73.461357
905	88.061836
906	70.254616
907	77.653183
908	47.985687
909	61.446651
910	60.721767
911	61.358238
912	74.278389
913	62.904030
914	73.777725
915	58.237083
916	75.126160
917	66.778465
918	76.780693
919	73.345627
920	81.317070
921	68.958565
922	76.243828
923	82.763016
924	91.443886
925	79.274422
926	62.365372
927	67.804962
928	57.914192
929	48.261230
930	41.855629
931	73.615540
932	73.232063
933	67.565361
934	34.849674
935	60.410400
936	68.245071
937	64.554771
938	73.805008
939	60.593388
940	84.215439
941	70.785126
942	49.550243
943	72.207405
944	77.741974
945	67.256897
946	80.703941
947	82.260468
948	61.488956
949	71.870575
950	58.479244
951	59.177128
952	33.318390
953	74.006943
954	65.065498
955	59.588505
956	70.395973
957	72.424301
958	68.678764
959	48.702709
960	43.213047
961	55.127300
962	55.735497
963	65.876183
964	77.956886
965	44.334114
966	81.557693
967	58.754139
968	64.655663
969	73.605644
970	40.881809
971	74.672058
972	38.751675
973	59.083450
974	51.069675
975	50.491219
976	84.244461
977	48.396130
978	48.046600
979	64.618790
980	75.803757
981	82.278908
982	73.412125
983	75.594269
984	72.493484
985	67.319168
986	63.591358
987	66.250877
988	69.246910
989	82.518074
990	47.958824
991	62.636646
992	70.520866
993	61.209309
994	68.732689
995	75.839447
996	86.916306
997	73.932213
998	78.396996
999	87.518349
1000	90.277267
1001	65.937508
