# Supplementary material for: Short-wavelength-sensitive 2 (Sws2) visual photopigment models combined with atomistic molecular simulations to predict spectral peaks of absorbance
Source: PLoS Comput Biol. 2020 Oct 21;16(10):e1008212. doi: 10.1371/journal.pcbi.1008212 (PMC7605715; doi:10.1371/journal.pcbi.1008212)
Supplement: S1 File — (ZIP) [file pcbi.1008212.s007.zip › S1_File/D-rerio-SWS2-Angles/Angle2.dat]

0	67.817291
1	72.390190
2	72.899590
3	66.417915
4	68.398911
5	70.211845
6	70.914452
7	67.672119
8	67.585953
9	69.574570
10	69.625076
11	63.786297
12	70.437920
13	69.406967
14	71.473755
15	64.947922
16	72.456322
17	63.944778
18	70.500237
19	73.835632
20	72.432686
21	73.585358
22	67.618401
23	74.095581
24	68.553040
25	65.590073
26	67.231354
27	68.722885
28	70.006340
29	63.891243
30	66.538307
31	66.361885
32	62.468002
33	65.788261
34	66.990364
35	67.720535
36	61.173962
37	66.517250
38	64.175980
39	65.524628
40	64.218536
41	64.938263
42	65.654655
43	65.023651
44	68.518250
45	67.859474
46	65.251656
47	65.165726
48	63.599083
49	64.184334
50	68.807495
51	63.580048
52	68.833374
53	66.628548
54	66.865341
55	65.153214
56	65.779037
57	67.502144
58	64.381401
59	64.360359
60	60.568733
61	67.107582
62	68.225769
63	64.616928
64	66.476265
65	67.594978
66	71.658676
67	61.253048
68	66.062241
69	72.184219
70	67.565269
71	68.637413
72	65.594025
73	67.881950
74	68.400574
75	65.972565
76	70.901566
77	67.763962
78	67.690781
79	64.754982
80	68.386604
81	66.364441
82	69.521004
83	82.007912
84	63.444084
85	65.348549
86	72.538269
87	66.995651
88	66.689796
89	80.805511
90	66.215172
91	68.474907
92	67.142250
93	72.576790
94	72.989288
95	86.751007
96	83.634628
97	85.929169
98	81.567619
99	76.129486
100	76.284157
101	76.830376
102	73.711784
103	67.583549
104	78.654076
105	70.608948
106	69.832687
107	87.744621
108	70.630226
109	86.135422
110	82.045494
111	66.283707
112	81.053970
113	81.405716
114	81.992348
115	65.739784
116	68.978821
117	66.576668
118	70.198860
119	73.832497
120	76.163872
121	83.287468
122	73.444527
123	82.740402
124	81.863274
125	67.378174
126	72.839027
127	69.946617
128	67.627434
129	68.847084
130	70.949402
131	67.642349
132	69.440704
133	69.917198
134	76.254631
135	76.272148
136	71.284882
137	73.428146
138	72.965576
139	69.886864
140	66.943840
141	66.325912
142	65.488228
143	83.649223
144	92.091209
145	91.163307
146	92.733345
147	90.954330
148	87.404236
149	86.895676
150	87.390488
151	93.877251
152	87.946274
153	81.344521
154	85.149857
155	92.124802
156	83.339775
157	91.129860
158	87.584129
159	94.322556
160	93.754723
161	67.525688
162	69.086914
163	69.434769
164	70.426460
165	71.326698
166	69.063080
167	70.947067
168	63.471066
169	90.644310
170	88.400536
171	74.867172
172	83.816513
173	75.948067
174	66.646156
175	70.807030
176	69.058723
177	71.595512
178	69.635712
179	67.654984
180	68.133614
181	65.421898
182	66.126587
183	66.431328
184	61.981045
185	69.368629
186	70.879059
187	65.189407
188	68.346146
189	69.585037
190	66.883629
191	65.787704
192	76.954369
193	70.164803
194	67.148453
195	71.192230
196	71.298927
197	65.170547
198	64.305412
199	68.924789
200	69.758896
201	65.065117
202	69.367714
203	64.622765
204	66.451447
205	62.327023
206	64.009583
207	56.376320
208	66.402657
209	67.804504
210	65.551018
211	68.049278
212	61.999233
213	62.251163
214	67.450241
215	63.484268
216	62.402596
217	65.004112
218	63.355900
219	63.670849
220	65.440552
221	61.857937
222	60.180004
223	61.991699
224	61.908062
225	67.996628
226	63.365932
227	63.489731
228	66.045151
229	70.034752
230	69.444511
231	62.912868
232	62.824116
233	62.516266
234	63.313156
235	62.927025
236	63.474644
237	56.670712
238	61.615696
239	64.010429
240	59.736526
241	60.498859
242	66.659752
243	62.057472
244	62.550915
245	63.386692
246	60.276196
247	61.177883
248	63.323360
249	58.162407
250	67.923164
251	67.406471
252	62.121090
253	63.160347
254	59.068794
255	65.648987
256	62.079903
257	67.823166
258	61.232353
259	61.979568
260	64.457733
261	57.885628
262	66.600723
263	67.262321
264	65.619011
265	60.253574
266	59.400597
267	64.178505
268	65.392677
269	63.075542
270	62.825687
271	67.603264
272	66.897911
273	67.014824
274	63.475136
275	62.689526
276	62.256138
277	64.631599
278	61.183086
279	60.232201
280	62.384830
281	61.178974
282	62.887432
283	66.383827
284	67.194450
285	66.274490
286	62.481949
287	69.353973
288	64.316139
289	67.662155
290	61.921383
291	62.420593
292	58.964825
293	63.826748
294	61.900188
295	64.845474
296	60.200817
297	66.554192
298	60.626541
299	61.073387
300	61.367298
301	61.484653
302	69.396675
303	66.243172
304	65.104927
305	61.969849
306	63.852982
307	60.399807
308	61.035007
309	60.768398
310	66.384659
311	66.338005
312	63.515896
313	63.913559
314	64.081459
315	64.702896
316	67.173325
317	62.698158
318	64.771683
319	66.468414
320	67.538528
321	65.503593
322	66.129883
323	67.471893
324	67.441208
325	60.482502
326	63.405392
327	65.777458
328	59.960815
329	65.168686
330	62.211323
331	59.826214
332	64.807648
333	59.102318
334	60.517094
335	63.989059
336	61.867336
337	59.464752
338	64.339485
339	62.859013
340	68.149544
341	61.414165
342	65.226112
343	64.873260
344	64.181046
345	67.715843
346	62.926006
347	62.132259
348	65.579605
349	62.659180
350	63.372189
351	68.598778
352	66.505135
353	64.969765
354	61.496925
355	66.838905
356	62.882870
357	67.569504
358	64.309723
359	62.394981
360	64.365189
361	64.250969
362	61.521816
363	64.148735
364	61.825649
365	62.798843
366	63.621712
367	65.631805
368	66.587135
369	60.452679
370	64.602280
371	63.176022
372	61.038895
373	63.895607
374	59.478237
375	63.969170
376	64.279060
377	63.217133
378	64.251793
379	66.258850
380	62.553463
381	63.235847
382	60.909187
383	69.904205
384	65.083580
385	68.216064
386	65.465508
387	64.431541
388	65.187950
389	61.417976
390	67.914169
391	66.739281
392	65.862946
393	67.250771
394	67.434441
395	65.459518
396	62.354607
397	64.959229
398	64.421150
399	68.773560
400	66.640038
401	69.816376
402	65.798134
403	64.124641
404	69.420433
405	63.490921
406	61.995934
407	67.455299
408	62.334034
409	63.956001
410	64.297806
411	62.890240
412	61.914532
413	65.072868
414	65.408859
415	65.239868
416	64.189934
417	66.496826
418	61.660484
419	67.490669
420	67.421135
421	65.822334
422	64.559837
423	63.877380
424	67.556595
425	65.331039
426	63.653233
427	66.254997
428	67.973419
429	64.565559
430	66.342163
431	65.441452
432	66.093315
433	60.738216
434	64.799156
435	62.185589
436	62.223900
437	68.422493
438	66.128815
439	62.871735
440	65.011269
441	62.801468
442	71.690201
443	66.957848
444	67.330132
445	67.200195
446	67.624107
447	62.099125
448	67.172455
449	67.631996
450	68.118050
451	66.198990
452	63.173042
453	63.373379
454	67.673843
455	64.209877
456	64.006638
457	65.148201
458	64.255203
459	63.011364
460	63.561050
461	66.526581
462	61.933636
463	65.717041
464	67.789169
465	67.140663
466	64.401314
467	67.168777
468	60.093330
469	66.582962
470	67.191246
471	63.116817
472	64.353455
473	61.941402
474	65.588524
475	64.171356
476	66.108719
477	62.448441
478	66.212143
479	65.318497
480	63.453491
481	66.687172
482	65.916794
483	60.896648
484	60.874763
485	62.105915
486	66.973419
487	65.624596
488	63.396320
489	64.450905
490	64.607002
491	63.110081
492	66.091949
493	64.240898
494	63.226593
495	62.676357
496	67.610771
497	62.962898
498	63.995541
499	66.748466
500	66.903244
501	66.071953
502	65.119087
503	66.040443
504	65.538040
505	67.616821
506	62.673912
507	66.466270
508	66.412025
509	58.535069
510	58.728924
511	61.260078
512	62.008343
513	63.917793
514	62.229610
515	63.345539
516	66.612274
517	64.510101
518	59.805504
519	62.579689
520	67.549103
521	66.930229
522	62.032078
523	66.320396
524	66.787048
525	63.540112
526	64.931000
527	63.679241
528	58.542664
529	61.672901
530	64.496445
531	67.779099
532	62.181389
533	68.823471
534	65.946404
535	61.761028
536	65.729828
537	66.621033
538	61.895790
539	65.828697
540	62.714554
541	62.077679
542	63.428944
543	64.808693
544	63.360355
545	66.880112
546	66.746315
547	61.466068
548	69.359497
549	65.975349
550	64.286537
551	62.032078
552	64.910782
553	61.598923
554	65.311111
555	62.620766
556	61.295513
557	63.760357
558	57.692825
559	64.516289
560	65.600403
561	66.312241
562	62.654987
563	62.449356
564	60.697994
565	62.553802
566	67.275238
567	64.996902
568	64.175278
569	67.508018
570	64.271004
571	60.113976
572	67.614250
573	62.045570
574	66.352730
575	63.751278
576	59.826107
577	65.828972
578	62.394283
579	67.689667
580	66.198143
581	61.256798
582	64.682396
583	65.487617
584	63.136173
585	62.810169
586	62.242634
587	62.987938
588	59.445808
589	65.544113
590	64.046280
591	63.705593
592	70.080284
593	68.824463
594	65.026245
595	67.695099
596	69.155014
597	65.326447
598	63.410992
599	66.983109
600	64.973389
601	63.876892
602	61.388519
603	59.082214
604	60.518822
605	62.542587
606	64.211441
607	64.876396
608	57.684151
609	66.017021
610	69.242188
611	66.647881
612	62.102116
613	60.540524
614	63.276466
615	62.052639
616	63.929916
617	58.598118
618	63.883076
619	67.076103
620	65.241020
621	64.148964
622	62.778538
623	64.537979
624	69.063766
625	61.424294
626	62.514091
627	62.801964
628	69.583794
629	59.520386
630	64.833839
631	66.439117
632	64.068764
633	58.073471
634	65.275185
635	64.390480
636	56.637661
637	66.324196
638	66.623245
639	60.381481
640	65.288544
641	62.588131
642	64.467926
643	62.448387
644	65.894089
645	66.144958
646	63.807320
647	63.268597
648	62.791084
649	62.265705
650	68.952538
651	64.985680
652	62.511940
653	64.020973
654	67.332809
655	66.521729
656	66.786156
657	62.885612
658	64.717140
659	61.885784
660	70.004135
661	67.123367
662	62.899376
663	65.387192
664	63.983505
665	66.098198
666	69.042297
667	60.829399
668	66.959793
669	65.860588
670	67.324974
671	66.330467
672	60.459873
673	65.733986
674	61.714291
675	66.196587
676	69.271133
677	66.880409
678	63.833412
679	63.496124
680	62.471745
681	63.741203
682	61.549862
683	91.325142
684	85.911415
685	70.365578
686	86.577202
687	85.829971
688	86.526314
689	92.670357
690	82.955940
691	84.675797
692	86.903908
693	90.681000
694	64.221138
695	68.253807
696	66.635612
697	60.063877
698	66.159294
699	66.697174
700	69.610413
701	66.682312
702	62.227097
703	65.832466
704	66.120338
705	65.207405
706	65.775909
707	66.481323
708	66.456192
709	65.487282
710	61.098763
711	69.153824
712	60.064575
713	64.108353
714	69.065155
715	65.862259
716	65.996841
717	65.361259
718	65.918404
719	72.183189
720	64.484108
721	60.441143
722	64.753151
723	65.091270
724	65.846016
725	63.864628
726	66.068199
727	68.841415
728	64.797096
729	63.624954
730	63.590519
731	60.737095
732	60.632183
733	64.624855
734	63.274540
735	60.888145
736	62.307556
737	60.847595
738	63.566891
739	68.342674
740	75.285042
741	71.893311
742	72.609161
743	72.289291
744	71.586517
745	70.305176
746	69.496750
747	71.330269
748	71.578064
749	71.366852
750	68.394066
751	72.029892
752	65.117928
753	68.715668
754	67.455750
755	66.079796
756	68.685272
757	69.322098
758	63.985302
759	64.938194
760	65.200867
761	63.480305
762	65.415024
763	68.028297
764	64.279655
765	66.140182
766	63.202705
767	68.156464
768	67.069199
769	63.236248
770	63.482090
771	69.939003
772	64.540245
773	67.014313
774	63.040386
775	61.740791
776	62.918339
777	69.697044
778	64.273193
779	67.254356
780	68.404488
781	63.064621
782	65.348549
783	67.403679
784	68.472412
785	68.047432
786	64.064171
787	69.172707
788	58.782261
789	65.705734
790	66.766220
791	62.362667
792	62.556343
793	69.104729
794	67.914749
795	63.491562
796	70.207870
797	64.991714
798	62.638485
799	64.543442
800	58.399525
801	66.078171
802	63.593750
803	64.384079
804	61.655033
805	64.699219
806	65.233841
807	64.672127
808	64.246193
809	60.905910
810	67.968605
811	71.251343
812	64.315727
813	66.119583
814	67.832222
815	62.657307
816	62.198811
817	62.919029
818	64.263718
819	67.637695
820	67.162209
821	64.516510
822	64.721970
823	59.940994
824	68.164467
825	64.361977
826	61.738552
827	62.666031
828	62.954475
829	69.428970
830	64.407784
831	66.177200
832	70.493896
833	64.758026
834	62.996372
835	65.574089
836	69.092018
837	66.771095
838	64.323608
839	64.857285
840	65.892464
841	63.061020
842	65.687469
843	65.155373
844	64.859642
845	64.923798
846	65.808334
847	67.009178
848	64.994583
849	61.192566
850	64.394928
851	60.599346
852	61.331570
853	67.376961
854	64.406891
855	66.994835
856	65.788612
857	61.150398
858	61.621761
859	65.799858
860	65.853249
861	62.496498
862	67.186646
863	62.722713
864	67.081917
865	87.586700
866	88.609009
867	86.606613
868	86.835342
869	85.440605
870	85.331314
871	82.538330
872	89.840546
873	82.559891
874	85.837418
875	85.330467
876	92.673386
877	90.656326
878	87.516685
879	89.807045
880	85.475609
881	91.723404
882	89.961494
883	89.618172
884	91.566254
885	86.335091
886	84.445412
887	88.145317
888	85.913338
889	84.699181
890	84.239670
891	88.269402
892	81.073441
893	82.891075
894	81.279297
895	84.349907
896	79.436272
897	84.448059
898	86.573853
899	81.229568
900	88.647789
901	79.989136
902	87.072464
903	82.631760
904	82.718910
905	87.150146
906	84.022476
907	82.756905
908	85.087456
909	81.300087
910	84.274857
911	84.918571
912	84.857712
913	83.725739
914	85.378067
915	84.788460
916	85.886482
917	85.134232
918	80.900124
919	85.726265
920	81.793732
921	90.207596
922	85.135834
923	79.311310
924	78.424118
925	83.416214
926	83.640015
927	88.497551
928	86.179276
929	85.760933
930	85.165245
931	87.658546
932	86.480949
933	85.684334
934	81.864128
935	93.399696
936	83.094444
937	82.289368
938	81.563538
939	84.460831
940	78.138138
941	84.233002
942	79.086845
943	81.808998
944	87.020897
945	79.792854
946	85.202278
947	78.218117
948	80.055672
949	83.675117
950	85.646179
951	86.323425
952	79.015579
953	75.245918
954	73.654434
955	77.890968
956	75.999512
957	79.676857
958	78.293983
959	60.662167
960	65.737793
961	66.099533
962	64.831497
963	84.523376
964	83.642891
965	70.974602
966	85.704575
967	86.255798
968	83.814278
969	80.225273
970	78.222717
971	82.650551
972	83.717606
973	82.625504
974	84.721695
975	78.375862
976	81.192795
977	71.853401
978	77.801193
979	84.927078
980	81.369812
981	84.449860
982	86.258606
983	76.497665
984	86.257195
985	78.616219
986	95.023109
987	92.467918
988	78.320702
989	81.572464
990	82.347244
991	85.433899
992	86.044350
993	84.460037
994	85.711914
995	80.740662
996	82.749695
997	83.408096
998	76.664696
999	81.671616
1000	80.445587
1001	83.655968
