# Supplementary material for: Short-wavelength-sensitive 2 (Sws2) visual photopigment models combined with atomistic molecular simulations to predict spectral peaks of absorbance
Source: PLoS Comput Biol. 2020 Oct 21;16(10):e1008212. doi: 10.1371/journal.pcbi.1008212 (PMC7605715; doi:10.1371/journal.pcbi.1008212)
Supplement: S1 File — (ZIP) [file pcbi.1008212.s007.zip › S1_File/D-rerio-SWS2-Angles/Torsion15.dat]

0	4.830111
1	-2.662875
2	-7.990722
3	-1.010709
4	0.860220
5	-0.676657
6	-7.456530
7	-7.754450
8	6.687028
9	0.210321
10	13.427423
11	-8.003483
12	-12.589871
13	3.137407
14	-0.629293
15	-11.317348
16	-15.671371
17	-12.918006
18	-2.485265
19	-0.138605
20	-13.270360
21	0.964487
22	1.197985
23	7.597200
24	7.579089
25	-11.354866
26	0.247490
27	5.025625
28	1.474528
29	-3.884806
30	-7.348691
31	-5.446272
32	-2.257228
33	-15.042418
34	-5.790568
35	-8.395182
36	-1.989606
37	-4.676458
38	9.965964
39	10.212201
40	-2.004387
41	-0.158979
42	1.761786
43	9.127923
44	11.938493
45	6.082356
46	-6.972069
47	-7.841805
48	1.959732
49	-1.833846
50	2.486340
51	5.441637
52	-5.616382
53	4.171402
54	2.288698
55	25.982176
56	10.308174
57	0.995652
58	-2.798151
59	0.665613
60	2.918158
61	-6.288181
62	-5.154446
63	3.802144
64	-1.348580
65	-4.035007
66	5.382499
67	1.838729
68	1.238283
69	-5.152147
70	0.781916
71	12.385517
72	-5.531887
73	4.636699
74	13.533957
75	-1.205511
76	-5.609809
77	-2.444319
78	2.095470
79	5.531615
80	-23.186647
81	-0.908639
82	-8.217994
83	-1.567531
84	-7.985794
85	4.750472
86	1.375190
87	-0.350281
88	-0.930704
89	-2.834764
90	-2.660147
91	6.405488
92	-6.082078
93	-2.447112
94	-10.092614
95	-2.441226
96	1.188786
97	7.295024
98	-0.708572
99	-1.702792
100	-0.218985
101	9.464310
102	2.431328
103	-9.978450
104	1.835669
105	0.611379
106	-1.099683
107	-1.422385
108	-16.866137
109	13.714034
110	7.855653
111	-0.785894
112	7.633877
113	4.597891
114	4.078508
115	-8.394127
116	-20.509872
117	-7.259410
118	3.583349
119	8.119317
120	12.107704
121	12.214723
122	6.759515
123	-5.402778
124	0.664868
125	-10.675312
126	-3.541307
127	-12.872202
128	1.639303
129	-3.759031
130	7.913348
131	-8.532473
132	-1.571518
133	1.246417
134	-2.191228
135	-0.052551
136	-5.130859
137	-7.444555
138	1.287182
139	-10.146936
140	2.527710
141	9.153578
142	0.032857
143	3.630691
144	6.475165
145	-6.558142
146	19.334415
147	-7.461625
148	-8.339202
149	1.723452
150	14.334210
151	14.275061
152	8.539524
153	-0.175244
154	-4.079391
155	16.734571
156	-1.231277
157	-10.010229
158	9.481375
159	19.646254
160	0.024269
161	-3.460777
162	-5.809363
163	-2.252449
164	-7.678097
165	5.078524
166	-2.314656
167	8.957655
168	6.172736
169	11.632777
170	9.485343
171	14.585702
172	-2.900489
173	10.404245
174	-3.812262
175	-2.791831
176	-7.160142
177	4.821144
178	4.684177
179	2.875036
180	-13.335195
181	7.684404
182	16.765800
183	-1.752523
184	15.328769
185	-12.033033
186	-8.791373
187	4.844151
188	1.310897
189	5.415473
190	2.294801
191	11.419366
192	12.423821
193	-8.807191
194	-5.036561
195	5.313129
196	1.099808
197	11.143044
198	6.113679
199	1.002958
200	-4.294613
201	2.076691
202	9.138775
203	15.303079
204	3.506432
205	1.695118
206	-3.119730
207	15.689464
208	-3.431959
209	6.207002
210	7.631487
211	0.237068
212	-5.263566
213	2.668002
214	2.693852
215	4.974861
216	-9.065949
217	12.599215
218	10.848902
219	0.509648
220	-4.170811
221	-5.754498
222	-6.972413
223	-2.383303
224	6.771420
225	5.019710
226	-0.323502
227	-9.318771
228	-3.797652
229	13.265013
230	2.501168
231	7.427868
232	2.879388
233	4.254689
234	8.249962
235	8.959333
236	1.961395
237	7.620052
238	3.796503
239	-0.025422
240	3.353480
241	-1.691135
242	-0.768050
243	8.652967
244	-5.665766
245	-12.062584
246	-0.197693
247	0.590510
248	-1.193914
249	3.337679
250	2.114120
251	-1.449241
252	5.741969
253	-5.811290
254	5.150129
255	-0.223810
256	-7.332733
257	16.966797
258	3.199114
259	-7.570492
260	6.510588
261	-8.262430
262	-1.658353
263	11.849774
264	-1.987244
265	0.258306
266	11.614893
267	-3.229905
268	-5.493744
269	-2.068536
270	7.163062
271	-2.359037
272	3.206662
273	2.765640
274	6.662704
275	-0.863601
276	-1.833679
277	10.281254
278	-7.709151
279	-10.455647
280	15.613579
281	-1.215087
282	4.344757
283	6.611588
284	6.507044
285	3.387968
286	4.843954
287	16.173759
288	1.267422
289	14.736816
290	11.931170
291	-3.300198
292	1.755950
293	11.053367
294	-9.654972
295	3.923778
296	4.893976
297	-3.589676
298	6.660709
299	4.043688
300	3.591063
301	5.447842
302	12.995510
303	7.885966
304	8.229614
305	-3.429577
306	11.749494
307	11.314701
308	-0.342252
309	3.669333
310	-1.280702
311	1.221628
312	11.370743
313	4.779768
314	-3.335572
315	-2.636733
316	-1.593460
317	-0.484842
318	-0.737558
319	-0.870450
320	8.615993
321	-5.287370
322	4.375058
323	1.657459
324	-1.774597
325	7.919873
326	-4.093923
327	7.273746
328	3.969861
329	8.927947
330	10.197820
331	7.595410
332	-1.971757
333	-10.441065
334	-0.683663
335	-1.840227
336	5.337210
337	-13.999570
338	9.759766
339	1.140381
340	-4.071461
341	12.034693
342	-11.799883
343	8.053359
344	0.704251
345	10.430022
346	6.804432
347	-11.992992
348	-3.973530
349	-0.473656
350	2.778522
351	5.737323
352	-1.414603
353	-6.771043
354	-7.716486
355	9.617628
356	-2.911346
357	0.198936
358	-2.627927
359	8.271288
360	2.313227
361	8.120280
362	-2.577331
363	3.369028
364	8.896261
365	-2.094582
366	7.021756
367	13.748209
368	6.652585
369	2.566871
370	3.734604
371	1.075738
372	4.757389
373	-5.428285
374	9.504569
375	11.123626
376	10.953831
377	1.599739
378	2.524367
379	20.815983
380	6.184864
381	7.932568
382	0.238187
383	4.759852
384	-3.822634
385	-3.314184
386	9.768798
387	5.024702
388	2.814865
389	-0.575683
390	0.678016
391	7.522212
392	-11.694705
393	3.533177
394	5.594590
395	2.862399
396	-1.603367
397	7.477459
398	2.444032
399	1.407855
400	-4.544027
401	3.955778
402	0.689491
403	-9.263055
404	1.302328
405	11.241396
406	-7.743821
407	6.502078
408	-1.422170
409	3.262403
410	-9.310801
411	0.332789
412	1.815384
413	0.401894
414	5.134260
415	-4.678960
416	-3.159744
417	9.712758
418	5.816144
419	8.574535
420	0.832008
421	9.084983
422	6.343450
423	3.516219
424	-3.166128
425	8.270462
426	-4.494449
427	6.547406
428	-2.953339
429	7.564473
430	5.685082
431	-1.268070
432	2.526239
433	-0.052996
434	4.655089
435	3.310262
436	6.423879
437	5.225622
438	15.583770
439	-6.242957
440	7.173701
441	5.145003
442	-7.313165
443	1.022808
444	-10.023512
445	-10.225367
446	4.914726
447	8.406288
448	-4.373221
449	0.180120
450	-1.787164
451	8.065671
452	-1.348394
453	2.615896
454	7.025509
455	-2.374038
456	2.425779
457	3.283326
458	12.263487
459	9.838377
460	-2.021198
461	-0.781132
462	-2.982938
463	3.501233
464	-12.395803
465	15.537031
466	3.949507
467	-9.113081
468	2.753846
469	1.811888
470	7.459729
471	-0.407633
472	1.188278
473	1.640831
474	1.288196
475	-3.383771
476	8.899920
477	-0.959222
478	6.704617
479	15.769640
480	5.824582
481	3.478452
482	5.254519
483	4.165310
484	9.122993
485	5.652734
486	4.232361
487	1.004557
488	5.010829
489	-0.067487
490	-6.007442
491	1.752854
492	1.835993
493	3.664557
494	0.953230
495	-5.698781
496	3.097415
497	3.757159
498	8.325357
499	17.757160
500	9.633422
501	2.559604
502	-11.196730
503	-9.170820
504	4.752244
505	5.673635
506	-7.893586
507	17.654955
508	-4.635767
509	-2.247591
510	8.180416
511	1.128444
512	12.233252
513	-3.445860
514	5.576796
515	3.599557
516	-2.412564
517	-2.091028
518	1.371118
519	1.538374
520	-1.225671
521	1.013783
522	4.820431
523	3.339504
524	2.648443
525	9.132668
526	6.474665
527	2.575405
528	-4.862647
529	2.393629
530	1.354633
531	2.123692
532	-7.130352
533	-4.514690
534	1.853652
535	0.198238
536	-10.643556
537	-4.110652
538	9.524561
539	6.746246
540	0.609582
541	4.859080
542	2.266157
543	1.972389
544	-3.400131
545	10.620953
546	-0.295016
547	11.062578
548	0.236737
549	-17.449589
550	8.477940
551	-0.767583
552	6.094339
553	4.299372
554	-6.485543
555	-0.415065
556	-8.104443
557	12.259187
558	-3.553768
559	11.844342
560	-3.643147
561	5.506036
562	5.002155
563	11.573655
564	2.037029
565	-7.520179
566	6.732462
567	-1.278083
568	4.910331
569	7.809257
570	-8.291266
571	9.750617
572	-6.638179
573	0.466012
574	0.633070
575	3.859053
576	4.598631
577	11.059233
578	-4.433468
579	-1.122126
580	2.641879
581	-1.089305
582	8.556055
583	-0.969127
584	7.509934
585	0.738275
586	5.476350
587	13.496321
588	3.118358
589	3.607851
590	11.641463
591	7.313875
592	-1.248169
593	-12.339358
594	3.572315
595	8.207063
596	4.335565
597	3.772013
598	11.265118
599	-3.298222
600	-2.435351
601	3.066999
602	9.289162
603	-2.254687
604	2.441985
605	-5.876541
606	4.105357
607	2.939940
608	-8.980897
609	6.358724
610	-1.310023
611	11.459640
612	-5.458178
613	5.359448
614	1.803085
615	5.947285
616	1.923037
617	7.708498
618	8.320892
619	8.223641
620	3.623819
621	4.447578
622	-0.026407
623	-5.828454
624	-1.860376
625	4.146646
626	1.710139
627	8.519899
628	5.471914
629	7.827754
630	9.432785
631	2.683124
632	1.062030
633	-0.893261
634	9.319719
635	4.210544
636	4.653901
637	-10.695546
638	1.920246
639	8.639627
640	5.496087
641	7.348145
642	1.813945
643	0.856377
644	-2.764589
645	0.221146
646	-0.729858
647	7.589341
648	9.073688
649	4.833085
650	4.754287
651	-5.591849
652	-7.439981
653	7.556505
654	0.631068
655	3.232361
656	4.443343
657	8.519130
658	3.148896
659	-0.947144
660	0.803946
661	0.812725
662	9.001590
663	0.375443
664	-4.061472
665	2.816106
666	5.018578
667	-4.867922
668	11.734255
669	11.770694
670	-2.692088
671	-2.539897
672	-14.451791
673	-18.175512
674	-0.165936
675	-6.164730
676	1.642676
677	-8.582126
678	4.527318
679	-6.892011
680	-2.100846
681	2.555799
682	4.125570
683	9.920717
684	10.484947
685	-3.120501
686	-2.337829
687	-3.764112
688	-5.540945
689	3.538162
690	1.054203
691	10.334880
692	12.655790
693	7.894481
694	8.773744
695	0.129653
696	0.096106
697	-1.890554
698	3.296957
699	-1.214961
700	2.546490
701	-4.547616
702	5.451999
703	-1.423920
704	7.903692
705	-5.287921
706	-22.124283
707	-1.959257
708	3.081611
709	6.035228
710	-0.095429
711	11.377380
712	-1.800712
713	7.084545
714	-6.307878
715	-0.340814
716	-3.933162
717	5.720966
718	1.694950
719	17.516489
720	-5.716036
721	4.066659
722	3.893348
723	5.064169
724	0.740418
725	5.794878
726	0.839768
727	-5.409898
728	9.571094
729	1.042316
730	-7.402359
731	6.633797
732	-4.390025
733	11.701418
734	-12.962325
735	1.823478
736	-1.994074
737	-0.543464
738	1.763988
739	7.620211
740	-5.300100
741	7.540263
742	18.151920
743	0.885469
744	-0.023129
745	6.144542
746	4.668171
747	4.056460
748	18.142010
749	11.071236
750	6.270950
751	2.453286
752	-5.953889
753	7.075886
754	-7.986024
755	-0.423006
756	-1.245141
757	-13.395392
758	-4.305600
759	12.959114
760	-7.472960
761	-0.863878
762	2.887529
763	2.798134
764	-2.279320
765	15.307769
766	-2.410259
767	1.946415
768	6.830087
769	9.732848
770	3.714053
771	-8.217864
772	0.542088
773	5.730258
774	-4.107346
775	1.576219
776	-9.195934
777	0.950527
778	10.785989
779	17.288103
780	-9.603519
781	2.621038
782	-8.794785
783	-4.733598
784	-4.416957
785	-0.041932
786	3.280248
787	-2.152266
788	-7.915964
789	-5.560794
790	8.540181
791	-4.615594
792	6.424523
793	-9.737720
794	1.076391
795	14.479352
796	4.675266
797	-3.088726
798	-1.656180
799	1.204670
800	-5.028969
801	-6.419306
802	-16.449425
803	-4.994914
804	11.412803
805	-6.101803
806	6.932933
807	-1.928674
808	2.092530
809	16.322575
810	-5.830304
811	14.796358
812	-4.586496
813	-6.290504
814	-4.142905
815	2.481546
816	0.731579
817	2.599772
818	0.257804
819	-1.793256
820	1.083338
821	4.384450
822	-4.657331
823	-7.063105
824	-0.032689
825	1.190657
826	8.161345
827	6.342955
828	4.335041
829	3.205565
830	2.000878
831	7.794135
832	-4.576954
833	-2.337854
834	2.408397
835	2.385190
836	12.004979
837	3.579316
838	-2.921384
839	-4.500176
840	5.755521
841	-0.998214
842	4.775090
843	-6.258689
844	-6.398980
845	-9.307801
846	-1.563076
847	-13.488382
848	-10.416409
849	5.449136
850	-9.639663
851	-8.304408
852	-0.101989
853	11.033610
854	-5.749105
855	-5.982227
856	-3.716767
857	3.341987
858	-7.089282
859	7.765693
860	7.431530
861	-5.228528
862	-0.233589
863	-3.660794
864	12.290778
865	-9.264598
866	7.603217
867	11.289392
868	15.965026
869	10.146790
870	-4.805713
871	0.356335
872	1.687677
873	-0.385197
874	6.530015
875	7.613609
876	9.781854
877	12.847370
878	1.986202
879	21.813862
880	1.313318
881	6.747480
882	-3.965724
883	-1.001992
884	7.532507
885	-7.735998
886	16.513828
887	8.164436
888	13.247387
889	-8.272484
890	0.095658
891	-1.421865
892	4.929393
893	-5.162146
894	4.620986
895	1.772471
896	5.869031
897	-3.571218
898	1.657347
899	-4.414778
900	-1.024982
901	0.570696
902	4.433805
903	0.334249
904	10.010969
905	9.272869
906	-5.824332
907	1.989013
908	-3.585946
909	2.866783
910	0.544382
911	-4.010032
912	10.364260
913	7.459112
914	4.032994
915	25.207802
916	7.111282
917	3.325585
918	9.850221
919	3.120882
920	6.105815
921	12.165583
922	-6.531434
923	10.481963
924	-2.849591
925	0.812340
926	11.151064
927	6.143360
928	11.565949
929	5.979146
930	-9.849220
931	5.004920
932	4.013388
933	3.726159
934	5.927278
935	2.385011
936	1.499005
937	-2.633947
938	-10.964857
939	9.583132
940	11.951152
941	7.336133
942	-2.678129
943	3.434137
944	-4.730872
945	4.720596
946	7.251282
947	11.023342
948	5.609773
949	9.282017
950	8.370988
951	-7.856513
952	-5.726919
953	-0.698355
954	1.956945
955	4.844182
956	1.868045
957	-5.300544
958	4.544165
959	0.353106
960	-1.586939
961	-3.659464
962	-4.967546
963	7.617144
964	3.957757
965	-9.750398
966	5.322552
967	3.393615
968	0.064808
969	-0.647313
970	-5.009982
971	2.327113
972	-2.479805
973	-2.643208
974	-7.794657
975	1.568059
976	10.293939
977	4.402237
978	-1.163618
979	-6.726016
980	12.023856
981	9.205670
982	-0.254519
983	-7.535312
984	9.699488
985	12.615405
986	2.083463
987	-3.456007
988	13.148346
989	-14.539222
990	-4.207690
991	-3.937103
992	-0.731200
993	9.802740
994	3.241317
995	1.664671
996	-4.468994
997	0.116866
998	-2.677579
999	0.417076
1000	-6.884080
1001	11.275628
