# Supplementary material for: Short-wavelength-sensitive 2 (Sws2) visual photopigment models combined with atomistic molecular simulations to predict spectral peaks of absorbance
Source: PLoS Comput Biol. 2020 Oct 21;16(10):e1008212. doi: 10.1371/journal.pcbi.1008212 (PMC7605715; doi:10.1371/journal.pcbi.1008212)
Supplement: S1 File — (ZIP) [file pcbi.1008212.s007.zip › S1_File/D-rerio-SWS2-Angles/Torsion9.dat]

0	-24.263773
1	-23.117510
2	-46.614410
3	-21.411531
4	-44.466316
5	-18.825829
6	-61.185314
7	-41.482788
8	-23.585356
9	-15.127709
10	-34.815823
11	-11.807367
12	-31.031103
13	-40.382236
14	-12.822898
15	-30.582479
16	-29.899866
17	-25.652498
18	12.770933
19	-35.623684
20	-4.517855
21	-27.526808
22	-24.400152
23	-45.582157
24	-56.934071
25	-14.960609
26	-19.482801
27	-49.647831
28	-20.455446
29	-28.329620
30	-18.964458
31	-18.232384
32	-36.410336
33	-32.269798
34	-8.708088
35	-43.543613
36	-56.466457
37	-31.872303
38	-66.560982
39	-40.104950
40	-39.997692
41	-33.055740
42	-54.832832
43	-47.271904
44	-33.817238
45	-56.343006
46	-28.499947
47	-41.210724
48	-45.104156
49	-38.174335
50	-61.998611
51	-38.006042
52	-46.640514
53	-28.206898
54	-40.538963
55	-48.215622
56	-42.980083
57	-48.654980
58	-65.655289
59	-51.757431
60	-55.139839
61	-47.926880
62	-49.120754
63	-62.099030
64	-35.718929
65	-53.649307
66	-48.820427
67	-43.064079
68	-39.644516
69	-42.040199
70	-34.742725
71	-39.831936
72	-41.022732
73	-44.170502
74	-44.426838
75	-41.156265
76	-50.647682
77	-33.225056
78	-40.801861
79	-36.827728
80	-55.883411
81	-19.392363
82	-9.581118
83	-18.066278
84	-49.438492
85	-20.386786
86	-7.221617
87	-29.448452
88	-35.987869
89	-8.314700
90	-35.562065
91	-37.946629
92	-44.148018
93	-22.790592
94	-59.566517
95	6.419635
96	-3.379201
97	21.662827
98	-0.346807
99	21.807234
100	-0.442032
101	10.063069
102	-18.560490
103	-40.792641
104	-9.374607
105	-47.497204
106	-47.907383
107	1.434566
108	-0.578148
109	-0.021159
110	-3.191281
111	6.725514
112	9.820213
113	-13.246213
114	18.208776
115	-35.049847
116	3.619863
117	-23.298954
118	-42.587749
119	-42.974052
120	-41.183308
121	-2.160956
122	-43.414982
123	5.005033
124	-14.080508
125	-46.079449
126	-39.903202
127	11.000790
128	-40.917976
129	-40.589252
130	-35.198772
131	-33.047005
132	-64.461937
133	-15.511249
134	-12.907844
135	-46.179134
136	-20.918684
137	-12.180776
138	3.017056
139	-7.944651
140	5.658375
141	-50.920795
142	6.584605
143	3.764424
144	28.773708
145	37.459103
146	10.659985
147	-0.148257
148	7.659211
149	-15.764927
150	9.640431
151	7.605432
152	3.032363
153	20.739933
154	0.994157
155	40.010181
156	4.480294
157	-4.340239
158	-2.592884
159	6.434470
160	11.857536
161	-37.541027
162	-29.889212
163	-15.765836
164	-57.847378
165	-38.394398
166	-17.684196
167	-46.930489
168	-12.282595
169	12.520617
170	21.864130
171	-47.528564
172	-11.386279
173	-6.038143
174	-46.134071
175	-26.481174
176	-54.495354
177	-28.946180
178	-35.846443
179	-39.650967
180	-15.574365
181	-69.997452
182	-58.772266
183	-39.311008
184	-62.811028
185	-52.922386
186	-60.118458
187	-60.951584
188	-33.798664
189	-40.058521
190	-6.790882
191	-39.110142
192	-57.028576
193	-44.781914
194	-40.504173
195	-19.297192
196	-57.633984
197	-53.657047
198	-48.762146
199	-46.450623
200	-37.917690
201	-41.631283
202	-55.352844
203	-6.564658
204	-52.908821
205	-40.652058
206	-45.794155
207	-41.317841
208	-53.531857
209	-37.874691
210	-51.787636
211	-33.994507
212	-39.177258
213	-59.473270
214	-52.635876
215	-40.571278
216	-62.483902
217	-40.994057
218	-41.744946
219	-28.620012
220	-43.133423
221	-29.622141
222	-21.386908
223	-40.094421
224	-61.391804
225	-46.182945
226	-41.542931
227	-49.806839
228	-52.497059
229	-39.468475
230	-43.829838
231	-43.576035
232	-49.194031
233	-40.370632
234	-26.883932
235	-50.999531
236	-41.147324
237	-40.260784
238	-45.383587
239	-41.664558
240	-40.888466
241	-54.097023
242	-45.636005
243	-47.686169
244	-32.427185
245	-34.825188
246	-38.504196
247	-21.897783
248	-41.171085
249	-36.012337
250	-52.721542
251	-35.953960
252	-43.389507
253	-54.319096
254	-47.282265
255	-49.026772
256	-47.468212
257	-42.050529
258	-55.941299
259	-57.637413
260	-52.848408
261	-23.803988
262	-52.132950
263	-33.217205
264	-72.727303
265	-33.225792
266	-40.863564
267	-44.987457
268	-53.415878
269	-41.434265
270	-52.953674
271	-71.033867
272	-54.720318
273	-58.690601
274	-63.839199
275	-43.212872
276	-50.932693
277	-53.040283
278	-62.307522
279	-62.813515
280	-58.904564
281	-56.185837
282	-46.746387
283	-40.683247
284	-41.198055
285	-67.628899
286	-42.445896
287	-30.340185
288	-41.566967
289	-28.558807
290	-38.065559
291	-52.763428
292	-30.700239
293	-67.091774
294	-58.438072
295	-63.223969
296	-25.288193
297	-49.687370
298	-39.416611
299	-26.309258
300	-52.511902
301	-40.184685
302	-61.490795
303	-30.162437
304	-37.459152
305	-20.820120
306	-54.241043
307	-35.937321
308	-39.638912
309	-36.905525
310	-12.555712
311	-25.103827
312	-38.152374
313	-34.930298
314	-38.679352
315	-19.237900
316	-64.648666
317	-38.804733
318	-46.179585
319	-46.769760
320	-28.773712
321	-25.901575
322	-44.341782
323	-34.256073
324	-46.526962
325	-63.121181
326	-57.403008
327	-32.276356
328	-31.466867
329	-46.267338
330	-37.658318
331	-23.334143
332	-65.009727
333	-53.284977
334	-38.102840
335	-21.635986
336	-32.072937
337	-30.034397
338	-21.769114
339	-47.548431
340	-56.079170
341	-37.192616
342	-25.847446
343	-33.097130
344	-29.849220
345	-48.277241
346	-43.134933
347	-36.316544
348	-26.843302
349	-26.749323
350	-54.949944
351	-45.831329
352	-53.435207
353	-23.077065
354	-25.814075
355	-30.597212
356	-49.164917
357	-58.454384
358	-21.883743
359	-29.545086
360	-39.626682
361	-26.158041
362	-36.806625
363	-21.383797
364	-60.174480
365	-32.164078
366	-44.584270
367	-53.757771
368	-39.604992
369	-30.968857
370	-34.950397
371	-47.551720
372	-32.181911
373	-23.302549
374	-23.144936
375	-35.107834
376	-47.350056
377	-36.398956
378	-39.078648
379	-20.825853
380	-52.913540
381	-26.381474
382	-26.551285
383	-57.026775
384	-36.466408
385	-46.144257
386	-53.013245
387	-54.412457
388	-17.461748
389	-58.847134
390	12.983214
391	-2.000413
392	-41.877716
393	-69.766487
394	-39.530857
395	-60.611084
396	-48.509804
397	-42.865047
398	-26.578367
399	-34.290466
400	-46.901386
401	-33.328495
402	-16.511524
403	-50.995098
404	-51.368614
405	-46.544250
406	-40.477974
407	-41.130783
408	-31.701712
409	-59.344311
410	-70.725815
411	-41.310501
412	-23.213995
413	-30.474884
414	-48.702583
415	-60.538902
416	-61.851578
417	-21.019405
418	-41.669502
419	-44.124653
420	-47.268215
421	-65.960739
422	-37.200893
423	-44.645634
424	-45.677307
425	-25.765280
426	-57.486813
427	-24.474323
428	-45.276825
429	-19.370504
430	-57.570770
431	-39.956978
432	-29.439957
433	-54.795784
434	-44.009975
435	-42.216396
436	-56.288914
437	-33.155308
438	-35.359455
439	-35.840340
440	-28.483803
441	-43.205269
442	-33.661545
443	-26.404316
444	4.466834
445	-52.554039
446	-56.707981
447	-49.274857
448	-50.107983
449	-33.324600
450	-20.044048
451	-31.367737
452	-12.749848
453	-29.722179
454	-15.774073
455	-35.704632
456	-27.992125
457	-46.403557
458	-35.561493
459	-62.326714
460	-49.506504
461	-46.979099
462	-68.226028
463	-48.805176
464	-40.763588
465	-52.278004
466	-63.047092
467	-48.204975
468	-10.722821
469	-54.391651
470	-54.678707
471	-20.950233
472	-45.514668
473	-47.184269
474	-52.011463
475	-31.562674
476	-36.527618
477	-47.156021
478	-22.258461
479	-46.573292
480	-49.759941
481	-41.082897
482	-50.481117
483	-42.729404
484	-38.851913
485	-39.406536
486	-28.257254
487	-40.131374
488	-56.407524
489	-66.413589
490	-43.136543
491	-38.100685
492	-50.714005
493	-35.247902
494	-14.400713
495	-70.820976
496	-57.926819
497	-40.015163
498	-58.285923
499	-39.416603
500	-31.721663
501	-60.529423
502	-7.155190
503	-34.317947
504	-42.277729
505	-34.803246
506	-47.008034
507	-39.506264
508	-35.025200
509	-35.618958
510	-39.360786
511	-53.025860
512	-43.052376
513	-53.222042
514	-39.821053
515	-21.025299
516	-57.327942
517	-68.353287
518	-30.932428
519	-59.914680
520	-38.880306
521	-28.183352
522	-48.232918
523	-16.653791
524	-48.469738
525	-45.169899
526	-33.905273
527	-28.862911
528	-30.481632
529	-55.362358
530	-33.126213
531	-45.246147
532	-33.212433
533	-55.746967
534	-40.533142
535	-24.584457
536	-51.997913
537	-46.602669
538	-38.817619
539	-33.942799
540	-21.592443
541	-25.730698
542	-44.225101
543	-40.036350
544	-23.251881
545	-43.445499
546	-33.909405
547	-47.786152
548	-25.622318
549	-53.456959
550	-32.177788
551	-38.327263
552	-34.563660
553	-50.645115
554	-17.024012
555	-43.871861
556	-62.767151
557	-30.907982
558	-32.668446
559	-61.291569
560	-57.000435
561	-48.653847
562	-39.453438
563	-53.710381
564	-54.342789
565	-25.479448
566	-55.661858
567	-41.661423
568	-35.843189
569	-56.491776
570	-60.668308
571	-45.295391
572	-35.013454
573	-52.534046
574	-46.976028
575	-49.174656
576	-38.637028
577	-44.221458
578	-52.721889
579	-41.711849
580	-24.075718
581	-16.120768
582	-22.344271
583	-50.982246
584	-20.973484
585	-30.978302
586	-31.740583
587	-8.960606
588	-26.196444
589	-50.241383
590	-66.952705
591	-26.994881
592	-45.227726
593	-46.157543
594	-50.999359
595	-26.577175
596	-35.250683
597	-44.523201
598	-45.906494
599	-18.906897
600	-30.119387
601	-53.107101
602	-57.434990
603	-33.946457
604	-50.603500
605	-19.787474
606	-44.986313
607	-46.767494
608	-45.041039
609	-36.995800
610	-44.662361
611	-64.353203
612	-47.582741
613	-58.657925
614	-46.860676
615	-46.328278
616	-39.094795
617	-27.790285
618	-35.771618
619	-48.652981
620	-44.890373
621	-64.806267
622	-47.882988
623	-62.256138
624	-44.945335
625	-48.231270
626	-37.945534
627	-38.859715
628	-46.498665
629	-53.008110
630	-45.479481
631	-47.873203
632	-60.490585
633	-43.763447
634	-52.818462
635	-12.665917
636	-36.022980
637	-30.880716
638	-48.618198
639	-50.019173
640	-44.032463
641	-45.839680
642	-34.633625
643	-40.113937
644	-34.495743
645	-23.963345
646	-50.165016
647	-34.577927
648	-49.030388
649	-60.869061
650	-47.402073
651	-47.780170
652	-40.820957
653	-22.484545
654	-40.789600
655	-52.274059
656	-38.689262
657	-40.238682
658	-32.403690
659	-22.909380
660	-41.968609
661	-45.574482
662	-44.607895
663	-19.198095
664	-27.895432
665	-33.280579
666	-45.817947
667	-26.219893
668	-54.120747
669	-51.526676
670	-27.969936
671	-8.020694
672	-14.542306
673	-62.433708
674	-28.821314
675	-4.799507
676	-29.260773
677	-43.628189
678	-32.805626
679	-51.911312
680	-52.813129
681	-39.667847
682	-50.859348
683	10.654860
684	41.779949
685	-22.831123
686	-6.709207
687	17.346668
688	7.638653
689	20.339003
690	26.663048
691	-1.215971
692	18.317551
693	15.285031
694	-46.779305
695	-40.067310
696	-9.803794
697	-41.584850
698	-46.339916
699	-36.924519
700	-35.711010
701	-43.180763
702	-36.797066
703	-34.104778
704	-44.832573
705	-43.418629
706	-14.506207
707	-51.283535
708	-20.811352
709	-52.214252
710	-43.962818
711	-44.555725
712	-41.326096
713	-60.126587
714	-42.334572
715	-51.318722
716	-46.630737
717	-26.016134
718	-49.043362
719	-48.347496
720	-53.623257
721	-39.903999
722	-34.044506
723	-54.363693
724	-61.153900
725	-59.856186
726	-45.648190
727	-43.483429
728	-60.697182
729	-57.763161
730	-57.261112
731	-58.396854
732	-34.217648
733	-37.446278
734	-24.643269
735	-43.069733
736	-48.028843
737	-42.797268
738	-35.108154
739	-57.446194
740	-63.313484
741	-48.159950
742	-61.678848
743	-49.122318
744	-40.434044
745	-23.009455
746	-38.737705
747	-51.094051
748	-46.876690
749	-36.497112
750	-36.945229
751	-14.373088
752	-23.765697
753	-37.283321
754	-28.191811
755	-43.413532
756	-46.249855
757	-10.303432
758	-38.543152
759	-36.940353
760	-18.720377
761	-42.273098
762	-54.363159
763	-67.604240
764	-55.244873
765	-70.845428
766	-45.764515
767	-23.200724
768	-44.121082
769	-51.054688
770	-46.916958
771	-13.604205
772	-47.397926
773	-47.119427
774	-55.891823
775	-42.363533
776	-54.267326
777	-48.966122
778	-25.804979
779	-47.236443
780	-37.396297
781	-43.752590
782	-25.089979
783	-41.969086
784	-33.691837
785	-45.223293
786	-58.309811
787	-51.082417
788	-59.403885
789	-44.107300
790	-51.204720
791	-36.210896
792	-47.368786
793	-53.464649
794	-27.201145
795	-36.010368
796	-22.407391
797	-8.595295
798	-42.515461
799	-40.289501
800	-42.774986
801	-19.669683
802	-24.867682
803	-37.147038
804	-56.633488
805	-41.100563
806	-43.476284
807	-21.947496
808	-46.225891
809	-53.608757
810	-21.726404
811	-22.157187
812	-33.861034
813	-53.698742
814	-71.305168
815	-49.382641
816	-35.685867
817	-63.250229
818	-46.384548
819	-40.596996
820	-53.005054
821	-31.739855
822	-17.679241
823	-46.812584
824	-23.430618
825	-30.571623
826	-40.474503
827	-38.238083
828	-55.189354
829	-61.766243
830	-41.813416
831	-39.400738
832	-36.062447
833	-44.307789
834	-37.827129
835	-57.024216
836	-38.820225
837	-38.818489
838	-39.625347
839	-13.396628
840	-33.674759
841	-51.804310
842	-42.004818
843	-49.275425
844	-47.217827
845	-44.646423
846	-54.512875
847	-28.177681
848	-25.740297
849	-36.772621
850	-57.509842
851	-47.349163
852	-50.658928
853	-51.727150
854	-45.982330
855	-45.004711
856	-74.879395
857	-10.693971
858	-51.360409
859	-37.093441
860	-29.211111
861	-54.656113
862	-36.894119
863	-43.134884
864	-34.604172
865	35.636074
866	9.453753
867	10.111341
868	5.446784
869	3.940071
870	17.328400
871	-17.017025
872	6.706381
873	1.062562
874	14.034752
875	-14.658895
876	14.566035
877	-11.500208
878	19.490213
879	-8.999275
880	-3.035104
881	3.930380
882	9.541975
883	22.370544
884	25.367134
885	3.242920
886	-28.294821
887	9.372385
888	11.892806
889	17.770374
890	-13.876058
891	-3.374617
892	18.094557
893	1.641613
894	14.217160
895	-9.466313
896	13.141768
897	1.645497
898	-24.511042
899	16.452950
900	16.689873
901	-16.598001
902	11.060195
903	6.311527
904	6.180546
905	17.445587
906	10.584834
907	-2.771536
908	29.058189
909	17.989998
910	34.981239
911	18.842037
912	0.881205
913	6.772175
914	-5.938064
915	17.464897
916	6.184822
917	14.401813
918	19.383863
919	6.832079
920	18.423985
921	-25.921904
922	-16.696943
923	-9.901124
924	-17.046120
925	-0.504093
926	3.734141
927	-14.646516
928	-4.389678
929	8.909803
930	-13.669380
931	-28.238611
932	5.365654
933	18.549847
934	11.249934
935	8.620395
936	-11.756249
937	-12.613087
938	5.599753
939	6.963484
940	1.044879
941	12.384068
942	15.015656
943	-11.790906
944	5.234988
945	-12.313487
946	13.111702
947	6.105657
948	-14.107862
949	-22.434746
950	7.836153
951	17.248653
952	-18.160818
953	-21.809298
954	4.695634
955	-15.241363
956	10.961831
957	-5.159693
958	-3.821728
959	-69.755875
960	-49.889420
961	-29.851250
962	-44.093819
963	-15.436150
964	-2.401722
965	-35.520473
966	23.357550
967	16.750660
968	-2.500939
969	31.732950
970	-7.125247
971	-26.319046
972	10.332598
973	22.756546
974	22.406391
975	5.629361
976	-8.164505
977	9.541668
978	15.828972
979	16.530027
980	14.875471
981	-11.019684
982	16.095060
983	2.379645
984	14.708206
985	21.761189
986	7.641225
987	37.090252
988	-1.614780
989	1.595663
990	14.398433
991	-8.652591
992	18.085388
993	36.470051
994	23.025183
995	7.326979
996	-2.076343
997	-2.351960
998	9.540965
999	19.042276
1000	14.542611
1001	10.593576
