# Supplementary material for: Short-wavelength-sensitive 2 (Sws2) visual photopigment models combined with atomistic molecular simulations to predict spectral peaks of absorbance
Source: PLoS Comput Biol. 2020 Oct 21;16(10):e1008212. doi: 10.1371/journal.pcbi.1008212 (PMC7605715; doi:10.1371/journal.pcbi.1008212)
Supplement: S1 File — (ZIP) [file pcbi.1008212.s007.zip › S1_File/D-rerio-SWS2-Angles/Torsion11-360.dat]

0	174.069595
1	167.288528
2	178.770630
3	165.183914
4 187.541
5 194.932
6	169.446213
7	167.424713
8	158.803604
9	171.320221
10	167.595123
11 206.688
12	176.493546
13	159.625153
14	174.205643
15	176.218109
16	163.496841
17 181.187
18	142.697037
19 189.448
20 189.411
21	179.213104
22	136.040344
23	150.522659
24	143.007950
25	148.133667
26	174.909088
27	142.225693
28 207.496
29 186.993
30 183.282
31	170.885315
32	161.407364
33	171.708542
34 183.865
35	165.688629
36 203.415
37	171.336548
38	138.979431
39	150.031570
40	147.832855
41	135.314026
42	166.419235
43	141.373917
44	121.799034
45	113.678078
46	157.835709
47	173.502487
48	161.671844
49	161.029800
50	157.216553
51	165.660950
52	157.239761
53	143.980301
54	156.184158
55	156.858932
56	140.606506
57	156.753311
58	141.121017
59	143.550873
60	154.360352
61	165.157730
62 180.87
63	142.566864
64	138.543076
65	157.182159
66	148.374191
67	139.741653
68 215.435
69	158.602356
70	139.224167
71	135.881836
72	144.108551
73	170.087570
74	162.291779
75 190.619
76 185.454
77	146.365738
78	159.559036
79	158.096771
80	139.282913
81	175.662048
82 189.981
83	153.034927
84	141.076111
85	160.052277
86 201.56
87	159.826492
88 180.114
89	149.209656
90 268.897
91	149.404312
92	162.762268
93 225.973
94 205.461
95	93.947769
96	140.287903
97	165.406097
98	163.549850
99	166.040268
100	160.909286
101	153.717499
102 206.457
103	168.861908
104	126.524040
105	146.572220
106 195.175
107	90.994339
108	179.667542
109	143.240845
110	126.129456
111 204.673
112	118.274178
113	153.141083
114	138.532867
115 208.988
116 202.955
117 203.306
118	163.776596
119	137.493073
120	153.132874
121	131.123138
122	171.898987
123	165.309570
124	151.214737
125	155.729218
126	157.402786
127 191.944
128	115.894936
129 183.68
130	168.395859
131	162.798538
132	157.956299
133	157.640762
134	159.983353
135	151.888687
136	179.788773
137	176.007843
138	149.230850
139 191.025
140 184.499
141	171.223923
142	113.260788
143	151.701508
144	61.605793
145	86.512505
146	90.591316
147	155.951111
148	102.269310
149	158.147125
150	87.915253
151	112.800362
152	164.756851
153	125.645851
154	153.311218
155	90.049934
156	131.591446
157	79.209328
158	103.735504
159	138.735764
160	86.531685
161	155.549942
162	151.921478
163 187.175
164	178.656677
165 181.492
166	164.961472
167	146.261368
168 212.107
169	109.755402
170	107.164230
171	170.521408
172	178.548553
173	141.832977
174 184.331
175	157.037872
176	162.097076
177	147.164795
178	125.372551
179	163.681213
180	176.841339
181	142.412430
182	147.507660
183	175.718903
184	178.409500
185 189.688
186	171.492691
187 185.476
188	168.231079
189	173.167542
190	107.609673
191	138.059219
192	146.330444
193	142.890610
194 187.233
195 220.682
196	170.875320
197	176.810257
198	168.005875
199	153.897415
200	145.135178
201	151.202377
202	166.378754
203	153.882782
204	155.389465
205	166.390640
206	165.568665
207	179.653687
208	168.227737
209	161.629013
210	126.182816
211	159.461563
212	161.653152
213	177.477570
214	150.587265
215	151.166336
216	152.448715
217	145.285049
218	167.390823
219	168.971527
220	159.887268
221	179.348862
222 205.725
223	147.702881
224	117.456207
225	161.617767
226	173.776428
227	133.446838
228	147.978333
229	170.340500
230	132.641876
231	151.928101
232	160.465317
233	141.998367
234	169.508667
235	167.381592
236	157.392670
237	177.255020
238	143.380447
239	151.128922
240	165.230316
241	157.722000
242	150.894501
243	148.837128
244 198.287
245	161.274445
246	163.521500
247	179.742386
248	169.720398
249	170.373749
250	158.197708
251	152.090683
252	155.394501
253	147.645737
254	168.380844
255	146.084259
256	142.567795
257	162.818054
258	176.554214
259	150.680893
260	144.148819
261	161.342026
262	152.506012
263	157.345367
264 181.243
265 182.481
266	166.723175
267	170.230896
268	133.263123
269	161.910568
270	160.700653
271	163.780441
272	125.595230
273	171.385315
274	170.270233
275	157.623001
276	179.388535
277	153.242523
278	173.138763
279	178.515259
280	143.031708
281	149.858017
282	138.367188
283	141.654800
284	147.200043
285	143.346451
286	137.021042
287	148.614609
288	156.471252
289	141.748383
290	153.995499
291	159.319916
292	166.140686
293	176.624588
294	160.039337
295	156.075272
296	134.976852
297	149.883636
298	148.890182
299	137.383789
300	150.772247
301	173.399811
302	151.276474
303	166.842499
304	178.114960
305	144.647049
306	141.203903
307 186.328
308 184.461
309	151.399002
310	132.023483
311	149.707458
312	146.045227
313	168.069809
314 201.338
315 181.85
316	141.418320
317	165.689789
318	168.383133
319	152.168533
320	159.174377
321	147.282410
322	169.422791
323	130.871353
324	153.706787
325	154.466003
326 183.915
327	147.215988
328	155.182251
329	135.888367
330	141.780640
331	158.609833
332	177.967484
333	146.941330
334	165.912155
335	142.059174
336	157.368118
337	175.074982
338	141.997849
339	154.412552
340	118.184105
341	160.703354
342	178.617523
343	167.854736
344	156.531097
345	164.778625
346	147.204758
347	160.020569
348	163.970215
349	154.584747
350	149.467957
351	162.248245
352	148.081360
353	141.495987
354	171.686417
355	139.956680
356	155.137360
357	133.432129
358	169.979416
359	172.667999
360	163.193787
361	152.354645
362	164.558228
363	179.983749
364	177.001785
365 184.936
366	167.209595
367	146.614944
368	146.743607
369	162.348709
370	162.865433
371 215.767
372	152.291229
373	174.951538
374	153.878098
375	135.875793
376	131.659134
377	155.574310
378	162.685394
379	136.852921
380	152.823929
381	141.882004
382	169.255127
383	138.106903
384	135.527679
385	141.707047
386	116.885262
387	150.750305
388	171.809418
389	143.779083
390 204
391	179.699585
392	165.311691
393 190.529
394	151.448715
395	168.544495
396	163.186066
397	164.960495
398	163.036728
399	162.965485
400	130.989426
401	123.012718
402 194.988
403	167.592392
404	131.727173
405	141.775116
406	174.923355
407	157.107300
408	145.299713
409	162.150940
410	136.451706
411	162.829620
412	134.902924
413	133.124527
414	123.459206
415	147.397522
416	159.685165
417	156.734985
418	125.347252
419	130.013168
420	125.851952
421	156.886551
422	149.973221
423	155.064194
424	132.204407
425	154.551163
426	150.509552
427	127.427345
428	127.918968
429	124.390167
430	130.306549
431	160.324768
432	161.587006
433	158.059204
434	130.428146
435 182.62
436	149.492249
437	134.694092
438	138.392227
439	141.800934
440	142.091461
441	156.354095
442	133.406265
443	130.004684
444 211.871
445	168.505325
446	162.471924
447	172.452515
448	152.369339
449	173.908173
450	165.933411
451	168.892929
452 196.056
453	157.044388
454	142.937302
455	142.352966
456	147.268005
457	129.445114
458	132.428345
459	153.846161
460	160.640411
461	154.057297
462 180.966
463	148.384949
464	148.309921
465	134.210358
466	143.680847
467	161.061523
468	147.175156
469	165.136108
470	149.468567
471	157.829788
472	165.407944
473	170.992767
474	146.752716
475	155.511703
476	132.773300
477	169.824265
478	143.529984
479	162.642960
480	168.469788
481	166.796661
482	154.243683
483	134.790390
484 188.263
485	143.060760
486	159.084534
487	144.245163
488 181.239
489	157.983826
490	172.819473
491	165.731476
492	152.394608
493	150.573273
494	147.319778
495	160.068344
496	156.386276
497	135.910904
498	152.145386
499	145.662979
500	170.616562
501	163.009796
502 211.029
503	150.296661
504	152.254959
505	137.790649
506	129.394257
507	156.446396
508	137.798340
509	161.035721
510	146.355743
511 189.721
512	145.101334
513	158.081284
514	135.904816
515 236.5
516	141.454681
517	140.985489
518	153.228409
519	160.992340
520	145.388245
521	147.983612
522	155.684982
523	155.219284
524	150.469330
525	160.123230
526	152.049835
527	152.165817
528	169.123444
529	134.736282
530	141.190475
531	133.651093
532	131.836411
533	146.830902
534	160.490204
535	133.243927
536	154.450531
537	167.076279
538	156.605011
539	160.643082
540	169.294418
541	157.739304
542	161.801590
543	149.774017
544	147.517624
545	152.484344
546	133.526138
547	153.373199
548	130.435318
549	162.838669
550	134.172455
551	146.276840
552	167.731003
553	156.270477
554	154.928314
555	140.638657
556	156.744766
557	156.070877
558	169.551163
559	160.759888
560	141.344986
561	171.362869
562	152.245972
563	133.339844
564	167.857117
565	167.656296
566	143.614990
567 181.401
568	149.860535
569	165.960236
570	167.464951
571	142.400497
572	154.125641
573	124.893181
574	157.730927
575	155.876938
576	139.338623
577	171.296188
578	177.716522
579	153.268692
580	134.753372
581	139.308853
582	130.542206
583	164.418610
584	138.246506
585	170.146057
586	153.020859
587	145.754395
588	157.525131
589	151.965744
590	145.005737
591	147.233917
592	127.165642
593	162.916153
594	157.749084
595	130.200043
596	152.810486
597	132.763885
598	146.757233
599	133.816833
600	142.275467
601	148.007401
602	156.220871
603	171.880203
604	165.111893
605	152.432129
606	146.674179
607	139.109528
608	151.145294
609	143.076447
610	142.251297
611	148.542679
612	142.574387
613	157.506454
614	147.129120
615	157.937546
616	148.463196
617	134.734619
618	169.286606
619	138.722702
620	156.108871
621	160.228104
622	153.662186
623	153.451538
624	115.537239
625	169.875397
626	144.243256
627	149.744232
628	161.533493
629	165.728180
630	155.209000
631	145.216080
632	154.006287
633	135.138962
634	162.854156
635	130.813889
636	178.617233
637	130.672714
638	159.809113
639	163.335175
640	135.012405
641	156.167450
642	157.385162
643	135.956055
644	160.172363
645	126.164482
646	161.963928
647	132.114410
648	147.404266
649	175.591644
650	154.897934
651	166.835648
652	169.787018
653	138.191879
654	138.923981
655	136.622910
656	152.795029
657	147.997498
658	149.709290
659	152.727066
660	155.244186
661	164.418686
662	174.945282
663	168.174225
664	151.094894
665	167.343674
666	140.332672
667	158.055832
668	163.029816
669	130.987289
670	143.771317
671 195.637
672	161.675934
673	177.853104
674	169.334747
675 195.828
676	168.707916
677 198.764
678	150.234848
679	161.091278
680	168.740646
681	173.620209
682	162.966095
683	72.155434
684	139.848053
685	173.858627
686	89.878036
687	86.850487
688	62.777294
689	124.738846
690	102.054703
691	75.669456
692	80.700478
693	81.434334
694	142.600342
695	157.689484
696	148.686188
697	175.460663
698	131.919052
699	172.762329
700	162.600708
701	170.696930
702	164.437927
703	164.627457
704	161.273834
705	170.271606
706 191.592
707	163.999619
708	154.180298
709	157.740402
710	151.659073
711	174.529694
712	141.460938
713	149.396866
714	157.399292
715	151.080704
716	161.147232
717	169.492111
718 192.08
719	147.249084
720 192.969
721	179.567184
722	147.371231
723	147.104218
724	157.241333
725	145.956985
726	156.586807
727 202.07
728	162.951935
729	151.884033
730 182.418
731	162.304153
732	154.295105
733	173.939590
734	171.278412
735	152.693542
736	170.459061
737	156.721893
738	140.380127
739	145.550095
740	168.205948
741	166.755997
742	143.304291
743	156.560089
744	164.472015
745	124.834427
746	138.484909
747	168.361786
748	141.324661
749	164.623245
750	169.935226
751	167.706039
752	168.540253
753	177.085007
754 190.626
755	152.437881
756	147.494232
757 181.966
758 181.664
759 195.08
760	170.816788
761	150.123093
762	139.990494
763	168.256287
764	140.114365
765	126.441490
766	177.794327
767	122.291969
768	165.878784
769	169.095673
770 180.367
771	171.372528
772	150.135498
773	149.472397
774	153.241913
775	144.140045
776	172.004654
777	169.616333
778	163.381561
779	147.104568
780	162.262466
781	170.054779
782	179.933151
783	145.088425
784	133.863464
785	158.639572
786	159.960876
787	176.651611
788 182.801
789	145.729111
790	149.702515
791	151.092560
792	147.149200
793	158.979340
794	145.775574
795	148.032394
796	112.675400
797	157.515533
798	167.724594
799	161.695541
800	171.333511
801	158.461319
802	171.933243
803	145.040970
804	179.762558
805 191.522
806	151.647171
807	161.765472
808	133.346725
809	139.947495
810	141.683350
811	150.137482
812	150.411758
813	144.885376
814	144.367371
815	154.843124
816	160.549332
817	150.564926
818	136.297516
819	153.444473
820	163.585587
821 191.79
822 208.955
823	152.649475
824	172.523956
825 184.204
826	162.786316
827	154.029404
828	160.794846
829	154.652954
830 182.799
831	160.782501
832	133.342010
833	160.872162
834	148.079666
835	169.357925
836	164.516891
837	163.778870
838	165.449570
839 183.712
840	168.465378
841	151.250183
842	134.383438
843	168.093109
844	160.869064
845	144.160767
846	175.856567
847	168.192169
848	174.531967
849	149.408142
850	149.734756
851	168.472549
852	173.346680
853	138.676956
854	158.099136
855	146.861542
856	155.450424
857	165.009933
858	141.745880
859	153.281891
860	117.284264
861	170.233780
862	142.409698
863	163.050827
864	147.752014
865	105.379227
866	121.544212
867	105.804611
868	104.617409
869	130.573074
870	101.558632
871	130.436707
872	85.054153
873	99.514709
874	115.179077
875	110.787506
876	74.798012
877	99.414436
878	89.503014
879	84.920341
880	84.379707
881	94.276390
882	97.384605
883	68.485092
884	94.767967
885	80.495888
886	102.784088
887	110.004204
888	103.520691
889	118.042320
890	112.882133
891	63.406178
892	61.423058
893	56.634617
894	63.942387
895	61.897865
896	131.367126
897	93.944962
898	119.622345
899	69.119179
900	101.025452
901	119.408974
902	90.763138
903	149.463333
904	113.664001
905	156.283340
906	130.657257
907	139.325012
908	123.772499
909	94.613220
910	95.096405
911	167.580551
912	159.704132
913	142.455475
914	147.682861
915	86.844345
916	84.943146
917	158.907547
918	143.228027
919	125.300529
920	114.836052
921	115.622818
922	110.896149
923	138.479065
924	130.157150
925	164.055878
926	96.892967
927	127.835159
928	98.828575
929	151.938461
930	138.334274
931	102.761292
932	138.787933
933	145.736023
934	157.482986
935	106.709991
936	112.750900
937	130.253494
938	133.941483
939	76.718025
940	109.946060
941	144.962646
942	116.260567
943	142.087677
944	153.630493
945	123.121521
946	118.405785
947	164.886703
948	129.612640
949	124.198540
950	103.643700
951	91.725891
952	163.654160
953	139.242508
954	151.069092
955 181.722
956	136.331207
957	60.789379
958	118.102592
959	134.910324
960	179.270645
961	63.157188
962	68.482674
963	38.442207
964	67.703011
965	69.441887
966 294.252
967	78.411232
968	135.634720
969	161.402359
970	167.244614
971	107.751312
972	143.269287
973	91.600685
974	72.774452
975	134.903427
976	146.467575
977	169.126740
978	129.842911
979	91.562477
980	127.074867
981	136.023788
982	51.903965
983	92.158020
984	107.556984
985	147.048508
986	75.823242
987	70.514336
988	90.396324
989	103.271019
990	109.687874
991	137.539551
992	54.960846
993	115.079742
994	64.929550
995	136.782272
996	155.407791
997	68.991264
998	153.240616
999	163.251770
1000	85.144363
1001	98.038475
