# Supplementary material for: Short-wavelength-sensitive 2 (Sws2) visual photopigment models combined with atomistic molecular simulations to predict spectral peaks of absorbance
Source: PLoS Comput Biol. 2020 Oct 21;16(10):e1008212. doi: 10.1371/journal.pcbi.1008212 (PMC7605715; doi:10.1371/journal.pcbi.1008212)
Supplement: S1 File — (ZIP) [file pcbi.1008212.s007.zip › S1_File/D-rerio-SWS2-Angles/Torsion8-360.dat]

0	175.422791
1 181.423
2	178.205078
3	177.220779
4 181.604
5 183.904
6	175.479202
7	173.151566
8 182.522
9 187.544
10	177.820633
11 191.026
12 188.295
13	175.797867
14 181.21
15 181.776
16	179.038788
17	174.804733
18 188.465
19	169.323975
20	173.286133
21	176.901199
22	171.460663
23	177.139999
24	161.089264
25 188.53
26 181.841
27	177.569305
28 190.837
29 185.84
30 183.59
31 180
32 191.67
33 182.152
34	176.170792
35	173.366028
36 187.893
37 184.647
38	178.965225
39	176.091797
40 182.728
41 189.331
42 185.262
43 194.628
44 181.998
45	177.316544
46 191.292
47	175.568237
48 196.642
49	167.109238
50 184.576
51 187.781
52	179.861679
53	177.286011
54 180.608
55	179.215332
56	174.174515
57 195.368
58 192.321
59	179.244843
60 183.666
61 192.866
62	172.142502
63	170.253479
64	175.015274
65	171.086166
66	174.666779
67 184.337
68	171.090256
69	177.179871
70	169.451630
71 183.919
72	175.484497
73 183.4
74	177.754349
75 186.502
76 184.268
77 189.579
78	177.945389
79	179.543274
80 182.324
81 180.518
82	170.067154
83 186.21
84	177.004761
85	174.354095
86	172.655350
87 190.244
88	175.143311
89 190.21
90 184.323
91 181.095
92	174.609436
93	174.238831
94	177.665924
95	178.068604
96	176.079269
97 186.504
98 187.742
99 181.011
100 188.662
101	176.495361
102	179.766037
103	174.022217
104 188.646
105	178.324478
106 182.483
107 181.168
108 188.746
109 181.824
110	175.773285
111	177.291794
112	178.599304
113	179.540237
114	167.725693
115 191.868
116	177.671570
117 186.77
118	178.486038
119	168.065475
120	177.998413
121	175.523834
122 181.962
123 191.413
124 181.359
125 183.229
126	179.579987
127 180.765
128 191.499
129	176.707321
130 183.69
131	179.351608
132	175.839661
133 182.079
134 183.58
135	175.965561
136 181.764
137 184.803
138	177.374817
139 182.539
140 181.712
141	179.149185
142 184.663
143 182.099
144 182.83
145 195.539
146 183.861
147	174.205185
148	173.776367
149 191.225
150 188.597
151	178.592529
152 181.098
153 197.101
154 185.363
155	179.940582
156 180.179
157	175.672943
158 180.241
159 180.535
160 182.441
161 184.668
162	175.405014
163	170.231949
164	172.798065
165	178.847183
166 184.606
167 189.98
168 187.205
169 195.001
170 189.802
171 181.535
172 189.366
173 180.169
174	175.389648
175	177.115341
176 185.621
177 180.185
178 193.046
179 185.311
180	177.084183
181	176.139908
182	176.691406
183	177.088654
184 193.533
185 186.796
186 180.935
187	177.925262
188	174.968719
189 180.863
190 195.395
191 185.466
192	178.712280
193	178.102417
194 193.031
195	179.433578
196 182.059
197 192.632
198 190.078
199 181.052
200 186.142
201 194.942
202 187.805
203	177.146820
204	173.065872
205 180.382
206 183.578
207 182.248
208 185.991
209	178.769150
210 192.945
211 183.709
212 184.263
213 182.732
214	169.798141
215 184.611
216 181.574
217	179.763229
218 183.51
219	176.389862
220	176.271881
221 185.863
222 191.608
223 182.968
224 196.635
225 182.863
226 185.188
227 187.199
228	177.474991
229	179.012131
230 187.429
231 186.212
232	179.203217
233 184.473
234	177.206116
235 185.586
236	175.016281
237 195.09
238 183.486
239	178.318863
240 184.412
241 182.289
242	178.374023
243 184.124
244 189.357
245 185.733
246 182.887
247 182.389
248 199.006
249 189.289
250	172.706467
251 182.657
252 183.42
253	173.466415
254 183.06
255 183.243
256	179.114975
257	168.841797
258 181.297
259 189.515
260 181.347
261	179.774490
262 180.691
263	169.501282
264	175.074768
265 182.132
266 189.627
267 181.98
268	176.717728
269 182.855
270	177.984528
271	168.874191
272	179.869781
273 189.027
274 191.25
275 192.809
276 188.641
277 181.06
278 185.099
279 181.118
280 189.078
281 182.724
282 183.872
283	172.720734
284 184.586
285	175.047440
286	179.742035
287	179.436691
288 184.012
289	179.566223
290 184.049
291 192.243
292	178.901657
293 187.801
294 193.778
295	176.375732
296 187.673
297	168.734528
298 185.873
299 188.102
300	171.977142
301 186.523
302 181.037
303 189.271
304	169.259750
305 193.706
306 187.501
307 190.774
308 190.916
309 188.647
310 190.761
311 183.8
312 186.961
313 188.137
314	178.396118
315 184.824
316 180.734
317 185.681
318 184.169
319 187.891
320 180.32
321 190.067
322	169.053085
323 180.017
324 180.605
325 182.391
326 185.948
327	172.136337
328	179.549377
329	179.502930
330 183.767
331	179.818527
332	165.050217
333 189.135
334 184.037
335 189.496
336	176.994522
337 182.323
338	175.353470
339	168.977386
340	179.516693
341 189.851
342 181.662
343	173.839417
344 182.913
345	177.957489
346 191.099
347	176.298370
348 185.529
349 181.178
350 183.835
351 186.825
352 186.978
353	179.231491
354 190.552
355 185.356
356 186.891
357 180.36
358 191.587
359	175.629440
360 181.904
361 186.16
362	177.199646
363 181.771
364 188.146
365 185.388
366 188.397
367	177.403198
368	173.321533
369 194.132
370 182.876
371 181.812
372 184.237
373	178.352753
374 188.103
375 194.055
376 182.043
377 184.162
378 181.461
379 181.846
380 181.48
381	176.225586
382	176.817123
383 182.033
384 190.273
385 182.256
386	169.630478
387 180.413
388	174.118256
389	179.885101
390	179.885681
391 181.456
392 181.438
393	167.113617
394	176.654800
395	174.743439
396	173.270065
397	178.445419
398	174.923508
399	179.834305
400	175.713593
401	179.237762
402	177.906143
403	177.768219
404 187.082
405 185.68
406 183.918
407 196.078
408 180.444
409	178.154358
410	176.602570
411 190.109
412	176.248032
413 184.126
414	179.644623
415 192.126
416 181.37
417	167.393890
418 183.615
419	177.146606
420	176.343399
421	179.827774
422	172.946259
423 189.869
424	174.786255
425 183.881
426 191.932
427	175.547333
428	179.104568
429	178.631165
430	179.662247
431	178.740005
432	177.921127
433 187.412
434 187.819
435 184.141
436 190.739
437 182.499
438 181.083
439	179.057709
440	175.391129
441 195.906
442 181.343
443 196.854
444 180.103
445 181.116
446 186.342
447 183.533
448	177.189209
449	178.393494
450 187.32
451	171.679260
452	176.968536
453	175.964264
454 190.538
455 189.166
456	178.931503
457 181.572
458 185.841
459 198.432
460	177.966110
461 193.06
462	177.648178
463	178.567841
464	174.908615
465 182.691
466	175.065536
467	178.450363
468 193.795
469 186.916
470	178.303925
471 184.534
472	179.493362
473 184.534
474 189.951
475 181.242
476 180.813
477	179.497498
478 185.499
479 188.232
480 181.827
481 192.119
482 187.407
483 180.696
484 187.037
485 183.224
486 185.787
487	178.992157
488 184.903
489	175.449112
490 190.191
491	173.474564
492	171.554993
493 181.613
494	175.357727
495 180.339
496 182.143
497 186.458
498	173.194473
499 187.068
500	173.399155
501 184.68
502	177.249191
503	179.736511
504 183.225
505	179.737076
506 187.744
507 183.248
508	171.222900
509 192.312
510 194.824
511	179.270264
512 182.308
513 180.1
514 180.916
515 182.22
516 184.801
517 181.541
518	179.160141
519	168.924438
520 182.197
521 184.335
522 185.195
523 184.04
524 182.379
525	172.445938
526 190.986
527	175.749954
528 183.229
529 191.502
530 181.489
531	177.671143
532 189.505
533 180.603
534	175.038925
535	179.110291
536 186.98
537	175.218018
538 191.841
539	170.328506
540 191.278
541 182.942
542 181.176
543 197.83
544 190.197
545	176.710571
546	176.159607
547 183.24
548	172.143127
549	179.276138
550	178.477905
551 180.875
552	178.264008
553	178.628159
554	173.890305
555 184.604
556 187.82
557 180.981
558 188.468
559	175.822693
560	178.995926
561 180.609
562 187.096
563	176.919662
564	177.162430
565 184.876
566	178.401413
567	176.528397
568 180.697
569	177.565628
570	178.462006
571 191.051
572 182.368
573	179.490570
574	177.685837
575 186.873
576 184.934
577 188.78
578	178.533401
579 183.31
580 185.329
581 184.966
582 183.678
583	177.253586
584 186.145
585 184.55
586 189.954
587 184.437
588	170.487701
589	176.718460
590 187.404
591	175.096466
592 180.263
593	176.066010
594 193.379
595	178.628479
596	168.192505
597 181.621
598	178.177216
599	175.508667
600 193.282
601 192.342
602 181.941
603 185.638
604 192.65
605 182.176
606	176.790390
607 183.378
608	171.780930
609	179.501526
610	179.157349
611 180.715
612 182.342
613 185.078
614 180.366
615 183.961
616	171.489532
617 186.02
618 190.985
619	173.951828
620	170.101639
621 183.547
622 182.904
623 180.736
624 189.709
625 185.806
626 180.741
627 188.868
628	177.175613
629	178.753082
630 186.159
631 181.26
632 188.455
633 184.119
634 182.657
635 181.462
636 184.538
637	174.474121
638	173.932968
639 180.396
640 190.489
641	179.873779
642 186.875
643 188.266
644 181.851
645	176.092148
646	177.789642
647 186.94
648 183.5
649	178.051926
650 188.656
651 182.302
652 181.454
653 185.029
654 186.502
655	175.971634
656 189.46
657 188.638
658	177.181290
659 197.079
660	177.889893
661 185.362
662 192.327
663	177.998840
664 190.038
665	172.770020
666	172.621704
667 182.61
668 181.042
669 187.402
670	171.718964
671	177.127930
672 182.553
673	178.631348
674	175.202637
675	176.520294
676 181.382
677	170.232101
678 181.538
679 181.321
680	175.008392
681 188.712
682 183.634
683 191.33
684 186.648
685 187.875
686 191.188
687 186.763
688 182.875
689	178.213089
690 197.399
691 191.612
692 187.588
693 189.191
694	177.925262
695	175.957642
696 192.824
697 191.008
698 180.24
699 188.132
700	174.810150
701 194.367
702 196.12
703 182.374
704	174.374512
705 189.502
706 182.915
707 185.622
708	172.593048
709	176.724945
710 191.557
711 189.561
712 199.884
713	175.399078
714	175.801773
715	176.992096
716	175.019089
717 185.227
718	177.303375
719	171.486404
720 183.549
721 180.359
722 183.367
723	176.968674
724 185.695
725	175.343155
726 183.909
727	179.592392
728 189.761
729	173.768082
730	177.240845
731	179.515213
732 183.722
733	177.004730
734 183.054
735	178.381546
736 186.397
737	179.175232
738 180.057
739	165.412628
740 187.029
741 188.125
742 183.134
743	178.713486
744 188.138
745 193.403
746 192.873
747 186.535
748	175.408752
749 183.825
750 193.067
751 183.348
752	179.357910
753 181.083
754 182.015
755 189.051
756 182.326
757	173.902481
758	179.054398
759 182.905
760	179.269806
761 180.579
762 181.812
763 186.114
764	172.046021
765	179.279160
766	171.998962
767	176.143066
768	174.120590
769 187.05
770	177.925186
771	171.773697
772	175.786453
773 187.314
774	179.724167
775	179.440277
776	179.423141
777 184.475
778 183.856
779 183.546
780	179.677002
781	179.277176
782	172.373581
783 186.623
784	171.348145
785 182.688
786	174.910889
787	171.687363
788 187.461
789 186.182
790 184.036
791 185.315
792 192.784
793	170.941788
794	178.466049
795	174.097748
796 182.945
797 185.815
798 187.649
799	177.079498
800 182.668
801	177.622665
802 190.55
803	175.441071
804 183.649
805	177.399765
806 180.005
807 187.498
808 182.623
809 191.047
810 181.893
811	165.887756
812	171.990219
813 187.633
814	179.338226
815 183.749
816	179.484146
817 183.221
818 190.78
819 184.903
820 182.225
821	168.244324
822 183.321
823 185.197
824 190.076
825	169.674606
826 184.203
827 188.523
828	178.937561
829	178.451553
830	178.166092
831 180.228
832	174.436890
833 181.949
834 182.823
835 180.05
836 180.491
837 180.185
838	173.595779
839 182.288
840 196.459
841 191.638
842 198.224
843	171.589462
844	174.098694
845	177.269150
846 180.401
847	176.863922
848	168.743042
849	171.689926
850	178.892563
851	175.795761
852	175.151840
853	176.868729
854 186.772
855 191.593
856 180.52
857	175.007828
858 182.015
859 189.076
860 180.379
861 187.413
862 185.856
863 194.822
864	178.935547
865 180.299
866 187.574
867 182.246
868 188.863
869 183.525
870 187.547
871 190.486
872 182.908
873 188.955
874 192.208
875 187.972
876 186.665
877	179.969925
878 183.045
879	178.738190
880	172.630157
881 182.455
882 180.922
883	178.014526
884 180.975
885 190.251
886 181.19
887 182.901
888 190.649
889 193.637
890 191.377
891 192.609
892 188.776
893 193.551
894 184.482
895 180.158
896	171.154663
897 180.213
898	179.294525
899	179.223923
900 184.315
901 183.687
902	179.797775
903 182.175
904 180.432
905	176.891846
906 184.731
907 183.376
908	179.792313
909 196.928
910 182.366
911	179.662537
912	178.336456
913 185.297
914 190.456
915	176.363708
916 181.84
917	178.964981
918 185.118
919 182.624
920 188.284
921 183.077
922	175.845627
923 185.07
924 187.105
925	177.015594
926 187.614
927 183.622
928 188.76
929	176.006714
930	173.648163
931 180.667
932 189.853
933 187.537
934 190.79
935 193.867
936 185.943
937 181.437
938	178.022064
939 181.517
940 187.122
941	177.767319
942	179.301987
943	173.945496
944	171.028000
945 180.336
946	179.976562
947 190.718
948	174.271088
949 181.555
950 189.086
951 180.667
952 184.633
953 183.699
954 181.898
955 187.986
956 181.034
957 195.652
958 189.227
959 185.281
960 185.824
961	179.976151
962 183.384
963 190.318
964	172.314178
965 192.308
966 184.021
967 192.439
968 183.384
969 186.994
970 189.456
971 188.11
972 186.599
973	175.936401
974 186.526
975 183.013
976 194.943
977 190.973
978 181.26
979 180.931
980 188.593
981 185.997
982 187.198
983 192.751
984 189.929
985 200.733
986	176.621445
987	173.855026
988 190.509
989 183.549
990 180.061
991	174.821655
992 188.15
993 194.427
994 191.698
995	176.393936
996 187.873
997 182.613
998 185.471
999 193.59
1000 181.191
1001 200.969
