# Supplementary material for: Short-wavelength-sensitive 2 (Sws2) visual photopigment models combined with atomistic molecular simulations to predict spectral peaks of absorbance
Source: PLoS Comput Biol. 2020 Oct 21;16(10):e1008212. doi: 10.1371/journal.pcbi.1008212 (PMC7605715; doi:10.1371/journal.pcbi.1008212)
Supplement: S1 File — (ZIP) [file pcbi.1008212.s007.zip › S1_File/D-rerio-SWS2-Angles/Angle4.dat]

0	88.825722
1	87.777313
2	90.226814
3	85.516510
4	88.224342
5	93.688995
6	82.517227
7	86.272652
8	88.182220
9	91.283829
10	88.548485
11	82.745132
12	91.405388
13	93.238220
14	88.497955
15	79.073051
16	86.417053
17	82.237206
18	86.623238
19	85.106491
20	83.793404
21	87.509285
22	82.497116
23	85.519058
24	78.626312
25	85.590584
26	86.004013
27	78.069733
28	91.889030
29	82.989792
30	81.056404
31	86.396729
32	80.674187
33	80.358604
34	82.512344
35	79.728485
36	78.593407
37	82.015625
38	80.264557
39	82.941017
40	79.615395
41	79.223640
42	80.287781
43	79.411255
44	84.900116
45	81.251656
46	77.613464
47	79.213783
48	79.157639
49	76.802864
50	79.717339
51	82.483948
52	83.955589
53	84.415871
54	84.019608
55	79.932938
56	78.239227
57	78.052032
58	80.619507
59	76.865067
60	80.912895
61	78.930649
62	80.580833
63	74.723907
64	82.515984
65	77.064941
66	82.086174
67	76.691071
68	80.722900
69	81.155106
70	78.358078
71	84.322731
72	78.477600
73	80.555313
74	81.944672
75	79.171852
76	84.223358
77	79.744171
78	75.467873
79	78.129059
80	78.794350
81	83.027885
82	87.139389
83	103.600601
84	79.884727
85	77.884407
86	90.421516
87	79.637970
88	80.940643
89	106.487617
90	87.610405
91	79.071129
92	77.235939
93	85.813461
94	84.631187
95	109.420296
96	105.737465
97	112.949173
98	104.312965
99	105.901520
100	101.467171
101	94.937241
102	91.563721
103	80.359161
104	101.514664
105	82.949013
106	80.569435
107	102.644638
108	88.967041
109	104.976654
110	108.803902
111	85.814377
112	99.417229
113	105.422775
114	105.196999
115	85.433472
116	80.530518
117	82.985115
118	82.367737
119	78.902184
120	85.679344
121	105.293671
122	81.706520
123	103.439758
124	103.501900
125	79.439507
126	83.187790
127	86.998482
128	86.058838
129	85.305893
130	87.026520
131	84.499321
132	79.620651
133	88.584908
134	98.588615
135	90.735695
136	87.060326
137	94.565216
138	90.275475
139	85.412834
140	88.251678
141	81.095833
142	84.125175
143	112.687637
144	115.764763
145	122.651535
146	116.471977
147	106.497177
148	110.388069
149	104.164917
150	117.804726
151	110.323807
152	109.645599
153	112.816505
154	110.801270
155	119.329399
156	106.290779
157	113.181160
158	117.383545
159	120.062691
160	117.489044
161	83.927994
162	88.943550
163	84.094101
164	74.452026
165	90.287476
166	78.445450
167	82.859032
168	85.084335
169	116.955162
170	114.525436
171	88.194427
172	103.215080
173	95.151871
174	79.535980
175	83.508545
176	86.469490
177	87.375206
178	82.871460
179	80.139549
180	89.166901
181	78.063347
182	76.809807
183	83.002640
184	80.900932
185	80.517578
186	79.457718
187	78.684830
188	81.594963
189	85.129364
190	84.703339
191	83.660019
192	90.961441
193	78.529442
194	83.637001
195	92.016403
196	80.548828
197	80.089287
198	80.600555
199	82.638153
200	80.023308
201	82.994759
202	88.613098
203	83.859840
204	77.665077
205	76.181572
206	82.461235
207	75.942009
208	80.565880
209	81.089470
210	79.448265
211	79.139778
212	80.850769
213	75.211250
214	81.657791
215	79.912102
216	75.765961
217	80.245811
218	75.467834
219	81.910583
220	76.500526
221	77.365295
222	76.913063
223	77.070107
224	84.639748
225	84.189888
226	77.625580
227	80.135117
228	83.265259
229	83.541580
230	81.347893
231	80.218399
232	79.045471
233	80.688950
234	80.926987
235	82.609291
236	79.376717
237	79.065430
238	79.705566
239	82.454613
240	78.758873
241	72.264015
242	79.504555
243	80.543671
244	83.634789
245	74.803131
246	80.692551
247	81.004021
248	79.193748
249	77.063866
250	81.093369
251	80.913612
252	75.278839
253	78.531158
254	77.320953
255	81.734291
256	79.547829
257	82.186607
258	79.992332
259	73.513275
260	79.945633
261	78.207253
262	80.222862
263	76.261673
264	77.775970
265	74.646873
266	78.038162
267	85.977921
268	80.246742
269	79.904015
270	79.829689
271	76.106010
272	75.186203
273	76.129173
274	77.348587
275	78.342400
276	77.283310
277	79.055077
278	73.903893
279	73.718445
280	75.681137
281	76.741241
282	81.976967
283	80.069801
284	82.121796
285	76.761772
286	77.471581
287	81.514030
288	82.115303
289	85.915672
290	81.474060
291	82.421158
292	75.307266
293	76.488907
294	82.499969
295	75.794571
296	77.533882
297	77.923622
298	76.944130
299	79.692207
300	72.941162
301	79.672623
302	82.931183
303	80.439835
304	84.361229
305	81.112808
306	75.479507
307	78.257500
308	79.997467
309	79.686401
310	85.175873
311	81.012962
312	79.874718
313	83.667862
314	84.586266
315	79.578667
316	80.292603
317	78.501190
318	78.388802
319	84.940567
320	89.821609
321	86.363388
322	81.507317
323	83.127068
324	83.723114
325	75.809578
326	80.803871
327	82.073082
328	83.013786
329	76.892891
330	79.686768
331	75.539871
332	73.948990
333	72.469208
334	78.667030
335	84.022743
336	79.156754
337	76.197350
338	82.447021
339	80.996330
340	82.527435
341	74.929955
342	79.307106
343	76.481651
344	85.186279
345	83.801033
346	84.060127
347	79.809517
348	79.725311
349	77.094101
350	79.637978
351	81.723686
352	77.595200
353	84.714691
354	82.057388
355	82.636749
356	77.155426
357	79.296356
358	81.459244
359	84.274643
360	79.480217
361	86.429527
362	81.165161
363	81.189415
364	76.724075
365	80.393600
366	76.113136
367	80.785965
368	75.821602
369	81.036926
370	82.502960
371	82.025566
372	77.718529
373	82.550491
374	81.013405
375	81.513870
376	80.920837
377	75.935684
378	81.376053
379	81.011063
380	78.435661
381	80.631805
382	75.466736
383	83.054924
384	78.774658
385	82.017883
386	80.534935
387	80.570984
388	84.128616
389	76.074364
390	87.863739
391	83.616325
392	78.341286
393	80.791954
394	79.277573
395	73.105255
396	74.302773
397	79.946594
398	78.308784
399	81.094444
400	77.310959
401	86.837196
402	84.458809
403	77.340797
404	79.923439
405	79.037186
406	78.901649
407	81.524208
408	78.906609
409	76.086945
410	79.577637
411	78.411736
412	78.947929
413	80.241600
414	80.907471
415	78.793121
416	77.712547
417	80.707939
418	79.099838
419	78.154259
420	77.584808
421	79.240967
422	78.184372
423	80.158394
424	81.440620
425	80.107811
426	80.330170
427	82.908325
428	83.453796
429	76.683868
430	78.186211
431	79.135689
432	77.901566
433	73.289146
434	84.255249
435	76.485306
436	80.354156
437	78.542038
438	83.601677
439	77.970459
440	78.065651
441	79.030212
442	85.835236
443	78.878876
444	86.277679
445	78.101807
446	77.021240
447	76.271088
448	76.235443
449	82.372406
450	89.871048
451	83.600662
452	84.288490
453	80.251236
454	85.075584
455	81.405258
456	80.203278
457	80.613037
458	81.265694
459	76.912704
460	74.200066
461	84.014084
462	75.190231
463	75.534004
464	79.827332
465	82.908676
466	77.607407
467	76.589615
468	84.761543
469	82.953400
470	81.971359
471	82.592216
472	79.207405
473	78.931847
474	79.593605
475	80.609459
476	81.575897
477	79.251396
478	80.147888
479	80.109879
480	82.874542
481	84.932594
482	81.698112
483	79.609245
484	78.511826
485	74.953995
486	81.931351
487	82.740807
488	80.152718
489	76.360527
490	80.661453
491	81.985580
492	78.179787
493	79.084023
494	85.420685
495	75.480072
496	81.251740
497	79.808861
498	77.426186
499	82.006508
500	80.500725
501	76.787041
502	78.485962
503	85.654831
504	83.743248
505	81.791092
506	79.586998
507	84.084000
508	80.826134
509	79.518173
510	80.167206
511	79.346420
512	76.165993
513	75.703415
514	78.873222
515	83.554344
516	82.691063
517	81.199272
518	76.982307
519	79.519424
520	78.083855
521	83.546654
522	78.654831
523	84.232887
524	83.766060
525	81.399429
526	80.294601
527	78.561188
528	76.842392
529	80.895592
530	84.671715
531	80.990204
532	78.926323
533	78.013420
534	79.825218
535	82.007935
536	80.208420
537	76.510201
538	82.063309
539	77.636650
540	77.978882
541	78.126198
542	80.674637
543	78.292542
544	82.800797
545	85.015587
546	82.511879
547	76.658806
548	78.876877
549	75.389175
550	83.852844
551	80.430481
552	80.216576
553	81.657600
554	80.806740
555	77.385925
556	75.876251
557	78.659042
558	71.718491
559	82.495323
560	79.342270
561	77.727333
562	79.131516
563	76.872887
564	75.112495
565	83.401398
566	84.781181
567	82.518990
568	79.022881
569	79.194763
570	76.403748
571	80.195831
572	81.575905
573	79.143036
574	83.555367
575	78.106064
576	74.853302
577	84.097679
578	75.422234
579	84.216896
580	84.597794
581	80.160988
582	80.547165
583	80.810463
584	83.578423
585	80.525787
586	78.075768
587	81.614304
588	77.688751
589	78.723351
590	78.877350
591	81.096924
592	82.551346
593	80.413864
594	81.274803
595	81.124596
596	85.687332
597	79.460953
598	82.525810
599	82.672729
600	83.815994
601	81.692924
602	76.983330
603	72.646477
604	80.155846
605	82.706345
606	77.904785
607	75.852570
608	76.884972
609	78.922218
610	85.229256
611	82.360390
612	79.855110
613	76.856346
614	80.465019
615	81.000282
616	77.953758
617	78.528893
618	78.357384
619	79.210075
620	81.433548
621	77.998047
622	78.810158
623	76.956482
624	82.151146
625	84.298233
626	80.733658
627	84.400230
628	80.258362
629	77.854691
630	84.380478
631	81.503654
632	77.330353
633	75.293678
634	79.832703
635	81.406624
636	72.304909
637	81.870087
638	79.177124
639	75.281921
640	78.737610
641	76.351929
642	81.931892
643	77.504257
644	77.905190
645	84.692863
646	78.215546
647	83.980591
648	78.270790
649	81.380920
650	84.099762
651	78.328011
652	76.615829
653	87.369392
654	80.618370
655	79.836075
656	85.583176
657	81.462433
658	82.768288
659	84.666801
660	84.536400
661	84.103729
662	79.309875
663	81.669342
664	80.270607
665	82.128265
666	81.938911
667	75.796913
668	79.705818
669	83.639595
670	80.289093
671	82.922157
672	77.820816
673	77.919220
674	80.904961
675	83.477188
676	82.937675
677	77.044746
678	78.128426
679	78.554222
680	77.251381
681	78.643463
682	78.860573
683	114.245659
684	118.090340
685	91.002983
686	118.201149
687	120.405693
688	111.498871
689	120.841522
690	114.569389
691	112.787689
692	117.904869
693	125.533852
694	85.637436
695	84.444618
696	86.955406
697	80.866043
698	80.423241
699	79.430649
700	83.766182
701	84.290131
702	77.291779
703	82.865463
704	77.110687
705	78.196587
706	84.530113
707	80.102058
708	82.701180
709	81.905724
710	77.915909
711	86.055984
712	79.222992
713	79.261185
714	80.535385
715	80.442497
716	82.502846
717	81.267082
718	79.376038
719	87.934807
720	81.062897
721	77.606529
722	78.375397
723	77.596458
724	75.771667
725	81.116226
726	80.804947
727	75.095375
728	79.513054
729	78.153160
730	79.156876
731	77.572830
732	79.727554
733	81.361839
734	82.140327
735	74.979095
736	79.737595
737	79.935715
738	81.994835
739	79.209732
740	83.663292
741	83.084671
742	81.772949
743	84.477554
744	83.209610
745	82.738274
746	77.079971
747	83.300331
748	80.988770
749	82.314240
750	83.689201
751	87.096832
752	79.966980
753	79.370399
754	79.408173
755	77.867462
756	83.833412
757	83.179985
758	79.110558
759	81.917442
760	78.097481
761	80.296967
762	81.159599
763	82.276390
764	75.274544
765	80.045731
766	73.335922
767	86.488922
768	81.382439
769	82.566307
770	82.730309
771	81.226524
772	80.376015
773	82.077988
774	76.895004
775	78.303787
776	76.288689
777	80.228790
778	80.647476
779	82.199585
780	79.889107
781	81.225800
782	80.175072
783	80.107330
784	80.518700
785	83.363937
786	76.538902
787	79.947838
788	75.929993
789	75.856689
790	80.153145
791	74.711586
792	76.499046
793	76.000183
794	86.235420
795	81.043571
796	89.331558
797	79.605385
798	80.005547
799	79.686890
800	76.811058
801	79.629333
802	78.254372
803	79.064995
804	79.045052
805	76.051147
806	81.348564
807	83.977348
808	80.349052
809	82.032494
810	83.019257
811	85.427307
812	83.778564
813	80.934669
814	80.772781
815	76.359390
816	81.563904
817	77.899445
818	80.715569
819	79.794106
820	78.930405
821	80.214737
822	82.296066
823	76.840652
824	80.296440
825	78.779236
826	78.188957
827	81.928513
828	78.943253
829	81.569305
830	82.400551
831	81.762108
832	88.846245
833	76.845886
834	80.223137
835	79.457756
836	84.428581
837	83.124046
838	82.186241
839	84.712814
840	84.192390
841	77.191727
842	80.291443
843	81.195442
844	78.558357
845	79.634590
846	76.409607
847	75.290161
848	76.010719
849	78.365250
850	78.916031
851	74.022240
852	75.175041
853	82.809204
854	78.592125
855	86.663712
856	78.261406
857	78.845596
858	78.588226
859	81.134636
860	86.270638
861	78.744591
862	83.217758
863	78.215324
864	79.079857
865	117.705948
866	121.239044
867	119.530029
868	118.160835
869	115.891548
870	115.105736
871	108.945580
872	114.457382
873	108.864288
874	114.424423
875	113.352783
876	122.765686
877	111.560509
878	118.294739
879	115.196426
880	104.247749
881	115.631973
882	119.926933
883	118.083984
884	124.644630
885	118.139839
886	112.889587
887	114.919800
888	117.979034
889	110.301193
890	112.086624
891	114.993881
892	105.024857
893	110.715591
894	105.006668
895	104.724564
896	101.859200
897	116.481209
898	107.321236
899	107.314507
900	109.119698
901	102.972336
902	106.232788
903	102.668045
904	109.838768
905	105.488235
906	110.194077
907	105.938072
908	113.979279
909	111.856255
910	110.079025
911	115.353081
912	108.380753
913	105.051712
914	108.558601
915	115.573151
916	109.368202
917	109.448357
918	107.781334
919	108.823822
920	108.365288
921	108.531593
922	109.312553
923	103.221794
924	101.224602
925	106.212364
926	112.423180
927	114.328583
928	113.620003
929	108.410606
930	109.155678
931	111.479332
932	115.675919
933	110.018066
934	106.924606
935	116.275650
936	108.104301
937	107.313835
938	106.686798
939	112.031822
940	106.504150
941	109.311234
942	103.173195
943	104.678581
944	112.811333
945	103.513229
946	107.750481
947	104.113731
948	102.331734
949	107.023247
950	115.332008
951	112.293175
952	101.473625
953	100.894463
954	101.651825
955	100.937012
956	102.078201
957	105.404785
958	107.781937
959	82.404648
960	84.935600
961	78.885391
962	82.232681
963	109.107819
964	105.562027
965	90.625435
966	111.223831
967	111.244804
968	108.289078
969	107.211723
970	96.190918
971	107.168434
972	105.433830
973	109.892036
974	108.558762
975	105.801682
976	100.533424
977	93.997917
978	102.836060
979	112.758247
980	107.165001
981	105.918678
982	111.280869
983	110.159576
984	113.407143
985	107.537544
986	116.700012
987	121.021187
988	109.352058
989	110.521095
990	105.794601
991	110.680092
992	108.726700
993	112.563789
994	113.299194
995	102.620743
996	109.605278
997	107.704918
998	105.038910
999	107.755394
1000	108.727905
1001	115.468323
