# Supplementary material for: Short-wavelength-sensitive 2 (Sws2) visual photopigment models combined with atomistic molecular simulations to predict spectral peaks of absorbance
Source: PLoS Comput Biol. 2020 Oct 21;16(10):e1008212. doi: 10.1371/journal.pcbi.1008212 (PMC7605715; doi:10.1371/journal.pcbi.1008212)
Supplement: S1 File — (ZIP) [file pcbi.1008212.s007.zip › S1_File/D-rerio-SWS2-Angles/Torsion6.dat]

0	-63.600967
1	-48.118660
2	-54.942856
3	-82.431282
4	-71.017303
5	-51.125687
6	-43.660088
7	-52.179855
8	-58.684376
9	-59.342392
10	-58.615078
11	-63.462643
12	-47.105663
13	-52.131496
14	-69.742393
15	-30.195837
16	-38.160240
17	-58.181492
18	-58.593918
19	-56.611885
20	-55.765903
21	-35.057926
22	-67.651123
23	-58.797035
24	-64.538773
25	-46.907333
26	-53.039677
27	-52.805008
28	-68.321617
29	-56.969845
30	-69.314247
31	-56.938049
32	-63.092815
33	-74.952103
34	-48.987736
35	-52.244289
36	-71.775291
37	-53.642014
38	-57.925255
39	-79.852280
40	-60.038013
41	-64.658195
42	-65.574089
43	-63.455956
44	-60.819111
45	-65.829475
46	-59.876743
47	-58.006042
48	-76.257713
49	-52.726524
50	-56.923000
51	-75.799606
52	-55.149960
53	-51.293522
54	-57.461166
55	-49.135269
56	-62.150917
57	-55.282486
58	-48.653519
59	-82.753441
60	-58.489185
61	-64.356041
62	-60.707294
63	-65.835434
64	-62.830658
65	-52.869858
66	-58.892925
67	-60.943333
68	-68.903183
69	-53.040512
70	-65.764778
71	-66.329063
72	-51.737064
73	-54.927639
74	-66.370026
75	-51.057133
76	-78.572128
77	-57.358536
78	-50.544792
79	-72.886162
80	-62.002964
81	-61.072266
82	-51.062569
83	-40.647980
84	-74.391899
85	-71.972420
86	-37.271191
87	-59.382580
88	-58.849598
89	-45.654705
90	-55.742271
91	-49.489971
92	-51.352219
93	-58.557014
94	-47.231590
95	-63.478699
96	-49.094028
97	-42.976082
98	-55.324417
99	-53.734474
100	-67.480286
101	-57.568268
102	-55.903435
103	-65.974052
104	-55.502251
105	-55.442741
106	-57.812046
107	-69.524719
108	-51.083908
109	-55.273819
110	-59.022240
111	-57.349991
112	-80.501839
113	-47.796909
114	-62.220387
115	-60.454189
116	-74.439522
117	-64.238998
118	-62.400902
119	-70.478241
120	-57.772121
121	-54.345333
122	-41.907570
123	-44.993946
124	-54.701874
125	-60.750359
126	-57.037014
127	-42.214073
128	-60.694748
129	-63.131161
130	-61.451637
131	-61.639187
132	-68.161926
133	-59.953133
134	-52.438038
135	-64.336281
136	-56.354187
137	-50.694626
138	-74.411957
139	-51.139217
140	-54.175831
141	-54.744438
142	-56.630318
143	-45.981167
144	-66.788109
145	-64.339851
146	-64.642181
147	-74.303383
148	-75.321732
149	-63.786709
150	-55.620647
151	-59.183357
152	-45.775780
153	-71.314720
154	-40.186333
155	-57.984802
156	-57.600071
157	-50.287758
158	-61.328045
159	-66.508545
160	-74.624245
161	-64.154640
162	-64.918098
163	-90.673042
164	-69.114380
165	-55.584869
166	-48.778423
167	-62.953117
168	-63.038078
169	-69.415787
170	-49.893517
171	-50.704979
172	-55.520962
173	-63.490723
174	-54.698788
175	-55.185856
176	-70.846352
177	-65.337234
178	-53.544113
179	-62.080410
180	-57.828239
181	-55.909199
182	-50.339237
183	-62.545395
184	-51.347618
185	-58.604855
186	-68.012718
187	-49.468327
188	-54.723896
189	-60.871426
190	-57.334854
191	-76.307198
192	-56.769821
193	-65.844826
194	-53.217537
195	-63.249371
196	-46.089062
197	-57.876606
198	-67.112953
199	-56.969387
200	-64.305832
201	-63.678593
202	-66.853966
203	-54.306980
204	-63.408356
205	-68.427971
206	-66.097977
207	-65.892578
208	-64.839584
209	-62.567524
210	-36.986202
211	-52.059811
212	-63.125656
213	-54.177845
214	-57.021751
215	-52.833893
216	-55.921497
217	-60.622417
218	-58.603085
219	-59.860565
220	-62.816307
221	-66.585045
222	-75.322151
223	-62.258732
224	-68.079918
225	-57.964577
226	-76.266228
227	-71.525002
228	-65.580574
229	-66.480293
230	-57.008739
231	-58.779774
232	-53.350536
233	-60.148396
234	-69.473228
235	-55.181698
236	-67.803001
237	-64.540497
238	-52.333290
239	-66.167793
240	-58.771381
241	-46.579216
242	-61.969692
243	-65.376274
244	-67.369530
245	-57.870968
246	-64.039703
247	-69.423218
248	-59.100964
249	-60.074806
250	-58.978828
251	-70.275841
252	-51.256916
253	-50.778736
254	-61.343945
255	-47.937008
256	-52.129383
257	-73.033188
258	-56.530056
259	-63.129608
260	-56.663555
261	-51.062763
262	-52.897743
263	-63.754639
264	-48.172497
265	-57.913898
266	-53.773045
267	-74.470131
268	-53.639435
269	-67.646667
270	-46.882050
271	-65.805611
272	-72.363533
273	-50.081879
274	-67.081932
275	-53.097149
276	-66.185722
277	-55.841312
278	-73.508034
279	-57.402412
280	-61.926128
281	-67.508087
282	-71.263100
283	-66.781181
284	-69.611320
285	-62.131111
286	-52.077938
287	-71.476509
288	-81.798492
289	-68.885811
290	-62.796295
291	-72.385178
292	-61.691532
293	-57.684227
294	-77.921272
295	-59.300407
296	-39.118885
297	-67.354187
298	-66.483475
299	-40.749073
300	-68.000549
301	-51.163734
302	-50.255974
303	-62.630596
304	-63.363003
305	-55.191650
306	-51.124775
307	-58.194893
308	-72.158562
309	-66.699883
310	-67.630875
311	-67.515884
312	-66.430511
313	-72.442543
314	-83.042305
315	-75.819557
316	-50.561722
317	-78.048485
318	-71.670410
319	-63.474514
320	-41.755348
321	-51.891617
322	-56.569099
323	-57.208134
324	-62.564102
325	-72.882629
326	-65.239136
327	-55.139435
328	-55.835735
329	-69.938599
330	-44.459927
331	-68.169731
332	-68.385910
333	-57.599922
334	-62.399448
335	-48.851528
336	-66.843140
337	-66.618202
338	-62.440636
339	-68.547630
340	-72.039566
341	-64.535225
342	-53.090832
343	-64.777451
344	-65.003410
345	-77.523270
346	-52.355705
347	-43.961628
348	-73.776558
349	-66.247337
350	-59.919640
351	-69.175316
352	-61.119354
353	-69.107597
354	-85.083672
355	-65.508369
356	-70.429092
357	-58.844738
358	-59.456242
359	-64.143829
360	-56.589439
361	-59.752003
362	-68.990112
363	-61.618122
364	-59.900745
365	-57.391819
366	-54.946266
367	-71.177170
368	-66.932503
369	-63.623089
370	-57.112991
371	-67.334877
372	-60.361408
373	-58.022156
374	-48.822479
375	-41.381870
376	-68.778488
377	-63.385010
378	-59.851185
379	-73.710434
380	-57.127232
381	-61.023239
382	-62.968479
383	-53.587688
384	-56.859821
385	-51.185162
386	-50.851559
387	-57.641571
388	-61.497078
389	-59.574966
390	-60.290081
391	-53.733227
392	-57.608486
393	-59.048630
394	-57.258682
395	-44.602135
396	-66.864815
397	-52.405796
398	-65.638466
399	-105.698135
400	-61.085735
401	-46.693050
402	-50.286301
403	-54.080135
404	-69.778732
405	-63.356598
406	-53.459694
407	-51.886997
408	-48.218296
409	-70.292992
410	-59.852108
411	-50.659046
412	-56.570839
413	-60.427570
414	-52.308956
415	-57.090786
416	-45.046600
417	-46.078918
418	-31.420885
419	-67.572731
420	-76.905251
421	-51.651867
422	-62.824314
423	-51.917343
424	-52.650616
425	-55.904293
426	-63.197514
427	-59.971050
428	-62.465538
429	-57.406578
430	-62.160290
431	-73.231384
432	-65.572578
433	-60.510601
434	-64.149582
435	-50.726299
436	-58.679432
437	-59.945198
438	-63.224754
439	-50.871532
440	-60.101360
441	-57.502125
442	-53.675858
443	-49.022991
444	-47.960258
445	-56.942314
446	-50.124332
447	-57.468925
448	-66.704376
449	-58.555088
450	-44.367775
451	-47.441486
452	-66.610428
453	-60.106976
454	-62.604088
455	-55.980011
456	-50.418682
457	-64.680351
458	-57.543606
459	-64.778885
460	-69.757828
461	-50.452446
462	-68.013626
463	-54.435436
464	-75.357910
465	-41.031773
466	-62.362183
467	-65.255157
468	-52.757103
469	-80.302422
470	-71.396538
471	-50.132435
472	-60.909351
473	-72.643799
474	-55.622437
475	-67.314095
476	-60.077797
477	-67.036110
478	-77.071480
479	-58.901905
480	-59.852318
481	-65.799263
482	-61.816479
483	-55.396427
484	-54.263302
485	-61.549110
486	-67.767418
487	-55.854736
488	-61.639679
489	-50.145622
490	-69.856110
491	-56.207779
492	-55.051994
493	-50.089867
494	-59.409237
495	-56.636856
496	-55.262409
497	-75.454002
498	-54.052444
499	-51.839882
500	-67.197990
501	-70.175583
502	-68.325615
503	-58.763962
504	-62.743992
505	-49.334225
506	-86.789062
507	-52.828236
508	-54.552605
509	-61.339218
510	-52.839401
511	-58.621288
512	-44.879345
513	-70.526146
514	-59.749588
515	-71.848160
516	-56.173840
517	-67.027313
518	-54.770428
519	-62.155174
520	-66.937653
521	-65.448624
522	-69.322258
523	-74.397209
524	-61.265064
525	-58.165821
526	-61.989307
527	-63.146065
528	-64.113297
529	-61.624119
530	-53.145809
531	-63.940365
532	-46.126694
533	-70.962181
534	-57.141506
535	-62.860630
536	-65.117577
537	-72.798370
538	-59.794434
539	-57.391762
540	-67.725006
541	-63.004009
542	-57.384155
543	-70.558960
544	-57.405724
545	-58.495644
546	-67.325706
547	-70.465530
548	-56.717560
549	-51.958008
550	-63.390217
551	-62.166389
552	-53.586426
553	-51.263599
554	-62.454021
555	-63.025932
556	-63.808346
557	-44.524075
558	-67.607880
559	-55.414207
560	-64.612839
561	-63.423698
562	-56.695011
563	-54.474110
564	-43.305260
565	-68.562477
566	-63.212349
567	-61.576897
568	-34.569252
569	-64.794861
570	-58.019978
571	-61.042686
572	-56.760906
573	-59.028873
574	-59.191452
575	-49.299866
576	-68.367714
577	-63.422916
578	-68.143585
579	-58.378712
580	-67.859894
581	-51.873394
582	-54.355255
583	-62.425991
584	-56.894917
585	-52.865421
586	-58.350155
587	-65.847038
588	-65.393578
589	-67.389542
590	-70.053894
591	-60.385937
592	-62.801601
593	-54.540413
594	-52.119164
595	-67.663223
596	-63.563320
597	-59.381042
598	-88.073891
599	-68.930595
600	-44.808456
601	-55.649475
602	-50.740829
603	-65.365807
604	-52.019180
605	-63.312195
606	-66.266960
607	-62.579231
608	-57.136459
609	-79.205727
610	-67.704277
611	-63.447323
612	-65.833389
613	-52.736042
614	-64.550156
615	-51.030640
616	-66.631165
617	-57.198769
618	-48.744648
619	-72.344749
620	-68.023514
621	-66.607208
622	-48.607803
623	-40.382191
624	-59.248810
625	-58.207775
626	-57.261105
627	-65.278015
628	-66.303131
629	-61.587883
630	-58.414803
631	-57.056000
632	-60.286167
633	-36.420109
634	-75.463661
635	-49.899803
636	-57.445129
637	-54.672718
638	-74.732132
639	-68.786942
640	-62.680580
641	-66.017288
642	-52.204575
643	-80.208466
644	-66.261070
645	-74.240227
646	-56.972496
647	-46.417618
648	-44.181480
649	-62.876743
650	-56.987038
651	-46.873344
652	-47.750427
653	-58.144840
654	-61.178905
655	-71.748734
656	-55.325436
657	-65.116676
658	-68.217545
659	-53.214409
660	-58.628479
661	-68.419464
662	-72.650681
663	-65.934868
664	-74.041069
665	-55.796589
666	-72.472557
667	-52.419270
668	-57.166813
669	-61.168736
670	-39.611248
671	-64.544289
672	-65.933006
673	-55.440792
674	-64.026527
675	-77.869637
676	-70.942909
677	-49.721931
678	-59.854893
679	-66.777985
680	-51.240280
681	-67.949570
682	-68.411118
683	-60.932590
684	-68.496902
685	-55.641354
686	-64.690399
687	-47.936581
688	-61.258881
689	-62.001453
690	-54.013744
691	-63.349625
692	-71.025574
693	-55.816349
694	-49.686108
695	-54.472698
696	-57.923595
697	-64.369026
698	-57.359230
699	-52.691315
700	-55.023479
701	-61.079124
702	-68.453346
703	-70.155083
704	-60.030704
705	-22.199982
706	-48.852291
707	-64.507736
708	-73.516556
709	-64.085808
710	-61.409214
711	-62.183250
712	-60.259476
713	-60.966030
714	-51.800385
715	-65.219902
716	-60.640003
717	-63.885201
718	-72.169228
719	-72.274467
720	-61.667484
721	-70.659485
722	-74.212631
723	-72.300560
724	-50.662285
725	-54.398914
726	-53.570034
727	-65.806938
728	-77.009621
729	-52.460785
730	-44.045723
731	-59.008648
732	-66.429337
733	-45.655624
734	-60.542892
735	-64.119690
736	-66.677292
737	-51.437576
738	-54.699352
739	-57.198822
740	-53.234707
741	-38.363171
742	-48.533077
743	-39.357430
744	-38.433651
745	-28.077688
746	-42.261078
747	-46.647472
748	-41.740303
749	-42.469955
750	-52.696136
751	-43.596111
752	-61.860962
753	-68.098473
754	-66.734032
755	-80.591209
756	-60.903950
757	-64.340675
758	-61.788322
759	-58.005825
760	-66.422722
761	-61.895504
762	-65.756638
763	-68.502823
764	-58.427753
765	-55.938503
766	-63.563866
767	-56.384182
768	-64.850784
769	-61.114006
770	-54.995533
771	-69.790810
772	-66.405830
773	-53.864902
774	-56.095726
775	-50.626076
776	-49.479824
777	-62.187164
778	-64.293068
779	-55.238701
780	-55.428017
781	-47.959991
782	-64.082909
783	-54.145382
784	-66.430779
785	-52.197929
786	-64.835930
787	-55.660694
788	-48.285378
789	-71.319450
790	-43.326981
791	-57.438782
792	-63.936283
793	-63.556782
794	-64.483208
795	-63.485901
796	-61.765858
797	-73.976013
798	-54.831242
799	-64.353638
800	-62.855881
801	-63.105740
802	-53.200169
803	-63.838657
804	-63.502365
805	-65.007576
806	-62.996761
807	-61.346313
808	-53.456886
809	-57.488144
810	-70.008514
811	-42.571167
812	-62.350250
813	-63.428936
814	-57.181816
815	-57.443592
816	-54.688984
817	-50.031883
818	-51.436733
819	-54.650604
820	-67.006462
821	-62.773006
822	-55.529964
823	-63.884953
824	-55.825508
825	-71.212189
826	-63.290844
827	-68.094383
828	-55.116741
829	-62.177460
830	-56.429600
831	-71.198357
832	-58.556660
833	-73.966423
834	-61.852219
835	-51.655220
836	-69.064285
837	-61.910435
838	-62.372860
839	-66.651794
840	-71.093773
841	-56.231720
842	-74.161438
843	-52.137115
844	-56.241035
845	-65.743576
846	-54.611549
847	-57.252293
848	-48.622250
849	-51.670307
850	-57.700550
851	-61.561485
852	-56.436771
853	-61.957058
854	-51.283607
855	-58.174088
856	-45.728687
857	-60.201603
858	-37.713543
859	-90.481560
860	-65.436638
861	-55.121502
862	-50.270157
863	-71.430946
864	-56.379162
865	-47.446106
866	-51.280754
867	-65.146370
868	-64.173485
869	-53.072433
870	-48.962925
871	-62.824608
872	-62.441296
873	-64.588432
874	-67.205215
875	-38.756763
876	-57.591854
877	-64.379745
878	-46.756977
879	-51.817383
880	-53.525787
881	-62.174255
882	-51.238785
883	-56.931389
884	-47.321098
885	-64.272316
886	-65.558182
887	-42.252277
888	-60.869350
889	-45.052891
890	-50.783443
891	-58.390118
892	-48.521366
893	-56.584396
894	-59.203766
895	-63.538731
896	-59.967594
897	-64.006844
898	-63.093353
899	-45.291576
900	-52.887577
901	-67.792725
902	-60.562489
903	-59.137814
904	-39.224205
905	-65.742699
906	-53.964397
907	-39.864075
908	-46.984562
909	-50.803917
910	-69.591789
911	-48.849903
912	-69.514557
913	-58.757980
914	-62.497215
915	-50.504124
916	-52.163277
917	-58.797390
918	-64.943954
919	-48.963982
920	-55.447819
921	-66.614906
922	-60.339478
923	-47.925285
924	-45.535839
925	-56.275776
926	-71.160042
927	-62.134048
928	-42.147591
929	-62.776009
930	-46.777500
931	-58.809235
932	-57.775600
933	-69.667107
934	-60.063351
935	-59.416279
936	-42.537045
937	-60.886150
938	-68.377548
939	-47.010120
940	-42.977146
941	-61.764282
942	-55.364819
943	-63.903103
944	-60.396652
945	-52.907997
946	-41.114197
947	-48.661823
948	-59.326572
949	-83.652725
950	-57.861004
951	-59.776020
952	-67.836914
953	-57.622200
954	-62.478863
955	-52.500107
956	-79.679657
957	-46.726757
958	-57.700336
959	-53.909309
960	-63.792568
961	-68.437172
962	-61.997055
963	-71.500916
964	-73.527344
965	-74.684341
966	-68.196289
967	-48.231350
968	-61.743675
969	-61.488239
970	-59.232117
971	-70.818047
972	-60.601570
973	-66.167847
974	-59.900150
975	-50.834259
976	-59.271782
977	-50.710838
978	-35.036350
979	-72.133347
980	-49.409824
981	-50.929958
982	-53.559246
983	-59.902412
984	-60.064423
985	-56.963692
986	-62.023632
987	-63.451763
988	-54.646000
989	-60.269276
990	-46.109615
991	-56.863846
992	-51.343658
993	-45.477501
994	-59.695770
995	-59.311493
996	-49.268894
997	-62.438583
998	-61.129860
999	-59.018730
1000	-61.012394
1001	-54.768036
