# Supplementary material for: Short-wavelength-sensitive 2 (Sws2) visual photopigment models combined with atomistic molecular simulations to predict spectral peaks of absorbance
Source: PLoS Comput Biol. 2020 Oct 21;16(10):e1008212. doi: 10.1371/journal.pcbi.1008212 (PMC7605715; doi:10.1371/journal.pcbi.1008212)
Supplement: S1 File — (ZIP) [file pcbi.1008212.s007.zip › S1_File/D-rerio-SWS2-Angles/Torsion1.dat]

0	-53.714260
1	-60.637028
2	-61.746468
3	-54.959980
4	-58.811535
5	-63.976360
6	-76.495796
7	-50.860947
8	-76.060120
9	-61.414165
10	-62.458763
11	-88.423462
12	-71.786903
13	-73.640587
14	-73.162918
15	-74.983498
16	-57.330154
17	-67.893036
18	-53.220345
19	-94.571136
20	-97.115364
21	-75.671623
22	-49.399662
23	-54.225452
24	-51.758537
25	-74.145500
26	-83.346321
27	-41.596489
28	-102.860672
29	-70.488159
30	-64.492920
31	-74.849411
32	-62.042618
33	-60.713886
34	-95.372337
35	-61.491817
36	-99.460670
37	-50.040409
38	-51.066273
39	-51.116123
40	-52.685921
41	-43.844795
42	-69.085098
43	-38.472275
44	-43.589130
45	-38.797401
46	-46.747276
47	-72.976959
48	-65.527153
49	-68.565712
50	-68.638962
51	-75.395943
52	-61.414780
53	-52.046738
54	-64.289597
55	-70.139732
56	-53.543980
57	-54.294960
58	-44.011475
59	-49.074032
60	-62.255299
61	-66.730522
62	-69.648338
63	-53.317814
64	-48.164272
65	-57.023464
66	-56.637547
67	-62.096100
68	-110.862602
69	-47.332527
70	-53.007072
71	-53.448746
72	-48.576630
73	-54.832302
74	-63.778683
75	-88.954895
76	-74.488480
77	-65.944321
78	-61.391598
79	-59.321579
80	-24.817848
81	-89.824203
82	-105.034782
83	-77.985168
84	-57.591335
85	-62.225700
86	-93.200188
87	-50.736801
88	-83.936417
89	-71.049133
90	-97.134972
91	-57.504528
92	-59.922287
93	-112.513306
94	-89.265190
95	-63.004166
96	-55.091881
97	-79.919609
98	-76.470062
99	-85.041290
100	-69.540321
101	-88.908928
102	-98.096802
103	-52.757973
104	-43.047493
105	-47.055061
106	-68.400681
107	-73.347267
108	-74.651443
109	-67.583992
110	-51.647049
111	-120.069588
112	-60.873352
113	-64.998962
114	-70.178261
115	-61.018280
116	-95.017174
117	-90.431755
118	-55.682491
119	-47.684086
120	-58.748684
121	-56.976994
122	-69.105431
123	-76.497528
124	-56.513523
125	-52.396751
126	-61.506264
127	-80.178894
128	-47.062733
129	-72.953110
130	-81.804306
131	-43.312923
132	-60.796265
133	-55.420776
134	-80.368088
135	-58.395206
136	-66.540848
137	-60.898663
138	-59.238605
139	-86.962257
140	-98.030396
141	-72.134064
142	-53.410927
143	-54.090317
144	-71.835701
145	-71.632774
146	-71.748672
147	-77.500488
148	-55.493847
149	-80.439278
150	-60.229252
151	-56.346058
152	-61.686771
153	-55.035183
154	-64.599869
155	-67.519165
156	-69.630539
157	-58.587135
158	-59.763676
159	-76.357529
160	-83.215942
161	-42.201111
162	-38.399784
163	-82.563812
164	-58.796345
165	-76.459915
166	-61.737480
167	-59.122131
168	-101.059258
169	-65.726357
170	-60.518776
171	-66.340858
172	-90.854706
173	-53.381020
174	-59.056828
175	-55.943932
176	-61.905209
177	-47.324699
178	-42.362385
179	-59.465199
180	-58.921528
181	-56.375755
182	-48.383186
183	-54.941330
184	-57.093597
185	-71.733505
186	-65.529999
187	-86.083221
188	-63.494759
189	-58.353405
190	-28.368803
191	-61.825336
192	-51.086018
193	-41.581871
194	-66.885147
195	-119.334839
196	-60.344826
197	-70.193382
198	-54.383877
199	-71.332092
200	-52.892048
201	-46.973896
202	-60.924282
203	-58.518513
204	-32.754551
205	-61.593868
206	-64.672737
207	-64.505165
208	-46.919819
209	-62.478577
210	-44.696583
211	-57.506798
212	-52.349770
213	-50.040398
214	-58.831013
215	-53.849117
216	-57.880013
217	-44.505680
218	-61.594578
219	-72.824074
220	-54.129665
221	-75.068810
222	-75.671791
223	-53.795162
224	-44.541592
225	-63.970543
226	-61.150761
227	-47.154930
228	-50.215847
229	-65.338921
230	-45.018379
231	-50.539017
232	-49.851757
233	-52.065720
234	-66.384712
235	-61.826225
236	-68.449562
237	-58.037258
238	-53.666924
239	-57.172173
240	-58.707306
241	-54.702339
242	-51.196667
243	-47.242012
244	-94.796501
245	-48.020988
246	-67.513725
247	-58.435822
248	-53.317451
249	-64.288437
250	-59.556107
251	-55.372971
252	-56.238319
253	-44.681507
254	-55.592678
255	-48.183983
256	-53.458179
257	-60.030239
258	-61.565147
259	-55.259438
260	-44.411549
261	-54.002365
262	-40.531315
263	-51.754757
264	-62.551155
265	-63.195091
266	-66.347336
267	-65.856033
268	-49.050739
269	-50.141949
270	-68.765419
271	-68.493492
272	-40.324345
273	-55.284157
274	-59.787746
275	-47.438957
276	-65.059395
277	-61.536453
278	-59.709179
279	-47.578339
280	-56.241901
281	-52.989460
282	-64.423500
283	-66.363808
284	-54.708748
285	-50.025761
286	-57.260910
287	-58.799160
288	-53.100117
289	-70.245415
290	-57.673599
291	-53.826740
292	-55.690460
293	-62.021717
294	-67.613976
295	-54.325600
296	-41.634521
297	-49.735153
298	-47.238537
299	-39.139668
300	-54.342548
301	-46.009029
302	-61.431431
303	-57.378159
304	-65.837738
305	-61.139400
306	-44.666111
307	-84.341232
308	-59.807922
309	-56.594166
310	-49.121876
311	-44.497509
312	-51.050377
313	-60.171520
314	-91.327553
315	-72.692078
316	-52.535530
317	-59.194996
318	-66.897133
319	-61.787827
320	-76.628647
321	-49.557728
322	-61.058014
323	-43.267498
324	-56.862251
325	-48.102657
326	-74.379471
327	-64.048782
328	-50.288609
329	-46.204315
330	-60.100475
331	-56.114212
332	-63.500633
333	-53.013790
334	-62.619251
335	-46.324692
336	-52.436947
337	-45.238396
338	-56.249542
339	-51.062153
340	-44.739254
341	-67.040932
342	-76.575844
343	-48.052185
344	-46.451935
345	-61.020008
346	-44.836414
347	-43.236874
348	-40.249733
349	-54.500412
350	-55.107998
351	-67.424255
352	-59.969505
353	-61.837055
354	-54.441147
355	-49.089928
356	-53.213768
357	-47.749504
358	-65.619682
359	-62.524632
360	-55.486324
361	-58.090736
362	-54.868351
363	-61.411625
364	-61.843533
365	-63.797508
366	-56.407238
367	-61.110817
368	-56.421558
369	-51.411579
370	-56.750347
371	-89.792679
372	-53.054409
373	-61.441730
374	-55.656681
375	-42.230282
376	-52.400135
377	-57.762199
378	-58.024853
379	-55.429558
380	-52.874813
381	-47.605324
382	-68.251183
383	-42.577961
384	-42.295238
385	-43.742317
386	-41.961506
387	-46.194389
388	-81.339554
389	-54.672901
390	-105.330574
391	-70.058456
392	-52.995697
393	-69.458099
394	-67.636597
395	-81.067024
396	-54.667915
397	-64.915413
398	-56.575703
399	-58.739231
400	-39.217228
401	-54.184856
402	-96.855392
403	-56.070282
404	-54.239479
405	-56.741688
406	-56.181091
407	-47.044983
408	-48.728645
409	-64.984192
410	-38.038895
411	-53.257843
412	-50.861622
413	-58.423294
414	-54.098026
415	-67.571976
416	-57.205326
417	-69.555702
418	-39.634369
419	-53.986919
420	-54.367283
421	-76.093239
422	-57.128571
423	-61.126465
424	-50.400356
425	-50.467964
426	-49.327530
427	-64.606911
428	-45.980282
429	-51.729610
430	-58.658566
431	-53.433945
432	-52.777542
433	-47.976776
434	-51.029339
435	-56.373547
436	-66.462395
437	-48.469387
438	-58.033035
439	-42.139046
440	-60.473873
441	-54.933044
442	-44.881573
443	-51.360767
444	-99.181702
445	-58.028378
446	-67.435272
447	-62.985180
448	-64.905380
449	-59.533062
450	-75.740913
451	-70.079803
452	-94.278305
453	-64.502426
454	-55.894291
455	-31.328146
456	-48.933548
457	-38.820095
458	-52.953396
459	-55.478619
460	-59.193768
461	-59.163044
462	-69.526550
463	-58.273556
464	-41.047714
465	-63.477634
466	-46.860748
467	-47.903278
468	-53.002880
469	-49.143036
470	-52.010128
471	-49.716984
472	-60.161442
473	-62.713226
474	-47.014420
475	-57.792934
476	-61.697052
477	-47.670246
478	-41.261196
479	-65.462929
480	-68.153130
481	-60.701321
482	-67.593628
483	-43.954815
484	-53.378452
485	-57.061340
486	-56.995575
487	-54.923351
488	-78.076416
489	-62.890121
490	-61.014332
491	-54.946499
492	-59.818722
493	-68.986427
494	-37.578785
495	-61.834126
496	-52.985214
497	-52.165142
498	-58.734974
499	-60.211731
500	-67.536263
501	-73.388115
502	-104.280663
503	-45.793331
504	-53.633022
505	-51.406651
506	-42.540508
507	-64.777817
508	-43.016426
509	-38.617519
510	-47.642811
511	-70.107231
512	-59.776661
513	-68.136421
514	-60.304726
515	-118.901093
516	-36.103786
517	-45.577877
518	-59.913429
519	-63.191513
520	-40.726826
521	-56.677261
522	-52.895447
523	-58.757565
524	-60.411514
525	-53.591217
526	-46.631081
527	-48.148815
528	-58.767063
529	-47.654617
530	-51.139458
531	-47.879539
532	-48.115616
533	-57.700207
534	-58.386826
535	-47.154800
536	-52.588715
537	-58.974133
538	-56.827282
539	-59.546661
540	-56.384167
541	-48.057667
542	-55.361523
543	-49.626488
544	-52.941441
545	-49.660851
546	-31.954296
547	-59.367069
548	-52.644924
549	-45.992729
550	-66.886566
551	-50.103523
552	-51.422901
553	-57.080898
554	-56.252266
555	-47.898502
556	-47.393238
557	-50.316299
558	-68.368904
559	-53.332584
560	-45.561050
561	-66.168602
562	-78.220604
563	-60.123219
564	-68.451599
565	-61.612404
566	-50.805305
567	-66.059769
568	-53.073448
569	-70.788681
570	-57.414207
571	-56.551826
572	-49.759583
573	-47.763969
574	-55.262730
575	-61.882698
576	-50.217438
577	-68.198845
578	-58.570190
579	-44.879593
580	-43.224407
581	-36.485298
582	-51.811714
583	-49.452560
584	-42.320686
585	-59.495960
586	-49.024330
587	-69.962547
588	-58.206730
589	-52.449123
590	-55.667782
591	-54.127502
592	-49.334229
593	-65.453506
594	-72.269867
595	-58.942940
596	-48.211792
597	-48.194164
598	-54.809113
599	-40.938503
600	-51.688869
601	-46.161896
602	-48.373447
603	-59.201069
604	-50.235703
605	-42.171638
606	-50.094570
607	-57.350632
608	-46.404167
609	-45.145340
610	-47.333992
611	-54.795395
612	-48.444920
613	-51.750206
614	-34.414635
615	-59.921368
616	-62.671944
617	-48.790745
618	-67.594093
619	-48.579216
620	-61.304562
621	-54.738808
622	-54.698505
623	-53.768269
624	-45.799435
625	-58.855991
626	-55.219090
627	-41.641647
628	-60.102680
629	-66.047218
630	-59.829227
631	-50.181446
632	-45.071987
633	-42.294098
634	-55.587334
635	-47.353130
636	-74.216660
637	-39.549294
638	-61.949059
639	-65.567871
640	-46.853977
641	-60.240479
642	-58.266628
643	-36.717159
644	-51.460064
645	-36.383232
646	-51.547504
647	-39.113567
648	-42.109493
649	-65.059486
650	-46.708473
651	-56.984592
652	-51.741528
653	-46.619045
654	-51.256981
655	-47.799305
656	-50.667446
657	-48.817257
658	-52.622017
659	-52.302036
660	-54.119698
661	-57.806458
662	-70.598450
663	-61.748646
664	-53.087185
665	-60.791840
666	-54.376507
667	-29.423365
668	-54.212921
669	-47.002708
670	-56.793121
671	-88.905792
672	-37.575825
673	-59.449169
674	-63.448490
675	-84.778351
676	-67.134819
677	-71.796677
678	-58.055119
679	-57.269878
680	-58.206249
681	-59.169300
682	-55.533848
683	-52.354870
684	-83.091591
685	-60.027809
686	-50.119095
687	-52.771835
688	-47.085033
689	-63.772404
690	-77.515007
691	-47.008812
692	-75.758644
693	-60.438282
694	-52.190514
695	-51.073647
696	-46.292030
697	-54.351509
698	-49.289307
699	-54.452248
700	-76.559654
701	-60.943394
702	-69.755402
703	-64.169151
704	-55.354267
705	-67.361519
706	-75.978958
707	-57.395718
708	-55.147560
709	-61.838600
710	-45.464260
711	-68.860146
712	-50.454102
713	-60.148373
714	-60.654388
715	-44.305294
716	-50.503971
717	-59.662842
718	-87.130997
719	-53.181305
720	-73.634850
721	-61.791985
722	-55.345612
723	-55.433659
724	-48.619610
725	-60.024952
726	-53.793648
727	-81.993523
728	-72.943436
729	-51.585110
730	-92.119942
731	-61.005379
732	-48.811962
733	-68.417290
734	-51.400806
735	-59.134274
736	-57.759766
737	-48.882107
738	-41.600353
739	-54.280571
740	-35.333363
741	-63.588646
742	-49.575142
743	-55.852425
744	-59.400803
745	-46.805714
746	-54.042088
747	-55.797195
748	-49.921528
749	-65.378601
750	-56.797283
751	-64.860344
752	-62.452209
753	-64.846535
754	-82.031166
755	-55.526768
756	-48.534313
757	-62.340633
758	-88.242615
759	-92.835297
760	-69.336555
761	-51.083397
762	-48.553165
763	-66.600639
764	-39.469883
765	-41.417660
766	-43.446217
767	-43.661663
768	-53.094639
769	-67.450485
770	-66.917381
771	-66.652962
772	-48.525383
773	-48.020149
774	-46.245018
775	-45.639874
776	-52.856750
777	-75.747749
778	-48.286301
779	-60.979759
780	-49.146736
781	-47.751472
782	-70.330444
783	-45.318497
784	-46.576183
785	-51.121132
786	-58.392666
787	-67.353523
788	-73.168610
789	-54.492931
790	-57.732994
791	-35.664547
792	-56.815441
793	-53.023960
794	-45.153091
795	-61.106937
796	-41.429550
797	-52.865170
798	-65.236633
799	-56.838272
800	-53.600025
801	-55.030998
802	-44.558758
803	-49.867695
804	-73.430450
805	-72.175011
806	-46.596531
807	-59.283268
808	-59.824867
809	-55.436989
810	-45.418011
811	-44.051670
812	-44.428856
813	-37.496735
814	-53.503651
815	-67.804596
816	-61.270733
817	-66.600212
818	-49.092983
819	-49.271946
820	-45.788151
821	-71.351372
822	-96.678040
823	-59.903629
824	-68.638512
825	-70.758636
826	-58.801052
827	-53.850471
828	-65.115341
829	-78.833969
830	-81.738739
831	-53.557949
832	-56.324776
833	-50.260231
834	-56.347755
835	-60.083309
836	-63.645718
837	-59.375805
838	-51.269485
839	-80.025902
840	-56.020283
841	-51.191845
842	-58.897369
843	-69.260506
844	-53.312756
845	-45.118587
846	-62.688885
847	-57.887043
848	-68.990868
849	-52.182804
850	-51.877407
851	-49.750031
852	-56.751820
853	-61.074451
854	-39.691780
855	-52.933167
856	-46.857975
857	-48.308834
858	-42.884487
859	-54.380127
860	-38.659447
861	-56.489819
862	-48.642353
863	-49.532890
864	-68.933487
865	-64.893890
866	-67.152145
867	-66.679176
868	-77.358444
869	-54.809082
870	-38.956856
871	-59.336468
872	-68.273254
873	-52.117218
874	-71.730911
875	-57.799458
876	-66.438820
877	-65.002258
878	-61.193146
879	-66.701477
880	-52.965954
881	-62.976471
882	-55.097591
883	-49.511948
884	-73.608742
885	-50.150166
886	-68.472168
887	-66.496582
888	-66.211418
889	-61.199478
890	-53.990288
891	-53.823650
892	55.201000
893	65.752502
894	57.265011
895	53.092472
896	-46.069500
897	-63.255833
898	-53.847240
899	-69.221931
900	-42.071819
901	-55.851765
902	-56.708183
903	-71.376900
904	-74.913025
905	-64.159126
906	-68.414276
907	-75.870102
908	-64.106438
909	-82.675453
910	-73.551750
911	-56.583275
912	-79.874069
913	-78.581131
914	-77.104942
915	-63.546211
916	-66.311172
917	-75.214912
918	-69.479408
919	-60.939945
920	-60.241810
921	-52.975353
922	-41.345791
923	-71.943001
924	-63.429249
925	-63.608810
926	-61.493992
927	-56.088177
928	-68.883293
929	-73.770515
930	-82.405540
931	-52.364433
932	-74.381012
933	-75.332199
934	-97.645805
935	-60.716057
936	-58.087242
937	-58.485065
938	-53.743160
939	-55.588619
940	-58.538471
941	-70.250954
942	-77.964775
943	-59.694836
944	-82.378387
945	-74.424286
946	-71.763824
947	-87.968750
948	-61.503120
949	-49.300720
950	-58.064392
951	-59.497128
952	-70.776932
953	-59.693115
954	-62.489620
955	-89.342911
956	-84.847534
957	-62.266354
958	-51.941994
959	-47.979187
960	-56.712448
961	51.380760
962	62.567451
963	74.555237
964	49.864307
965	62.464745
966	76.786644
967	-49.112282
968	-63.301914
969	-88.929329
970	-98.132851
971	-48.206665
972	-56.428986
973	-48.848057
974	-58.958775
975	-76.406105
976	-73.515068
977	-58.566872
978	-68.755821
979	-45.829380
980	-59.433067
981	-72.346596
982	-34.321663
983	-62.006554
984	-84.376114
985	-73.856468
986	-60.978333
987	-55.346886
988	-71.376717
989	-34.417698
990	-82.474670
991	-51.094151
992	-50.929127
993	-64.837585
994	-50.390369
995	-61.883839
996	-76.183174
997	-52.087002
998	-61.665230
999	-82.510002
1000	-55.462128
1001	-61.467587
