# Supplementary material for: Short-wavelength-sensitive 2 (Sws2) visual photopigment models combined with atomistic molecular simulations to predict spectral peaks of absorbance
Source: PLoS Comput Biol. 2020 Oct 21;16(10):e1008212. doi: 10.1371/journal.pcbi.1008212 (PMC7605715; doi:10.1371/journal.pcbi.1008212)
Supplement: S1 File — (ZIP) [file pcbi.1008212.s007.zip › S1_File/D-rerio-SWS2-Angles/Torsion5.dat]

0	163.430481
1	163.693817
2	175.101913
3	162.871140
4	158.939056
5	152.592468
6	161.467087
7	166.201981
8	153.116852
9	163.011368
10	166.891357
11	153.974884
12	169.182083
13	170.682098
14	172.112228
15	158.106689
16	171.370834
17	165.098648
18	164.075912
19	148.339157
20	149.134766
21	158.425018
22	163.462128
23	149.331955
24	161.878067
25	142.342865
26	133.987259
27	149.012436
28	159.426651
29	143.186615
30	164.530838
31	139.899017
32	126.096863
33	136.432556
34	155.755325
35	130.253174
36	161.977753
37	167.944733
38	147.667953
39	126.738495
40	137.031143
41	137.610046
42	128.357010
43	147.694458
44	147.292664
45	139.167709
46	145.585464
47	135.646667
48	143.493500
49	127.934052
50	145.739685
51	136.990555
52	149.727448
53	139.547852
54	129.242523
55	129.132431
56	132.586792
57	128.862091
58	162.147202
59	121.704178
60	141.771225
61	152.722519
62	145.375427
63	142.109299
64	138.754776
65	157.090424
66	161.415436
67	141.016800
68	149.733368
69	150.955994
70	145.057724
71	135.915436
72	165.348022
73	148.999496
74	151.087067
75	153.716141
76	147.255615
77	154.157745
78	142.956802
79	134.631592
80	151.514404
81	136.929230
82	147.984360
83	163.613907
84	133.177338
85	155.610718
86	144.954620
87	135.918640
88	155.689072
89	154.006287
90	145.125748
91	163.680023
92	160.529999
93	160.232651
94	163.308121
95	136.895660
96	129.926636
97	155.898026
98	142.836151
99	122.601089
100	144.952271
101	162.818161
102	136.713272
103	152.849915
104	141.497665
105	142.233612
106	160.027603
107	150.879303
108	144.070709
109	146.187698
110	147.014923
111	137.197815
112	135.433777
113	159.601730
114	144.387848
115	147.503876
116	146.520905
117	150.879593
118	160.877029
119	138.489914
120	160.864761
121	157.531754
122	159.248627
123	132.049210
124	141.852188
125	132.546555
126	161.833710
127	174.901627
128	138.895233
129	146.158554
130	137.954987
131	144.035431
132	133.510696
133	137.924240
134	143.603882
135	149.725342
136	153.281708
137	151.723572
138	143.477997
139	156.518646
140	139.759369
141	142.781311
142	128.769699
143	126.116875
144	152.194870
145	126.752769
146	148.433853
147	142.027893
148	130.700302
149	141.004333
150	150.745102
151	130.730194
152	128.539810
153	152.337265
154	127.298653
155	129.799606
156	153.764359
157	162.933502
158	132.472504
159	158.295761
160	137.574554
161	144.313477
162	131.037735
163	139.754990
164	151.936508
165	129.436096
166	150.654770
167	148.882309
168	128.693756
169	137.664871
170	156.709381
171	153.522934
172	163.224258
173	145.873978
174	156.360153
175	139.916016
176	134.284760
177	139.783981
178	156.260147
179	127.613838
180	133.503723
181	127.882561
182	144.970963
183	126.770241
184	155.688797
185	138.933624
186	148.851593
187	149.000702
188	161.113861
189	148.539856
190	139.516708
191	137.396561
192	152.318436
193	136.464737
194	153.094437
195	140.467392
196	138.782990
197	132.922180
198	140.818069
199	140.058548
200	125.134712
201	128.527145
202	134.705414
203	140.393829
204	151.970535
205	139.875885
206	132.996201
207	131.812134
208	151.764679
209	135.676926
210	138.166397
211	143.887939
212	131.104828
213	145.121033
214	135.983765
215	147.122955
216	136.352036
217	143.458618
218	149.442490
219	153.601639
220	149.279907
221	135.001297
222	131.629578
223	133.861679
224	130.298218
225	134.574417
226	134.946136
227	136.173920
228	130.916962
229	146.312531
230	131.057526
231	135.117264
232	134.565521
233	151.704376
234	134.180542
235	140.172668
236	145.165237
237	137.669403
238	138.688293
239	130.348862
240	144.868896
241	159.661255
242	154.430466
243	143.643463
244	141.418076
245	145.389435
246	144.217010
247	135.607605
248	140.114929
249	129.151886
250	151.795044
251	137.690155
252	143.815475
253	139.539307
254	138.328720
255	139.852921
256	145.604111
257	133.175934
258	143.318024
259	138.904068
260	131.883301
261	144.690720
262	141.133728
263	136.763916
264	138.397430
265	136.998413
266	137.797485
267	140.240463
268	134.118149
269	139.639786
270	141.963776
271	141.836258
272	130.723602
273	140.489960
274	141.000778
275	141.985886
276	131.658646
277	145.145294
278	140.047104
279	135.204971
280	138.393402
281	133.077682
282	140.616058
283	134.160034
284	143.557098
285	140.091202
286	133.099762
287	122.063255
288	130.166168
289	136.685181
290	129.174240
291	137.726883
292	139.652359
293	129.546982
294	133.273956
295	135.753632
296	141.082886
297	137.769791
298	139.320312
299	126.042618
300	138.783188
301	127.603493
302	131.491241
303	137.354553
304	134.598221
305	130.502548
306	137.571274
307	127.100182
308	138.008224
309	135.249802
310	135.355453
311	140.314621
312	133.719055
313	132.287506
314	120.708023
315	139.514343
316	141.629669
317	132.288605
318	132.883377
319	148.968964
320	138.917252
321	127.983513
322	150.658340
323	163.489716
324	147.357803
325	137.773773
326	140.651459
327	127.270828
328	139.068024
329	154.156342
330	135.754257
331	139.802002
332	136.061874
333	142.284927
334	138.329208
335	133.982101
336	143.392624
337	142.371567
338	141.425323
339	122.842590
340	140.531067
341	135.066193
342	132.835251
343	137.879654
344	143.475754
345	130.626282
346	135.445877
347	132.192535
348	139.484497
349	140.465820
350	145.834656
351	133.617416
352	140.633102
353	143.223862
354	134.878342
355	148.514465
356	159.204498
357	146.322067
358	150.479095
359	143.620956
360	129.656860
361	142.583649
362	129.870224
363	139.940948
364	152.467545
365	138.543121
366	146.015884
367	126.405373
368	132.297363
369	147.529419
370	135.088974
371	119.376640
372	146.525024
373	140.385315
374	143.533691
375	141.900909
376	132.498215
377	142.019974
378	127.464500
379	140.837418
380	129.434784
381	121.377502
382	139.833984
383	136.686325
384	141.768921
385	138.629913
386	145.908066
387	146.243744
388	138.941147
389	139.582367
390	129.803665
391	143.556854
392	149.129105
393	128.868683
394	132.133087
395	132.637741
396	133.618637
397	144.165390
398	140.298935
399	148.700653
400	127.318787
401	142.461380
402	129.690918
403	131.363861
404	142.475311
405	137.262207
406	136.539078
407	143.039673
408	152.764526
409	137.347855
410	124.414467
411	135.996552
412	137.441422
413	150.888351
414	135.457886
415	134.126144
416	138.877457
417	136.668777
418	137.290833
419	138.185730
420	128.760361
421	136.436508
422	149.042862
423	140.389664
424	152.073120
425	157.144241
426	151.378769
427	146.819290
428	150.205719
429	161.024979
430	138.071350
431	128.153519
432	150.980545
433	145.315933
434	138.543884
435	142.431259
436	134.577728
437	139.608597
438	140.294846
439	131.518494
440	129.740112
441	156.480301
442	136.765564
443	138.313751
444	137.181793
445	131.982162
446	140.415634
447	137.343033
448	141.049149
449	150.561829
450	144.513107
451	137.001740
452	136.512161
453	146.564682
454	143.776535
455	130.177612
456	161.481354
457	132.755493
458	131.990433
459	121.862076
460	145.351974
461	130.909866
462	142.787140
463	139.767746
464	139.592773
465	151.574310
466	132.171814
467	140.375824
468	126.753448
469	129.158966
470	158.065186
471	135.035599
472	133.850998
473	138.375702
474	140.388367
475	139.828339
476	129.186188
477	126.727623
478	131.166275
479	139.415894
480	135.550186
481	132.836945
482	131.608871
483	129.075333
484	155.751373
485	132.960052
486	152.934280
487	138.087112
488	129.411346
489	122.896851
490	135.245575
491	133.533630
492	149.255859
493	151.469284
494	133.049561
495	135.453217
496	124.201584
497	135.871536
498	135.401688
499	147.742584
500	128.856857
501	139.890472
502	135.520172
503	154.589294
504	158.619965
505	141.236984
506	137.667282
507	137.029861
508	129.100510
509	140.574280
510	128.435516
511	139.865417
512	139.373917
513	148.533218
514	125.952293
515	142.697418
516	141.697205
517	143.756531
518	145.300674
519	133.205780
520	156.563751
521	138.001968
522	134.130417
523	126.713852
524	136.741470
525	130.730392
526	146.441483
527	138.417084
528	131.903870
529	131.417831
530	158.899246
531	140.062943
532	144.185028
533	132.500397
534	131.968658
535	127.202972
536	143.536835
537	128.968277
538	134.197708
539	132.721695
540	154.579849
541	141.644867
542	149.642685
543	132.831482
544	134.203339
545	150.392944
546	139.861526
547	132.384232
548	142.712036
549	135.018860
550	134.644257
551	144.168030
552	126.077164
553	131.978165
554	129.334824
555	143.209198
556	153.964676
557	135.760483
558	129.085510
559	129.400513
560	140.437378
561	147.475037
562	143.660568
563	130.338150
564	144.016693
565	141.526657
566	146.019592
567	134.729370
568	146.791885
569	142.484619
570	149.676849
571	149.745285
572	130.696487
573	137.495697
574	134.891891
575	141.694489
576	125.080658
577	146.780304
578	148.484695
579	144.469574
580	130.970123
581	143.246429
582	135.820770
583	134.161011
584	141.769272
585	132.858582
586	151.591599
587	143.615601
588	138.406403
589	142.752258
590	137.269806
591	136.742447
592	135.647919
593	126.712296
594	146.376984
595	138.795822
596	147.389297
597	134.450363
598	133.667236
599	132.838684
600	148.203751
601	141.334824
602	126.574501
603	136.717682
604	145.683823
605	136.744003
606	143.536194
607	126.546211
608	143.014084
609	139.228256
610	136.833481
611	146.442017
612	131.055145
613	138.548706
614	134.009109
615	133.287613
616	143.479492
617	151.212372
618	133.482712
619	135.602997
620	134.230469
621	145.259308
622	138.199326
623	140.711319
624	140.622482
625	130.874588
626	138.094513
627	138.854980
628	146.503845
629	138.926682
630	142.888611
631	132.006622
632	146.478867
633	142.017258
634	131.393295
635	138.064087
636	129.988190
637	147.829880
638	146.764267
639	141.590561
640	138.211258
641	155.815277
642	133.036346
643	133.098022
644	138.782867
645	139.785980
646	135.301193
647	136.746979
648	146.274231
649	140.124268
650	131.563171
651	134.714401
652	135.413269
653	142.666092
654	154.336731
655	151.409271
656	142.223511
657	129.488602
658	140.849823
659	159.462982
660	144.410309
661	138.215302
662	138.042969
663	146.281891
664	136.573929
665	140.802887
666	136.409912
667	130.897079
668	136.121658
669	145.199661
670	143.876541
671	124.807213
672	139.641312
673	149.762039
674	137.230423
675	137.151993
676	132.222412
677	139.636612
678	146.447479
679	135.010971
680	147.477539
681	130.796631
682	141.325912
683	135.062958
684	140.028885
685	143.267441
686	133.725403
687	128.989243
688	136.988846
689	129.471512
690	143.016922
691	147.278687
692	145.468994
693	135.521790
694	124.263542
695	132.274033
696	137.846573
697	150.103577
698	134.115234
699	139.363174
700	136.050613
701	132.939377
702	142.948196
703	129.823410
704	146.475937
705	149.604736
706	145.634293
707	147.716446
708	134.358093
709	139.964203
710	139.041779
711	141.989975
712	139.965179
713	122.545044
714	148.528503
715	143.249054
716	141.053406
717	137.565414
718	136.030075
719	147.715134
720	146.616135
721	128.761810
722	131.722153
723	139.882217
724	126.246719
725	131.447327
726	130.344131
727	145.029602
728	141.462418
729	139.056900
730	130.696091
731	135.532959
732	129.930130
733	162.849380
734	153.559921
735	143.552765
736	138.409439
737	134.349808
738	143.753815
739	137.457138
740	129.216568
741	138.437225
742	135.923843
743	126.727058
744	134.879227
745	146.049271
746	133.685898
747	135.066666
748	127.351379
749	142.360260
750	135.053192
751	139.514404
752	142.105530
753	134.211517
754	137.368988
755	138.782898
756	146.993652
757	145.085831
758	135.957520
759	151.199036
760	139.814484
761	141.631317
762	144.362930
763	136.363541
764	143.712875
765	138.460037
766	151.851517
767	143.889069
768	140.758759
769	139.453751
770	133.634430
771	130.559937
772	146.341232
773	139.209320
774	144.310440
775	131.950104
776	142.810242
777	132.906311
778	143.635849
779	152.544083
780	146.942001
781	144.273026
782	141.031189
783	141.593445
784	146.628708
785	132.116318
786	132.794281
787	146.209518
788	145.577927
789	144.424088
790	144.108353
791	142.403976
792	138.903931
793	139.071869
794	136.953491
795	128.961197
796	145.225082
797	131.552780
798	127.576981
799	120.116974
800	157.841934
801	153.192429
802	156.210541
803	138.998322
804	156.785263
805	132.579269
806	134.796387
807	131.317825
808	139.982468
809	135.730301
810	132.333847
811	148.440765
812	140.513885
813	125.270042
814	138.688766
815	140.013260
816	128.916458
817	148.347580
818	145.420364
819	126.374649
820	138.450989
821	172.374466
822	133.771957
823	136.854874
824	141.002823
825	140.789627
826	136.625366
827	148.762955
828	148.549225
829	130.773636
830	129.947968
831	137.855164
832	134.224792
833	135.249817
834	133.664749
835	130.971588
836	124.277054
837	131.969223
838	134.784607
839	140.009323
840	134.403259
841	136.619431
842	140.574173
843	137.156525
844	133.513870
845	154.439255
846	146.036163
847	131.608139
848	151.580002
849	151.006851
850	143.482803
851	132.871613
852	148.158798
853	125.455208
854	138.564819
855	137.427872
856	138.820694
857	132.183365
858	151.365417
859	138.157288
860	142.375015
861	136.668671
862	146.920624
863	130.430832
864	135.125854
865	122.622070
866	139.124237
867	138.288773
868	141.177475
869	134.918594
870	141.529907
871	129.053009
872	134.613800
873	139.414658
874	133.451477
875	138.220398
876	130.204071
877	147.647491
878	141.403671
879	150.092682
880	125.814323
881	132.668182
882	140.971252
883	129.295670
884	132.913208
885	145.636627
886	133.174774
887	136.997574
888	132.826263
889	133.100555
890	129.684814
891	131.592896
892	137.952728
893	121.513084
894	130.574463
895	122.159126
896	138.757629
897	140.837204
898	132.846786
899	142.015366
900	137.097809
901	153.005554
902	137.869537
903	160.961014
904	130.549866
905	132.938278
906	132.760803
907	139.134674
908	136.876770
909	128.949112
910	139.684937
911	134.987717
912	127.184135
913	144.171936
914	154.349670
915	133.310959
916	126.093979
917	128.286972
918	133.629715
919	152.152008
920	123.718643
921	144.595917
922	119.876060
923	133.476288
924	152.064255
925	142.173294
926	132.249222
927	135.006256
928	137.809540
929	136.902771
930	136.594208
931	136.255402
932	130.337357
933	131.375443
934	135.998978
935	134.662155
936	140.050034
937	137.248047
938	134.335403
939	134.201752
940	130.099823
941	131.400375
942	150.703888
943	138.085129
944	129.391190
945	122.372345
946	142.760834
947	131.420624
948	128.418610
949	130.870041
950	126.348640
951	124.783897
952	124.265701
953	140.223206
954	136.088043
955	142.184204
956	129.732071
957	137.995789
958	139.405991
959	140.778580
960	129.642242
961	155.746002
962	144.587677
963	128.920700
964	134.808640
965	135.410492
966	139.026154
967	133.446777
968	144.321640
969	128.912689
970	125.733376
971	134.161987
972	135.082764
973	130.759155
974	122.958717
975	133.080200
976	129.143845
977	125.521667
978	150.430847
979	134.523621
980	139.073410
981	143.111862
982	144.716705
983	128.908096
984	142.974045
985	140.838028
986	129.039963
987	120.025505
988	140.679153
989	126.906326
990	145.369080
991	134.362183
992	130.701477
993	131.655945
994	132.113800
995	138.470016
996	131.725647
997	141.791306
998	132.927292
999	132.857101
1000	127.882385
1001	136.942444
