# Supplementary material for: Short-wavelength-sensitive 2 (Sws2) visual photopigment models combined with atomistic molecular simulations to predict spectral peaks of absorbance
Source: PLoS Comput Biol. 2020 Oct 21;16(10):e1008212. doi: 10.1371/journal.pcbi.1008212 (PMC7605715; doi:10.1371/journal.pcbi.1008212)
Supplement: S1 File — (ZIP) [file pcbi.1008212.s007.zip › S1_File/D-rerio-SWS2-Angles/Angle3.dat]

0	131.465088
1	121.821686
2	120.037941
3	122.286667
4	123.332863
5	133.017899
6	124.224037
7	136.420883
8	130.995758
9	127.132896
10	132.907990
11	116.778465
12	122.683502
13	127.168526
14	121.853653
15	114.328133
16	121.227638
17	115.204391
18	124.524147
19	115.618164
20	112.020393
21	117.699417
22	132.370865
23	133.157974
24	133.732956
25	119.783760
26	118.602112
27	126.245598
28	118.810120
29	116.341972
30	119.392975
31	118.674004
32	113.536217
33	117.212013
34	113.007805
35	114.172363
36	120.127594
37	127.083870
38	138.408768
39	130.391800
40	133.948517
41	128.526749
42	133.155212
43	132.593491
44	142.505310
45	134.064438
46	119.715324
47	114.466362
48	126.971077
49	115.426453
50	126.904793
51	131.659180
52	125.953255
53	129.187332
54	129.162933
55	134.017181
56	129.880096
57	124.043884
58	139.245972
59	131.472061
60	125.028282
61	119.995728
62	130.138428
63	131.323090
64	134.729614
65	128.519485
66	130.780762
67	134.829117
68	119.949608
69	125.473976
70	132.883392
71	131.299347
72	129.708725
73	132.983566
74	140.351837
75	110.792847
76	120.497475
77	127.133850
78	116.298302
79	125.796295
80	123.591888
81	113.282883
82	117.569305
83	124.637924
84	124.711960
85	130.414948
86	113.022461
87	134.550552
88	121.016907
89	127.591652
90	132.360947
91	128.378433
92	122.855827
93	119.473740
94	109.838760
95	131.311600
96	137.595169
97	131.020020
98	124.246605
99	130.552139
100	128.646790
101	129.253403
102	125.313385
103	123.031570
104	138.142914
105	122.951698
106	130.115891
107	116.593460
108	109.724426
109	137.352600
110	130.466003
111	126.033798
112	131.256973
113	131.877655
114	129.967636
115	118.477264
116	115.634445
117	109.185104
118	132.950378
119	134.296249
120	125.973869
121	129.980026
122	116.007553
123	120.413979
124	132.870895
125	136.134186
126	119.803925
127	113.002892
128	117.838661
129	112.765953
130	116.352432
131	130.714600
132	116.606354
133	113.346062
134	133.347305
135	130.581558
136	119.089775
137	122.708595
138	123.009056
139	111.082253
140	123.388786
141	128.998474
142	128.177002
143	134.095413
144	128.539352
145	141.328171
146	137.000931
147	119.263260
148	129.507965
149	122.637413
150	139.199463
151	129.127151
152	131.432098
153	140.208954
154	129.598038
155	137.899796
156	133.971832
157	129.348297
158	134.728531
159	137.237015
160	130.403046
161	132.783752
162	130.981018
163	115.982841
164	108.555222
165	119.376831
166	124.602882
167	132.196091
168	131.026703
169	138.973343
170	140.399841
171	139.891281
172	130.832443
173	134.014954
174	125.818367
175	126.997314
176	122.972450
177	134.782547
178	123.910576
179	132.330078
180	131.588440
181	129.155212
182	136.900955
183	139.360962
184	133.883820
185	117.284050
186	122.224365
187	114.613930
188	130.472610
189	133.119568
190	135.947510
191	130.792664
192	135.860992
193	128.756027
194	120.161446
195	133.852371
196	123.867241
197	137.319748
198	141.551300
199	124.620995
200	121.277588
201	135.870865
202	132.503204
203	133.595078
204	136.661850
205	127.741341
206	125.988823
207	131.130341
208	126.972443
209	131.463989
210	132.648300
211	125.630783
212	124.666115
213	134.691284
214	133.910187
215	135.630753
216	125.448036
217	127.266426
218	133.968872
219	128.781235
220	125.268051
221	115.208176
222	115.330132
223	129.337784
224	132.743164
225	136.048615
226	130.519409
227	136.518967
228	129.808762
229	134.479019
230	131.338333
231	130.516388
232	135.165680
233	131.438126
234	128.698410
235	136.606232
236	131.601685
237	129.878586
238	129.031326
239	134.659592
240	130.247467
241	131.055344
242	123.028633
243	131.704697
244	118.874084
245	121.801491
246	129.924469
247	124.339180
248	135.955673
249	122.794594
250	133.931870
251	123.316582
252	128.972366
253	127.119263
254	134.159363
255	134.335693
256	134.872391
257	132.829910
258	128.666138
259	130.219955
260	132.666962
261	130.018005
262	122.998482
263	130.633224
264	135.744400
265	125.851921
266	134.813324
267	131.315369
268	131.749283
269	129.538879
270	131.869873
271	133.112274
272	130.623642
273	128.660324
274	137.309540
275	131.836227
276	128.649780
277	130.111374
278	122.184273
279	126.502129
280	130.668488
281	134.173859
282	135.327682
283	134.886887
284	137.730743
285	131.670578
286	132.844772
287	139.601028
288	132.673859
289	137.432709
290	136.661957
291	129.808151
292	129.984726
293	135.443115
294	124.109840
295	131.041565
296	136.745667
297	134.441360
298	131.996887
299	141.974228
300	133.639084
301	134.268951
302	130.250366
303	130.529099
304	137.216370
305	125.091118
306	123.425415
307	119.617516
308	120.114685
309	131.255219
310	128.368500
311	135.215652
312	135.009293
313	132.932526
314	117.233063
315	120.913887
316	130.522705
317	128.043030
318	124.202713
319	133.772385
320	131.617172
321	128.879547
322	130.264740
323	134.228333
324	129.422287
325	135.301453
326	129.342743
327	133.750229
328	135.089432
329	132.787628
330	128.817368
331	133.683487
332	132.073563
333	118.264496
334	126.806320
335	127.721207
336	136.175995
337	122.655556
338	131.851868
339	126.804993
340	132.060638
341	127.051178
342	119.341888
343	124.159088
344	136.070236
345	134.619553
346	133.646317
347	143.011093
348	122.602173
349	136.795944
350	126.582466
351	131.080139
352	129.122421
353	129.888031
354	123.821548
355	137.056381
356	130.088928
357	136.367722
358	122.267532
359	135.663422
360	123.434509
361	128.235413
362	132.780487
363	126.146111
364	130.336105
365	128.489090
366	134.088623
367	136.115143
368	128.955215
369	132.340240
370	132.577698
371	123.000465
372	132.929062
373	136.726074
374	129.996597
375	140.753876
376	132.427338
377	120.740097
378	135.764038
379	135.294281
380	136.389206
381	130.056641
382	128.812622
383	133.135193
384	135.981934
385	131.471466
386	138.508575
387	132.352203
388	127.665634
389	129.325790
390	119.716331
391	127.460678
392	121.724396
393	130.376083
394	128.477219
395	122.894379
396	129.647781
397	125.090057
398	128.935272
399	124.285828
400	122.352051
401	132.493652
402	121.205605
403	116.625031
404	131.203186
405	137.724808
406	129.763428
407	138.222885
408	118.360878
409	132.444550
410	132.752838
411	131.130783
412	121.816490
413	131.756912
414	132.514603
415	125.679443
416	125.776695
417	124.511383
418	134.570694
419	134.190567
420	124.904068
421	136.144791
422	125.631767
423	133.073761
424	131.009186
425	138.156845
426	136.119125
427	128.145248
428	133.402191
429	138.150238
430	132.892349
431	118.930023
432	117.039673
433	121.844139
434	136.296066
435	130.404388
436	134.190948
437	135.548264
438	137.779602
439	134.159912
440	131.366730
441	137.441223
442	134.003006
443	130.524551
444	115.852165
445	117.468048
446	119.293335
447	125.249031
448	126.032494
449	133.462860
450	128.219284
451	124.646118
452	121.482208
453	122.647972
454	129.428391
455	132.084778
456	130.711456
457	128.425751
458	133.189255
459	129.851685
460	120.602615
461	127.588211
462	133.024231
463	132.244385
464	128.694290
465	135.562347
466	128.814407
467	120.695358
468	129.367493
469	127.881676
470	133.112427
471	130.940720
472	128.725220
473	130.643524
474	130.253311
475	127.805000
476	134.683197
477	128.395416
478	135.017227
479	129.898315
480	131.642166
481	134.775223
482	131.064621
483	133.776917
484	132.094635
485	128.628479
486	125.039062
487	133.942032
488	138.202530
489	127.489952
490	132.621994
491	132.373825
492	135.740753
493	129.469818
494	132.276596
495	127.830093
496	132.819397
497	134.000305
498	134.317078
499	137.237686
500	131.134644
501	128.727142
502	117.084770
503	137.328094
504	133.903793
505	133.564041
506	130.496796
507	134.804459
508	135.836121
509	125.270958
510	132.584381
511	122.973038
512	133.228012
513	133.340439
514	130.977341
515	125.123245
516	133.457733
517	133.728470
518	131.268478
519	130.249771
520	130.351822
521	129.049683
522	140.320068
523	123.995705
524	135.585342
525	127.540115
526	129.764816
527	133.623764
528	123.043999
529	129.236633
530	129.933853
531	132.724167
532	123.979370
533	128.728455
534	129.297180
535	128.072937
536	131.818527
537	131.013046
538	127.376762
539	128.011261
540	120.264275
541	128.226868
542	132.575882
543	137.855484
544	130.585663
545	138.094559
546	138.527618
547	133.766357
548	135.751068
549	123.087715
550	120.565109
551	135.221817
552	136.231323
553	130.236557
554	133.058640
555	133.865387
556	126.804237
557	133.214294
558	125.136528
559	133.043503
560	128.956726
561	126.590073
562	122.916374
563	129.247269
564	128.709946
565	132.812164
566	132.584320
567	128.957397
568	135.003738
569	135.009155
570	120.534538
571	138.347229
572	131.788300
573	136.777237
574	133.267883
575	132.088608
576	123.841728
577	137.648132
578	129.895615
579	135.570724
580	135.740189
581	128.200211
582	137.384872
583	129.212662
584	134.131592
585	127.195366
586	130.717361
587	133.353088
588	131.632507
589	130.151428
590	137.317307
591	135.218658
592	138.932907
593	129.552551
594	129.586914
595	140.654221
596	137.485764
597	134.476990
598	136.257645
599	130.793213
600	132.516449
601	136.936050
602	137.175644
603	130.461670
604	131.825562
605	132.072250
606	126.975731
607	133.250046
608	133.072769
609	132.276123
610	132.402298
611	133.568527
612	129.106033
613	133.865463
614	134.730179
615	127.578911
616	130.658432
617	135.566223
618	125.442955
619	131.085464
620	129.322113
621	133.828491
622	125.179337
623	123.931679
624	131.352539
625	132.579269
626	127.147400
627	134.490936
628	128.350204
629	128.380737
630	133.019028
631	133.235382
632	132.970978
633	132.841705
634	132.008759
635	134.025269
636	130.251663
637	139.126282
638	130.809189
639	134.523956
640	135.411758
641	117.801025
642	134.354630
643	137.215256
644	116.387367
645	137.626907
646	131.873291
647	139.668091
648	132.343002
649	129.132492
650	129.728241
651	122.339676
652	121.438934
653	135.913712
654	133.990234
655	130.056290
656	129.151321
657	139.993393
658	129.096939
659	135.093430
660	124.844635
661	133.236206
662	128.239944
663	131.573029
664	126.401466
665	124.459503
666	129.820343
667	125.984329
668	129.701508
669	135.784775
670	118.425072
671	116.750511
672	121.318626
673	114.975891
674	129.877228
675	115.725166
676	117.531548
677	114.347389
678	132.408142
679	129.193054
680	126.163116
681	117.911385
682	131.719116
683	142.695602
684	136.863220
685	128.903824
686	142.401947
687	135.857697
688	133.675323
689	140.951736
690	120.207802
691	141.716385
692	142.186127
693	137.225601
694	136.586426
695	137.129196
696	136.886810
697	133.084045
698	138.817047
699	131.328873
700	126.343353
701	129.402374
702	115.133789
703	113.420418
704	119.919159
705	115.815132
706	106.078880
707	124.563515
708	135.518967
709	139.723907
710	125.215050
711	130.172882
712	132.716461
713	134.918884
714	131.331726
715	132.220764
716	135.815262
717	121.250336
718	122.227112
719	131.314011
720	117.913719
721	119.497208
722	135.629745
723	137.111786
724	123.231667
725	134.782349
726	134.471466
727	113.914711
728	134.731033
729	130.097397
730	130.320526
731	138.268219
732	129.451614
733	129.544067
734	125.567184
735	131.884338
736	134.456573
737	129.850281
738	133.889557
739	131.041367
740	130.441483
741	131.533524
742	140.540985
743	135.083603
744	138.054993
745	126.914604
746	130.138718
747	135.543228
748	135.747147
749	127.624672
750	131.748093
751	138.210526
752	118.701706
753	126.839966
754	112.645485
755	117.282120
756	138.848938
757	118.108681
758	116.797165
759	120.014931
760	133.299408
761	129.411545
762	131.551697
763	130.556458
764	129.829666
765	136.587997
766	119.062408
767	139.408646
768	142.290497
769	125.613121
770	134.554855
771	115.282898
772	130.967957
773	134.137543
774	127.005539
775	121.926201
776	118.421112
777	114.618484
778	140.849289
779	130.447388
780	119.749046
781	114.131317
782	113.965172
783	124.150818
784	121.882881
785	120.343864
786	128.480850
787	117.289650
788	118.311485
789	115.033470
790	137.254791
791	123.021545
792	127.487762
793	116.589500
794	134.971771
795	138.626297
796	134.280380
797	115.791687
798	125.484550
799	133.700867
800	127.622375
801	126.588554
802	122.388809
803	115.164200
804	130.656647
805	114.043083
806	135.663498
807	130.889984
808	132.381378
809	135.692093
810	130.535004
811	139.946594
812	126.280197
813	120.609406
814	138.434067
815	129.904404
816	128.903214
817	126.457680
818	137.366318
819	115.213211
820	136.442154
821	120.418709
822	115.215523
823	127.110641
824	116.966743
825	118.830185
826	125.446236
827	128.080978
828	132.055862
829	127.859886
830	128.177109
831	135.383057
832	129.672348
833	138.062256
834	129.091354
835	131.826385
836	131.300201
837	133.510132
838	126.311371
839	116.240036
840	130.566650
841	135.730148
842	128.578629
843	134.437744
844	127.569519
845	119.694336
846	130.564880
847	116.509682
848	114.348167
849	126.376984
850	120.123466
851	120.782623
852	124.011185
853	135.851456
854	131.015244
855	136.991440
856	131.237381
857	127.940346
858	134.786133
859	125.533058
860	136.965500
861	120.822563
862	126.442360
863	130.324387
864	130.630280
865	128.373016
866	145.115936
867	138.527328
868	137.404572
869	134.656082
870	141.279419
871	135.005234
872	134.246078
873	129.900467
874	136.202332
875	137.388672
876	135.551865
877	133.360855
878	136.070831
879	133.238068
880	123.800224
881	141.043228
882	136.177612
883	132.801208
884	133.841461
885	133.015427
886	139.319427
887	136.102631
888	135.611847
889	129.545563
890	135.874557
891	136.502396
892	113.751968
893	134.744736
894	135.563675
895	131.105682
896	129.764664
897	134.084702
898	138.905365
899	126.564270
900	131.490845
901	132.930801
902	128.836945
903	123.748047
904	135.726517
905	125.462296
906	128.133606
907	127.039268
908	135.857956
909	132.275162
910	131.325806
911	128.886581
912	134.433090
913	132.949219
914	128.288239
915	131.656540
916	132.981491
917	136.874207
918	135.251801
919	138.076584
920	130.891235
921	139.058655
922	133.681473
923	128.006927
924	110.870720
925	129.211227
926	139.715103
927	131.738617
928	137.804993
929	123.583603
930	114.954376
931	136.516602
932	127.673386
933	132.749130
934	120.620857
935	133.601807
936	132.964447
937	131.677994
938	127.410233
939	136.708069
940	126.216751
941	133.154114
942	117.288666
943	133.419724
944	138.307571
945	126.460030
946	131.899536
947	125.407074
948	138.257248
949	131.644638
950	132.144836
951	130.957275
952	123.661522
953	127.533760
954	135.020920
955	128.847061
956	126.290131
957	130.718521
958	135.683609
959	126.908417
960	123.806801
961	137.909927
962	137.997406
963	119.277000
964	132.090607
965	123.043877
966	119.594032
967	135.709686
968	129.146500
969	128.567688
970	122.728722
971	131.523895
972	126.465561
973	119.946548
974	122.305328
975	121.851425
976	124.164566
977	120.803604
978	122.907944
979	138.899506
980	132.094666
981	130.625900
982	139.780151
983	129.121109
984	129.545959
985	133.161377
986	140.541336
987	136.245163
988	136.281784
989	128.435898
990	118.096947
991	146.584946
992	133.286652
993	132.741699
994	139.462463
995	131.327576
996	122.587051
997	131.341187
998	128.092422
999	123.631836
1000	126.527519
1001	133.660339
