# Supplementary material for: Short-wavelength-sensitive 2 (Sws2) visual photopigment models combined with atomistic molecular simulations to predict spectral peaks of absorbance
Source: PLoS Comput Biol. 2020 Oct 21;16(10):e1008212. doi: 10.1371/journal.pcbi.1008212 (PMC7605715; doi:10.1371/journal.pcbi.1008212)
Supplement: S1 File — (ZIP) [file pcbi.1008212.s007.zip › S1_File/D-rerio-SWS2-Angles/Torsion7.dat]

0	-61.042618
1	-46.496735
2	-56.346840
3	-67.684662
4	-50.298710
5	-68.463394
6	-66.053513
7	-56.067944
8	-76.690193
9	-65.960045
10	-66.862900
11	-69.397629
12	-69.046494
13	-38.391697
14	-46.143791
15	-80.156952
16	-63.060070
17	-48.880405
18	-63.777378
19	-54.548256
20	-63.335587
21	-85.403046
22	-59.282574
23	-74.248672
24	-44.150257
25	-49.195011
26	-57.921104
27	-52.369335
28	-71.167320
29	-55.080200
30	-67.751152
31	-52.711716
32	-59.747681
33	-76.638321
34	-61.923870
35	-54.095825
36	-63.486145
37	-75.278366
38	-58.433113
39	-55.448586
40	-68.556572
41	-68.394997
42	-65.293144
43	-75.915314
44	-63.763863
45	-56.043694
46	-59.988766
47	-49.256615
48	-66.070534
49	-57.835918
50	-70.706032
51	-66.842056
52	-53.172932
53	-57.904793
54	-64.882751
55	-56.689106
56	-64.705490
57	-71.262810
58	-65.765854
59	-63.646042
60	-56.757835
61	-72.674484
62	-61.658360
63	-61.613136
64	-54.866833
65	-64.712791
66	-72.703865
67	-58.251720
68	-44.194386
69	-61.965862
70	-57.671406
71	-58.419113
72	-59.525742
73	-67.671974
74	-64.753151
75	-58.264778
76	-64.178452
77	-65.111359
78	-66.664536
79	-66.352371
80	-54.848808
81	-58.639938
82	-47.382782
83	-60.861721
84	-57.722748
85	-63.504982
86	-49.184925
87	-68.992302
88	-71.808632
89	-67.680931
90	-66.201416
91	-75.876747
92	-63.359596
93	-63.572678
94	-62.090565
95	-54.798897
96	-40.898880
97	-66.261932
98	-71.233849
99	-57.315708
100	-56.268276
101	-53.559616
102	-71.674400
103	-63.173813
104	-50.067413
105	-59.330624
106	-63.678825
107	-73.050034
108	-66.602509
109	-56.673939
110	-52.390026
111	-46.838875
112	-63.030983
113	-45.234940
114	-55.757801
115	-67.333351
116	-73.938988
117	-60.618237
118	-76.299950
119	-69.290710
120	-72.402290
121	-47.218517
122	-76.929504
123	-68.912773
124	-65.797386
125	-59.031338
126	-64.413696
127	-70.229492
128	-67.516029
129	-42.983353
130	-45.572906
131	-61.678017
132	-58.095234
133	-66.464073
134	-50.584694
135	-53.936829
136	-61.292156
137	-57.407253
138	-60.390858
139	-52.708408
140	-51.913460
141	-53.399387
142	-64.716759
143	-42.314312
144	-53.470219
145	-57.103748
146	-62.670708
147	-59.220444
148	-45.108143
149	-72.324760
150	-58.709122
151	-64.031273
152	-71.597275
153	-67.982376
154	-70.366402
155	-41.315277
156	-60.085228
157	-59.875290
158	-49.120468
159	-50.562588
160	-65.458664
161	-73.649048
162	-45.182873
163	-66.855865
164	-69.500053
165	-59.703293
166	-80.915825
167	-72.041107
168	-64.444138
169	-69.481667
170	-74.887573
171	-73.947372
172	-86.232025
173	-65.869438
174	-56.511890
175	-71.684341
176	-67.333794
177	-58.779999
178	-68.156082
179	-66.764420
180	-47.770519
181	-55.907810
182	-75.113373
183	-66.964035
184	-69.800018
185	-61.554840
186	-73.787895
187	-55.256500
188	-73.593620
189	-59.935108
190	-79.880127
191	-66.687210
192	-55.382713
193	-75.752090
194	-66.487930
195	-65.750961
196	-64.211815
197	-75.577972
198	-64.220093
199	-58.691296
200	-56.815033
201	-71.697105
202	-54.360435
203	-60.082306
204	-67.596542
205	-56.982399
206	-54.009361
207	-69.228645
208	-62.065166
209	-63.785931
210	-59.844521
211	-68.858116
212	-60.581577
213	-68.625397
214	-40.815601
215	-60.037125
216	-65.258911
217	-65.952484
218	-72.116417
219	-66.818024
220	-47.582119
221	-60.797119
222	-63.637707
223	-71.312912
224	-57.837975
225	-62.220921
226	-63.958630
227	-57.433544
228	-58.238838
229	-68.636932
230	-53.546364
231	-65.954613
232	-63.012505
233	-49.684204
234	-57.033615
235	-61.017223
236	-61.587658
237	-66.996040
238	-48.658508
239	-52.841770
240	-67.216988
241	-59.736877
242	-60.322361
243	-59.326237
244	-65.453911
245	-66.514275
246	-65.406235
247	-51.438042
248	-73.000038
249	-58.394100
250	-50.386574
251	-73.141296
252	-64.350182
253	-64.524422
254	-56.097046
255	-67.301659
256	-59.517960
257	-67.420975
258	-55.410252
259	-65.955254
260	-60.048885
261	-48.126999
262	-61.709816
263	-61.427231
264	-64.910507
265	-63.194721
266	-69.186707
267	-48.675835
268	-52.542343
269	-72.590111
270	-53.907898
271	-57.520111
272	-66.945091
273	-85.850197
274	-75.166977
275	-75.391991
276	-70.640808
277	-48.726974
278	-61.743320
279	-72.890388
280	-80.246719
281	-59.567001
282	-50.641125
283	-70.404236
284	-56.510860
285	-57.872826
286	-61.620567
287	-68.654770
288	-51.118511
289	-65.017586
290	-65.996490
291	-66.566055
292	-70.866310
293	-61.066441
294	-57.574696
295	-57.020729
296	-64.400627
297	-65.267082
298	-63.821213
299	-48.406155
300	-62.687984
301	-66.174370
302	-55.340843
303	-78.789581
304	-54.738125
305	-69.426910
306	-69.991417
307	-60.969444
308	-62.448715
309	-61.114868
310	-79.418236
311	-73.777679
312	-67.918015
313	-71.502716
314	-49.367203
315	-63.215923
316	-51.160130
317	-83.566353
318	-68.440765
319	-55.659435
320	-64.369614
321	-57.335857
322	-54.091751
323	-65.706337
324	-77.414482
325	-67.768440
326	-58.176861
327	-63.554325
328	-48.626011
329	-63.913074
330	-67.219719
331	-62.453938
332	-52.435371
333	-59.932915
334	-46.876740
335	-67.201691
336	-54.808636
337	-49.606220
338	-55.885971
339	-50.438118
340	-58.144581
341	-66.418121
342	-61.467613
343	-57.854733
344	-63.793407
345	-65.489517
346	-74.128296
347	-62.973396
348	-65.733078
349	-62.218189
350	-75.061363
351	-78.038902
352	-77.862175
353	-71.234818
354	-49.556705
355	-66.505348
356	-59.157089
357	-66.241890
358	-59.391281
359	-47.730495
360	-68.913544
361	-60.792229
362	-41.927742
363	-67.338753
364	-65.493965
365	-63.966084
366	-79.218819
367	-58.127846
368	-71.744034
369	-59.754005
370	-72.060173
371	-63.065685
372	-64.288612
373	-69.021736
374	-62.347527
375	-84.185997
376	-68.753212
377	-77.895500
378	-65.190590
379	-85.643288
380	-69.410095
381	-50.179283
382	-65.940186
383	-82.773399
384	-65.806541
385	-62.427589
386	-52.301323
387	-64.088753
388	-64.385666
389	-57.675537
390	-62.815243
391	-63.439087
392	-64.274704
393	-59.831188
394	-71.199928
395	-55.704330
396	-65.597839
397	-61.174923
398	-63.638554
399	-81.647102
400	-63.340141
401	-64.797592
402	-66.915955
403	-71.471237
404	-69.674042
405	-66.396957
406	-66.412041
407	-73.392685
408	-66.719147
409	-55.133270
410	-59.488113
411	-70.901009
412	-63.266964
413	-68.517746
414	-56.692299
415	-61.374870
416	-71.405098
417	-59.135490
418	-60.008526
419	-63.092445
420	-65.319916
421	-63.182678
422	-51.301861
423	-71.389587
424	-50.192413
425	-61.070499
426	-73.710930
427	-62.060398
428	-58.499607
429	-68.012489
430	-48.466648
431	-64.765648
432	-50.983150
433	-69.580170
434	-71.673973
435	-63.477131
436	-66.019173
437	-79.541199
438	-67.322319
439	-50.959766
440	-54.229279
441	-81.242912
442	-62.785915
443	-66.799835
444	-66.184242
445	-69.612236
446	-68.467781
447	-76.733307
448	-64.447792
449	-71.818863
450	-57.801048
451	-46.558685
452	-48.731697
453	-55.734676
454	-73.340828
455	-64.652046
456	-48.120178
457	-66.481438
458	-57.651726
459	-73.763847
460	-71.058746
461	-71.209465
462	-56.685211
463	-73.005974
464	-68.047241
465	-63.793270
466	-55.402561
467	-66.944870
468	-60.826817
469	-70.908081
470	-58.303478
471	-62.214603
472	-77.250267
473	-67.512703
474	-79.888924
475	-68.060631
476	-68.569649
477	-49.545956
478	-68.354340
479	-63.858528
480	-60.505123
481	-65.184517
482	-58.575607
483	-62.755608
484	-77.711365
485	-76.015160
486	-63.185383
487	-56.142792
488	-62.420090
489	-57.439465
490	-67.361664
491	-56.552364
492	-59.960087
493	-52.217834
494	-50.937088
495	-70.504150
496	-57.093693
497	-54.685066
498	-42.914425
499	-66.074829
500	-68.208160
501	-67.372459
502	-78.986519
503	-51.843357
504	-63.590652
505	-63.249416
506	-79.825142
507	-56.172554
508	-58.048386
509	-60.714291
510	-56.278366
511	-59.708366
512	-76.209427
513	-66.740059
514	-77.443291
515	-42.607265
516	-71.373192
517	-52.426632
518	-65.825417
519	-59.471672
520	-71.210121
521	-66.637436
522	-70.874176
523	-61.393791
524	-58.773701
525	-55.520542
526	-66.820839
527	-68.431801
528	-63.150681
529	-45.314484
530	-44.017822
531	-58.583168
532	-73.507645
533	-66.648026
534	-72.474640
535	-51.901539
536	-71.436462
537	-64.628418
538	-65.569206
539	-64.094154
540	-60.331917
541	-73.502037
542	-71.361801
543	-81.605156
544	-75.159142
545	-50.732468
546	-52.791218
547	-64.810249
548	-68.240013
549	-61.969406
550	-62.305553
551	-62.454037
552	-54.446999
553	-62.672997
554	-76.098099
555	-55.944931
556	-70.012939
557	-65.622940
558	-75.957146
559	-62.119492
560	-71.161697
561	-67.770851
562	-72.501999
563	-58.250122
564	-61.837379
565	-58.960960
566	-50.562008
567	-51.323639
568	-74.640816
569	-60.905815
570	-74.159935
571	-78.994392
572	-58.280411
573	-49.801250
574	-53.213673
575	-58.440212
576	-43.664471
577	-62.959106
578	-49.016167
579	-68.236763
580	-67.559357
581	-53.420967
582	-79.658714
583	-61.788002
584	-81.021919
585	-49.519241
586	-73.725525
587	-74.280426
588	-75.767708
589	-70.198563
590	-66.649681
591	-56.685032
592	-66.231216
593	-43.614822
594	-78.824028
595	-60.486217
596	-53.344677
597	-58.786106
598	-62.623062
599	-66.705849
600	-81.066307
601	-63.864681
602	-74.667503
603	-70.036484
604	-69.252228
605	-74.856400
606	-65.230804
607	-75.494896
608	-69.862511
609	-73.512314
610	-54.452305
611	-62.622620
612	-62.860664
613	-66.581245
614	-66.602570
615	-50.343750
616	-62.813801
617	-68.340553
618	-64.369278
619	-62.254402
620	-56.730427
621	-57.991077
622	-51.873188
623	-60.854187
624	-72.421776
625	-69.754929
626	-65.542374
627	-62.051121
628	-73.560875
629	-63.847401
630	-80.485901
631	-65.490669
632	-79.611397
633	-68.597488
634	-69.047180
635	-70.699249
636	-62.588127
637	-71.234581
638	-67.967690
639	-54.992996
640	-63.697670
641	-57.046268
642	-69.441063
643	-75.637817
644	-67.349197
645	-56.274727
646	-62.631115
647	-71.875626
648	-65.555458
649	-51.098785
650	-75.599007
651	-65.217522
652	-64.200096
653	-67.751060
654	-77.585617
655	-61.546848
656	-58.864563
657	-75.214386
658	-55.282928
659	-63.044773
660	-70.473701
661	-62.438538
662	-60.825859
663	-64.726021
664	-73.254829
665	-66.034012
666	-51.000507
667	-52.512772
668	-62.911297
669	-72.868950
670	-65.710869
671	-64.261284
672	-65.148056
673	-53.471397
674	-62.076675
675	-58.238358
676	-68.837120
677	-56.881653
678	-59.987652
679	-54.471077
680	-52.502602
681	-76.900398
682	-72.913582
683	-57.389469
684	-65.294258
685	-63.608814
686	-68.257828
687	-65.679848
688	-50.316048
689	-41.711887
690	-70.098824
691	-52.302921
692	-62.356911
693	-62.077793
694	-70.707375
695	-69.015038
696	-55.670933
697	-65.917763
698	-59.535038
699	-59.111355
700	-52.377480
701	-76.626099
702	-77.782677
703	-51.910145
704	-61.554047
705	-88.387215
706	-44.761597
707	-65.233971
708	-55.414215
709	-63.953590
710	-71.105995
711	-72.319458
712	-61.786057
713	-57.888393
714	-74.427101
715	-63.350544
716	-54.920151
717	-64.126976
718	-59.563477
719	-64.001999
720	-60.280346
721	-60.822212
722	-71.995461
723	-65.232330
724	-71.748230
725	-52.810143
726	-63.627155
727	-70.901886
728	-67.386528
729	-55.726120
730	-66.265564
731	-68.366684
732	-64.967964
733	-71.569016
734	-61.853359
735	-70.281265
736	-70.143028
737	-67.421585
738	-68.043671
739	-55.835014
740	-176.540604
741	173.170853
742	-175.881409
743	-169.045914
744	164.592499
745	-168.086121
746	-168.004761
747	-177.556274
748	-173.074875
749	179.495239
750	-174.394623
751	-173.320297
752	74.793091
753	75.691246
754	84.781494
755	77.681366
756	67.987984
757	75.307564
758	-58.705498
759	-56.850555
760	-79.101227
761	-65.245659
762	-55.838291
763	-74.961807
764	-64.604736
765	-67.395752
766	-81.620102
767	-71.522087
768	-65.008347
769	-57.379456
770	-56.782455
771	-56.541916
772	-45.386116
773	-70.560326
774	-63.842171
775	-59.914467
776	-68.491257
777	-69.683197
778	-64.743866
779	-69.745285
780	-63.149799
781	-64.462601
782	-45.222019
783	-59.815510
784	-65.609138
785	-62.744011
786	-49.627876
787	-64.932465
788	-57.994499
789	-78.974922
790	-79.547684
791	-65.214149
792	-78.293480
793	-69.891548
794	-72.129166
795	-62.808079
796	-64.977234
797	-67.968323
798	-61.023586
799	-69.251175
800	-58.864113
801	-65.892822
802	-79.925812
803	-56.392456
804	-51.472961
805	-61.007900
806	-50.830509
807	-63.408199
808	-71.997223
809	-53.334805
810	-68.712181
811	-78.752022
812	-47.072807
813	-47.748390
814	-62.154320
815	-69.968124
816	-59.024185
817	-66.155548
818	-64.812958
819	-72.528267
820	-71.272171
821	-44.111713
822	-63.231781
823	-63.844746
824	-74.969452
825	-59.911079
826	-63.653934
827	-66.385292
828	-63.512913
829	-64.354950
830	-66.428146
831	-65.094971
832	-54.229206
833	-68.831619
834	-59.818939
835	-58.504032
836	-60.339184
837	-60.180851
838	-62.601757
839	-59.862961
840	-68.428215
841	-70.808960
842	-65.210548
843	-63.185322
844	-69.280029
845	-64.798195
846	-74.573708
847	-58.794426
848	-66.521767
849	-62.774960
850	-46.026543
851	-65.321548
852	-60.749607
853	-61.729298
854	-72.085678
855	-53.648697
856	-56.071575
857	-58.261753
858	-70.311905
859	-77.685020
860	-58.995567
861	-57.431496
862	-75.774757
863	-87.412781
864	-56.541996
865	-66.576157
866	-72.283737
867	-64.344559
868	-71.703995
869	-61.952980
870	-68.647331
871	-60.915001
872	-53.260742
873	-58.355537
874	-64.905724
875	-57.773838
876	-68.384521
877	-71.018272
878	-71.110756
879	-48.348434
880	-60.563759
881	-69.212921
882	-72.747841
883	-43.582394
884	-60.551678
885	-54.852291
886	-60.166283
887	-58.006966
888	-42.365894
889	-66.106064
890	-54.313347
891	-64.077034
892	-44.990871
893	-65.931870
894	-61.535114
895	-71.520271
896	-45.656498
897	-56.832272
898	-59.876991
899	-55.750511
900	-61.722275
901	-69.231575
902	-70.440315
903	-68.271866
904	-55.632210
905	-59.836746
906	-69.816673
907	-81.882568
908	-58.850658
909	-64.079567
910	-60.312176
911	-44.573479
912	-48.740036
913	-77.769020
914	-65.003120
915	-64.976372
916	-72.086861
917	-55.481819
918	-52.786751
919	-60.228962
920	-65.989265
921	-63.641491
922	-42.344116
923	-56.145905
924	-55.356174
925	-57.287540
926	-73.431053
927	-60.158802
928	-66.851311
929	-63.828270
930	-60.051315
931	-62.141151
932	-58.063553
933	-63.796017
934	-60.649151
935	-70.344345
936	-58.690941
937	-44.196777
938	-64.714462
939	-63.529762
940	-73.065689
941	-60.249111
942	-56.112564
943	-69.034843
944	-52.695591
945	-59.740242
946	-80.187729
947	-63.402115
948	-52.293335
949	-60.902092
950	-75.354263
951	-50.254181
952	-41.468185
953	-43.146591
954	-43.992363
955	-59.299786
956	-67.606148
957	-66.890831
958	-71.208038
959	-49.569618
960	-59.641766
961	-61.688133
962	-59.353004
963	-69.371887
964	-67.675926
965	-61.166737
966	-61.622635
967	-77.726921
968	-63.999523
969	-61.523380
970	-61.578281
971	-74.431709
972	-62.395882
973	-56.619892
974	-68.626183
975	-69.553055
976	-66.091743
977	-66.059494
978	-56.337189
979	-56.712772
980	-51.268017
981	-71.238113
982	-53.795311
983	-62.545681
984	-51.734406
985	-72.516571
986	-41.813484
987	-51.606339
988	-61.819649
989	-59.522469
990	-54.829094
991	-59.702610
992	-60.160301
993	-73.241554
994	-74.649536
995	-54.270409
996	-68.299767
997	-61.075130
998	-71.580437
999	-56.290768
1000	-47.493828
1001	-72.509850
