# Supplementary material for: Short-wavelength-sensitive 2 (Sws2) visual photopigment models combined with atomistic molecular simulations to predict spectral peaks of absorbance
Source: PLoS Comput Biol. 2020 Oct 21;16(10):e1008212. doi: 10.1371/journal.pcbi.1008212 (PMC7605715; doi:10.1371/journal.pcbi.1008212)
Supplement: S1 File — (ZIP) [file pcbi.1008212.s007.zip › S1_File/D-rerio-SWS2-Angles/Torsion10.dat]

0	160.765472
1	162.915421
2	148.985886
3	171.692108
4	140.903534
5	141.449188
6	161.924026
7	159.889694
8	167.695129
9	162.111938
10	156.475494
11	-179.252167
12	165.493637
13	161.994537
14	-172.646774
15	-178.982697
16	174.444199
17	166.773315
18	-155.368057
19	157.544937
20	-175.360962
21	162.343460
22	157.474335
23	140.493759
24	152.469589
25	-147.351212
26	-176.817291
27	147.098633
28	-172.922440
29	156.915527
30	146.412201
31	175.983353
32	155.621002
33	160.711517
34	-165.029816
35	163.918213
36	169.597916
37	145.988480
38	145.881104
39	149.903259
40	156.666275
41	163.921509
42	160.564056
43	131.208725
44	170.742569
45	151.420212
46	145.367325
47	167.502380
48	155.043655
49	167.916077
50	136.836975
51	148.131805
52	156.086258
53	156.177689
54	140.411972
55	153.871185
56	149.140640
57	134.953003
58	152.775070
59	142.262573
60	151.435867
61	140.245850
62	143.844315
63	153.922104
64	148.095078
65	150.340103
66	145.096115
67	145.692566
68	159.850449
69	140.331970
70	152.919144
71	157.521881
72	166.783249
73	129.954453
74	136.467712
75	163.833221
76	150.093231
77	177.267792
78	150.952530
79	155.106476
80	137.587906
81	174.761276
82	-159.773743
83	-174.006088
84	164.312012
85	169.388702
86	160.383926
87	143.418991
88	157.062988
89	-152.137878
90	92.341995
91	156.985352
92	145.227295
93	-167.206451
94	137.464783
95	-119.471977
96	-154.361954
97	-168.275406
98	-173.818832
99	-153.342743
100	175.774490
101	-139.693192
102	156.308899
103	128.476746
104	164.607727
105	148.686691
106	123.814857
107	-108.317764
108	178.416962
109	-171.430847
110	179.418961
111	-154.114960
112	-127.354614
113	179.753067
114	-146.151886
115	107.881210
116	-157.284454
117	173.163361
118	138.718765
119	144.346725
120	152.326569
121	-165.352905
122	127.434135
123	-176.454514
124	172.363770
125	150.411682
126	170.224518
127	-177.607895
128	-170.977066
129	166.468613
130	-166.498337
131	125.285210
132	148.894547
133	176.791855
134	-162.675064
135	161.661255
136	175.386292
137	170.664566
138	-176.738602
139	178.562531
140	-158.649048
141	137.706406
142	-171.831970
143	-172.002914
144	-121.647949
145	-119.399574
146	-155.536606
147	-167.859177
148	-152.648392
149	177.327682
150	-150.389267
151	-149.450882
152	-174.552658
153	-145.733734
154	-178.765442
155	-142.649811
156	-170.593155
157	-141.412262
158	-162.144180
159	161.903992
160	-128.979294
161	142.865173
162	164.321579
163	175.391525
164	139.244110
165	164.812515
166	169.820770
167	143.026428
168	168.759674
169	-164.630722
170	-143.947372
171	143.361130
172	-171.169571
173	167.484406
174	143.684311
175	179.844330
176	143.661957
177	158.195862
178	168.874893
179	143.931473
180	172.282104
181	154.031052
182	140.070068
183	120.970154
184	116.772469
185	154.113647
186	151.364182
187	148.714111
188	171.496445
189	140.660370
190	-176.798691
191	165.123795
192	147.077942
193	161.233658
194	160.356262
195	173.626907
196	140.747406
197	132.201370
198	154.762787
199	151.590439
200	173.009308
201	140.586472
202	144.545059
203	165.348999
204	139.738754
205	158.086166
206	159.332413
207	133.373230
208	149.398972
209	139.795441
210	154.238571
211	150.700607
212	151.389023
213	116.093582
214	136.731079
215	136.538696
216	140.546692
217	170.409210
218	142.015411
219	171.499954
220	162.742188
221	161.154877
222	147.160751
223	167.851074
224	158.512894
225	147.561188
226	135.528732
227	164.707809
228	148.585327
229	146.545746
230	164.711502
231	147.873505
232	145.358017
233	167.287796
234	150.188156
235	143.432297
236	156.831955
237	139.909042
238	162.860703
239	152.895416
240	145.096924
241	150.576218
242	152.299927
243	151.355957
244	168.141113
245	157.853973
246	156.322311
247	150.486725
248	133.783798
249	142.758972
250	143.535980
251	144.781158
252	161.299118
253	146.462479
254	142.278336
255	141.446259
256	155.435883
257	129.247955
258	132.470093
259	156.782623
260	130.609314
261	156.507370
262	141.296570
263	143.910339
264	131.563644
265	146.552185
266	145.173767
267	168.357666
268	158.012421
269	149.177109
270	138.763687
271	135.221420
272	154.866150
273	136.611816
274	131.371613
275	133.620071
276	136.726349
277	138.804276
278	147.098785
279	130.881866
280	150.346420
281	150.020676
282	154.996490
283	166.484924
284	152.681656
285	140.154495
286	169.455582
287	157.597351
288	156.655640
289	-177.400620
290	154.160919
291	158.043716
292	161.307953
293	135.270721
294	169.226166
295	143.028290
296	157.751877
297	149.107605
298	145.946411
299	157.360306
300	156.330933
301	127.201019
302	144.984543
303	151.909943
304	130.875519
305	175.933655
306	154.495392
307	167.343491
308	134.374496
309	156.048538
310	-177.931854
311	159.789139
312	159.316147
313	143.928070
314	167.866104
315	149.372543
316	149.840942
317	149.967056
318	146.530670
319	158.259109
320	-179.999466
321	-179.812317
322	133.234848
323	156.707611
324	164.042709
325	148.995895
326	131.568481
327	172.461807
328	165.324188
329	163.094864
330	175.212341
331	158.196976
332	122.966995
333	159.916794
334	157.401566
335	166.317566
336	154.304367
337	148.107498
338	169.561096
339	159.215302
340	169.597488
341	159.263489
342	176.040054
343	159.909332
344	159.986511
345	149.962051
346	150.145020
347	150.259201
348	142.464783
349	157.727325
350	151.367752
351	138.494125
352	161.041229
353	158.621155
354	161.830032
355	167.697601
356	159.160797
357	145.706772
358	139.570663
359	150.416931
360	148.754776
361	160.725861
362	147.073105
363	161.053360
364	120.096771
365	132.089813
366	130.925034
367	164.051834
368	168.750061
369	144.445953
370	148.563141
371	126.599319
372	148.067795
373	156.642334
374	162.567154
375	155.951752
376	171.070923
377	161.383179
378	150.516953
379	166.102676
380	142.120514
381	155.559570
382	142.562622
383	159.611053
384	169.115036
385	147.150986
386	166.487701
387	142.901245
388	172.595764
389	156.073807
390	174.137115
391	152.756226
392	148.587814
393	109.901756
394	158.214722
395	149.229721
396	151.516541
397	130.096878
398	141.665009
399	154.281693
400	162.056610
401	171.141220
402	172.643311
403	161.191620
404	156.118530
405	160.380798
406	138.690948
407	140.048386
408	155.050415
409	134.376099
410	148.047409
411	139.666580
412	162.032089
413	154.388351
414	172.577591
415	169.067062
416	125.946236
417	150.147629
418	166.373596
419	147.920593
420	164.573349
421	135.654068
422	146.203232
423	145.779480
424	160.600876
425	145.321350
426	132.251221
427	164.388138
428	143.589310
429	168.588852
430	173.707779
431	155.308334
432	158.632996
433	153.755295
434	151.630432
435	127.074745
436	138.412933
437	159.968719
438	158.292206
439	163.641281
440	160.555496
441	151.292206
442	154.605484
443	166.041763
444	168.964111
445	145.741409
446	169.093918
447	134.328766
448	151.878616
449	132.203964
450	-179.344223
451	147.172333
452	-178.756378
453	166.895218
454	168.946960
455	148.519028
456	154.398834
457	159.829849
458	160.754623
459	137.866974
460	147.012344
461	147.050079
462	127.201897
463	153.164932
464	156.948135
465	162.359482
466	149.504364
467	125.526573
468	173.502228
469	133.091888
470	152.960205
471	154.838699
472	139.501724
473	137.279526
474	131.384705
475	155.153625
476	167.863083
477	133.383438
478	144.196899
479	143.642258
480	137.888336
481	133.797287
482	153.850098
483	150.767319
484	130.972412
485	149.557724
486	154.794952
487	154.844208
488	125.922256
489	150.190109
490	152.308395
491	148.474701
492	146.312332
493	161.233688
494	159.178070
495	129.134613
496	132.802414
497	172.009995
498	149.682861
499	151.928726
500	152.994949
501	139.909073
502	-174.194519
503	148.742477
504	172.445526
505	141.588730
506	158.784927
507	140.233368
508	159.106369
509	136.671280
510	164.172577
511	135.104309
512	160.221909
513	145.185013
514	173.881195
515	-175.227585
516	153.755157
517	149.682953
518	154.270294
519	135.218231
520	151.556808
521	159.563004
522	136.238068
523	166.867569
524	147.625595
525	154.972015
526	141.026779
527	145.114548
528	146.552856
529	164.761581
530	151.870224
531	143.337723
532	163.922531
533	145.496506
534	142.807495
535	169.070938
536	141.893082
537	149.935333
538	146.097763
539	145.986511
540	156.292267
541	145.403473
542	140.042404
543	151.166702
544	167.222061
545	150.523773
546	169.294525
547	153.666748
548	157.075592
549	140.488602
550	159.846558
551	150.774292
552	134.254089
553	132.901367
554	141.032791
555	153.812378
556	136.278870
557	132.049149
558	145.913834
559	130.758621
560	150.911148
561	137.664047
562	-174.967194
563	165.792526
564	145.199219
565	163.389389
566	141.292465
567	146.662613
568	151.043457
569	143.625320
570	157.422882
571	155.811142
572	167.841476
573	149.136444
574	129.450851
575	153.360931
576	155.739151
577	139.038361
578	124.593117
579	143.121368
580	154.033203
581	156.845276
582	168.000458
583	142.947372
584	158.181351
585	147.231873
586	150.964737
587	170.415039
588	152.912415
589	137.675766
590	150.999954
591	162.076660
592	164.362289
593	161.682892
594	139.863480
595	165.213867
596	134.877625
597	148.786209
598	144.490570
599	173.386810
600	165.425217
601	152.496475
602	144.967209
603	150.847656
604	142.527069
605	157.669373
606	160.942642
607	153.241959
608	170.022507
609	147.066055
610	155.326187
611	129.145676
612	178.494125
613	147.454590
614	150.096786
615	142.034851
616	155.672272
617	175.765472
618	153.654526
619	167.772018
620	149.682495
621	116.436913
622	145.411789
623	156.933929
624	153.554413
625	156.481934
626	165.044388
627	147.176605
628	153.166061
629	151.596863
630	148.420563
631	153.629745
632	128.198578
633	162.592010
634	131.049225
635	172.516403
636	166.101822
637	158.761429
638	152.546005
639	152.235687
640	153.141953
641	152.743317
642	161.197205
643	152.782730
644	166.263092
645	172.352280
646	153.747192
647	147.076080
648	149.970657
649	145.173035
650	139.720734
651	142.305969
652	135.259491
653	146.573318
654	155.916580
655	148.731949
656	162.708389
657	148.133377
658	153.371124
659	159.349991
660	170.156342
661	148.262955
662	154.091782
663	155.577484
664	160.224808
665	146.972687
666	146.625916
667	151.567490
668	129.464050
669	149.041931
670	172.977356
671	-172.132065
672	152.771790
673	131.791107
674	156.634827
675	170.221344
676	143.571716
677	149.672684
678	157.201294
679	161.738022
680	138.232880
681	142.351334
682	149.164764
683	-131.784882
684	179.741821
685	172.325974
686	-170.099548
687	-137.337509
688	-130.342163
689	-172.850708
690	-144.567673
691	-171.572861
692	-129.221054
693	-149.324371
694	154.513733
695	163.085617
696	168.129318
697	136.028061
698	154.114502
699	134.195541
700	149.027878
701	147.730591
702	170.749176
703	160.748566
704	157.724060
705	163.918304
706	173.222275
707	144.209229
708	173.893585
709	142.429794
710	146.537735
711	147.284943
712	176.128098
713	143.188614
714	133.437241
715	146.139343
716	120.966255
717	172.000595
718	159.828156
719	149.969711
720	130.884399
721	142.848602
722	158.056046
723	147.222397
724	156.887085
725	157.333771
726	153.363251
727	167.428711
728	150.932480
729	146.028824
730	174.360214
731	147.056564
732	175.034073
733	149.030792
734	163.587738
735	148.161453
736	142.402756
737	164.377090
738	168.652466
739	165.769287
740	139.155777
741	139.941315
742	146.217911
743	129.494217
744	129.921204
745	176.369476
746	159.353287
747	169.079376
748	152.564499
749	147.471863
750	155.682693
751	172.729675
752	161.657822
753	151.942795
754	178.540344
755	157.562851
756	171.990768
757	-179.908539
758	169.755310
759	164.092148
760	168.757019
761	162.945496
762	155.381622
763	145.668991
764	162.311966
765	166.716980
766	128.672577
767	174.058777
768	132.083084
769	154.594360
770	143.613007
771	175.527725
772	165.857452
773	128.674911
774	139.030380
775	152.135849
776	154.633438
777	151.954147
778	159.034912
779	153.555679
780	146.649307
781	139.561707
782	171.832535
783	169.663361
784	150.792709
785	148.426010
786	144.499878
787	153.789261
788	158.963104
789	163.221298
790	125.546829
791	136.179611
792	151.641479
793	162.176865
794	162.900711
795	170.896759
796	177.204575
797	172.718994
798	145.359756
799	122.606415
800	140.780884
801	168.368668
802	140.990753
803	162.128098
804	151.936508
805	148.653214
806	164.507324
807	159.826782
808	168.774002
809	155.869278
810	170.572342
811	149.315857
812	159.059296
813	146.803162
814	144.175598
815	142.240891
816	144.000046
817	156.801254
818	151.096008
819	155.687195
820	133.380386
821	137.154007
822	172.752945
823	172.274918
824	173.860321
825	172.209732
826	144.296844
827	154.175766
828	156.921875
829	158.596207
830	146.961411
831	157.817444
832	173.581085
833	140.214035
834	155.863754
835	154.440781
836	148.049835
837	144.910660
838	160.975632
839	176.291443
840	136.750565
841	137.478790
842	167.963257
843	127.601776
844	146.079987
845	155.970169
846	157.395844
847	163.036514
848	166.032135
849	146.829895
850	174.560684
851	136.062363
852	146.854065
853	163.682083
854	146.364441
855	139.868073
856	128.455658
857	149.887894
858	148.351578
859	161.345840
860	172.551208
861	144.940491
862	156.915421
863	158.833771
864	155.251175
865	-165.801193
866	-177.538025
867	-157.614670
868	-164.243591
869	-179.518799
870	-168.470688
871	163.947250
872	-130.264984
873	-174.278320
874	-167.515305
875	165.709366
876	-142.187653
877	-161.874939
878	-137.640518
879	-149.408691
880	-137.414551
881	-166.673370
882	-168.369263
883	-139.311935
884	-141.522934
885	-145.895630
886	-166.268402
887	-158.921875
888	-156.304565
889	-156.288300
890	170.615143
891	-133.533066
892	-169.907974
893	167.331467
894	179.556778
895	160.391571
896	179.605301
897	-177.427811
898	-179.924271
899	-106.738663
900	-173.744339
901	-167.912445
902	-115.945374
903	-174.960739
904	-137.755981
905	-179.867676
906	-175.231262
907	-165.036026
908	-168.500977
909	-131.978333
910	-144.650986
911	173.229309
912	-176.633438
913	-172.897995
914	-171.871216
915	-150.736282
916	-153.010773
917	-177.524338
918	-167.885483
919	-179.877945
920	-160.901520
921	178.427505
922	-169.901596
923	-155.805161
924	-168.095993
925	176.999390
926	-156.211090
927	162.664276
928	-155.613739
929	-171.339523
930	-177.506912
931	158.686188
932	-178.694580
933	-155.001373
934	-166.091797
935	-167.555222
936	-170.765778
937	-162.700287
938	-175.489349
939	-155.274200
940	-163.323639
941	-173.247284
942	-150.647293
943	170.049011
944	-178.842804
945	-165.314423
946	-155.372849
947	-158.942184
948	179.857239
949	164.722656
950	-152.976776
951	-142.849625
952	164.267929
953	-173.893265
954	-165.145126
955	176.019211
956	-162.394089
957	-148.415924
958	-178.755310
959	138.430359
960	134.460632
961	176.573517
962	152.184814
963	161.464645
964	161.126282
965	173.877411
966	-135.427612
967	-121.584320
968	168.256714
969	-178.362946
970	175.475067
971	162.284393
972	170.675156
973	-163.172531
974	-140.616852
975	-178.908279
976	178.698242
977	158.554901
978	-174.868988
979	-147.374557
980	-167.887131
981	175.114182
982	-112.929405
983	-149.836975
984	-142.387772
985	-179.038864
986	-116.587601
987	-115.083328
988	-134.233292
989	-169.911880
990	-143.278015
991	-173.431656
992	-142.531616
993	-146.670334
994	-138.394135
995	168.609909
996	-174.601883
997	-134.992035
998	172.469955
999	-172.844711
1000	-123.510078
1001	-173.124817
