# Supplementary material for: Short-wavelength-sensitive 2 (Sws2) visual photopigment models combined with atomistic molecular simulations to predict spectral peaks of absorbance
Source: PLoS Comput Biol. 2020 Oct 21;16(10):e1008212. doi: 10.1371/journal.pcbi.1008212 (PMC7605715; doi:10.1371/journal.pcbi.1008212)
Supplement: S1 File — (ZIP) [file pcbi.1008212.s007.zip › S1_File/D-rerio-SWS2-Angles/Torsion8.dat]

0	175.422791
1	-178.576675
2	178.205078
3	177.220779
4	-178.395584
5	-176.096222
6	175.479202
7	173.151566
8	-177.477798
9	-172.456451
10	177.820633
11	-168.974411
12	-171.704514
13	175.797867
14	-178.790375
15	-178.224197
16	179.038788
17	174.804733
18	-171.534637
19	169.323975
20	173.286133
21	176.901199
22	171.460663
23	177.139999
24	161.089264
25	-171.469574
26	-178.158539
27	177.569305
28	-169.163071
29	-174.160019
30	-176.410263
31	-179.999893
32	-168.329926
33	-177.848495
34	176.170792
35	173.366028
36	-172.106735
37	-175.353043
38	178.965225
39	176.091797
40	-177.271576
41	-170.668884
42	-174.737793
43	-165.371552
44	-178.001663
45	177.316544
46	-168.707886
47	175.568237
48	-163.357697
49	167.109238
50	-175.423737
51	-172.218658
52	179.861679
53	177.286011
54	-179.391693
55	179.215332
56	174.174515
57	-164.631927
58	-167.678528
59	179.244843
60	-176.333725
61	-167.134277
62	172.142502
63	170.253479
64	175.015274
65	171.086166
66	174.666779
67	-175.663025
68	171.090256
69	177.179871
70	169.451630
71	-176.081100
72	175.484497
73	-176.599503
74	177.754349
75	-173.498260
76	-175.732025
77	-170.421112
78	177.945389
79	179.543274
80	-177.675964
81	-179.482071
82	170.067154
83	-173.789673
84	177.004761
85	174.354095
86	172.655350
87	-169.755539
88	175.143311
89	-169.789749
90	-175.677124
91	-178.904831
92	174.609436
93	174.238831
94	177.665924
95	178.068604
96	176.079269
97	-173.495819
98	-172.258270
99	-178.988571
100	-171.338226
101	176.495361
102	179.766037
103	174.022217
104	-171.353638
105	178.324478
106	-177.517014
107	-178.831711
108	-171.253555
109	-178.175522
110	175.773285
111	177.291794
112	178.599304
113	179.540237
114	167.725693
115	-168.132492
116	177.671570
117	-173.230469
118	178.486038
119	168.065475
120	177.998413
121	175.523834
122	-178.037735
123	-168.586563
124	-178.640564
125	-176.771088
126	179.579987
127	-179.234604
128	-168.500778
129	176.707321
130	-176.309906
131	179.351608
132	175.839661
133	-177.920563
134	-176.419510
135	175.965561
136	-178.235886
137	-175.196915
138	177.374817
139	-177.461411
140	-178.287720
141	179.149185
142	-175.336716
143	-177.901199
144	-177.169815
145	-164.460709
146	-176.138733
147	174.205185
148	173.776367
149	-168.774643
150	-171.403427
151	178.592529
152	-178.902496
153	-162.898575
154	-174.636734
155	179.940582
156	-179.820724
157	175.672943
158	-179.758850
159	-179.464813
160	-177.559433
161	-175.331848
162	175.405014
163	170.231949
164	172.798065
165	178.847183
166	-175.393753
167	-170.020325
168	-172.795151
169	-164.998810
170	-170.197800
171	-178.465363
172	-170.634384
173	-179.830551
174	175.389648
175	177.115341
176	-174.379028
177	-179.814957
178	-166.953674
179	-174.689301
180	177.084183
181	176.139908
182	176.691406
183	177.088654
184	-166.467239
185	-173.204071
186	-179.065186
187	177.925262
188	174.968719
189	-179.137299
190	-164.605072
191	-174.533768
192	178.712280
193	178.102417
194	-166.969330
195	179.433578
196	-177.940842
197	-167.368240
198	-169.921829
199	-178.947556
200	-173.857849
201	-165.058136
202	-172.195419
203	177.146820
204	173.065872
205	-179.617752
206	-176.422226
207	-177.752258
208	-174.009354
209	178.769150
210	-167.055420
211	-176.290970
212	-175.737442
213	-177.267868
214	169.798141
215	-175.388794
216	-178.425751
217	179.763229
218	-176.490463
219	176.389862
220	176.271881
221	-174.136993
222	-168.392456
223	-177.032333
224	-163.365021
225	-177.137390
226	-174.812256
227	-172.800873
228	177.474991
229	179.012131
230	-172.570816
231	-173.787704
232	179.203217
233	-175.527039
234	177.206116
235	-174.414200
236	175.016281
237	-164.910172
238	-176.513580
239	178.318863
240	-175.588043
241	-177.710999
242	178.374023
243	-175.876495
244	-170.642731
245	-174.266525
246	-177.113266
247	-177.611359
248	-160.994476
249	-170.711365
250	172.706467
251	-177.343231
252	-176.579544
253	173.466415
254	-176.939987
255	-176.757462
256	179.114975
257	168.841797
258	-178.702759
259	-170.485489
260	-178.653000
261	179.774490
262	-179.309296
263	169.501282
264	175.074768
265	-177.868057
266	-170.373291
267	-178.020142
268	176.717728
269	-177.145386
270	177.984528
271	168.874191
272	179.869781
273	-170.973480
274	-168.750015
275	-167.190613
276	-171.359085
277	-178.939743
278	-174.900925
279	-178.881958
280	-170.921661
281	-177.276489
282	-176.127960
283	172.720734
284	-175.413818
285	175.047440
286	179.742035
287	179.436691
288	-175.987625
289	179.566223
290	-175.951401
291	-167.757217
292	178.901657
293	-172.199188
294	-166.221786
295	176.375732
296	-172.326569
297	168.734528
298	-174.126617
299	-171.898483
300	171.977142
301	-173.476776
302	-178.962814
303	-170.729477
304	169.259750
305	-166.293594
306	-172.499176
307	-169.226349
308	-169.084030
309	-171.352600
310	-169.239090
311	-176.199783
312	-173.039429
313	-171.863327
314	178.396118
315	-175.175980
316	-179.265656
317	-174.319061
318	-175.830566
319	-172.109268
320	-179.680038
321	-169.932922
322	169.053085
323	-179.982788
324	-179.395462
325	-177.609299
326	-174.051605
327	172.136337
328	179.549377
329	179.502930
330	-176.233231
331	179.818527
332	165.050217
333	-170.864853
334	-175.963043
335	-170.503540
336	176.994522
337	-177.676727
338	175.353470
339	168.977386
340	179.516693
341	-170.148666
342	-178.338058
343	173.839417
344	-177.086899
345	177.957489
346	-168.901382
347	176.298370
348	-174.470535
349	-178.822403
350	-176.165482
351	-173.175156
352	-173.022049
353	179.231491
354	-169.447784
355	-174.643707
356	-173.109100
357	-179.640289
358	-168.412598
359	175.629440
360	-178.096283
361	-173.839661
362	177.199646
363	-178.229477
364	-171.854385
365	-174.612320
366	-171.603012
367	177.403198
368	173.321533
369	-165.868332
370	-177.124222
371	-178.188156
372	-175.762619
373	178.352753
374	-171.897308
375	-165.944504
376	-177.956726
377	-175.837509
378	-178.539322
379	-178.154022
380	-178.520264
381	176.225586
382	176.817123
383	-177.967255
384	-169.727493
385	-177.743652
386	169.630478
387	-179.587189
388	174.118256
389	179.885101
390	179.885681
391	-178.544495
392	-178.561920
393	167.113617
394	176.654800
395	174.743439
396	173.270065
397	178.445419
398	174.923508
399	179.834305
400	175.713593
401	179.237762
402	177.906143
403	177.768219
404	-172.918365
405	-174.319717
406	-176.081787
407	-163.922150
408	-179.556152
409	178.154358
410	176.602570
411	-169.891296
412	176.248032
413	-175.873856
414	179.644623
415	-167.874161
416	-178.629562
417	167.393890
418	-176.384979
419	177.146606
420	176.343399
421	179.827774
422	172.946259
423	-170.130600
424	174.786255
425	-176.119019
426	-168.068161
427	175.547333
428	179.104568
429	178.631165
430	179.662247
431	178.740005
432	177.921127
433	-172.588318
434	-172.181335
435	-175.859344
436	-169.261261
437	-177.501144
438	-178.916672
439	179.057709
440	175.391129
441	-164.094070
442	-178.657364
443	-163.146317
444	-179.896729
445	-178.884369
446	-173.658432
447	-176.466812
448	177.189209
449	178.393494
450	-172.680267
451	171.679260
452	176.968536
453	175.964264
454	-169.461533
455	-170.833649
456	178.931503
457	-178.427780
458	-174.158524
459	-161.568283
460	177.966110
461	-166.939880
462	177.648178
463	178.567841
464	174.908615
465	-177.308655
466	175.065536
467	178.450363
468	-166.204819
469	-173.084122
470	178.303925
471	-175.465591
472	179.493362
473	-175.466385
474	-170.049179
475	-178.757935
476	-179.186539
477	179.497498
478	-174.500732
479	-171.768311
480	-178.172745
481	-167.880966
482	-172.592712
483	-179.303818
484	-172.962799
485	-176.776093
486	-174.212830
487	178.992157
488	-175.097229
489	175.449112
490	-169.808838
491	173.474564
492	171.554993
493	-178.387482
494	175.357727
495	-179.660873
496	-177.856766
497	-173.541855
498	173.194473
499	-172.931992
500	173.399155
501	-175.320465
502	177.249191
503	179.736511
504	-176.775238
505	179.737076
506	-172.256012
507	-176.751526
508	171.222900
509	-167.688461
510	-165.176163
511	179.270264
512	-177.692215
513	-179.900269
514	-179.083954
515	-177.780426
516	-175.199280
517	-178.459045
518	179.160141
519	168.924438
520	-177.802933
521	-175.664780
522	-174.805099
523	-175.959641
524	-177.621216
525	172.445938
526	-169.013626
527	175.749954
528	-176.770782
529	-168.498016
530	-178.511337
531	177.671143
532	-170.494934
533	-179.397171
534	175.038925
535	179.110291
536	-173.020493
537	175.218018
538	-168.158524
539	170.328506
540	-168.722153
541	-177.058105
542	-178.824173
543	-162.170227
544	-169.802994
545	176.710571
546	176.159607
547	-176.760147
548	172.143127
549	179.276138
550	178.477905
551	-179.125168
552	178.264008
553	178.628159
554	173.890305
555	-175.396194
556	-172.179810
557	-179.019485
558	-171.532043
559	175.822693
560	178.995926
561	-179.391327
562	-172.904160
563	176.919662
564	177.162430
565	-175.123566
566	178.401413
567	176.528397
568	-179.303360
569	177.565628
570	178.462006
571	-168.949036
572	-177.632416
573	179.490570
574	177.685837
575	-173.127289
576	-175.066330
577	-171.219727
578	178.533401
579	-176.690155
580	-174.670944
581	-175.034180
582	-176.322098
583	177.253586
584	-173.854828
585	-175.449982
586	-170.046494
587	-175.562973
588	170.487701
589	176.718460
590	-172.596283
591	175.096466
592	-179.736542
593	176.066010
594	-166.620789
595	178.628479
596	168.192505
597	-178.378906
598	178.177216
599	175.508667
600	-166.717957
601	-167.658371
602	-178.058975
603	-174.362335
604	-167.349808
605	-177.823517
606	176.790390
607	-176.622009
608	171.780930
609	179.501526
610	179.157349
611	-179.285034
612	-177.658096
613	-174.922394
614	-179.633636
615	-176.038864
616	171.489532
617	-173.979950
618	-169.014694
619	173.951828
620	170.101639
621	-176.452805
622	-177.096115
623	-179.264343
624	-170.290695
625	-174.194397
626	-179.258865
627	-171.132309
628	177.175613
629	178.753082
630	-173.840744
631	-178.740341
632	-171.544754
633	-175.880829
634	-177.343460
635	-178.538315
636	-175.462067
637	174.474121
638	173.932968
639	-179.603760
640	-169.510666
641	179.873779
642	-173.125092
643	-171.733643
644	-178.148682
645	176.092148
646	177.789642
647	-173.060211
648	-176.500137
649	178.051926
650	-171.344254
651	-177.698380
652	-178.546265
653	-174.971298
654	-173.497803
655	175.971634
656	-170.539902
657	-171.361557
658	177.181290
659	-162.921204
660	177.889893
661	-174.637863
662	-167.672516
663	177.998840
664	-169.961807
665	172.770020
666	172.621704
667	-177.390182
668	-178.957611
669	-172.597717
670	171.718964
671	177.127930
672	-177.447357
673	178.631348
674	175.202637
675	176.520294
676	-178.618088
677	170.232101
678	-178.461945
679	-178.678864
680	175.008392
681	-171.287796
682	-176.365784
683	-168.670364
684	-173.351501
685	-172.125244
686	-168.812073
687	-173.237350
688	-177.125290
689	178.213089
690	-162.600540
691	-168.387909
692	-172.412354
693	-170.809464
694	177.925262
695	175.957642
696	-167.175888
697	-168.991913
698	-179.760132
699	-171.867645
700	174.810150
701	-165.633347
702	-163.879776
703	-177.625534
704	174.374512
705	-170.497742
706	-177.085388
707	-174.378204
708	172.593048
709	176.724945
710	-168.442993
711	-170.438995
712	-160.115585
713	175.399078
714	175.801773
715	176.992096
716	175.019089
717	-174.772827
718	177.303375
719	171.486404
720	-176.451080
721	-179.641174
722	-176.633347
723	176.968674
724	-174.304535
725	175.343155
726	-176.090805
727	179.592392
728	-170.239075
729	173.768082
730	177.240845
731	179.515213
732	-176.277847
733	177.004730
734	-176.946060
735	178.381546
736	-173.602875
737	179.175232
738	-179.943192
739	165.412628
740	-172.970856
741	-171.875259
742	-176.866180
743	178.713486
744	-171.862167
745	-166.596954
746	-167.126633
747	-173.464645
748	175.408752
749	-176.174805
750	-166.932526
751	-176.652054
752	179.357910
753	-178.917007
754	-177.984589
755	-170.948563
756	-177.674408
757	173.902481
758	179.054398
759	-177.095200
760	179.269806
761	-179.420563
762	-178.188019
763	-173.885895
764	172.046021
765	179.279160
766	171.998962
767	176.143066
768	174.120590
769	-172.950348
770	177.925186
771	171.773697
772	175.786453
773	-172.686142
774	179.724167
775	179.440277
776	179.423141
777	-175.524780
778	-176.144073
779	-176.453934
780	179.677002
781	179.277176
782	172.373581
783	-173.377274
784	171.348145
785	-177.311890
786	174.910889
787	171.687363
788	-172.539215
789	-173.818024
790	-175.963867
791	-174.684875
792	-167.215912
793	170.941788
794	178.466049
795	174.097748
796	-177.055084
797	-174.185013
798	-172.350845
799	177.079498
800	-177.332352
801	177.622665
802	-169.449615
803	175.441071
804	-176.351181
805	177.399765
806	-179.994507
807	-172.501572
808	-177.376602
809	-168.953400
810	-178.107010
811	165.887756
812	171.990219
813	-172.366928
814	179.338226
815	-176.251022
816	179.484146
817	-176.779175
818	-169.220123
819	-175.097198
820	-177.775421
821	168.244324
822	-176.678665
823	-174.802704
824	-169.923981
825	169.674606
826	-175.796631
827	-171.477493
828	178.937561
829	178.451553
830	178.166092
831	-179.772003
832	174.436890
833	-178.050751
834	-177.177307
835	-179.950073
836	-179.509354
837	-179.814682
838	173.595779
839	-177.712418
840	-163.540894
841	-168.362015
842	-161.775665
843	171.589462
844	174.098694
845	177.269150
846	-179.599213
847	176.863922
848	168.743042
849	171.689926
850	178.892563
851	175.795761
852	175.151840
853	176.868729
854	-173.228363
855	-168.407257
856	-179.479507
857	175.007828
858	-177.984985
859	-170.924240
860	-179.621445
861	-172.587189
862	-174.143677
863	-165.177551
864	178.935547
865	-179.700821
866	-172.425873
867	-177.753586
868	-171.136871
869	-176.475052
870	-172.452805
871	-169.514297
872	-177.092239
873	-171.044876
874	-167.792130
875	-172.027969
876	-173.334824
877	179.969925
878	-176.954742
879	178.738190
880	172.630157
881	-177.544891
882	-179.077560
883	178.014526
884	-179.025253
885	-169.749313
886	-178.810379
887	-177.098923
888	-169.350693
889	-166.362869
890	-168.623291
891	-167.390945
892	-171.224258
893	-166.449310
894	-175.517639
895	-179.842209
896	171.154663
897	-179.786819
898	179.294525
899	179.223923
900	-175.684677
901	-176.312576
902	179.797775
903	-177.825317
904	-179.568253
905	176.891846
906	-175.268829
907	-176.624374
908	179.792313
909	-163.071518
910	-177.634430
911	179.662537
912	178.336456
913	-174.702652
914	-169.543732
915	176.363708
916	-178.160172
917	178.964981
918	-174.881836
919	-177.375687
920	-171.716385
921	-176.923431
922	175.845627
923	-174.929596
924	-172.894989
925	177.015594
926	-172.385956
927	-176.377502
928	-171.240311
929	176.006714
930	173.648163
931	-179.332642
932	-170.146576
933	-172.463440
934	-169.209930
935	-166.133163
936	-174.056656
937	-178.563034
938	178.022064
939	-178.483459
940	-172.877502
941	177.767319
942	179.301987
943	173.945496
944	171.028000
945	-179.664108
946	179.976562
947	-169.281738
948	174.271088
949	-178.444839
950	-170.914261
951	-179.332901
952	-175.366684
953	-176.301239
954	-178.101547
955	-172.013611
956	-178.965729
957	-164.348053
958	-170.772903
959	-174.719406
960	-174.176193
961	179.976151
962	-176.616013
963	-169.682159
964	172.314178
965	-167.691528
966	-175.979309
967	-167.561203
968	-176.616028
969	-173.006042
970	-170.543945
971	-171.890137
972	-173.400970
973	175.936401
974	-173.473541
975	-176.986877
976	-165.057281
977	-169.026688
978	-178.740448
979	-179.069168
980	-171.407333
981	-174.002594
982	-172.801727
983	-167.248550
984	-170.070953
985	-159.267288
986	176.621445
987	173.855026
988	-169.490662
989	-176.451263
990	-179.938538
991	174.821655
992	-171.850037
993	-165.573471
994	-168.301514
995	176.393936
996	-172.127106
997	-177.387009
998	-174.529358
999	-166.410309
1000	-178.808838
1001	-159.030884
