# Supplementary material for: Short-wavelength-sensitive 2 (Sws2) visual photopigment models combined with atomistic molecular simulations to predict spectral peaks of absorbance
Source: PLoS Comput Biol. 2020 Oct 21;16(10):e1008212. doi: 10.1371/journal.pcbi.1008212 (PMC7605715; doi:10.1371/journal.pcbi.1008212)
Supplement: S1 File — (ZIP) [file pcbi.1008212.s007.zip › S1_File/D-rerio-SWS2-Angles/Torsion4.dat]

0	-176.938660
1	-174.696960
2	-177.174881
3	-172.665634
4	-166.672699
5	176.711365
6	-166.765076
7	-161.734741
8	-171.719116
9	166.311737
10	173.684036
11	166.620453
12	-176.051056
13	-176.528519
14	-173.564041
15	-173.291275
16	-165.525116
17	-171.167038
18	-176.282059
19	-179.974075
20	174.778214
21	-172.681229
22	-157.303955
23	-159.378998
24	-154.159012
25	-174.272507
26	-176.372238
27	-173.940720
28	179.477036
29	173.921936
30	-171.274689
31	-170.443069
32	-173.605576
33	-169.547729
34	171.808517
35	-165.211655
36	177.362335
37	-173.842041
38	-176.824615
39	-176.073563
40	-161.218140
41	-169.481171
42	-172.200760
43	-172.523621
44	-161.756317
45	-149.526764
46	-156.564957
47	-165.447296
48	-170.281189
49	-172.329788
50	-147.011368
51	-151.890198
52	-165.372604
53	-167.297806
54	-162.371353
55	-164.844620
56	-158.457092
57	-169.092804
58	-173.432358
59	-152.772827
60	-156.446167
61	-164.416748
62	-177.878525
63	-170.696259
64	-162.032776
65	-167.523666
66	-171.174667
67	-165.994171
68	176.709183
69	-157.439926
70	-155.271118
71	-161.997787
72	-166.500488
73	-179.656311
74	-160.831497
75	-166.718124
76	-179.401031
77	-168.064178
78	-165.666168
79	-171.873657
80	-166.463257
81	161.562027
82	-177.239944
83	-173.717896
84	-166.474503
85	-172.881485
86	177.027298
87	-172.934341
88	-166.492706
89	-167.547195
90	171.697556
91	-169.053177
92	-179.086563
93	160.323257
94	-174.216751
95	-168.565430
96	-172.295044
97	-177.135452
98	-171.579300
99	-171.415161
100	177.066330
101	179.475693
102	173.298172
103	-161.760895
104	-170.622223
105	-174.266342
106	-177.031570
107	-172.036636
108	172.843628
109	-171.239166
110	-170.881393
111	-178.858002
112	-178.926498
113	-176.863510
114	-177.118958
115	-169.422958
116	165.568207
117	171.958725
118	-163.788834
119	-163.151611
120	-169.660919
121	-167.389206
122	-167.468506
123	-177.382584
124	-178.083023
125	-169.650299
126	176.669495
127	174.239670
128	-161.834885
129	161.882019
130	176.640732
131	-171.613113
132	-174.798965
133	-179.201981
134	-178.317642
135	-153.038956
136	175.729294
137	169.335159
138	-165.342728
139	172.763992
140	155.903336
141	-161.904938
142	-158.355896
143	-173.839828
144	168.949493
145	171.550293
146	175.269592
147	-178.219116
148	-162.222260
149	177.253387
150	171.500183
151	176.807251
152	176.696686
153	173.603714
154	-174.643478
155	175.835373
156	-178.174973
157	176.297638
158	178.948730
159	178.216324
160	179.062561
161	-169.437958
162	-174.111511
163	-175.633926
164	-164.564178
165	-173.535416
166	-176.983597
167	-167.696335
168	178.961380
169	-171.386658
170	-178.476379
171	-173.938934
172	171.342300
173	-161.254654
174	176.087051
175	-172.819382
176	-166.712906
177	-151.467361
178	-157.650253
179	-168.199753
180	-169.325195
181	-161.430145
182	-173.344040
183	-160.255493
184	-173.926926
185	-170.383469
186	174.620865
187	177.583313
188	-174.379547
189	-164.492447
190	-170.920898
191	-164.732010
192	-176.936249
193	-164.959564
194	178.398788
195	167.972198
196	-166.037048
197	-170.717407
198	-171.986328
199	-157.201645
200	-161.433884
201	-163.052017
202	-166.921036
203	-162.677719
204	176.871262
205	-160.800858
206	-164.881424
207	-160.158478
208	-174.555328
209	-170.704178
210	-152.955276
211	-159.536865
212	-169.900055
213	-173.028931
214	-158.911270
215	-161.558167
216	-178.524643
217	177.072113
218	-156.614807
219	-165.496841
220	-167.214661
221	-164.051239
222	-176.923660
223	-165.766083
224	-167.943939
225	-171.387634
226	-164.073746
227	-150.667816
228	-174.763657
229	-172.530594
230	-159.734589
231	-172.117340
232	-174.940750
233	-172.132034
234	-168.431976
235	-163.181320
236	-165.534225
237	-176.918457
238	-160.458832
239	-162.979797
240	-161.689117
241	-172.704437
242	-163.210785
243	-173.862549
244	176.226273
245	-174.530777
246	-167.953751
247	-169.368973
248	-175.214066
249	-171.476868
250	-162.854614
251	-163.437439
252	-167.888870
253	-174.059799
254	-158.223099
255	-177.564072
256	-160.213348
257	-168.201874
258	176.638336
259	-171.540253
260	-156.179993
261	-157.100586
262	-175.888947
263	-171.995895
264	-168.396866
265	-178.641617
266	-160.141495
267	-168.106003
268	-167.458221
269	-163.686310
270	-158.439087
271	-158.608643
272	-159.187027
273	-166.665756
274	-169.206146
275	-177.427612
276	-161.609406
277	-165.955582
278	-169.722198
279	-172.653534
280	-178.678970
281	-164.375656
282	-152.993210
283	-158.280365
284	-162.803238
285	-166.650970
286	-160.452576
287	-163.853836
288	-168.789291
289	-162.603195
290	-168.349167
291	-165.350830
292	-162.199799
293	178.193222
294	-173.496262
295	-167.301956
296	-160.214691
297	-169.901581
298	-176.048782
299	-175.743881
300	-162.858673
301	174.970291
302	-164.427048
303	-167.446991
304	-164.280060
305	-162.198441
306	-168.671768
307	-165.882690
308	-171.841690
309	-171.597198
310	-168.106049
311	-169.487671
312	-156.890717
313	-168.193954
314	176.196198
315	-170.301132
316	-163.840469
317	-169.744934
318	-162.362305
319	-152.045532
320	-172.825546
321	-172.502945
322	-163.737671
323	-166.903275
324	-166.131851
325	-174.145386
326	-166.851440
327	-166.468506
328	-177.080154
329	-161.014297
330	-164.399643
331	-176.323883
332	-159.754990
333	-164.848541
334	-164.190735
335	-166.386322
336	-163.678375
337	176.539337
338	-155.700806
339	-166.592270
340	-169.385452
341	-169.956329
342	-165.696869
343	174.673965
344	-167.771912
345	-165.146072
346	-169.628952
347	178.065567
348	-166.422623
349	-178.388031
350	-166.168579
351	-150.007141
352	-159.866562
353	-153.208466
354	-173.075180
355	-164.698013
356	-166.431458
357	-147.450729
358	-163.261108
359	-164.791443
360	-172.739624
361	-163.475449
362	-166.943253
363	-171.931625
364	-171.095490
365	176.465454
366	-171.982025
367	-156.276291
368	-162.060120
369	-158.481506
370	-168.728867
371	-176.478638
372	-160.412125
373	-173.841034
374	-164.347458
375	-170.153625
376	-179.640518
377	-167.727966
378	-167.895035
379	-145.990692
380	-163.459274
381	-167.893692
382	-170.848236
383	-170.151520
384	-166.711609
385	-161.976669
386	-163.026108
387	-171.244308
388	-177.828674
389	-171.150146
390	177.739090
391	179.037674
392	-178.737213
393	-164.320496
394	-162.683609
395	-163.119980
396	-177.217377
397	-162.469193
398	-163.174820
399	-158.993790
400	-166.368423
401	-166.265274
402	177.107941
403	-157.627579
404	-159.898544
405	-159.977570
406	-178.246964
407	-173.973755
408	-160.941650
409	-162.066833
410	-170.634933
411	-169.694504
412	-172.610077
413	-156.299149
414	-164.572601
415	-154.765839
416	-175.963028
417	-159.771027
418	-166.514648
419	-159.207550
420	-147.755417
421	-149.658417
422	-164.846939
423	-158.125534
424	-175.594345
425	-172.865097
426	-165.966324
427	-150.905518
428	-157.413849
429	-150.513016
430	-158.286499
431	-160.864914
432	-168.982758
433	-171.296799
434	-154.027847
435	-160.015961
436	-153.692596
437	-166.379410
438	-157.996735
439	-170.731766
440	-159.855011
441	-167.430527
442	-163.743118
443	-162.093399
444	164.562454
445	-167.601105
446	-168.888885
447	-163.527176
448	-165.422531
449	-177.424789
450	-173.240005
451	-159.350525
452	165.845551
453	-154.902328
454	-167.186829
455	-168.414566
456	-163.185043
457	-174.190491
458	-162.771881
459	-160.967758
460	-152.999466
461	-163.627487
462	-169.684204
463	-170.896149
464	-177.350861
465	-159.764206
466	-169.739243
467	-157.698364
468	-156.726227
469	174.485870
470	-168.178802
471	-159.446121
472	-173.459976
473	-157.725876
474	-164.370560
475	-162.584076
476	-158.661011
477	-163.795410
478	-169.990723
479	-159.213745
480	-164.712845
481	-171.787537
482	-159.703308
483	-165.171249
484	-166.111206
485	-172.305405
486	-168.688995
487	-167.625793
488	-166.036362
489	-168.294388
490	-175.516388
491	-174.077606
492	-156.827515
493	-163.747086
494	-172.687012
495	-169.029449
496	-162.168228
497	-172.002335
498	-164.422363
499	-163.955612
500	179.029602
501	-166.431351
502	162.303238
503	-173.078125
504	-165.138443
505	-155.166855
506	-172.478165
507	-160.938049
508	-162.235931
509	-169.401184
510	-166.073486
511	-178.604462
512	-163.507111
513	-160.817245
514	-146.953217
515	157.317642
516	-168.982422
517	-172.465866
518	-159.793610
519	-165.500000
520	-163.536285
521	-155.864532
522	-162.888657
523	-161.563721
524	-163.216797
525	175.141022
526	-170.953049
527	-170.406372
528	-170.284607
529	-156.462128
530	-152.664810
531	-158.358948
532	-158.383652
533	-160.079666
534	-169.683807
535	-176.879227
536	-169.907654
537	178.926468
538	-158.609711
539	-164.958237
540	-161.295776
541	-173.320984
542	-158.204956
543	-152.574829
544	-171.361816
545	-169.607971
546	-169.018402
547	-160.796860
548	-163.183365
549	-170.937592
550	-172.926010
551	-171.548935
552	-164.752457
553	-165.799713
554	-159.391953
555	-157.267258
556	-169.006226
557	-164.292664
558	-156.547089
559	-165.824142
560	-158.344116
561	-165.587646
562	-164.053833
563	-160.799683
564	-160.851837
565	-168.311157
566	-167.973740
567	177.502365
568	-164.075516
569	-172.154999
570	-171.424469
571	-166.356216
572	-165.540695
573	-166.161667
574	-161.902237
575	-169.472153
576	-169.422211
577	-160.491013
578	-162.501495
579	-174.739487
580	-169.099823
581	-175.734924
582	-155.317291
583	-159.977448
584	-169.028458
585	-161.943573
586	-170.987915
587	-166.676086
588	-171.296448
589	-169.440689
590	-155.935318
591	-155.871841
592	-173.066650
593	-162.749878
594	-155.368942
595	-160.684525
596	-158.912552
597	-158.653366
598	-168.075027
599	-173.331497
600	-168.165665
601	-175.412872
602	-171.128494
603	-174.197708
604	-175.072556
605	-165.551239
606	-175.508926
607	-155.657623
608	-173.307693
609	-175.063614
610	-172.275757
611	-162.170181
612	-178.324661
613	-166.159164
614	179.944427
615	-175.249359
616	-172.956848
617	-176.017838
618	-167.755020
619	-168.622559
620	-178.671570
621	-169.821457
622	-161.462067
623	-174.120193
624	-167.490784
625	-165.180115
626	-164.832230
627	-177.866074
628	-178.970383
629	-166.621155
630	-163.051300
631	-162.697800
632	-170.992340
633	-178.631668
634	-158.093887
635	-174.476395
636	178.862305
637	-157.046600
638	-162.068390
639	-168.800171
640	-157.430511
641	-163.918732
642	-173.935150
643	-164.612808
644	-169.997665
645	-157.163742
646	-172.179031
647	-160.722107
648	-177.233871
649	176.479889
650	-158.763840
651	-156.960403
652	-167.145233
653	-171.814987
654	-164.196320
655	-166.130936
656	179.066666
657	-170.076584
658	-153.645889
659	-167.718750
660	-174.409836
661	-168.874802
662	-161.325241
663	-165.034195
664	-168.769226
665	-170.405655
666	-163.706512
667	-169.522827
668	-170.867111
669	-159.890488
670	-155.888962
671	163.620087
672	-173.984299
673	-156.874313
674	-159.447495
675	178.465271
676	-175.021866
677	-171.717438
678	-165.986298
679	-166.554108
680	-169.330292
681	-170.011948
682	-161.828125
683	174.208069
684	-173.473083
685	-177.382980
686	-176.723175
687	173.827850
688	173.511139
689	-177.607269
690	169.725388
691	-172.185394
692	175.974335
693	167.256546
694	-158.202286
695	-176.441742
696	-170.486374
697	-175.246643
698	-164.962402
699	-168.188156
700	-157.917007
701	178.684311
702	-174.332260
703	-167.761688
704	177.535217
705	-179.762848
706	174.519806
707	-170.316177
708	-171.342300
709	-159.464188
710	-164.957306
711	-168.292831
712	-175.622986
713	-163.011246
714	-165.693008
715	-164.327682
716	-166.544098
717	178.603287
718	-170.310165
719	-159.589813
720	-163.758987
721	-170.769150
722	-166.052963
723	-171.626846
724	-172.880325
725	-160.588165
726	-167.286209
727	177.229050
728	-167.410812
729	-162.716324
730	-177.526642
731	-170.590530
732	-174.330017
733	-173.287231
734	-168.876465
735	-162.551743
736	-170.219986
737	-169.096680
738	-174.215363
739	177.574432
740	172.513351
741	-163.245789
742	-160.674530
743	-160.917389
744	-166.070709
745	-162.118332
746	-164.782150
747	179.678802
748	-166.234879
749	-177.851364
750	-160.899704
751	-174.198181
752	-168.474548
753	-169.169403
754	-171.986206
755	-172.381958
756	-170.176498
757	176.043549
758	-164.931290
759	179.747787
760	-173.246933
761	-177.183014
762	-168.894485
763	-170.929932
764	-178.994858
765	-164.322601
766	-168.997375
767	-162.133057
768	-170.813721
769	-177.179092
770	-179.149963
771	-164.237656
772	-161.807999
773	-155.140411
774	-171.321442
775	-171.802017
776	-166.069595
777	-149.387039
778	-170.291183
779	-151.370560
780	-148.491287
781	-176.732666
782	-179.664093
783	-169.636856
784	-177.008377
785	-169.176834
786	-168.644714
787	-172.607544
788	171.613724
789	-158.876968
790	-151.942596
791	-168.528305
792	-173.094940
793	-163.436996
794	-162.606262
795	-157.701248
796	-154.533569
797	-167.004440
798	-164.218094
799	-161.813583
800	-173.681717
801	-177.880814
802	-170.250473
803	-173.028214
804	-166.503006
805	-177.178741
806	-165.079117
807	-165.681107
808	-161.525665
809	-163.095383
810	-155.249969
811	-161.418289
812	-162.874268
813	-177.604385
814	-170.482483
815	-151.887787
816	-158.884613
817	-156.084732
818	-155.559464
819	-169.313065
820	-161.821060
821	-170.698486
822	-174.155594
823	-164.482941
824	-168.581345
825	-169.002640
826	-175.024567
827	-174.870178
828	-162.978836
829	-154.858231
830	-164.924927
831	-171.295074
832	-152.993988
833	-170.680695
834	-157.962677
835	-174.090958
836	-174.656387
837	-157.766006
838	-174.006958
839	-176.533066
840	-172.917328
841	-164.586380
842	-163.870819
843	-160.441269
844	-158.119629
845	-166.322052
846	-170.166901
847	-168.886246
848	-177.336655
849	-165.253372
850	-170.551941
851	-174.118896
852	-173.638458
853	-159.282837
854	-173.767776
855	-152.267715
856	-176.448807
857	-169.969223
858	-150.075577
859	-162.733032
860	-166.039368
861	-167.746017
862	-163.051819
863	-174.329178
864	-148.416473
865	-176.986191
866	173.400604
867	179.779678
868	178.999298
869	-176.171570
870	177.244781
871	-173.959366
872	178.700821
873	176.944534
874	165.608627
875	175.830597
876	-179.302139
877	-174.514160
878	179.710403
879	-176.125870
880	-179.034393
881	178.581207
882	170.975403
883	168.150681
884	-179.431702
885	176.077591
886	-178.196106
887	-179.887589
888	169.911667
889	-175.333740
890	-170.878189
891	174.663193
892	163.878250
893	169.599792
894	156.115402
895	157.610992
896	-162.979095
897	-179.232010
898	177.731750
899	-175.950317
900	178.298676
901	-173.696976
902	175.203506
903	-174.054794
904	-176.880035
905	175.430237
906	175.068848
907	-175.856049
908	162.901154
909	-173.660263
910	170.073044
911	178.333496
912	-178.817902
913	-173.144348
914	-171.546387
915	-171.681320
916	176.513351
917	178.641251
918	-167.720703
919	-169.997787
920	-165.636108
921	-170.411713
922	-175.381973
923	-173.400070
924	-167.634583
925	-165.202164
926	168.031036
927	-165.047394
928	-178.721909
929	-167.782471
930	-171.037918
931	-174.133057
932	178.575775
933	-176.982727
934	-177.325409
935	-179.815628
936	-178.911652
937	174.699066
938	-175.686752
939	174.259323
940	-178.876709
941	-164.155655
942	-175.280396
943	-172.858795
944	-171.212128
945	-174.317062
946	-177.692352
947	-178.402344
948	-173.232651
949	-174.924606
950	179.839005
951	-171.523315
952	-166.743271
953	173.948776
954	170.371948
955	179.544785
956	-168.628342
957	178.291641
958	-168.103271
959	-162.292618
960	-178.607544
961	174.927155
962	170.929977
963	163.347321
964	166.195984
965	159.854279
966	-169.717300
967	172.888077
968	-175.469070
969	-172.690796
970	175.332214
971	178.346832
972	177.322403
973	-174.701248
974	-171.640671
975	179.620758
976	-167.557541
977	-176.763733
978	161.220444
979	175.577606
980	-175.414505
981	179.431000
982	168.180756
983	177.847672
984	-173.986969
985	175.652008
986	173.378067
987	171.667618
988	177.883102
989	-171.452179
990	176.565872
991	175.413864
992	-177.655960
993	176.740646
994	-179.680573
995	-176.644501
996	177.442017
997	-173.629318
998	-162.434250
999	-178.099045
1000	167.576889
1001	-177.813354
