# Supplementary material for: Short-wavelength-sensitive 2 (Sws2) visual photopigment models combined with atomistic molecular simulations to predict spectral peaks of absorbance
Source: PLoS Comput Biol. 2020 Oct 21;16(10):e1008212. doi: 10.1371/journal.pcbi.1008212 (PMC7605715; doi:10.1371/journal.pcbi.1008212)
Supplement: S1 File — (ZIP) [file pcbi.1008212.s007.zip › S1_File/P-reticulata-SWS2-B-Angles/Torsion5-360.dat]

0	164.369278
1	172.045807
2	178.103088
3 183.267
4 184.401
5 184.752
6 180.387
7 189.367
8 194.248
9 191.824
10 183.902
11 184.27
12 192.998
13 202.953
14 192.535
15	169.296875
16 192.149
17 190.146
18 182.01
19	169.773895
20 183.242
21 183.034
22	142.463913
23 183.984
24	161.585434
25 189.257
26	176.712616
27 182.394
28 183.014
29 189.394
30	172.001419
31 185.231
32	141.697952
33 196.651
34 180.862
35 189.905
36 184.018
37	173.102585
38 183.332
39 186.877
40 196.105
41	169.819550
42 186.919
43 187.125
44	172.231674
45 181.205
46	162.326248
47 187.818
48 182.562
49	169.949814
50 198.205
51 191.719
52 182.115
53 186.754
54 191.093
55 189.075
56	177.460571
57	151.408875
58 180.253
59	159.268982
60	158.384277
61 187.581
62 183.545
63	163.595963
64 195.614
65 180.486
66	175.238464
67 192.618
68 180.934
69	156.527603
70 184.011
71 189.777
72 181.44
73	177.593857
74 184.835
75 184.563
76 209.582
77	175.115997
78 187.18
79	167.452805
80 186.438
81	173.211380
82	165.656052
83	176.274841
84 185.508
85 182.722
86	175.225784
87	166.273376
88 190.326
89 188.338
90 182
91 198.246
92 186.516
93 202.588
94	173.797943
95 195.639
96 180.503
97 184.627
98	171.987000
99 182.902
100 183.421
101	172.000381
102	176.467163
103 187.631
104 185.396
105 190.976
106	171.531906
107 181.505
108 182.399
109	174.375946
110	157.867233
111	179.259979
112 181.035
113 190.152
114 180.908
115 183.14
116	173.496246
117 198.325
118 194.81
119 200.594
120 184.687
121	179.297501
122	172.047531
123	178.969589
124	168.861465
125 189.822
126 195.333
127	177.250656
128 191.715
129 184.649
130 188.811
131	165.393524
132	171.465820
133	175.696976
134 185.303
135	164.879242
136	161.766220
137 192.668
138	178.423187
139 192.107
140 182.075
141	170.650223
142	159.231415
143	173.692398
144 198.398
145 189.054
146	171.125183
147 188.041
148 181.03
149	173.384064
150	173.442062
151	165.883850
152 195.684
153 186.194
154 187.716
155 189.37
156	179.981964
157 189.138
158 191.057
159 189.24
160 192.43
161	167.430511
162	173.159637
163	168.428436
164 195.494
165	170.768188
166 192.676
167 182.957
168 188.625
169 195.551
170 188.61
171 181.279
172 186.23
173 194.284
174	170.680359
175 186.714
176 199.44
177	178.694656
178 180.21
179 186.754
180	179.289276
181 193.448
182 193.613
183 184.106
184	171.586258
185 180.482
186	148.925858
187	179.701843
188 190.542
189 196.929
190	164.014206
191 182.159
192	174.244476
193	172.681931
194 186.727
195	163.451202
196	164.436203
197	168.360657
198 185.033
199	143.490555
200	170.962479
201 180.693
202	173.511108
203 182.818
204 182.911
205 192.591
206 202.445
207 197.895
208 199.004
209 183.73
210	175.618423
211 187.87
212 182.952
213	175.947632
214	179.151764
215	164.352661
216 187.833
217	176.277542
218 194.845
219	171.103241
220	168.295181
221	162.546341
222	169.315018
223	171.229538
224	175.152924
225	169.113281
226 190.894
227	138.713791
228 190.269
229	178.172440
230 187.164
231 182.128
232 181.048
233 191.19
234	173.561447
235 198.532
236 187.435
237 189.147
238	178.286133
239 192.277
240 183.278
241 180.125
242	179.488571
243 190.969
244 183.614
245 185.997
246 183.041
247 199.961
248 192.077
249	176.952423
250 193.561
251 180.871
252 191.857
253	175.540955
254 188.127
255 202.615
256 184.804
257	173.132111
258 196.165
259 190.927
260 191.595
261	178.201508
262 195.117
263	178.000122
264	168.776306
265 189.405
266 180.002
267	177.310501
268	168.504898
269 195.382
270 188.054
271 180.107
272 183.762
273	176.528976
274 185.923
275 194.335
276	179.633041
277	175.315155
278	145.666565
279 180.915
280 185.958
281	177.375778
282	177.834015
283 184.518
284	175.271454
285 188.629
286 198.939
287	170.446533
288	178.619415
289 191.308
290 191.012
291 187.204
292 198.432
293 192.25
294 189.672
295	169.024933
296 194.335
297 188.809
298 184.319
299	158.939606
300 185.992
301 183.26
302 181.365
303 189.388
304	176.167831
305 188.088
306	175.560272
307	170.559174
308	179.502289
309	178.189178
310 187.996
311 180.459
312	172.494049
313 187.584
314	166.029999
315 182.598
316 180.957
317 200.882
318 187.447
319	176.915527
320 192.007
321	177.074539
322 182.692
323	179.027740
324	176.199219
325	163.793869
326 194.398
327 186.935
328 188.953
329 188.248
330 184.164
331 190.699
332 182.237
333 186.511
334 181.975
335	179.221741
336 188.758
337 188.286
338	165.667542
339 193.832
340 198.472
341 186.285
342	177.741425
343 197.058
344 193.581
345	176.578934
346 193.848
347 188.371
348 181.476
349 190.791
350 184.653
351 191.527
352 191.774
353	168.004196
354 194.923
355	178.073318
356 182.84
357 191.495
358 193.472
359	177.622223
360 197.933
361 192.337
362 190.081
363 196.34
364 202.137
365 198.94
366 195.356
367 196.479
368 186.831
369 193.548
370 181.063
371 181.658
372 188.704
373 184.895
374 203.75
375 195.862
376 185.993
377 190.09
378 197.947
379 181.56
380 195.374
381 188.034
382 185.129
383 190.807
384 187.913
385 194.161
386	172.025879
387 199.556
388	169.875885
389 195.693
390 185.609
391 186.222
392 190.992
393 180.243
394 189.647
395	173.690414
396 206.411
397 181.016
398 194.061
399 185.441
400 192.675
401 189.568
402 187.866
403 198.5
404 196.345
405 186.313
406 198.694
407 183.813
408 184.209
409 184.667
410 206.683
411 207.867
412 195.649
413 192.861
414 185.374
415 195.245
416 195.878
417 193.307
418 185.631
419 190.499
420 200.893
421 188.545
422 201.808
423 196.352
424 196.901
425 185.279
426 199.731
427 191.131
428 181
429 200.404
430 186.941
431	177.358932
432 194.409
433	177.345627
434 200.966
435 180.905
436 180.119
437 189.835
438 185.984
439 207.434
440 180.19
441	176.840897
442 199.145
443 186.522
444 198.684
445	173.591537
446 196.567
447 185.034
448 182.715
449 185.705
450 188.082
451 183.697
452 181.098
453 192.283
454 197.163
455 192.279
456 193.654
457 187.363
458 193.877
459	179.032700
460	175.102707
461 196.327
462 183.233
463	179.831131
464 183.244
465 197.916
466 189.185
467 182.882
468	179.818146
469 188.441
470	173.424896
471 196.045
472 196.759
473 185.547
474 185.223
475	171.719803
476 186.927
477	179.883087
478 188.636
479 190.41
480 189.362
481 206.6
482 184.417
483 193.733
484 188.221
485 201.105
486 193.274
487	176.493576
488 184.001
489	175.249573
490	175.350464
491 180.341
492	171.623001
493 196.394
494 197.417
495 199.6
496 184.935
497 198.309
498 186.302
499 190.537
500 191.865
501 189.736
502 186.859
503 189.002
504 195.594
505 194.997
506 188.569
507 183.69
508 198.391
509	170.096252
510	178.962540
511 192.663
512	175.634460
513	161.508896
514	175.735443
515 184.954
516	176.142059
517 193.492
518 186.581
519 184.548
520 193.962
521 183.998
522 181.044
523	178.090439
524 188.834
525 181.2
526	176.793091
527 189.748
528	156.715103
529	178.750641
530	175.530273
531 185.832
532 184.404
533	150.310379
534	166.821014
535 192.186
536 194.677
537 191.175
538	175.869110
539 192.592
540 192.35
541 204.542
542	174.633484
543	177.425858
544 182.182
545 185.971
546 194.816
547 198.049
548 186.585
549 190.672
550 189.554
551 180.352
552 192.298
553 188.911
554 190.535
555 199.651
556 186.811
557 193.412
558 184.467
559 191.065
560 189.629
561 180.212
562 192.251
563 187.063
564 191.322
565 194.799
566 187.43
567 181.963
568 183.462
569 185.042
570 182.997
571 180.954
572	175.633286
573 186.575
574 185.372
575 200.159
576 186.518
577 186.727
578	174.248383
579 188.663
580 199.194
581 182.199
582 189.174
583 203.285
584 196.33
585	172.559387
586	178.648193
587 189.312
588 181.497
589	177.527390
590 199.399
591 186.837
592 199.53
593 200.332
594 192.403
595	173.728027
596 192.799
597 182.971
598 206.566
599 185.196
600 202.984
601	170.672867
602 184.13
603 190.33
604 191.804
605 191.515
606	176.487228
607 186.672
608 202.906
609 188.308
610	174.670227
611 192.33
612	162.146637
613 194.147
614	179.602173
615	172.139145
616 181.378
617 189.068
618 182.025
619	150.058365
620 194.478
621	171.841705
622 185.516
623 194.113
624	175.379547
625	174.102539
626	141.711014
627 180.76
628	171.819992
629 187.342
630 180.778
631	171.334000
632	156.015884
633	164.032288
634 184.365
635 193.057
636	158.897720
637 182.09
638	173.854309
639	177.417801
640 192.446
641	168.148941
642 182.437
643 182.264
644	176.643982
645 181.199
646 183.869
647 189.501
648	172.268082
649 184.14
650 180.04
651	170.673279
652	159.778442
653 180.793
654 180.042
655 193.99
656 194.208
657	177.628479
658	162.078049
659	158.206528
660 188.671
661	175.556580
662	179.459137
663 187.022
664 191.303
665 187.728
666 197.923
667 181.801
668	175.231445
669 204.163
670 183.032
671 189.395
672 189.747
673 183.921
674 181.172
675 193.392
676	174.937592
677 180.419
678 195.819
679 183.152
680 197.367
681 185.169
682 187.72
683	165.528320
684 183.22
685 184.057
686 192.06
687	178.709473
688 190.13
689 184.803
690	176.898575
691 190.545
692 198.728
693	176.241577
694	177.379150
695	177.383667
696 184.906
697 182.926
698 191.114
699 198.512
700	176.843140
701 182.955
702	172.700668
703 183.675
704 190.168
705	165.215439
706 188.042
707 181.792
708 203.226
709 182.31
710	174.087982
711 190.163
712 180.314
713 184.621
714 185.375
715 200.102
716	177.491226
717 193.951
718 190.22
719 186.837
720 193.004
721 183.175
722 185.085
723 180.792
724 181.271
725	177.368729
726 188.286
727 196.159
728 193.309
729	176.335922
730	176.676865
731 187.859
732	179.629044
733	171.417877
734 194.155
735 188.418
736 189.252
737 196.423
738 187.636
739 184.409
740 185.534
741 195.176
742 187.919
743 185.987
744	166.961990
745 189.913
746 187.216
747 201.195
748 187.81
749 194.977
750 187.544
751 191.329
752 182.866
753 184
754	175.127441
755 193.813
756 188.35
757	176.155197
758 180.409
759 193.691
760	177.232712
761 192.016
762 185.587
763 195.285
764	178.957642
765 187.202
766 185.098
767 186.159
768 200.688
769 197.683
770	174.299316
771 190.296
772 189.765
773 181.078
774 190.16
775 190.738
776 180.141
777 197.098
778 180.669
779 199.968
780	175.719788
781 189.174
782 188.934
783 186.422
784 190.818
785 195.255
786 189.77
787	170.457977
788 185.397
789 183.943
790 194.879
791	164.184006
792 180.693
793	170.099411
794	179.897842
795 195.97
796	167.232788
797	177.176498
798	170.047974
799 194.863
800	179.511993
801 182.759
802 196.926
803 181.196
804 185.27
805	165.347824
806	167.169891
807 191.957
808	175.301025
809	178.679550
810	173.581482
811 182
812 186.767
813 184.784
814 182.861
815	176.641281
816	176.490845
817 189.925
818	179.875626
819	173.636459
820 185.549
821 191.506
822	174.610504
823 192.612
824 191.93
825	162.310898
826	166.443359
827 190.456
828 189.594
829	170.559952
830 183.502
831	172.578964
832 190.704
833 194.429
834	174.667755
835 189.561
836	168.910446
837 194.167
838 192.221
839	177.662170
840 189.902
841 191.103
842	174.505783
843	168.867249
844 190.913
845 183.391
846 199.772
847	177.162048
848 182.309
849 201.056
850 186.913
851 199.937
852 182.553
853 181.864
854	176.066757
855 200.32
856	169.786118
857	164.802078
858 183.355
859 196.688
860 190.632
861	179.380005
862	178.734100
863	179.373199
864	170.853668
865	176.999329
866 180.801
867 193.224
868 180.789
869 200.8
870 180.395
871	178.111176
872 181.427
873 190.266
874 184.835
875 183.924
876 181.871
877 193.892
878 184.365
879 180.085
880	161.060760
881 184.536
882	173.979004
883 186.043
884 189.002
885 181.198
886	178.768951
887 190.797
888 180.93
889	178.133453
890	172.621933
891	179.434204
892 197.393
893 198.04
894 196.435
895 181.968
896 180.402
897	176.518265
898	172.317642
899	168.508011
900	179.805954
901	177.606842
902 187.64
903 182.445
904	168.389740
905	175.988297
906	167.473175
907 189.802
908 186.326
909	158.887268
910 197.129
911	176.524139
912	174.939362
913 183.489
914 192.525
915	174.204163
916 185.531
917	179.193634
918 183.649
919 191.267
920	160.412247
921	169.089859
922 194.182
923	176.933228
924 202.311
925	168.686295
926	175.354156
927	175.797028
928	177.577454
929	168.716202
930	177.241943
931	177.408188
932	172.118301
933 193.344
934 197.708
935	173.890564
936	158.577637
937	177.747742
938 181.266
939	169.661133
940	159.489639
941 187.085
942	172.990234
943 188.447
944	159.113602
945 190.545
946	174.827393
947 189.667
948 189.769
949 187.388
950	171.019745
951 191.031
952	166.530945
953	175.333511
954	161.363647
955 182.125
956 182.79
957	175.180176
958 188.588
959 180.165
960 199.838
961 189.502
962 189.713
963	168.603409
964 186.97
965	175.850098
966	178.783234
967	175.468460
968 192.242
969 190.134
970 189.494
971 182.767
972 186.416
973	176.807922
974	174.670074
975 183.507
976 186.672
977 192.947
978 201.863
979	178.666733
980 185.991
981	174.022690
982	171.004929
983 181.409
984 181.613
985	166.428711
986	166.027817
987 180.193
988	170.965240
989 193.423
990 186.581
991 193.458
992 188.132
993	169.624496
994 180.135
995 199.564
996 188.988
997 185.835
998 190.4
999 191.959
1000 208.296
1001 206.395
