# Supplementary material for: Short-wavelength-sensitive 2 (Sws2) visual photopigment models combined with atomistic molecular simulations to predict spectral peaks of absorbance
Source: PLoS Comput Biol. 2020 Oct 21;16(10):e1008212. doi: 10.1371/journal.pcbi.1008212 (PMC7605715; doi:10.1371/journal.pcbi.1008212)
Supplement: S1 File — (ZIP) [file pcbi.1008212.s007.zip › S1_File/P-reticulata-SWS2-B-Angles/Angle1.dat]

0	126.893578
1	124.380943
2	122.355438
3	120.594315
4	124.986206
5	125.604408
6	121.668167
7	123.572319
8	128.529999
9	126.917427
10	120.828941
11	125.598221
12	127.658859
13	126.396286
14	128.105392
15	127.312752
16	125.329231
17	128.475784
18	125.300728
19	122.606339
20	127.861092
21	125.653992
22	123.507187
23	127.519966
24	132.267471
25	128.076752
26	122.941628
27	130.046982
28	122.387535
29	126.754326
30	125.593414
31	126.647758
32	125.823860
33	127.426773
34	131.811157
35	124.194756
36	116.847092
37	126.700874
38	129.852417
39	128.395874
40	128.662827
41	120.684525
42	119.975349
43	123.377136
44	127.832169
45	126.854767
46	131.768768
47	130.532944
48	128.776947
49	125.197479
50	124.530785
51	130.014496
52	127.045906
53	128.005936
54	126.273018
55	129.515594
56	123.716187
57	132.331284
58	135.636627
59	125.444626
60	123.628662
61	121.119598
62	121.975365
63	124.342094
64	122.421631
65	120.614708
66	120.860855
67	124.879128
68	126.606140
69	127.808937
70	122.958885
71	124.858192
72	123.734589
73	126.851585
74	131.754547
75	125.747498
76	123.138870
77	129.094650
78	123.665138
79	125.139137
80	126.939003
81	131.904312
82	126.497688
83	129.280487
84	121.809883
85	123.871727
86	127.519417
87	126.771828
88	121.366791
89	124.460266
90	118.447433
91	125.006042
92	124.149986
93	131.079117
94	123.136566
95	124.204559
96	125.400772
97	122.588005
98	121.965240
99	126.800919
100	125.305161
101	123.587982
102	123.911957
103	130.443756
104	123.905632
105	122.539322
106	131.332489
107	125.022491
108	125.385925
109	128.186737
110	128.478745
111	126.461571
112	136.463791
113	127.581802
114	128.085587
115	123.184799
116	125.385391
117	132.076614
118	123.978149
119	121.094543
120	124.770508
121	130.221008
122	132.574081
123	122.159325
124	123.472160
125	124.838432
126	123.521896
127	124.312057
128	123.712227
129	131.205048
130	129.076431
131	129.382339
132	125.253952
133	121.396423
134	124.396843
135	128.107910
136	124.878769
137	126.454330
138	128.593033
139	126.617966
140	124.907356
141	129.538239
142	124.982040
143	128.893265
144	129.684662
145	131.775192
146	120.145210
147	125.993111
148	127.712311
149	124.383583
150	126.246635
151	129.722397
152	128.642212
153	126.145821
154	122.685280
155	133.587173
156	122.450195
157	127.047081
158	132.416611
159	123.458687
160	132.936951
161	128.319717
162	123.320259
163	126.820732
164	124.983009
165	126.471092
166	130.890915
167	124.940186
168	122.628235
169	125.649704
170	126.086288
171	129.860870
172	128.368439
173	122.274185
174	124.019035
175	125.670090
176	126.706627
177	132.679382
178	128.075089
179	128.625900
180	123.716080
181	130.316772
182	126.354706
183	126.248375
184	129.536484
185	132.047043
186	126.339935
187	123.420906
188	124.547028
189	126.558815
190	125.554558
191	125.276535
192	125.662193
193	126.851562
194	127.413315
195	127.646103
196	129.730331
197	133.276718
198	126.287689
199	129.522949
200	128.609314
201	127.794594
202	122.883919
203	133.260986
204	130.435715
205	128.410873
206	127.972641
207	123.365906
208	131.859222
209	128.431305
210	123.408348
211	124.804222
212	118.429619
213	119.197372
214	126.797653
215	123.264687
216	117.921661
217	122.957726
218	126.479599
219	121.148842
220	119.720222
221	128.423935
222	124.578598
223	124.180870
224	127.178101
225	130.675278
226	128.723373
227	127.230637
228	127.155502
229	124.852539
230	134.263901
231	127.556740
232	123.884583
233	135.643066
234	126.742554
235	128.323364
236	125.895798
237	127.567993
238	126.128174
239	116.872200
240	121.487480
241	124.255089
242	128.585999
243	120.085678
244	129.134460
245	122.115685
246	126.312523
247	127.081299
248	128.796249
249	127.320572
250	126.271156
251	123.854279
252	124.235458
253	123.411934
254	114.701057
255	130.204956
256	127.082451
257	129.431931
258	123.287849
259	130.957108
260	133.062485
261	125.593712
262	129.525101
263	133.068100
264	127.664528
265	130.954346
266	134.323975
267	125.418190
268	129.737885
269	125.177002
270	131.556717
271	129.997559
272	123.949738
273	129.284241
274	128.380875
275	124.553146
276	128.880188
277	123.611389
278	123.843803
279	127.976166
280	124.616150
281	127.824600
282	134.010254
283	126.864090
284	124.189110
285	121.906662
286	129.960999
287	126.004944
288	126.388283
289	129.837814
290	121.506577
291	127.280594
292	130.056961
293	122.290565
294	125.287338
295	127.501030
296	128.537888
297	129.219986
298	128.849701
299	132.803833
300	130.977783
301	126.157761
302	133.840012
303	124.359444
304	128.162643
305	122.291290
306	125.932556
307	124.262123
308	123.494644
309	124.448715
310	123.818604
311	130.307907
312	127.122635
313	125.720314
314	132.288605
315	133.859955
316	121.232689
317	123.766403
318	128.933151
319	127.464134
320	124.686775
321	127.393402
322	126.407539
323	123.268425
324	131.480743
325	125.901863
326	121.201569
327	124.791931
328	128.490021
329	130.047882
330	124.529228
331	129.599945
332	125.075874
333	122.612350
334	122.416130
335	126.485886
336	128.702438
337	126.097710
338	117.328712
339	124.213150
340	131.204819
341	122.561081
342	127.704857
343	132.468918
344	125.141235
345	119.776207
346	124.302490
347	131.249573
348	129.673660
349	130.619553
350	132.979935
351	128.891220
352	125.882355
353	125.323219
354	125.077965
355	129.964417
356	123.144226
357	126.435516
358	128.475311
359	123.756516
360	124.948753
361	127.426392
362	126.702965
363	123.184052
364	126.511841
365	127.251221
366	123.421669
367	124.900581
368	118.962814
369	125.499725
370	129.089508
371	130.771759
372	123.981674
373	129.375000
374	124.291389
375	127.334892
376	121.526794
377	125.830269
378	127.543953
379	125.677490
380	129.579117
381	133.180695
382	128.448013
383	126.910904
384	123.617683
385	128.700439
386	122.821144
387	133.278198
388	130.141968
389	127.341805
390	129.119659
391	129.978912
392	132.386703
393	133.066605
394	128.237991
395	125.656403
396	124.570274
397	131.966583
398	130.147781
399	124.034515
400	127.279228
401	122.587578
402	130.943390
403	125.106171
404	124.680023
405	128.798691
406	123.592728
407	127.393875
408	127.162933
409	124.867584
410	128.276840
411	133.221527
412	124.655846
413	125.376770
414	123.367737
415	123.895851
416	123.759438
417	130.660721
418	121.628418
419	126.439850
420	126.883087
421	130.732071
422	130.847015
423	118.720612
424	125.374725
425	120.412056
426	126.151360
427	128.188797
428	132.350525
429	131.559006
430	131.370544
431	126.148773
432	129.983429
433	128.630173
434	121.415138
435	127.079483
436	127.518280
437	127.475677
438	124.610641
439	125.316284
440	134.658188
441	122.282600
442	128.105972
443	124.037987
444	127.063744
445	119.037605
446	118.906296
447	129.052719
448	128.387909
449	121.379677
450	124.393074
451	128.633789
452	126.205887
453	126.436882
454	130.212677
455	125.576157
456	126.994545
457	133.499954
458	131.304977
459	128.944336
460	128.381744
461	125.376564
462	125.261665
463	135.309555
464	123.685013
465	126.643227
466	122.874710
467	122.476402
468	120.397415
469	123.421112
470	123.406723
471	128.620865
472	124.214844
473	125.178734
474	129.266129
475	130.159988
476	138.972275
477	124.056007
478	129.559479
479	124.161583
480	130.830963
481	129.808746
482	127.940781
483	119.306503
484	127.537956
485	125.925575
486	129.312088
487	124.882904
488	123.318367
489	126.997017
490	128.481522
491	128.882828
492	130.760834
493	122.917999
494	130.355286
495	124.640694
496	128.103210
497	123.673782
498	125.062088
499	129.995407
500	127.974388
501	132.010498
502	129.822128
503	124.336288
504	126.292648
505	127.965607
506	124.253654
507	123.666740
508	123.443237
509	133.194244
510	129.511765
511	123.676315
512	126.385307
513	121.219521
514	121.791046
515	127.881485
516	126.382584
517	133.714325
518	121.982590
519	125.032806
520	127.772827
521	129.721451
522	128.235947
523	122.941902
524	127.458694
525	127.697273
526	127.397606
527	125.270287
528	123.691025
529	130.519592
530	125.244049
531	122.166977
532	128.101013
533	125.815216
534	123.597954
535	128.975311
536	113.760796
537	126.642418
538	123.928619
539	128.042343
540	127.684898
541	121.990555
542	123.736229
543	125.384338
544	120.000290
545	125.947792
546	122.393150
547	132.123367
548	126.506470
549	125.469910
550	126.631462
551	129.400375
552	127.149696
553	128.885193
554	125.240005
555	125.942352
556	130.530945
557	127.008698
558	125.627960
559	126.852066
560	123.034714
561	129.906601
562	122.554794
563	128.998367
564	133.727402
565	132.616577
566	128.477005
567	134.357269
568	130.880875
569	121.059090
570	121.313629
571	125.677711
572	127.481346
573	127.104088
574	124.902481
575	130.381042
576	127.248657
577	125.474045
578	130.024857
579	126.891083
580	126.186531
581	132.994904
582	125.281120
583	131.854843
584	127.619339
585	123.996307
586	129.659698
587	120.844444
588	124.452698
589	128.081528
590	130.028503
591	129.956223
592	131.540878
593	128.223541
594	125.475891
595	129.330460
596	127.131897
597	128.402359
598	124.982071
599	127.325439
600	130.994766
601	128.256302
602	123.145256
603	130.258759
604	127.375778
605	128.416916
606	125.827675
607	133.090775
608	134.369598
609	127.749458
610	125.343369
611	124.836105
612	130.325897
613	125.503609
614	123.633049
615	126.896370
616	133.118713
617	129.020279
618	130.819794
619	125.874313
620	126.928848
621	129.343124
622	125.565819
623	133.369019
624	127.459694
625	124.734077
626	119.765182
627	124.365784
628	126.846176
629	128.349182
630	127.256577
631	131.513641
632	127.560822
633	128.651642
634	125.869568
635	124.689873
636	121.221436
637	128.686508
638	131.792923
639	125.295616
640	130.422363
641	132.516815
642	122.826584
643	124.263435
644	123.899582
645	129.046326
646	129.884720
647	126.516106
648	125.897392
649	135.078491
650	128.254974
651	129.365204
652	121.124619
653	130.658295
654	132.395813
655	128.072205
656	125.934677
657	128.373154
658	125.191551
659	127.471428
660	123.952141
661	124.935913
662	123.663216
663	131.700348
664	129.431488
665	129.046524
666	123.839813
667	122.765892
668	127.265045
669	124.009369
670	125.045044
671	128.809296
672	129.761475
673	125.215179
674	123.546898
675	124.156693
676	124.398071
677	126.983475
678	129.690781
679	128.327972
680	126.092026
681	130.039505
682	126.258766
683	121.761444
684	127.764511
685	127.875786
686	125.895248
687	129.385376
688	127.061974
689	122.690598
690	120.232979
691	129.830185
692	127.559616
693	132.803299
694	123.085037
695	123.851357
696	125.431061
697	127.950630
698	119.882645
699	132.440048
700	122.129097
701	125.295547
702	120.032860
703	129.463867
704	132.329041
705	135.897507
706	129.923706
707	128.241730
708	132.317047
709	123.275558
710	128.041168
711	129.511276
712	128.826859
713	130.532242
714	127.451538
715	132.855484
716	123.830482
717	128.692123
718	131.410507
719	129.472443
720	127.743996
721	131.451401
722	131.934799
723	122.750534
724	133.699829
725	129.492172
726	127.318649
727	122.181664
728	130.867279
729	130.115982
730	125.983154
731	124.368637
732	129.619583
733	138.552567
734	129.506668
735	119.989952
736	124.261467
737	125.121513
738	128.586609
739	122.218872
740	131.601288
741	125.441727
742	126.686607
743	131.163727
744	121.368080
745	124.723343
746	121.683319
747	130.143982
748	128.424042
749	122.914650
750	127.392128
751	125.208138
752	125.796417
753	123.586960
754	131.122574
755	128.713593
756	129.838348
757	127.312706
758	124.784744
759	125.896286
760	130.089828
761	122.199394
762	123.251053
763	134.910492
764	129.348099
765	126.568542
766	126.097534
767	124.546837
768	128.912140
769	129.369476
770	132.468231
771	131.042343
772	125.009132
773	125.792564
774	123.769180
775	119.337013
776	123.294395
777	130.682755
778	127.235733
779	129.372253
780	124.499977
781	127.110054
782	123.692039
783	124.828186
784	129.933853
785	124.470421
786	123.342194
787	122.785454
788	128.343338
789	132.534317
790	124.621407
791	127.836075
792	125.878876
793	124.538231
794	128.344421
795	128.778290
796	131.902512
797	121.966331
798	124.404495
799	127.638672
800	128.362747
801	124.583801
802	127.207779
803	131.851471
804	125.103920
805	128.599838
806	128.519501
807	123.726654
808	132.571060
809	128.065048
810	127.362869
811	125.308525
812	129.386154
813	133.039627
814	130.576706
815	128.308167
816	129.347244
817	130.264496
818	125.097786
819	124.586327
820	125.403229
821	129.046036
822	129.037292
823	129.194351
824	119.836868
825	124.801888
826	124.355263
827	123.939621
828	126.769272
829	130.602539
830	126.403885
831	129.392822
832	134.460388
833	128.368423
834	124.835289
835	126.277321
836	131.079529
837	124.644958
838	123.083900
839	131.833694
840	127.447083
841	130.329514
842	127.026192
843	126.271065
844	128.412369
845	127.927765
846	124.722443
847	131.373947
848	129.143036
849	119.910774
850	132.427505
851	128.118408
852	133.775223
853	128.288422
854	127.592743
855	121.985611
856	125.039330
857	125.002724
858	130.931168
859	125.155663
860	126.208549
861	133.067841
862	128.891693
863	133.278946
864	127.320549
865	120.593086
866	122.491943
867	128.497253
868	127.388916
869	123.962334
870	131.367111
871	127.059364
872	126.580132
873	127.773674
874	125.335068
875	129.227142
876	124.452934
877	127.160149
878	123.509613
879	130.451630
880	126.938248
881	132.457672
882	123.409454
883	123.568695
884	134.624176
885	123.040474
886	122.494392
887	120.558464
888	125.630745
889	125.596703
890	130.068253
891	125.114601
892	133.952103
893	121.083801
894	124.067604
895	125.179871
896	126.449593
897	133.035385
898	130.443878
899	130.125198
900	116.593391
901	121.121902
902	121.438950
903	125.851555
904	122.327293
905	123.014427
906	120.905357
907	122.051674
908	123.684784
909	130.417145
910	129.832336
911	134.276215
912	128.642059
913	130.497375
914	129.702499
915	132.713989
916	123.798180
917	122.960892
918	126.405479
919	126.615410
920	124.818527
921	128.587845
922	119.414726
923	121.241241
924	124.503777
925	121.871994
926	126.004784
927	130.293259
928	127.370697
929	125.313263
930	130.487839
931	126.122627
932	124.427063
933	130.196014
934	123.587273
935	122.782677
936	129.961060
937	128.270920
938	127.382645
939	122.094673
940	128.276672
941	129.691177
942	126.992905
943	130.067932
944	127.215378
945	132.054611
946	125.724892
947	132.038712
948	120.911613
949	123.949333
950	126.533653
951	125.858521
952	128.083252
953	128.755524
954	122.484840
955	126.227379
956	126.754677
957	126.729408
958	121.576332
959	121.166641
960	125.734589
961	133.412079
962	128.118607
963	129.679962
964	127.326164
965	127.853508
966	132.563309
967	126.370331
968	128.926743
969	121.946144
970	122.366364
971	124.412254
972	126.381653
973	129.112396
974	130.405746
975	126.035080
976	119.380669
977	133.840302
978	121.968452
979	122.454994
980	123.951553
981	126.193481
982	126.938232
983	119.140068
984	124.819374
985	133.417282
986	125.749123
987	124.450409
988	122.775696
989	125.697586
990	118.988602
991	127.152527
992	117.148087
993	131.183746
994	123.251991
995	131.494858
996	127.899834
997	128.671295
998	123.534531
999	124.426826
1000	126.766472
1001	126.497589
