# Supplementary material for: Short-wavelength-sensitive 2 (Sws2) visual photopigment models combined with atomistic molecular simulations to predict spectral peaks of absorbance
Source: PLoS Comput Biol. 2020 Oct 21;16(10):e1008212. doi: 10.1371/journal.pcbi.1008212 (PMC7605715; doi:10.1371/journal.pcbi.1008212)
Supplement: S1 File — (ZIP) [file pcbi.1008212.s007.zip › S1_File/P-reticulata-SWS2-B-Angles/Torsion11-360.dat]

0	152.138260
1	178.767181
2	163.777756
3 192.156
4	156.279083
5 194.139
6	175.251511
7	169.670197
8	166.656174
9	156.375290
10 202.694
11	168.252335
12 180.151
13	175.946991
14 190.991
15	147.933167
16	179.124954
17 194.397
18	175.158859
19	172.411453
20	169.057602
21 197.649
22 198.21
23	149.536270
24	153.928070
25 187.301
26 202.213
27 184.254
28 259.529
29	177.934814
30 197.68
31 181.213
32 222.111
33 189.367
34 184.304
35 180.577
36 186.069
37 187.153
38 189.323
39 205.188
40 186.696
41	163.217300
42	178.464539
43	173.096512
44 198.546
45 203.64
46 184.027
47	169.765076
48	175.028030
49	159.208069
50 183.038
51	169.933792
52 180.409
53 192.768
54	177.356369
55	175.046753
56 198.476
57 190.477
58 180.677
59	175.293854
60	151.819016
61	175.263992
62 183.416
63	164.616837
64 184.98
65	171.219269
66 186.488
67	175.156708
68 187.408
69 187.279
70 198.682
71 190.387
72 195.825
73 194.502
74 193.354
75 180.937
76	178.117905
77	173.115051
78 184.045
79 186.687
80 195.69
81 185.847
82 192.457
83 181.071
84 197.473
85	174.045883
86	166.544586
87 198.693
88 201.248
89 185.973
90 187.513
91 185.327
92	174.454056
93	177.029236
94 192.55
95	162.035141
96	177.443649
97 184.391
98 198.569
99	174.898331
100 194.186
101 196.622
102	163.935013
103 183.051
104 181.757
105	178.555283
106 186.619
107 200.956
108 196.448
109 184.046
110 202.044
111 180.76
112 183.499
113	179.978271
114 237.299
115	162.728287
116	162.809097
117	160.142517
118 184.388
119 193.918
120 208.644
121 227.724
122 199.039
123 190.649
124	179.451202
125	173.294128
126 187.012
127	176.351669
128 210.775
129 184.644
130 189.792
131	167.710098
132 205.269
133 235.63
134 188.672
135 261.771
136 201.198
137 214.622
138 199.27
139	159.496979
140 182.175
141	169.843903
142 193.774
143 201.269
144 184.606
145 209.134
146 190.185
147 185.27
148	162.474350
149	156.493057
150 181.912
151 230.936
152 212.08
153	170.401398
154	176.468491
155	151.069931
156 216.181
157 204.674
158	167.453964
159 195.211
160	165.928284
161	156.435318
162 181.18
163 190.275
164 193.992
165 201.451
166 211.015
167 207.794
168 194.862
169	179.827545
170	177.386810
171 225.448
172	155.195801
173 207.337
174 180.862
175	173.915100
176 186.456
177 184.724
178	179.568527
179 215.921
180 188.73
181 192.105
182	170.121017
183 192.641
184 198.007
185 191.479
186 210.456
187 184.464
188 195.928
189	163.197845
190	175.579300
191	152.105209
192 202.058
193	172.820862
194	169.810272
195	160.359726
196	157.799423
197	169.678467
198 183.213
199 183.165
200 185.283
201 203.879
202 181.926
203	156.454956
204	161.163422
205 183.559
206	175.219788
207	170.310471
208 247.81
209	55.355915
210	73.073509
211	74.846718
212	61.327335
213	67.145569
214	74.939697
215	52.676338
216	67.268318
217	48.028305
218	86.461243
219	71.196991
220	62.223839
221	58.915443
222	62.721165
223	62.945801
224	78.209854
225	59.130989
226	84.641579
227	68.387589
228	64.835281
229	53.876095
230	57.697208
231	65.056686
232	55.338161
233	72.343452
234	60.354851
235	58.706051
236	80.444176
237	67.050697
238	70.000610
239	57.735638
240	42.325409
241	61.171432
242	55.446655
243	56.164757
244	61.801254
245	57.692444
246	63.715229
247	40.068424
248	72.812523
249	67.845940
250	54.778275
251	61.213318
252	66.293228
253	62.273785
254 349.991
255	164.148636
256	164.684326
257	179.909592
258	165.355026
259 205.251
260 201.124
261	167.290451
262	157.816956
263	156.982468
264	158.650406
265	139.267395
266	174.985626
267 196.249
268 185.813
269	174.461075
270	157.910416
271	165.097229
272	165.447815
273	160.827042
274	169.084396
275 198.136
276	159.061722
277 182.992
278 180.909
279	168.982681
280	177.599121
281	177.060455
282	162.145370
283 183.174
284	172.860962
285	179.222137
286	160.622803
287	167.847473
288	167.108917
289 188.445
290	138.475876
291 180.735
292	170.965469
293 183.31
294 201.222
295	165.926102
296	172.726593
297	165.012726
298 180.915
299	155.231720
300	172.920059
301	145.560089
302	174.976669
303 220.477
304	149.750702
305 183.216
306 199.541
307	164.037796
308 180.905
309	168.642395
310	158.504532
311	162.766754
312 192.923
313 208.554
314	154.889297
315	149.034454
316 185.162
317 191.418
318	155.965744
319	150.261612
320	144.480515
321 193.123
322	178.608368
323	176.840851
324	161.953369
325	173.609772
326 249.271
327	161.471786
328	159.608688
329	170.036377
330 209.344
331	152.542343
332 212.314
333	175.877518
334 187.486
335 229.582
336 194.054
337 196.14
338	170.970367
339	167.367218
340 199.454
341	176.382996
342 180.673
343	147.875488
344 180.163
345 190.896
346	178.092087
347 187.486
348 195.066
349 181.299
350 188.395
351 182.007
352 199.456
353	176.414108
354	176.844559
355	155.865189
356	178.710526
357 191.371
358	170.631531
359	164.295670
360 188.028
361	175.214539
362 190.887
363	173.003738
364 246.11
365	153.524719
366	166.688599
367	175.508911
368 204.542
369	178.650772
370 185.314
371	154.226196
372	162.637817
373 200.292
374 183.554
375 248.71
376 189.209
377	175.567856
378	168.247879
379	168.444336
380	161.600616
381	171.376862
382	177.068481
383 202.406
384	165.633270
385	155.731003
386	176.358154
387	163.742722
388	161.242950
389	170.070679
390	168.554764
391	159.023071
392	174.071091
393	159.414429
394	168.287354
395	173.051102
396	147.776123
397	159.769104
398	169.808441
399	179.421051
400 184.752
401 222.719
402	178.514862
403	177.396561
404	161.237961
405	172.688354
406	174.332230
407 186.327
408	167.365845
409 181.625
410 180.908
411 188.925
412 197.993
413 216.039
414 211.347
415	176.102310
416	177.878159
417	177.767929
418 214.032
419 202.467
420	170.407166
421	174.349060
422 182.256
423	138.898849
424	173.626083
425 189.659
426	164.632538
427	177.351166
428 204.693
429 183.806
430 184.901
431 183.644
432	157.566177
433	156.441803
434	177.047501
435 188.831
436	159.257462
437 186.569
438	172.536026
439	165.173737
440	164.023651
441 186.424
442	132.293732
443 183.811
444 186.408
445	164.122421
446	161.898849
447 188.12
448 186.98
449	172.259476
450	178.052307
451	178.220490
452	162.197662
453	166.140610
454 181.865
455	173.743790
456 185.31
457	175.381531
458 181.846
459	158.048294
460	160.293549
461	145.072342
462	164.883911
463 190.813
464 186.216
465	157.893402
466 184.009
467 181.606
468 189.465
469 185.125
470	155.846115
471	158.087372
472	150.986282
473	159.193695
474	154.702316
475	132.983185
476	171.574814
477 190.274
478	179.399887
479	178.294083
480 181.213
481 191.697
482	155.893890
483	175.345932
484	174.070740
485 182.651
486	168.101364
487 207.265
488	149.914337
489 194.347
490 180.022
491 183.438
492	172.168976
493	177.016647
494	161.797241
495	159.970856
496	166.553970
497 205.509
498	158.711502
499 225.317
500 195.105
501	146.295319
502	175.274414
503	174.097549
504	168.440842
505	151.325989
506	152.706635
507	166.851807
508 188.11
509	172.983841
510 189.224
511 204.663
512 186.89
513 190.009
514 192.956
515	173.674042
516 191.626
517 180.768
518 185.856
519 241.568
520	175.058121
521	159.921783
522 188.067
523 222.225
524	175.922729
525 184.644
526	132.963043
527 183.233
528	164.819183
529	163.328552
530	170.529190
531 185.071
532 237.547
533 197.895
534 195.715
535	161.571976
536 203.782
537	179.401718
538	179.980164
539 190.895
540	156.988525
541 203.975
542	175.999771
543 187.784
544	154.850098
545	159.129471
546 202.309
547 200.429
548	149.901581
549 189.632
550	173.626511
551 180.967
552	145.770874
553	162.360703
554	178.844208
555 194.654
556	178.062256
557	179.580582
558	164.059769
559	156.829666
560	165.418869
561	161.224274
562 191.547
563 194.918
564	171.724091
565	156.236908
566 185.156
567	164.867996
568 181.911
569 180.81
570	164.144699
571	171.982254
572 193.378
573 192.62
574 183.327
575	149.865768
576	151.854645
577 192.8
578 186.489
579	169.960632
580	176.297287
581 182.224
582	172.582855
583 180.724
584	179.264282
585 187.585
586	178.877487
587	173.876938
588	155.203491
589	151.174576
590	157.405746
591	176.027191
592	153.557953
593	151.725739
594	161.096146
595	149.770966
596	165.438675
597	165.319916
598 185.967
599	172.492081
600	173.761841
601	162.139328
602 182.752
603	167.394638
604	151.248871
605	169.883881
606 180.454
607	148.627136
608	135.795181
609	171.951431
610 193.148
611	147.367035
612	149.553696
613	158.528854
614 181.435
615	168.085495
616	174.430237
617	150.868378
618 185.426
619	175.147339
620 197.661
621 193.529
622	178.220016
623	161.639618
624	158.620636
625 186.782
626 190.506
627 193.991
628 190.554
629	173.418854
630	178.485474
631	169.195282
632 209.953
633 185.641
634	147.589584
635 180.191
636 186.198
637 189.767
638	179.758118
639 243.93
640	178.904678
641 185.396
642 190.104
643	167.520782
644 180.894
645	176.060577
646	178.994354
647 206.721
648 183.438
649 181.588
650 215.991
651	157.156143
652 184.674
653	156.314056
654	174.476471
655 186.764
656 197.906
657	176.802628
658	168.603516
659	167.458908
660 195.129
661 201.099
662 186.648
663 186.705
664	170.036728
665 184.777
666	154.430664
667 206.094
668 223.723
669 185.548
670 183.639
671 208.816
672	161.531906
673 193.057
674	173.050690
675	177.176163
676	175.795013
677 186.604
678	171.562943
679 186.382
680	177.498962
681 185.63
682 208.27
683 197.98
684	143.122437
685 185.231
686 202.348
687	179.798904
688	163.884323
689 217.063
690	178.166168
691 197.984
692	171.984711
693 182.612
694	169.013229
695	174.025391
696 180.783
697 211.502
698	172.389343
699 182.617
700 207.103
701	149.399445
702	178.363068
703	179.286255
704 196.612
705	161.685852
706 192.888
707	162.389038
708	177.476135
709 209.39
710	174.657349
711 209.161
712 188.557
713 184.46
714 182.64
715 217.31
716 208.606
717 185.145
718	147.528992
719 188.474
720	162.118469
721	173.643982
722	163.015610
723	172.735504
724	150.765381
725 186.918
726 185.898
727	175.131119
728 226.074
729 189.215
730 200.284
731	161.759842
732	154.167755
733 189.557
734 186.787
735	178.182938
736 187.669
737 191.571
738	174.833725
739 180.86
740	151.717606
741 220.904
742 180.03
743 196.067
744	170.365982
745	169.844879
746	179.488968
747 190.088
748 226.303
749	178.854340
750 183.731
751 183.616
752	172.461517
753 184.613
754 183.114
755	141.202728
756 182.69
757	157.019760
758 214.024
759 186.866
760	178.378464
761 214.79
762	168.358139
763	166.573730
764 183.12
765 196.641
766	173.464630
767 197.341
768	160.118774
769 181.227
770	171.230392
771	171.334488
772	176.252975
773 193.642
774	179.933487
775 184.37
776 196.852
777 202.635
778	168.371323
779	165.867920
780 198.392
781 183.36
782 205.471
783	164.077057
784	168.607437
785 184.399
786 204.547
787 183.126
788 187.004
789	165.441635
790	172.520767
791 185.524
792 220.175
793 227.481
794 188.867
795 202.344
796	176.849411
797	170.857559
798	170.893875
799	157.124603
800 205.934
801	176.215149
802	165.960602
803	174.097015
804	160.899216
805 188.352
806 195.252
807	175.210907
808	168.619812
809	177.074707
810 206.855
811 241.564
812	173.495682
813	175.597336
814	150.264664
815	162.266602
816 181.377
817	163.868027
818 182.332
819	179.519104
820 190.563
821	162.733551
822 182.134
823	163.781403
824 207.12
825 192.096
826 204.802
827 186.476
828	161.903336
829 192.699
830	176.863800
831	172.139130
832	158.372772
833	168.852661
834 207.568
835 184.087
836	169.014694
837	172.292618
838	177.189545
839 184.854
840 181.221
841 195.898
842 180.362
843 203.082
844	165.707245
845 204.769
846 200.767
847	164.828705
848	173.747116
849 204.192
850	158.459808
851	153.486771
852	178.350403
853 186.037
854	173.688751
855 195.318
856	169.608566
857	171.288696
858	159.909897
859 189.929
860	171.338547
861	165.736984
862	170.423721
863	163.893417
864	173.770218
865 185.151
866 192.364
867	179.015854
868	176.542908
869 183.825
870 202.661
871	148.881882
872 219.48
873	161.862854
874 196.434
875 180.529
876 181.234
877 194.136
878	166.287445
879 180.593
880	168.547775
881	172.790222
882 180.871
883 195.164
884	156.720993
885 181.536
886 190.53
887 189.992
888 206.252
889 206.867
890	166.306274
891 197.869
892	175.973007
893 182.57
894	173.364685
895 195.578
896	171.138321
897	163.290359
898	176.169083
899 200.975
900 183.663
901 186.251
902 185.973
903 192.059
904 211.908
905 184.008
906 182.543
907	177.830139
908	178.546555
909 196.174
910	176.688034
911 181.467
912	178.459061
913	165.566940
914	168.351089
915 197.788
916 182.099
917	161.300552
918 187.09
919 181.822
920 190.476
921	158.958832
922 182.644
923 189.586
924	160.185913
925 193.571
926 180.582
927	173.202301
928 190.207
929 192.454
930	168.575317
931 180.894
932 190.867
933	168.299774
934	179.225143
935	171.694977
936	176.480072
937 180.592
938 203.028
939 187.473
940 204.558
941 181.352
942 194.097
943 186.365
944	165.442108
945	177.657501
946 194.277
947	175.700241
948 184.921
949 232.443
950 186.482
951 181.162
952 183.967
953 213.299
954 241.921
955 189.711
956	174.332687
957	178.914536
958 211.182
959 185.617
960	174.020859
961 239.083
962 199.35
963	153.513306
964	176.522751
965 189.476
966 188.616
967 196.832
968 203.518
969 184.78
970	179.195419
971	165.029053
972 188.765
973	177.715378
974 181.434
975	174.643005
976 193.994
977 182.89
978	172.230560
979 181.882
980 195.904
981 196.891
982	168.573700
983 205.516
984 237.922
985	176.071625
986 209.513
987 192.627
988 199.233
989 180.311
990	176.604889
991 231.629
992	160.497955
993 189.834
994 227.886
995 233.138
996 191.429
997 207.798
998 205.605
999 234.564
1000	179.099411
1001 188.799
