# Supplementary material for: Short-wavelength-sensitive 2 (Sws2) visual photopigment models combined with atomistic molecular simulations to predict spectral peaks of absorbance
Source: PLoS Comput Biol. 2020 Oct 21;16(10):e1008212. doi: 10.1371/journal.pcbi.1008212 (PMC7605715; doi:10.1371/journal.pcbi.1008212)
Supplement: S1 File — (ZIP) [file pcbi.1008212.s007.zip › S1_File/P-reticulata-SWS2-B-Angles/Torsion3.dat]

0	-1.498278
1	7.815256
2	-1.550064
3	-0.413517
4	10.918685
5	-5.692265
6	3.225726
7	-3.449778
8	-8.864809
9	15.059604
10	-1.662736
11	9.045963
12	22.729557
13	7.934737
14	-3.559771
15	0.862937
16	-9.057054
17	-2.620892
18	-17.145649
19	4.397628
20	-3.544739
21	15.763829
22	2.488030
23	10.551434
24	5.274603
25	6.155392
26	-12.846003
27	11.851150
28	-10.922555
29	0.806979
30	-5.061024
31	-7.361549
32	-2.184780
33	13.489646
34	3.818862
35	7.490206
36	-0.572021
37	6.209663
38	10.546222
39	-11.650052
40	-12.648146
41	-3.726498
42	0.041036
43	-5.965471
44	-5.575563
45	-10.139750
46	1.964873
47	-14.409885
48	-8.193576
49	-4.396521
50	2.025379
51	-9.324451
52	-0.541455
53	-1.075315
54	5.049767
55	4.761057
56	-2.321518
57	-3.457210
58	-2.834131
59	7.833055
60	-1.390067
61	-4.929961
62	-5.657035
63	-10.853065
64	3.247917
65	10.906091
66	3.988984
67	-2.942961
68	7.073270
69	18.252380
70	11.016757
71	-0.209812
72	-7.130922
73	-6.488300
74	-0.623857
75	11.197027
76	0.916344
77	7.907387
78	12.572179
79	-0.850073
80	2.681390
81	5.348872
82	-11.257894
83	9.027102
84	-0.299378
85	9.935013
86	8.706858
87	-0.168370
88	-7.418339
89	5.972206
90	-6.746199
91	6.725590
92	3.555749
93	13.951737
94	-11.603273
95	-10.304987
96	12.449515
97	3.202177
98	-2.257056
99	-0.973587
100	23.378155
101	8.012510
102	-1.080437
103	-7.887418
104	-3.822704
105	-5.626106
106	-2.024893
107	-7.198610
108	3.190674
109	-4.464185
110	-7.147571
111	3.209627
112	8.270553
113	2.037260
114	16.282173
115	-9.592307
116	-0.325107
117	14.924974
118	5.878004
119	-15.186723
120	11.255103
121	1.253089
122	7.245227
123	-9.527659
124	7.875193
125	15.793010
126	6.270682
127	-7.362896
128	-9.357611
129	-18.914188
130	-2.395162
131	-4.569630
132	5.661561
133	-1.172399
134	5.027837
135	-1.416067
136	3.109415
137	-4.219520
138	3.469422
139	-6.875688
140	10.030997
141	-9.395123
142	-0.559234
143	-3.119211
144	1.646195
145	-3.492235
146	13.151836
147	0.017648
148	-2.107358
149	0.079393
150	-15.251481
151	1.741118
152	3.494970
153	11.315700
154	-3.073039
155	10.982496
156	5.067502
157	-7.739690
158	-5.102167
159	-1.520893
160	1.535120
161	-16.034275
162	0.296594
163	3.290294
164	8.027123
165	-1.911275
166	-2.147393
167	1.663400
168	-6.303137
169	-4.451854
170	6.950219
171	-0.372664
172	5.727439
173	-8.360391
174	-0.377664
175	-6.679078
176	-5.468073
177	1.839034
178	-3.565815
179	-9.927187
180	-0.721595
181	-7.521554
182	-4.808903
183	-3.942431
184	14.770084
185	-4.708221
186	9.353127
187	9.066169
188	-0.179173
189	7.439782
190	0.566789
191	-3.344012
192	0.812861
193	-0.847833
194	-11.236973
195	5.178412
196	4.376528
197	4.876111
198	6.427534
199	-5.632744
200	-0.712105
201	-4.371429
202	6.048270
203	-2.071919
204	-0.711024
205	1.111894
206	-7.090805
207	1.285602
208	11.539519
209	21.960316
210	7.597076
211	-2.730821
212	-2.867280
213	-4.250345
214	-2.597402
215	-2.512956
216	4.032582
217	-4.641878
218	-8.607224
219	-1.165063
220	0.065680
221	-6.835996
222	-15.968143
223	7.819683
224	-5.116898
225	2.145265
226	9.979665
227	-0.175263
228	1.424926
229	12.593574
230	-3.161388
231	-7.172902
232	14.997973
233	-4.878042
234	-0.094638
235	-1.150048
236	0.089953
237	1.074416
238	9.502830
239	-13.094241
240	-2.214668
241	6.242602
242	1.545115
243	-9.237887
244	-10.200694
245	2.173558
246	-11.064542
247	-7.509239
248	3.108328
249	10.870477
250	0.331696
251	-1.327533
252	6.906170
253	0.778642
254	-6.766974
255	3.513772
256	0.336311
257	-9.041607
258	7.711643
259	6.417895
260	-7.315364
261	10.502841
262	-2.899201
263	5.562230
264	-19.626307
265	-8.866602
266	7.560954
267	3.555794
268	-3.065604
269	0.170980
270	-0.537722
271	1.342058
272	2.693087
273	-2.838343
274	-7.916533
275	5.275080
276	-3.167452
277	2.276683
278	0.852753
279	-9.655386
280	-3.359980
281	0.107973
282	8.778542
283	-6.632240
284	2.249951
285	-1.716697
286	-2.873204
287	-11.048211
288	-1.059207
289	0.170770
290	-6.881352
291	10.673469
292	-2.619710
293	-11.850269
294	6.513579
295	6.847920
296	2.055292
297	6.519536
298	0.986925
299	-9.781621
300	3.062579
301	-5.461041
302	-5.929611
303	6.490218
304	9.343081
305	13.784784
306	0.100086
307	13.361480
308	-7.313275
309	7.727137
310	9.568869
311	13.434728
312	-18.232462
313	-2.766136
314	11.417699
315	-3.879273
316	8.627673
317	5.142880
318	-0.159518
319	-7.407241
320	6.617683
321	9.656238
322	-7.973440
323	-0.097201
324	8.903789
325	13.621265
326	-4.433185
327	10.683677
328	-5.945193
329	3.842709
330	-4.849145
331	8.908238
332	-3.819553
333	-5.300573
334	-5.899864
335	1.067166
336	0.195801
337	-5.432715
338	2.347438
339	9.328569
340	4.643490
341	3.256179
342	-3.738317
343	4.459305
344	3.409150
345	4.356066
346	-1.985528
347	-0.912413
348	8.803874
349	-18.499561
350	12.896152
351	8.063261
352	-6.640175
353	0.456215
354	18.145063
355	-0.145893
356	8.402506
357	7.806738
358	-1.013525
359	0.678872
360	-4.473044
361	-12.949020
362	9.344495
363	13.491453
364	3.310777
365	10.037404
366	-5.460843
367	1.699967
368	-5.177487
369	-6.329258
370	15.709431
371	9.730610
372	2.687712
373	1.484171
374	-1.474210
375	-5.990282
376	-14.910916
377	8.102471
378	6.719797
379	-6.265164
380	0.844770
381	7.644772
382	-12.278927
383	-4.150387
384	2.420805
385	1.025193
386	-0.186274
387	7.884865
388	4.377726
389	-8.155464
390	-2.124743
391	4.821337
392	-8.464921
393	-2.064082
394	10.757063
395	-4.568385
396	2.846749
397	-3.472620
398	-8.651405
399	-7.169651
400	3.654859
401	-1.880237
402	6.559589
403	10.669116
404	14.568426
405	4.078649
406	0.324902
407	-9.972633
408	-4.108215
409	0.444131
410	7.897497
411	-2.304355
412	0.262725
413	9.283977
414	5.309795
415	-2.570312
416	-2.773335
417	0.336214
418	-4.464400
419	9.504071
420	3.146569
421	-9.073448
422	6.000763
423	-2.904648
424	0.477883
425	2.340479
426	-2.573680
427	-0.447947
428	5.852811
429	-14.050178
430	1.144149
431	0.986880
432	2.205320
433	-7.766594
434	-6.234394
435	-7.118422
436	16.557711
437	-9.265862
438	-6.713041
439	-5.165953
440	4.225192
441	6.423998
442	13.757903
443	-9.706621
444	-6.410262
445	0.851758
446	-9.908025
447	-3.384411
448	-7.553079
449	5.498037
450	-7.342451
451	0.049690
452	6.613825
453	-2.503014
454	-2.664097
455	-5.807714
456	8.529462
457	7.314565
458	2.387956
459	1.165811
460	5.598897
461	10.580870
462	0.664189
463	9.718020
464	6.258740
465	5.612580
466	-1.032512
467	6.535928
468	-1.082247
469	12.716248
470	-4.886581
471	17.977495
472	3.008544
473	5.097945
474	8.668427
475	13.142500
476	10.730689
477	-1.588220
478	-7.050035
479	6.138372
480	8.111773
481	-3.326075
482	-4.545201
483	-2.074658
484	20.924925
485	12.441522
486	11.495512
487	-6.440278
488	6.463229
489	-1.203524
490	3.132408
491	1.628442
492	-4.436635
493	-10.526792
494	9.191926
495	7.686823
496	-11.051569
497	3.431867
498	4.434346
499	-4.771047
500	11.655471
501	1.321250
502	6.683976
503	-1.357692
504	1.527170
505	-2.517337
506	-4.373338
507	10.164507
508	3.377342
509	3.289969
510	-0.605052
511	3.193654
512	-1.949276
513	-6.285171
514	-1.737932
515	-5.293861
516	-6.711019
517	6.966889
518	10.438228
519	-5.787276
520	5.272413
521	0.695866
522	-2.294537
523	-3.672345
524	10.043003
525	3.914955
526	-7.898678
527	5.870599
528	1.194567
529	1.153482
530	3.609587
531	6.114002
532	3.836754
533	7.187659
534	4.230695
535	8.895996
536	3.275236
537	1.051818
538	3.203279
539	8.245903
540	-7.726123
541	-0.664699
542	4.747053
543	8.790682
544	4.357836
545	-5.291623
546	-17.873341
547	2.686999
548	-7.125661
549	-7.077332
550	0.822822
551	-8.762451
552	0.372644
553	4.339432
554	10.616538
555	13.914665
556	-3.291859
557	8.635826
558	8.446836
559	6.121758
560	14.502906
561	12.056686
562	-7.864324
563	8.765102
564	4.114748
565	4.135186
566	-5.973734
567	-1.998171
568	-5.954186
569	11.425171
570	-8.480030
571	-2.483956
572	-2.354772
573	10.930728
574	4.335283
575	6.317700
576	7.926905
577	4.492456
578	17.440800
579	2.671431
580	4.906305
581	3.098670
582	3.870904
583	-2.613416
584	-4.172461
585	10.124430
586	9.756714
587	0.550408
588	-2.076334
589	17.642450
590	-10.794015
591	5.202085
592	4.421416
593	-1.363128
594	7.976436
595	4.674320
596	-2.110065
597	-3.136282
598	15.106840
599	-10.985063
600	13.724709
601	2.387870
602	-0.331678
603	0.750734
604	0.530481
605	-2.912576
606	-3.365994
607	2.077112
608	-12.779820
609	4.378888
610	10.941113
611	0.101841
612	12.916590
613	1.971915
614	11.056471
615	-15.140564
616	-2.318952
617	4.223994
618	-2.846078
619	-4.160834
620	-2.103282
621	-9.190741
622	-0.133463
623	9.666711
624	1.869138
625	-23.452242
626	-7.783005
627	2.726814
628	-1.079489
629	2.058686
630	6.780783
631	10.043406
632	2.493647
633	-2.937298
634	-7.724477
635	-1.662042
636	-10.595211
637	-10.474452
638	-5.533441
639	-0.441498
640	4.412876
641	-7.787315
642	-8.859344
643	6.510873
644	7.428741
645	2.222911
646	0.814720
647	2.485413
648	-11.510112
649	-2.978644
650	-2.867864
651	9.851570
652	-1.362237
653	9.397879
654	-0.571025
655	2.498014
656	2.310272
657	-0.945964
658	-4.064473
659	-7.835568
660	-0.844811
661	5.446771
662	-7.129872
663	-1.799434
664	-0.050043
665	3.461470
666	10.990651
667	-10.514914
668	5.497709
669	-6.439516
670	3.772133
671	-9.758120
672	11.087046
673	-8.257571
674	3.312539
675	-5.316776
676	-4.554343
677	-13.190045
678	16.588495
679	-11.394843
680	-2.556415
681	-3.512889
682	-4.110216
683	1.520317
684	-5.290220
685	-0.862918
686	1.340469
687	-7.293705
688	9.313775
689	6.222526
690	-4.876915
691	4.450753
692	5.799692
693	12.607141
694	-9.947355
695	-6.436391
696	9.118891
697	2.781998
698	4.024295
699	7.915081
700	13.015606
701	-7.533985
702	-0.502221
703	5.392202
704	-0.213541
705	8.456661
706	-9.405263
707	0.324845
708	-4.401621
709	4.124146
710	-4.123406
711	-4.957934
712	5.496113
713	-3.882452
714	2.113359
715	-6.190032
716	8.709738
717	6.871467
718	-5.993382
719	-1.864001
720	-2.900734
721	-7.459426
722	-12.750858
723	-0.852121
724	-8.247627
725	9.522276
726	0.103599
727	1.459610
728	-11.561760
729	6.305826
730	10.033455
731	6.116295
732	-18.575592
733	10.515146
734	0.439536
735	-9.023172
736	-3.009125
737	6.074318
738	5.660946
739	-2.640951
740	-2.631900
741	6.668338
742	-13.847828
743	-5.455889
744	-1.496731
745	0.149104
746	3.064170
747	-1.774050
748	-2.740523
749	-5.625269
750	-10.792793
751	-0.386576
752	-16.558170
753	-0.157006
754	8.652807
755	6.399231
756	7.902270
757	5.480861
758	-3.683130
759	0.010221
760	-3.268261
761	5.678117
762	-13.336941
763	-2.996957
764	3.709903
765	10.403930
766	14.554284
767	12.693934
768	8.074261
769	1.357724
770	0.706700
771	4.936174
772	-5.667407
773	4.589379
774	6.105229
775	-3.653194
776	5.577056
777	-2.142789
778	7.633614
779	1.865973
780	-5.335747
781	11.181515
782	1.070973
783	-4.324739
784	-5.439815
785	7.675673
786	1.074388
787	4.190479
788	6.028474
789	-10.348163
790	1.775872
791	8.352706
792	6.317110
793	-1.414037
794	2.071604
795	7.361978
796	6.128740
797	1.063359
798	4.774686
799	-7.745798
800	-8.753458
801	2.986173
802	-3.220085
803	5.259957
804	-9.814213
805	-2.686110
806	13.101336
807	-4.444881
808	4.044583
809	-6.505778
810	-6.676812
811	1.239598
812	-1.515656
813	1.090729
814	-1.339283
815	1.674655
816	3.334111
817	5.547382
818	-6.920128
819	0.292763
820	-4.636888
821	1.377101
822	0.472642
823	-5.406961
824	-1.316610
825	-1.093673
826	-0.376608
827	12.270072
828	5.540772
829	16.406603
830	-8.820427
831	-5.366425
832	-9.348813
833	4.734055
834	6.788622
835	8.248785
836	8.704276
837	1.516425
838	4.763551
839	-0.219336
840	8.807905
841	8.995481
842	-3.883261
843	-0.033221
844	0.631471
845	-10.636735
846	4.461905
847	4.249191
848	4.185099
849	2.670432
850	1.591071
851	1.885767
852	1.746549
853	-6.723454
854	-7.425180
855	-6.286190
856	-1.546351
857	-3.384198
858	-0.996552
859	12.064610
860	-7.548134
861	6.110694
862	9.495294
863	-0.206738
864	-2.781409
865	0.391614
866	-14.579624
867	5.302485
868	6.146153
869	-0.663116
870	17.792999
871	2.190211
872	-5.315528
873	2.188254
874	14.152531
875	-13.343652
876	0.793850
877	5.910935
878	4.450876
879	-2.062409
880	10.330335
881	6.317178
882	-1.140220
883	-9.656832
884	1.606771
885	-2.844038
886	-6.404726
887	-0.270523
888	-2.781750
889	-1.508741
890	3.015843
891	-4.628350
892	7.536030
893	12.461099
894	15.765387
895	5.132988
896	1.253524
897	0.079714
898	-1.333400
899	13.421033
900	2.599014
901	4.112312
902	-8.454050
903	-3.072628
904	6.040059
905	17.178673
906	-1.653351
907	-7.278820
908	-2.768526
909	4.079192
910	-10.704340
911	1.072803
912	-4.422942
913	-13.671641
914	2.246555
915	-2.749504
916	6.132442
917	11.117186
918	5.382503
919	0.053470
920	0.771240
921	21.167139
922	2.499789
923	10.641150
924	-1.474122
925	-0.858678
926	-9.719817
927	-3.338014
928	2.782387
929	-13.764433
930	5.308059
931	8.294311
932	-6.640384
933	-5.782824
934	2.256412
935	-7.785222
936	0.665423
937	7.154744
938	-5.793337
939	9.512656
940	8.921061
941	9.901160
942	19.602888
943	-0.113903
944	7.431186
945	3.774582
946	0.395939
947	9.579492
948	-1.651794
949	-4.355777
950	0.408035
951	13.571658
952	5.163954
953	9.262935
954	7.164169
955	4.090463
956	4.477234
957	-3.957927
958	2.044865
959	4.412024
960	4.217865
961	-13.198261
962	-3.298181
963	3.144988
964	-4.844357
965	-4.007109
966	-4.702306
967	10.933866
968	-6.319829
969	0.259445
970	3.030719
971	-1.389010
972	2.742511
973	-2.852442
974	5.138511
975	-0.205419
976	-11.026412
977	-7.063660
978	13.406557
979	-7.254507
980	-7.374300
981	1.155033
982	0.530582
983	4.607738
984	6.047759
985	5.825651
986	-12.458509
987	1.924024
988	-1.478325
989	6.392430
990	2.692348
991	2.871842
992	0.300287
993	4.540014
994	4.672829
995	3.509679
996	2.741540
997	-1.827956
998	-9.124774
999	0.391689
1000	-5.726710
1001	11.379473
