# Supplementary material for: Short-wavelength-sensitive 2 (Sws2) visual photopigment models combined with atomistic molecular simulations to predict spectral peaks of absorbance
Source: PLoS Comput Biol. 2020 Oct 21;16(10):e1008212. doi: 10.1371/journal.pcbi.1008212 (PMC7605715; doi:10.1371/journal.pcbi.1008212)
Supplement: S1 File — (ZIP) [file pcbi.1008212.s007.zip › S1_File/P-reticulata-SWS2-B-Angles/Angle2.dat]

0	70.068726
1	66.992722
2	65.518326
3	64.272728
4	68.296318
5	71.336075
6	63.460968
7	65.564850
8	74.276299
9	68.069664
10	71.589249
11	62.533886
12	62.539700
13	63.086342
14	69.745819
15	68.386169
16	71.331612
17	71.565956
18	66.258453
19	68.067726
20	66.593430
21	69.638763
22	70.116127
23	75.648026
24	66.540504
25	65.698997
26	72.317368
27	70.731636
28	67.840599
29	68.798599
30	72.263329
31	66.905609
32	68.862747
33	71.538948
34	68.809319
35	65.628159
36	66.584160
37	68.903816
38	70.109581
39	69.805542
40	61.265808
41	66.194687
42	63.782356
43	64.988976
44	67.065483
45	62.680359
46	72.731087
47	68.531273
48	72.699440
49	68.021378
50	64.851135
51	57.641216
52	58.838985
53	60.288490
54	59.133545
55	63.910362
56	73.317970
57	67.085197
58	62.893143
59	70.453819
60	65.859383
61	67.698395
62	67.424110
63	59.787918
64	65.471733
65	62.653095
66	62.522186
67	69.500145
68	67.996094
69	63.102863
70	66.486763
71	71.104912
72	69.112587
73	66.678673
74	68.477684
75	69.686920
76	71.706520
77	68.587990
78	68.826820
79	73.330017
80	68.870171
81	68.463760
82	71.513603
83	57.413059
84	59.254478
85	60.264652
86	70.001091
87	58.590969
88	64.153793
89	64.174828
90	64.463646
91	63.849148
92	70.272247
93	66.602859
94	66.318550
95	70.785797
96	64.173988
97	69.934212
98	63.430447
99	63.753918
100	76.710800
101	67.880486
102	66.650116
103	64.881668
104	68.016273
105	70.873482
106	71.413559
107	66.926132
108	67.797997
109	67.017464
110	67.469818
111	63.988983
112	67.356087
113	69.702934
114	66.176826
115	66.760162
116	67.384300
117	64.175407
118	67.122551
119	64.703239
120	59.991756
121	56.498634
122	62.801624
123	67.568375
124	61.947132
125	63.737743
126	68.056656
127	66.148773
128	66.387589
129	64.623520
130	71.951805
131	68.344681
132	64.737854
133	62.309425
134	66.048546
135	62.138786
136	66.909912
137	71.591156
138	66.035866
139	70.721252
140	69.680000
141	63.437370
142	64.598717
143	72.130585
144	67.935287
145	68.753128
146	67.445503
147	68.401497
148	71.417969
149	67.932182
150	68.036865
151	68.675148
152	72.590179
153	66.336472
154	68.362999
155	62.116016
156	72.419006
157	63.484562
158	74.163002
159	75.109093
160	73.057358
161	79.682770
162	71.962425
163	72.958160
164	70.202385
165	69.737846
166	65.094986
167	70.057419
168	64.440613
169	68.527733
170	69.309258
171	62.593624
172	71.018929
173	71.915810
174	72.296257
175	70.272484
176	70.376503
177	73.691986
178	66.355148
179	65.977066
180	73.635590
181	71.660851
182	77.767998
183	66.996361
184	65.594826
185	66.325302
186	70.915962
187	73.981865
188	68.679649
189	80.725624
190	67.515419
191	70.554504
192	73.438370
193	74.880981
194	77.658073
195	67.344032
196	67.984711
197	72.588608
198	70.236046
199	71.290817
200	65.440956
201	68.124611
202	73.672714
203	70.482040
204	73.121872
205	71.460793
206	73.635674
207	68.555565
208	71.017220
209	78.876785
210	69.242943
211	72.469620
212	72.505081
213	69.220390
214	62.591282
215	62.063164
216	74.775978
217	73.180595
218	71.385468
219	72.644188
220	68.168556
221	74.259026
222	70.643906
223	71.166412
224	70.153984
225	69.342934
226	73.940369
227	64.038116
228	68.303757
229	69.238724
230	75.010445
231	70.400787
232	71.093582
233	72.111267
234	72.135895
235	73.502472
236	70.612190
237	63.090000
238	67.924522
239	74.615906
240	69.920944
241	72.752686
242	75.284851
243	73.781876
244	68.159447
245	73.428833
246	76.807518
247	72.406273
248	73.129700
249	71.383003
250	73.246849
251	70.704712
252	77.557648
253	72.993324
254	72.857178
255	70.857101
256	74.514999
257	74.607399
258	72.156723
259	70.201714
260	65.206825
261	66.511620
262	68.406601
263	69.738297
264	69.633362
265	74.775978
266	72.537819
267	70.090042
268	74.161911
269	73.866982
270	72.746872
271	78.100174
272	75.508125
273	74.634438
274	69.388435
275	73.137901
276	72.077644
277	70.043297
278	75.196991
279	71.551628
280	74.723473
281	71.888084
282	71.213097
283	74.718369
284	71.246231
285	68.387764
286	68.715523
287	79.117134
288	76.323479
289	64.838699
290	84.448013
291	69.226761
292	78.601196
293	74.371582
294	70.931030
295	75.662285
296	71.235733
297	72.766998
298	72.931320
299	73.123924
300	73.556175
301	74.455025
302	74.163376
303	68.942108
304	77.793465
305	69.855637
306	71.155373
307	70.018646
308	73.154343
309	78.663818
310	68.772171
311	71.966843
312	72.786446
313	70.796844
314	71.472069
315	69.901024
316	69.864845
317	70.722595
318	69.522095
319	71.386414
320	70.979668
321	71.896744
322	73.928993
323	76.415718
324	75.465324
325	72.007385
326	68.960594
327	69.601562
328	72.753288
329	70.957596
330	69.283257
331	73.215897
332	63.027691
333	68.583115
334	75.651146
335	70.364700
336	71.525719
337	65.421738
338	72.977921
339	72.697990
340	63.071320
341	68.791496
342	72.107834
343	77.899902
344	72.974503
345	66.166580
346	73.324905
347	88.200851
348	69.330254
349	67.310318
350	68.919670
351	64.838722
352	65.527069
353	56.824360
354	66.924019
355	77.670792
356	74.984558
357	68.249237
358	75.677124
359	72.098747
360	71.556999
361	70.550941
362	72.553726
363	71.706970
364	62.648212
365	68.737831
366	73.846474
367	74.651031
368	71.065407
369	74.547043
370	74.952782
371	68.420013
372	72.516441
373	65.939110
374	63.580048
375	60.633202
376	66.759476
377	74.676826
378	69.521355
379	74.462791
380	67.682526
381	77.107697
382	70.815971
383	63.465942
384	78.574799
385	70.163521
386	68.952011
387	70.802994
388	71.281075
389	77.597305
390	77.469345
391	73.412544
392	66.705345
393	75.324532
394	70.240662
395	68.209793
396	61.130749
397	75.552879
398	75.104881
399	77.186554
400	63.696400
401	55.456001
402	57.213894
403	61.779205
404	54.820347
405	57.525558
406	57.726532
407	64.537575
408	71.459106
409	71.819565
410	64.381516
411	65.723999
412	56.838127
413	60.107353
414	57.699574
415	61.049427
416	61.212444
417	64.902931
418	64.157394
419	63.132675
420	66.010498
421	68.306618
422	61.827080
423	76.649574
424	75.227638
425	73.820786
426	63.935471
427	58.415020
428	60.763645
429	63.399612
430	64.310883
431	62.940548
432	67.298615
433	71.947922
434	68.084114
435	67.618141
436	67.745903
437	67.872025
438	75.679482
439	72.246429
440	69.631493
441	65.579247
442	72.621719
443	74.086411
444	71.584885
445	77.790504
446	69.289368
447	70.473320
448	73.360352
449	62.727982
450	67.794746
451	70.120071
452	76.453926
453	75.236847
454	72.051689
455	72.008476
456	74.882751
457	68.407227
458	66.132835
459	69.665001
460	71.787140
461	69.183571
462	77.506790
463	70.493568
464	70.809189
465	72.209076
466	70.510796
467	73.198769
468	74.864685
469	73.781197
470	72.414635
471	67.045990
472	70.635139
473	74.656197
474	78.798531
475	80.797050
476	75.504997
477	71.678024
478	67.550056
479	64.318748
480	63.111023
481	65.683090
482	72.281273
483	68.124161
484	70.747360
485	74.676331
486	73.439720
487	65.213531
488	77.266846
489	67.005516
490	77.551491
491	71.761230
492	68.176285
493	71.368851
494	73.942398
495	72.467598
496	71.159561
497	77.235100
498	71.916931
499	70.064552
500	71.639145
501	76.468346
502	67.241653
503	71.287331
504	71.682854
505	69.446808
506	70.048103
507	78.926254
508	67.663139
509	73.956657
510	67.765388
511	69.076317
512	70.663437
513	74.254875
514	71.818535
515	72.727867
516	66.933502
517	71.868629
518	69.217209
519	65.834297
520	74.402473
521	71.757530
522	74.596901
523	72.772552
524	66.493034
525	72.359291
526	73.805298
527	70.083275
528	75.515854
529	69.768616
530	68.481544
531	76.790947
532	65.129898
533	70.666298
534	65.868713
535	81.363739
536	66.378410
537	68.568535
538	77.107697
539	72.381714
540	72.867012
541	66.738083
542	67.889885
543	54.830532
544	67.601021
545	77.925964
546	68.568230
547	66.477280
548	74.535500
549	65.105392
550	65.539734
551	75.260689
552	74.341866
553	77.266457
554	76.931137
555	68.370895
556	72.297607
557	64.177528
558	65.943306
559	76.294518
560	73.113045
561	74.378693
562	69.720161
563	63.340260
564	72.874657
565	71.286049
566	69.388428
567	66.761909
568	68.146645
569	67.300232
570	68.710670
571	71.390320
572	65.654930
573	66.290070
574	75.839096
575	69.306870
576	65.221390
577	66.496284
578	65.757446
579	64.023720
580	62.974003
581	65.346031
582	61.868477
583	66.466003
584	66.923180
585	69.181015
586	73.201363
587	70.031075
588	73.879532
589	73.571541
590	74.924057
591	78.920151
592	71.658958
593	70.533669
594	76.089165
595	79.518494
596	70.343674
597	72.562141
598	65.566925
599	73.199738
600	69.063431
601	61.725262
602	69.120468
603	74.489182
604	72.511765
605	81.295616
606	76.525757
607	71.095428
608	75.060570
609	70.341530
610	68.734306
611	66.194771
612	70.651459
613	68.574699
614	68.607544
615	56.968571
616	65.957130
617	67.325424
618	70.120407
619	67.364571
620	69.575996
621	69.309990
622	67.698158
623	70.073715
624	79.500389
625	70.887695
626	68.817093
627	63.146843
628	69.104065
629	69.129349
630	68.780914
631	67.532753
632	66.143860
633	68.602402
634	74.461670
635	67.733704
636	74.784485
637	74.222794
638	72.556114
639	68.601883
640	68.614288
641	62.733280
642	68.553040
643	70.482643
644	69.620911
645	67.418816
646	61.268524
647	63.804905
648	69.818237
649	70.201355
650	68.172531
651	71.356789
652	65.902718
653	68.672348
654	70.198975
655	71.735260
656	65.974449
657	68.142090
658	65.445824
659	73.977928
660	63.961903
661	66.197754
662	63.780930
663	68.274002
664	72.126991
665	69.793381
666	70.980469
667	71.996223
668	67.038994
669	75.334419
670	67.576546
671	68.795784
672	71.103203
673	68.557922
674	73.036140
675	74.347809
676	67.034256
677	72.143143
678	67.273567
679	68.356834
680	69.129448
681	71.708336
682	67.216431
683	70.257744
684	76.135803
685	73.889153
686	66.992752
687	70.756599
688	72.804100
689	66.757614
690	68.028397
691	69.503922
692	69.022858
693	67.250870
694	68.781013
695	71.504997
696	63.002453
697	73.211655
698	68.123535
699	68.114220
700	67.457382
701	70.756577
702	76.587067
703	74.583221
704	71.133614
705	65.265167
706	68.589340
707	71.195641
708	70.026649
709	71.392296
710	75.063560
711	73.352905
712	68.989883
713	73.363747
714	63.102802
715	65.700333
716	65.922691
717	67.719086
718	70.132751
719	73.232056
720	67.430466
721	72.814835
722	64.487267
723	64.596535
724	62.387379
725	71.027878
726	63.331181
727	71.195946
728	59.878815
729	71.643120
730	67.963226
731	68.766808
732	72.603119
733	68.240585
734	64.235062
735	69.826393
736	68.918808
737	65.167046
738	66.481026
739	71.886276
740	70.526848
741	68.244553
742	68.830399
743	64.731133
744	72.019485
745	73.701164
746	64.350777
747	65.456642
748	63.156685
749	68.847939
750	70.797737
751	62.265343
752	67.349602
753	72.607193
754	67.023972
755	71.369179
756	68.475487
757	65.757225
758	66.315941
759	69.011314
760	64.096977
761	69.589111
762	71.799637
763	68.502228
764	70.908348
765	64.904396
766	63.928181
767	65.748520
768	71.221367
769	70.401985
770	77.047791
771	66.841522
772	63.990452
773	77.094887
774	69.142639
775	70.646988
776	68.852837
777	64.959137
778	69.733414
779	69.433975
780	67.579903
781	72.348488
782	72.125870
783	74.909363
784	76.756836
785	68.191864
786	71.399780
787	67.716339
788	69.367317
789	76.154396
790	72.402184
791	72.483177
792	74.047569
793	71.767395
794	69.783005
795	63.212952
796	65.491730
797	70.087257
798	75.445328
799	76.989738
800	69.930328
801	69.222054
802	76.615013
803	71.286049
804	72.535179
805	68.270103
806	73.476868
807	68.790352
808	68.516037
809	76.897644
810	67.547386
811	68.184692
812	65.629585
813	78.185600
814	77.582611
815	71.932686
816	66.003830
817	67.849770
818	73.416473
819	71.359070
820	73.252113
821	69.770103
822	73.775635
823	70.871140
824	69.547554
825	74.662712
826	71.213913
827	69.048180
828	71.068542
829	68.807755
830	73.658173
831	72.275116
832	72.025146
833	71.349403
834	70.519333
835	72.371559
836	65.374069
837	64.559349
838	72.030968
839	70.469711
840	68.115524
841	69.264511
842	69.460121
843	63.171814
844	69.412292
845	69.661301
846	68.051147
847	65.224754
848	70.906380
849	69.374382
850	70.810532
851	68.736511
852	74.253365
853	73.598045
854	72.789764
855	71.719025
856	68.685539
857	68.162933
858	70.520355
859	73.924210
860	71.735695
861	70.356689
862	72.244087
863	67.621696
864	71.836594
865	68.703430
866	74.665619
867	71.375946
868	71.827591
869	68.829453
870	71.949142
871	75.160629
872	67.090973
873	72.897461
874	71.704071
875	76.881477
876	72.496323
877	73.835663
878	68.448883
879	76.786095
880	71.821236
881	78.185844
882	67.401802
883	75.961548
884	70.387108
885	76.319794
886	76.624893
887	72.605072
888	73.889763
889	69.574944
890	76.452461
891	76.019341
892	65.451439
893	66.974915
894	67.818947
895	76.974655
896	68.820427
897	78.457672
898	69.604057
899	70.318550
900	73.767624
901	70.483093
902	75.752975
903	68.676140
904	71.121994
905	73.303032
906	68.004463
907	74.142723
908	69.831329
909	70.663895
910	73.666229
911	73.637291
912	75.778862
913	74.314308
914	76.608421
915	74.272621
916	70.808327
917	79.462959
918	72.594269
919	73.189262
920	65.961494
921	68.841003
922	70.644547
923	75.891983
924	71.926193
925	72.909363
926	73.952637
927	74.833786
928	74.879051
929	78.993088
930	68.411453
931	76.223404
932	76.291084
933	76.572891
934	75.617325
935	76.606209
936	69.354561
937	75.532562
938	66.224304
939	69.621513
940	68.480644
941	63.652889
942	65.010513
943	70.911232
944	70.985382
945	70.637375
946	71.965820
947	70.940277
948	67.993378
949	66.984329
950	71.789696
951	68.409317
952	69.459984
953	64.368416
954	68.993790
955	66.241287
956	66.986061
957	67.095146
958	69.758774
959	68.086296
960	64.905426
961	57.915886
962	65.527046
963	66.482048
964	64.138351
965	64.530235
966	65.147346
967	65.223236
968	64.137436
969	66.281479
970	62.160187
971	64.275124
972	67.669693
973	67.060989
974	68.936790
975	67.424736
976	67.142929
977	71.244240
978	64.460678
979	67.007698
980	67.551147
981	69.564873
982	69.592583
983	64.853569
984	63.278877
985	70.668991
986	66.469147
987	71.823639
988	69.495934
989	64.728531
990	70.878563
991	67.791252
992	73.270256
993	67.347160
994	60.791271
995	69.551125
996	68.182022
997	62.683823
998	61.631748
999	61.969978
1000	73.472588
1001	68.355583
