# Supplementary material for: Short-wavelength-sensitive 2 (Sws2) visual photopigment models combined with atomistic molecular simulations to predict spectral peaks of absorbance
Source: PLoS Comput Biol. 2020 Oct 21;16(10):e1008212. doi: 10.1371/journal.pcbi.1008212 (PMC7605715; doi:10.1371/journal.pcbi.1008212)
Supplement: S1 File — (ZIP) [file pcbi.1008212.s007.zip › S1_File/P-reticulata-SWS2-B-Angles/Torsion14.dat]

0	74.830544
1	92.426109
2	72.768578
3	81.019257
4	69.175156
5	58.041218
6	60.227242
7	77.042007
8	73.364525
9	77.365913
10	72.207558
11	74.788956
12	81.547539
13	80.224998
14	76.966209
15	69.375206
16	74.131523
17	75.987106
18	66.697548
19	69.381920
20	70.621078
21	59.423965
22	77.468430
23	61.563187
24	82.168510
25	59.309559
26	66.413605
27	87.343544
28	72.555290
29	84.641716
30	76.356972
31	67.388290
32	70.420883
33	72.053169
34	79.926727
35	78.921997
36	71.072548
37	53.704708
38	74.311417
39	67.276993
40	65.406883
41	82.409256
42	65.237724
43	73.166061
44	66.257912
45	73.129089
46	70.385796
47	69.015686
48	90.157295
49	66.018700
50	75.512772
51	73.861305
52	75.763786
53	76.207687
54	80.336357
55	63.546940
56	64.904579
57	77.224937
58	79.642311
59	85.004189
60	52.948521
61	84.766464
62	79.417191
63	69.229393
64	76.967964
65	68.496292
66	78.889877
67	74.395676
68	78.951279
69	62.929832
70	74.344185
71	86.347984
72	75.969856
73	81.108742
74	82.322357
75	89.950836
76	63.080608
77	76.085670
78	62.715298
79	67.250587
80	74.502846
81	66.722183
82	65.318230
83	71.379105
84	62.543209
85	78.570053
86	73.764404
87	75.201279
88	66.425858
89	68.929070
90	70.902603
91	67.596260
92	75.940628
93	71.447479
94	76.346474
95	85.944542
96	73.710213
97	58.069530
98	85.213783
99	61.577255
100	67.004326
101	69.014267
102	73.560196
103	65.245667
104	67.070099
105	73.284065
106	72.216393
107	69.717766
108	72.385262
109	73.054405
110	70.619362
111	62.203201
112	72.506004
113	71.439827
114	62.556835
115	64.664360
116	63.485741
117	58.031040
118	78.115707
119	66.413414
120	71.367760
121	78.779282
122	78.339958
123	71.631836
124	78.099174
125	71.200653
126	75.473320
127	69.610939
128	69.914200
129	77.389404
130	80.621628
131	67.818253
132	57.235394
133	70.505478
134	75.773926
135	70.074936
136	64.476875
137	72.045555
138	73.316956
139	73.218864
140	80.258598
141	85.960144
142	71.401093
143	78.897224
144	89.887512
145	72.443253
146	78.061455
147	79.644897
148	66.193062
149	66.866043
150	69.712257
151	60.924938
152	78.497864
153	79.356041
154	73.619362
155	57.435791
156	84.488258
157	68.642273
158	73.053329
159	80.936607
160	78.080704
161	79.031197
162	87.470787
163	81.611198
164	66.933739
165	70.038490
166	81.517212
167	79.360100
168	65.743904
169	64.904015
170	76.659302
171	62.052898
172	25.802370
173	66.501213
174	74.415405
175	66.908920
176	72.128227
177	82.604012
178	76.090477
179	73.321716
180	72.995697
181	76.151031
182	77.900360
183	67.363686
184	66.609337
185	69.693588
186	64.060143
187	73.133163
188	68.819000
189	56.892368
190	84.407318
191	69.518898
192	79.541977
193	61.987370
194	76.146095
195	78.672737
196	76.068077
197	75.552269
198	70.966286
199	60.051968
200	74.642197
201	69.447914
202	65.459305
203	69.726280
204	67.322052
205	37.542725
206	72.599899
207	64.235878
208	31.640057
209	41.178101
210	56.339691
211	35.873981
212	60.535625
213	41.204857
214	45.138771
215	38.007484
216	51.824253
217	54.280407
218	53.742764
219	46.084702
220	43.113438
221	66.320930
222	78.692772
223	81.132591
224	41.180405
225	34.805676
226	75.258965
227	45.984322
228	41.199184
229	80.454826
230	65.540108
231	74.872169
232	83.849991
233	47.285297
234	43.546726
235	43.882893
236	49.684708
237	75.098984
238	48.821609
239	40.941811
240	51.633457
241	51.013027
242	57.487999
243	79.472443
244	92.747475
245	70.719925
246	71.019142
247	26.798157
248	45.743462
249	55.422287
250	48.928528
251	68.579285
252	47.078026
253	62.318092
254	72.665161
255	73.036819
256	50.739975
257	87.187401
258	74.517334
259	71.146263
260	73.809319
261	55.539856
262	64.098351
263	76.535950
264	74.000885
265	60.291740
266	75.864960
267	88.696228
268	71.233582
269	76.104965
270	56.563622
271	74.872269
272	72.740273
273	66.129776
274	79.401146
275	56.338821
276	67.394531
277	75.580856
278	83.307030
279	66.587677
280	67.011757
281	77.810059
282	78.403633
283	53.824688
284	73.929649
285	67.244308
286	61.351849
287	65.597809
288	69.341820
289	74.928741
290	70.602531
291	80.987785
292	59.929249
293	49.105850
294	82.811028
295	67.081474
296	63.369873
297	75.484329
298	69.585045
299	64.371307
300	74.882195
301	66.849716
302	81.775925
303	72.101524
304	71.486183
305	76.681442
306	68.001427
307	59.006809
308	68.337814
309	56.620003
310	64.631088
311	72.456299
312	68.534630
313	79.088165
314	60.511581
315	71.482292
316	71.592178
317	81.616974
318	65.992561
319	80.039345
320	80.028458
321	73.647614
322	62.850201
323	57.693542
324	73.739975
325	35.453915
326	73.204575
327	79.797882
328	69.357689
329	78.309120
330	67.189270
331	68.708054
332	71.365021
333	74.968956
334	80.259415
335	82.809258
336	65.180473
337	70.463432
338	75.730927
339	63.235493
340	89.543251
341	69.846794
342	68.789566
343	62.509365
344	66.649963
345	32.729752
346	29.057676
347	34.810951
348	70.546112
349	72.995102
350	82.534409
351	75.737122
352	79.920555
353	66.538681
354	66.121323
355	51.334023
356	68.434227
357	80.431183
358	76.670425
359	67.368568
360	67.381386
361	65.053177
362	67.147987
363	67.145554
364	87.454506
365	73.939323
366	70.965645
367	76.553452
368	77.851379
369	77.110420
370	68.088371
371	66.253792
372	74.203819
373	63.178616
374	93.481583
375	86.260933
376	66.751419
377	69.153351
378	78.683975
379	65.481972
380	88.537315
381	59.480362
382	76.083824
383	82.761299
384	71.451988
385	73.910042
386	57.362789
387	72.575455
388	65.238434
389	71.617577
390	69.913803
391	65.872696
392	77.618340
393	68.041428
394	64.682808
395	61.742641
396	64.156685
397	72.528244
398	68.803040
399	67.005600
400	62.738422
401	67.617325
402	87.973427
403	76.722351
404	76.029251
405	70.675163
406	53.294556
407	67.271629
408	67.926941
409	77.478104
410	67.140762
411	76.234047
412	73.727821
413	72.163033
414	76.695427
415	71.799881
416	70.134140
417	64.118912
418	76.534416
419	74.319244
420	65.257431
421	65.277832
422	94.328430
423	68.158493
424	51.237747
425	44.082726
426	61.742580
427	67.371361
428	58.127777
429	69.954308
430	75.518005
431	70.231934
432	66.377907
433	63.221703
434	70.497742
435	73.285667
436	75.938179
437	65.528214
438	71.406548
439	69.038368
440	64.567719
441	58.401615
442	65.999458
443	62.748657
444	79.620628
445	84.402885
446	74.523567
447	56.029091
448	32.894070
449	75.905426
450	60.053387
451	67.560188
452	79.745949
453	67.913567
454	67.042595
455	68.252914
456	65.392685
457	62.412399
458	71.413734
459	57.245632
460	72.488289
461	59.069805
462	70.012199
463	79.242508
464	57.346157
465	70.710068
466	79.889488
467	73.414833
468	51.218380
469	70.380020
470	65.417549
471	63.512749
472	57.808247
473	36.604382
474	77.884972
475	74.584671
476	90.846199
477	82.382950
478	70.237579
479	78.799118
480	62.958122
481	71.942024
482	74.243065
483	67.077469
484	73.189117
485	73.639404
486	67.852516
487	83.949440
488	64.734764
489	66.957779
490	74.370140
491	66.770897
492	78.242851
493	76.849106
494	67.744514
495	72.251328
496	58.981701
497	64.250992
498	52.426117
499	52.032417
500	85.467667
501	76.877838
502	66.833435
503	72.109299
504	70.368996
505	65.887047
506	69.556778
507	71.381371
508	82.728241
509	81.514030
510	71.102783
511	65.112396
512	70.466545
513	66.192207
514	79.616196
515	72.727051
516	82.190979
517	68.580170
518	72.822243
519	71.954247
520	68.967468
521	63.013824
522	53.806091
523	57.346104
524	70.731438
525	24.839090
526	67.043846
527	68.677803
528	71.319557
529	64.379692
530	64.062752
531	72.356056
532	69.733421
533	71.937630
534	90.431183
535	77.963669
536	62.726669
537	72.853394
538	63.982685
539	60.747635
540	69.092873
541	72.611374
542	71.878639
543	63.587620
544	76.854568
545	41.092804
546	81.546562
547	63.030724
548	70.162598
549	56.386829
550	76.380493
551	71.632805
552	75.749916
553	74.696419
554	72.255379
555	61.548565
556	58.549419
557	72.979401
558	78.429031
559	60.796833
560	70.103218
561	71.642082
562	75.999069
563	69.060555
564	72.694855
565	73.640320
566	73.052269
567	66.632469
568	72.872406
569	77.605453
570	55.395893
571	61.052277
572	74.318558
573	73.841805
574	57.724285
575	72.322304
576	62.215374
577	38.395218
578	77.205475
579	70.296478
580	56.247898
581	79.400024
582	75.956398
583	70.034767
584	84.318871
585	80.675842
586	64.143684
587	67.796822
588	55.132542
589	76.097466
590	67.381218
591	67.454643
592	74.160515
593	50.303989
594	63.214237
595	66.364655
596	79.074715
597	62.935966
598	61.427094
599	58.474014
600	78.368179
601	77.361687
602	73.113617
603	68.388840
604	74.517097
605	63.239971
606	64.384918
607	64.751846
608	72.025368
609	74.742752
610	83.960617
611	62.811787
612	71.762657
613	61.210537
614	70.605865
615	69.770195
616	72.175026
617	72.899193
618	75.318306
619	70.606628
620	57.651474
621	77.334709
622	70.958488
623	55.862522
624	69.635765
625	64.744431
626	82.187057
627	66.210922
628	63.255905
629	74.617393
630	75.658630
631	86.433891
632	72.306679
633	87.344643
634	63.344440
635	69.972305
636	62.257790
637	64.295647
638	68.666054
639	62.428394
640	74.720078
641	69.276108
642	77.197662
643	75.236511
644	64.303299
645	70.429802
646	67.158150
647	71.851562
648	65.970016
649	69.335258
650	79.291107
651	56.458664
652	70.271683
653	64.985252
654	64.890633
655	73.129974
656	72.192749
657	79.111870
658	71.955055
659	61.047432
660	67.564301
661	57.302727
662	70.454201
663	73.590836
664	62.419926
665	41.896229
666	74.142616
667	68.580643
668	75.360832
669	57.956833
670	66.825928
671	80.784790
672	81.155655
673	76.675034
674	77.700531
675	67.564034
676	64.595963
677	56.141335
678	93.435188
679	78.381943
680	74.410385
681	74.842674
682	82.661652
683	44.611263
684	56.555317
685	73.472145
686	66.878525
687	69.302963
688	61.914169
689	85.948936
690	61.525875
691	67.539932
692	84.834946
693	68.790482
694	65.667763
695	62.791153
696	80.273041
697	79.850922
698	80.223206
699	61.428535
700	73.851593
701	65.780815
702	69.732330
703	65.667702
704	80.470001
705	72.692726
706	56.927158
707	73.221313
708	77.814354
709	81.709496
710	60.500172
711	62.646080
712	68.314674
713	74.098801
714	76.735672
715	58.311382
716	61.200874
717	72.404007
718	76.810921
719	66.469032
720	54.696339
721	85.486725
722	72.195038
723	69.159607
724	64.426819
725	77.487358
726	72.547890
727	69.548172
728	45.245796
729	74.551872
730	70.855339
731	68.157646
732	79.957474
733	63.878040
734	88.719246
735	71.053879
736	61.422661
737	70.536407
738	67.967567
739	92.267120
740	71.067039
741	69.899940
742	80.908958
743	74.006882
744	62.883202
745	43.900291
746	55.630249
747	76.340485
748	73.698166
749	70.640656
750	65.611465
751	69.170013
752	60.293453
753	69.352798
754	71.718224
755	61.230980
756	71.069542
757	68.912598
758	55.672066
759	52.845879
760	76.436928
761	72.501877
762	70.903122
763	74.897469
764	52.824787
765	50.274986
766	75.193748
767	62.939243
768	48.757168
769	84.886208
770	73.738335
771	72.870422
772	66.359146
773	82.385239
774	63.825375
775	68.110382
776	70.059494
777	88.366722
778	80.235626
779	81.432442
780	75.993240
781	74.183418
782	88.422501
783	84.415527
784	71.185844
785	75.405342
786	67.351990
787	65.222656
788	73.088593
789	66.989250
790	64.474350
791	80.604988
792	65.488449
793	79.850517
794	67.856735
795	75.265678
796	83.357872
797	76.800552
798	78.785156
799	56.284889
800	67.784744
801	65.913139
802	65.503296
803	78.640717
804	71.308228
805	66.787918
806	59.790035
807	75.252052
808	70.711243
809	69.693352
810	51.798416
811	35.688774
812	43.072823
813	76.449364
814	60.692924
815	65.374290
816	78.723778
817	69.058952
818	66.874977
819	66.442535
820	76.547638
821	69.944969
822	69.793892
823	69.575378
824	63.288849
825	72.697914
826	67.651611
827	71.495033
828	78.138016
829	77.986183
830	69.509987
831	75.377869
832	78.816681
833	68.952789
834	67.565407
835	80.625725
836	74.744598
837	80.532333
838	63.348873
839	68.547142
840	69.306320
841	59.893608
842	64.927071
843	62.921570
844	79.947639
845	70.318695
846	101.214951
847	75.395782
848	75.163383
849	73.640518
850	65.585426
851	72.834335
852	71.322243
853	54.270081
854	63.987625
855	74.078629
856	67.802261
857	78.021530
858	68.525497
859	62.697861
860	70.079590
861	52.006569
862	82.709839
863	79.031403
864	77.509842
865	76.482803
866	75.912399
867	74.079567
868	76.192360
869	86.518173
870	72.535522
871	69.600006
872	82.945572
873	79.567924
874	78.613770
875	69.221352
876	69.166771
877	83.650948
878	78.016312
879	72.252464
880	73.400429
881	66.574562
882	68.971077
883	69.390388
884	73.124680
885	63.762318
886	78.273598
887	72.153252
888	65.709549
889	74.299973
890	71.739021
891	71.080803
892	69.771477
893	76.743393
894	67.614105
895	73.308060
896	70.287735
897	59.999920
898	71.215118
899	76.818855
900	70.885780
901	73.877708
902	73.557716
903	75.403572
904	56.403900
905	66.173424
906	68.087730
907	75.480988
908	62.271114
909	79.827896
910	82.321365
911	65.278793
912	69.455231
913	53.638821
914	62.550865
915	80.002960
916	81.768135
917	58.138500
918	79.869827
919	68.431717
920	66.739594
921	69.636322
922	63.414715
923	66.799141
924	60.112194
925	84.553146
926	61.757690
927	53.270882
928	70.758728
929	80.333321
930	80.752571
931	65.101410
932	76.713356
933	80.713951
934	76.436104
935	79.849937
936	79.799660
937	76.379555
938	80.077812
939	68.972099
940	74.761803
941	80.512505
942	70.670357
943	60.968140
944	63.056595
945	64.394653
946	73.309380
947	77.846504
948	76.921837
949	73.608246
950	81.122604
951	66.488770
952	84.334099
953	74.463341
954	62.047791
955	83.250557
956	63.391403
957	78.802933
958	76.548637
959	82.948586
960	77.501465
961	80.222290
962	92.007980
963	59.157845
964	75.263992
965	72.550751
966	68.488922
967	66.567108
968	66.635796
969	78.657616
970	74.244179
971	83.225906
972	74.014320
973	71.002846
974	74.759315
975	70.920921
976	70.099876
977	85.549225
978	81.318871
979	76.915352
980	69.150177
981	64.184937
982	76.899994
983	79.863670
984	79.432053
985	71.666451
986	79.660622
987	74.471352
988	57.851250
989	64.878983
990	65.741905
991	80.988235
992	63.387413
993	66.607803
994	71.751335
995	73.211205
996	64.856781
997	77.717468
998	81.513718
999	75.098862
1000	71.156563
1001	60.531765
