# Supplementary material for: Short-wavelength-sensitive 2 (Sws2) visual photopigment models combined with atomistic molecular simulations to predict spectral peaks of absorbance
Source: PLoS Comput Biol. 2020 Oct 21;16(10):e1008212. doi: 10.1371/journal.pcbi.1008212 (PMC7605715; doi:10.1371/journal.pcbi.1008212)
Supplement: S1 File — (ZIP) [file pcbi.1008212.s007.zip › S1_File/P-reticulata-SWS2-B-Angles/Torsion2.dat]

0	-2.163410
1	4.591607
2	-8.159538
3	7.426529
4	-9.809374
5	4.507476
6	3.633270
7	11.937681
8	11.434243
9	17.107056
10	12.468497
11	12.739920
12	-5.762635
13	-4.478213
14	10.650930
15	8.689597
16	0.488771
17	-3.535741
18	10.509068
19	-7.141740
20	-2.139645
21	3.682428
22	6.265677
23	-1.386492
24	6.540812
25	7.730015
26	2.568508
27	-2.049050
28	6.106225
29	18.895906
30	-1.272343
31	6.594831
32	8.891430
33	-0.838809
34	-17.350124
35	-4.304966
36	-10.447566
37	-0.802588
38	10.705693
39	0.835184
40	-3.002986
41	-3.742690
42	-8.912300
43	11.226437
44	-4.490017
45	11.425411
46	6.064101
47	-0.515075
48	-8.639532
49	2.557342
50	3.212636
51	15.037008
52	-3.939687
53	-0.223177
54	3.272414
55	10.117357
56	1.025013
57	13.608215
58	-1.117239
59	-6.225539
60	-0.159617
61	-3.873652
62	-13.192817
63	7.474885
64	1.723045
65	-0.833507
66	7.390582
67	-8.162305
68	-1.228123
69	6.659146
70	15.526750
71	-6.386263
72	-20.865934
73	-3.771491
74	-10.271295
75	0.708765
76	1.329404
77	3.499896
78	-0.653202
79	0.974056
80	-3.758142
81	24.236637
82	2.044559
83	-1.954191
84	-1.048705
85	14.446209
86	-12.511757
87	-4.186000
88	3.107394
89	-4.144477
90	6.742850
91	-12.867072
92	1.576579
93	-12.122528
94	15.929669
95	7.818552
96	-3.296149
97	6.184115
98	5.259401
99	-3.874841
100	13.618746
101	-0.967860
102	4.921875
103	-8.532785
104	-0.825087
105	-0.777302
106	-7.787064
107	7.172373
108	19.938505
109	0.398238
110	8.570943
111	2.222027
112	-5.139345
113	-20.106813
114	11.237493
115	1.339419
116	8.233803
117	-9.756214
118	2.340813
119	0.479030
120	1.776802
121	-1.491448
122	0.617312
123	1.250894
124	4.296324
125	-5.268692
126	-13.670444
127	3.417444
128	0.507077
129	-2.907486
130	3.775826
131	-1.614956
132	-1.167377
133	4.775719
134	7.477729
135	26.867090
136	-0.485857
137	0.411352
138	-3.273543
139	-6.869762
140	-4.717017
141	-7.583606
142	15.455328
143	12.724879
144	12.035492
145	-1.338190
146	-2.150277
147	-0.997174
148	-8.796272
149	2.510471
150	-6.488698
151	8.267014
152	-2.984520
153	-1.480918
154	-12.428851
155	3.992619
156	2.408332
157	-0.565872
158	14.068271
159	0.595356
160	-3.666510
161	7.779499
162	3.828933
163	-6.538909
164	5.276978
165	-3.153397
166	2.563732
167	3.753851
168	-2.994558
169	9.375107
170	0.018138
171	-1.706470
172	-6.138648
173	-7.983335
174	4.454274
175	-4.163537
176	15.229457
177	7.974426
178	-8.289766
179	-0.503521
180	-4.135705
181	19.405306
182	3.881817
183	3.718670
184	-4.276265
185	2.965845
186	-4.691343
187	-9.487589
188	3.443922
189	3.427974
190	-5.181753
191	-6.899786
192	-5.053997
193	5.661385
194	1.815711
195	-14.787309
196	-9.204214
197	13.135669
198	-8.548314
199	7.112381
200	-10.003379
201	5.050301
202	-6.453806
203	2.264420
204	5.748044
205	-19.599682
206	1.062037
207	-5.072205
208	-3.853836
209	-3.306877
210	6.854737
211	0.807143
212	-8.686459
213	8.105813
214	9.196908
215	-0.984367
216	4.377098
217	-5.078510
218	-1.250630
219	10.429606
220	-6.029596
221	-11.537628
222	-1.045699
223	-5.870908
224	-0.354900
225	4.652605
226	-1.208489
227	-8.509512
228	0.891692
229	7.160553
230	-0.290747
231	2.911770
232	1.659663
233	4.111358
234	-6.152762
235	-9.691433
236	8.551110
237	-5.399046
238	8.002429
239	-5.995353
240	4.923948
241	-10.146413
242	2.172711
243	10.616436
244	-2.698602
245	2.811807
246	8.134344
247	2.388051
248	-14.137279
249	1.641370
250	-7.863585
251	2.659773
252	-11.368199
253	2.827814
254	4.063409
255	6.764049
256	-9.047853
257	-2.012182
258	8.192198
259	14.057230
260	-3.762386
261	-15.144011
262	-6.227246
263	3.801730
264	5.166458
265	-3.405793
266	2.587013
267	9.654610
268	-9.458818
269	2.425004
270	7.945543
271	13.419107
272	1.417657
273	11.094966
274	-1.569730
275	3.719063
276	-2.851852
277	8.339482
278	-3.944793
279	0.453367
280	-13.512950
281	12.213822
282	-0.721428
283	5.240612
284	-5.409739
285	-3.022446
286	-0.917450
287	-1.935499
288	-12.916805
289	-8.678489
290	9.724454
291	4.943163
292	-1.400107
293	-12.158517
294	3.880079
295	0.146212
296	1.966157
297	1.574404
298	19.667208
299	0.461098
300	-10.994059
301	-1.701679
302	8.284341
303	4.845281
304	-9.432205
305	-3.444604
306	3.169735
307	14.539718
308	-0.925661
309	7.203664
310	-2.383196
311	-2.446970
312	-4.002668
313	-6.413067
314	-4.500630
315	-3.874050
316	4.252077
317	9.974696
318	6.521883
319	-1.176071
320	-2.923814
321	-1.732822
322	-3.993504
323	3.723502
324	5.194758
325	-4.317250
326	-5.944399
327	14.513832
328	7.988528
329	4.414248
330	3.487604
331	7.601959
332	8.181696
333	-0.296895
334	-5.318106
335	3.309191
336	2.713641
337	1.562240
338	1.134107
339	5.541576
340	-2.045398
341	2.529578
342	-2.287404
343	10.027534
344	-1.652439
345	-13.433938
346	-3.889927
347	-3.148760
348	-2.105613
349	3.077360
350	2.464850
351	6.922854
352	5.130362
353	-2.993990
354	8.271646
355	0.445184
356	-10.651152
357	3.204687
358	-9.107363
359	-1.709995
360	2.022945
361	6.184820
362	-6.356030
363	-11.882342
364	-6.122490
365	3.788534
366	0.123244
367	14.225070
368	-8.708490
369	-4.160676
370	4.304029
371	-11.768424
372	2.469536
373	7.745269
374	3.526616
375	10.334285
376	9.634004
377	-3.396050
378	-8.949626
379	-12.048695
380	4.185271
381	5.538479
382	6.672786
383	-16.305624
384	1.419026
385	-0.482619
386	-10.807554
387	4.232358
388	10.384390
389	8.070923
390	0.462482
391	-1.500886
392	7.107694
393	-4.542439
394	-15.498955
395	-13.111280
396	-3.593798
397	-0.554291
398	10.048302
399	-6.307127
400	3.412566
401	10.190307
402	5.260866
403	-0.635931
404	5.321307
405	2.719432
406	-15.435750
407	7.033448
408	-2.685188
409	6.251103
410	6.989167
411	-0.596507
412	-12.775665
413	-1.518394
414	5.777035
415	-8.057302
416	8.088450
417	9.572380
418	-14.700747
419	2.436153
420	3.644640
421	1.964792
422	7.379714
423	2.140000
424	-0.815719
425	-0.825692
426	2.058895
427	-3.759036
428	6.432024
429	17.234415
430	1.313659
431	16.973108
432	-5.548466
433	7.416615
434	-3.594666
435	-4.708511
436	-9.794019
437	-3.909060
438	4.968339
439	-4.165294
440	2.941602
441	7.855134
442	-0.726912
443	0.045714
444	11.520555
445	-2.773154
446	-1.642935
447	7.763128
448	5.069185
449	2.070374
450	-2.030050
451	5.272994
452	-10.523138
453	-1.605735
454	8.470546
455	-1.621760
456	-3.397729
457	6.755793
458	-2.364291
459	-7.655552
460	12.185250
461	2.133495
462	5.888353
463	-0.638049
464	-3.941131
465	5.367500
466	-9.685667
467	-4.363671
468	10.344280
469	5.263028
470	-3.598654
471	-1.905836
472	4.581519
473	3.937340
474	-8.183038
475	1.119566
476	-7.826236
477	-2.993126
478	-1.588544
479	11.071707
480	-0.091247
481	-5.692711
482	-3.960348
483	-1.105965
484	13.016302
485	11.523452
486	-3.696416
487	16.401316
488	8.792748
489	-1.653013
490	7.460964
491	5.229490
492	3.203362
493	-0.304100
494	5.375082
495	-4.037764
496	-2.739706
497	3.100671
498	-1.179004
499	12.064299
500	1.976738
501	-5.571006
502	5.229571
503	-0.527791
504	10.013941
505	5.316378
506	-3.519106
507	3.413824
508	-7.980763
509	1.130768
510	10.570565
511	-1.022620
512	2.864260
513	-0.250384
514	-10.775019
515	-6.707179
516	8.821367
517	-11.894785
518	-12.534513
519	11.555339
520	2.942002
521	-7.865893
522	-7.824234
523	0.441863
524	-11.030682
525	4.097648
526	7.749563
527	-7.779459
528	0.695875
529	-6.419835
530	-13.843886
531	7.876033
532	13.371238
533	-2.676597
534	4.535126
535	7.058359
536	4.791552
537	5.349715
538	-1.696056
539	0.654481
540	-10.281821
541	6.485849
542	-5.071476
543	-3.000996
544	-11.842535
545	-6.115028
546	-0.992448
547	-1.441227
548	1.385841
549	6.201943
550	-8.980740
551	5.468846
552	-17.466488
553	-8.030478
554	-2.949597
555	9.614383
556	16.456196
557	-0.228715
558	-10.375576
559	-10.596277
560	-5.348687
561	-3.638927
562	7.776294
563	-1.557800
564	4.227467
565	-3.913397
566	0.702579
567	-15.139461
568	5.091020
569	5.049483
570	-3.048335
571	9.997352
572	1.629288
573	-1.137151
574	7.544867
575	-7.683128
576	-0.587987
577	3.774399
578	-10.030327
579	9.556758
580	-3.192109
581	5.213923
582	-3.377409
583	-5.421912
584	-8.581061
585	6.785039
586	12.010356
587	7.478418
588	4.338931
589	-2.117690
590	4.761616
591	-2.563963
592	-2.489380
593	4.334093
594	-9.546261
595	-3.635995
596	6.331330
597	1.854811
598	-5.137670
599	-0.348802
600	0.182480
601	3.956090
602	8.350049
603	7.010988
604	11.415031
605	-5.214102
606	8.923903
607	4.308893
608	10.571996
609	4.182012
610	-1.638569
611	1.551412
612	-7.556050
613	-12.985701
614	8.610358
615	-13.023950
616	1.366904
617	-4.087784
618	-10.642362
619	-4.409293
620	3.298187
621	4.643396
622	4.517262
623	-2.549834
624	3.789982
625	16.906580
626	1.583430
627	7.976783
628	-0.560821
629	-0.289004
630	-4.015463
631	-6.486859
632	-2.744285
633	5.419994
634	0.392427
635	12.139143
636	0.289213
637	-1.782293
638	5.944455
639	5.965442
640	5.745631
641	-14.861081
642	-3.477856
643	11.145492
644	1.230607
645	-8.696010
646	-5.789104
647	-8.745288
648	-6.490806
649	-2.140882
650	1.061527
651	-5.594003
652	-0.957684
653	2.896120
654	-3.779046
655	11.477480
656	8.322131
657	-0.689009
658	-5.361785
659	6.570512
660	9.017638
661	0.803430
662	-0.216466
663	15.318651
664	5.770377
665	7.699018
666	-8.198591
667	-4.956453
668	4.952089
669	9.272436
670	-11.324696
671	-8.561743
672	-4.787235
673	8.075201
674	-6.629271
675	-8.599657
676	-4.755350
677	1.373660
678	-10.167277
679	-7.931273
680	-0.445183
681	4.305556
682	0.433823
683	9.245345
684	2.914199
685	10.382253
686	-1.166324
687	9.790922
688	1.187519
689	0.342657
690	-10.066479
691	7.834308
692	1.960457
693	3.110563
694	0.583691
695	0.508552
696	-3.647641
697	-20.310730
698	-1.379391
699	7.653268
700	3.967659
701	-11.800751
702	10.056418
703	4.862016
704	-0.745996
705	-3.122631
706	5.353796
707	-10.873737
708	12.219316
709	-6.227879
710	-6.893237
711	4.625692
712	5.154059
713	16.714924
714	-4.051209
715	17.026066
716	7.388177
717	1.523520
718	-3.680519
719	2.297871
720	9.200909
721	-2.400774
722	3.458303
723	-6.155251
724	-11.979731
725	-8.222854
726	2.079056
727	9.899516
728	0.904328
729	11.268761
730	8.366892
731	-21.212238
732	-9.821021
733	11.035069
734	3.848699
735	7.124738
736	3.560736
737	6.733885
738	5.219462
739	-8.497699
740	-3.220313
741	6.554173
742	-0.687799
743	-5.325421
744	-2.014128
745	-7.610854
746	-4.304209
747	-2.435057
748	16.074862
749	-8.128045
750	6.995352
751	-3.442649
752	-5.980137
753	-4.077462
754	-0.317547
755	-1.479663
756	5.293987
757	-7.433133
758	7.765931
759	12.912667
760	-10.988948
761	12.785352
762	4.835126
763	2.012303
764	-3.010138
765	1.862285
766	-10.910131
767	7.551573
768	-5.901635
769	-0.996480
770	0.687707
771	-7.805040
772	-4.567588
773	-1.925472
774	13.413741
775	-7.541005
776	7.394767
777	12.248731
778	-3.987436
779	7.710385
780	-1.527051
781	13.379372
782	1.918979
783	1.207884
784	5.168687
785	12.495923
786	-1.607225
787	7.882557
788	-3.563613
789	0.827513
790	-11.381458
791	-0.622748
792	10.107439
793	3.107378
794	7.355584
795	-6.403461
796	-8.331264
797	3.187256
798	-1.758957
799	7.035684
800	-10.007003
801	1.178678
802	9.432006
803	-5.043390
804	2.310245
805	-3.211550
806	10.959516
807	-15.412914
808	2.097650
809	1.892588
810	3.614066
811	12.595604
812	1.181517
813	3.732846
814	-6.050478
815	3.532402
816	8.724538
817	-0.719094
818	1.884587
819	14.365635
820	-1.430793
821	-9.500889
822	2.329355
823	-1.547196
824	2.928845
825	4.777050
826	0.201652
827	-18.041182
828	-0.938482
829	3.972378
830	5.437188
831	1.027414
832	-5.411387
833	-1.364009
834	1.363620
835	-8.173918
836	3.538100
837	8.007564
838	9.266129
839	7.522658
840	-22.339766
841	0.520306
842	1.653278
843	-15.991261
844	-8.476555
845	11.276906
846	-1.769874
847	-3.454143
848	9.045903
849	-13.828006
850	-5.855956
851	5.765273
852	8.134860
853	-4.467286
854	10.457656
855	10.993075
856	3.381631
857	-3.084340
858	9.788534
859	2.023589
860	-8.806866
861	-26.595976
862	0.341183
863	-7.973261
864	1.767369
865	3.634073
866	-0.079428
867	3.215243
868	-0.916683
869	1.846932
870	0.975786
871	1.550249
872	13.055099
873	-7.212587
874	-17.880125
875	-3.181866
876	-1.744815
877	-3.274703
878	-8.649033
879	-3.778826
880	-11.849174
881	3.795002
882	1.044137
883	9.646668
884	-6.246579
885	-8.231657
886	-8.708673
887	1.733136
888	-3.679921
889	1.311465
890	-3.828154
891	-5.364381
892	8.231903
893	0.554644
894	5.718427
895	-17.224163
896	8.060699
897	-2.113656
898	4.126348
899	-3.092721
900	1.512506
901	-13.621693
902	3.570344
903	9.677726
904	-6.684105
905	1.970333
906	-7.921867
907	3.935927
908	-2.552352
909	5.024865
910	7.147062
911	5.567223
912	9.884927
913	-4.200503
914	11.360533
915	0.747307
916	2.767635
917	-2.143049
918	5.648684
919	-5.892831
920	13.923458
921	-8.729609
922	0.123402
923	-3.400784
924	-3.196033
925	-5.418269
926	-13.130193
927	3.387889
928	-5.974700
929	0.105878
930	-5.998256
931	2.210645
932	-1.776793
933	4.822837
934	2.884700
935	-0.883628
936	-8.502917
937	-1.160380
938	0.583633
939	13.461818
940	-7.034866
941	15.900739
942	-12.477155
943	9.721290
944	13.977998
945	11.368737
946	4.514860
947	2.751269
948	4.203498
949	4.134811
950	10.843161
951	-0.807554
952	8.725739
953	13.281811
954	12.609790
955	13.780520
956	-0.504975
957	-1.588175
958	-5.281073
959	-4.778931
960	2.467892
961	11.519265
962	-4.111291
963	-1.506946
964	-4.831317
965	8.485710
966	-7.011022
967	2.367843
968	4.722651
969	-2.489992
970	4.882827
971	0.718570
972	2.789462
973	9.038896
974	0.974916
975	4.073720
976	6.184839
977	-5.841746
978	-6.522339
979	-0.415589
980	0.324891
981	-6.118338
982	6.384941
983	9.113316
984	-3.160202
985	-6.498762
986	-16.336082
987	14.047914
988	-1.149696
989	-5.449471
990	9.740344
991	10.416084
992	-5.815301
993	-3.921768
994	14.217575
995	3.960782
996	-7.954694
997	13.065434
998	-8.504004
999	-5.347138
1000	1.882804
1001	3.168390
