# Supplementary material for: Short-wavelength-sensitive 2 (Sws2) visual photopigment models combined with atomistic molecular simulations to predict spectral peaks of absorbance
Source: PLoS Comput Biol. 2020 Oct 21;16(10):e1008212. doi: 10.1371/journal.pcbi.1008212 (PMC7605715; doi:10.1371/journal.pcbi.1008212)
Supplement: S1 File — (ZIP) [file pcbi.1008212.s007.zip › S1_File/P-reticulata-SWS2-B-Angles/Torsion13.dat]

0	146.734726
1	122.439720
2	130.600128
3	114.154831
4	135.584763
5	124.449615
6	120.159050
7	118.761238
8	141.761566
9	138.366180
10	117.238518
11	140.353821
12	128.088074
13	138.338638
14	132.234421
15	139.923477
16	133.445190
17	127.326698
18	132.492233
19	101.201317
20	121.843704
21	127.168327
22	125.440552
23	122.048897
24	145.588562
25	125.760384
26	125.192848
27	114.774071
28	119.472725
29	118.000519
30	115.284386
31	140.081757
32	105.835556
33	123.081772
34	123.572029
35	130.972931
36	120.345406
37	118.015274
38	129.667679
39	107.361885
40	124.987587
41	135.965088
42	127.784676
43	139.488510
44	124.829620
45	129.643616
46	136.275330
47	136.900314
48	143.738327
49	138.910965
50	134.198410
51	142.620209
52	140.117538
53	110.793045
54	127.689842
55	133.925583
56	111.121658
57	148.234161
58	141.138077
59	132.934723
60	122.079590
61	116.592697
62	129.414398
63	134.278687
64	131.360138
65	140.985596
66	131.022491
67	116.342339
68	120.510109
69	124.837036
70	139.378387
71	129.813080
72	112.436981
73	126.692154
74	121.785416
75	124.805397
76	127.359566
77	139.691498
78	101.693924
79	115.720818
80	114.676445
81	129.063034
82	120.450882
83	118.981499
84	131.518509
85	138.269775
86	134.292770
87	107.775917
88	111.490471
89	122.936668
90	114.414536
91	120.142220
92	139.191223
93	132.669846
94	120.045395
95	138.423355
96	138.967133
97	118.869781
98	136.435287
99	130.543121
100	131.478775
101	125.927696
102	122.955574
103	124.158676
104	105.726654
105	124.577477
106	132.068710
107	130.709488
108	128.994781
109	124.864441
110	108.281227
111	144.852173
112	146.811508
113	137.885544
114	130.068054
115	145.718796
116	144.652023
117	142.146378
118	135.197311
119	119.270294
120	107.024178
121	122.591225
122	126.202599
123	130.294800
124	125.273758
125	136.469620
126	124.741821
127	130.685806
128	141.207947
129	141.051193
130	104.646172
131	139.373062
132	139.060944
133	123.158028
134	125.495277
135	105.917969
136	132.255875
137	106.875267
138	135.414658
139	133.739517
140	128.551117
141	138.287781
142	137.590622
143	139.926453
144	130.637238
145	94.486961
146	119.332573
147	117.119987
148	130.462616
149	126.350868
150	137.904907
151	124.248108
152	129.268188
153	136.405823
154	130.101486
155	141.240631
156	99.924965
157	115.633110
158	131.034637
159	121.572258
160	137.180634
161	127.578224
162	127.550507
163	122.583252
164	122.081871
165	121.958015
166	122.888588
167	127.053833
168	117.497475
169	124.921898
170	141.624908
171	138.264679
172	110.824875
173	123.288071
174	122.306557
175	124.322464
176	129.655365
177	131.134949
178	136.584808
179	136.579498
180	108.207458
181	137.404663
182	95.486916
183	113.733223
184	119.489258
185	132.637222
186	131.470490
187	94.481934
188	92.335052
189	124.186462
190	135.577011
191	128.186371
192	115.471741
193	127.607414
194	126.120255
195	119.091904
196	135.491470
197	122.219955
198	129.569962
199	128.376862
200	118.842300
201	110.208427
202	125.495613
203	129.497940
204	137.650253
205	96.410416
206	102.474426
207	128.047302
208	104.236465
209	-115.348152
210	-113.756371
211	-139.687073
212	-122.744675
213	-132.684509
214	-139.095825
215	-118.828598
216	-137.458115
217	-120.625092
218	-138.787048
219	-146.179703
220	-118.724915
221	-138.564224
222	-117.881935
223	-114.223045
224	-142.877914
225	-132.612808
226	-134.670242
227	-147.648407
228	-131.860718
229	-111.216637
230	-133.455856
231	-118.155334
232	-125.551476
233	-140.025330
234	-133.467239
235	-127.395409
236	-134.973572
237	-122.992813
238	-131.980194
239	-116.486549
240	-144.091003
241	-133.923126
242	-126.268318
243	-106.683411
244	-126.935875
245	-115.597755
246	-108.357140
247	-106.319397
248	-144.253601
249	-127.964035
250	-129.890976
251	-94.904831
252	-139.101761
253	-98.749275
254	-91.615906
255	136.570984
256	97.107712
257	104.800598
258	125.093262
259	117.385475
260	103.814842
261	128.824814
262	135.319061
263	129.483444
264	129.772278
265	142.978333
266	121.331741
267	109.500420
268	105.046013
269	116.789543
270	126.468414
271	123.307220
272	114.627937
273	132.407257
274	127.318619
275	97.697342
276	134.431763
277	124.502960
278	129.052765
279	128.748703
280	136.044403
281	113.508186
282	133.085617
283	106.274017
284	119.955856
285	121.752846
286	133.186783
287	122.339630
288	118.449020
289	117.758255
290	135.117310
291	126.829445
292	106.388695
293	72.561592
294	112.545853
295	125.341858
296	130.322235
297	143.841736
298	116.277122
299	131.580795
300	126.874222
301	116.299789
302	147.734314
303	109.705704
304	133.911804
305	119.112053
306	115.797279
307	130.634644
308	125.275223
309	139.053223
310	122.364357
311	136.044601
312	89.057587
313	98.950211
314	130.754303
315	141.637650
316	114.640831
317	137.311295
318	143.207779
319	138.568817
320	137.284241
321	98.619324
322	120.801689
323	120.095039
324	138.325256
325	115.127014
326	108.385689
327	124.235092
328	122.466454
329	133.856537
330	118.148842
331	135.986526
332	134.139587
333	132.763672
334	117.166756
335	101.698364
336	111.554817
337	97.703079
338	118.349571
339	137.192169
340	121.460411
341	123.398048
342	110.560951
343	140.794693
344	119.344070
345	90.422386
346	110.022133
347	89.932388
348	132.649857
349	132.299561
350	116.589569
351	130.792557
352	106.563568
353	144.349930
354	132.217087
355	129.952408
356	118.380440
357	123.969154
358	124.229424
359	116.137131
360	99.949448
361	133.035278
362	130.725845
363	108.841339
364	114.538139
365	133.216690
366	112.458656
367	127.336792
368	100.215477
369	130.597351
370	109.508507
371	130.138229
372	134.055176
373	133.996735
374	130.936432
375	98.553947
376	134.412384
377	123.337250
378	137.870560
379	133.160751
380	135.780228
381	134.357513
382	136.990601
383	125.008743
384	124.801750
385	137.235779
386	120.978439
387	126.286980
388	130.202240
389	133.013916
390	137.103088
391	113.343719
392	121.243553
393	146.238693
394	141.367096
395	124.141014
396	133.401016
397	136.406097
398	132.126373
399	124.384041
400	106.689163
401	95.075546
402	138.267166
403	135.581848
404	130.007492
405	135.604599
406	111.138939
407	139.329269
408	134.963882
409	99.352623
410	142.261612
411	137.380478
412	122.008835
413	122.051140
414	120.064232
415	145.196304
416	149.036423
417	165.136429
418	105.342575
419	122.715439
420	133.209427
421	146.331284
422	150.320221
423	121.098816
424	101.477417
425	94.860596
426	140.531250
427	118.028618
428	127.584442
429	135.741150
430	139.828506
431	131.475204
432	151.966629
433	133.728714
434	119.953804
435	122.269279
436	130.196503
437	135.550583
438	131.041931
439	120.603256
440	134.483109
441	122.610260
442	141.138641
443	127.916893
444	138.870728
445	117.089348
446	132.021378
447	139.203476
448	96.787369
449	108.909752
450	122.776817
451	120.187836
452	100.778801
453	122.031006
454	123.479744
455	142.315079
456	101.562019
457	113.795082
458	127.523979
459	124.874313
460	142.682175
461	135.360764
462	121.061691
463	131.010788
464	116.937233
465	147.324051
466	110.346161
467	121.586739
468	99.408463
469	120.944199
470	127.243530
471	128.434967
472	127.991905
473	96.437469
474	145.982224
475	136.705566
476	131.728027
477	108.421021
478	138.319305
479	143.407089
480	96.250618
481	121.310539
482	126.568260
483	117.184067
484	125.041481
485	118.776962
486	128.951813
487	129.740112
488	128.250778
489	132.566757
490	123.683556
491	124.593979
492	115.643501
493	111.502411
494	123.010490
495	144.873001
496	134.052567
497	112.094978
498	125.948868
499	133.120651
500	105.089882
501	138.084183
502	128.307571
503	134.410751
504	136.941162
505	145.885559
506	135.243713
507	137.892807
508	118.010559
509	138.943527
510	119.964500
511	98.645103
512	125.751938
513	119.374275
514	110.808395
515	119.254654
516	126.193253
517	111.609245
518	127.176392
519	113.663605
520	121.473907
521	123.516228
522	85.041718
523	80.838875
524	122.865204
525	105.327888
526	166.525513
527	111.264641
528	125.844696
529	136.702362
530	112.401360
531	95.309196
532	124.543037
533	129.242844
534	114.034431
535	131.519196
536	98.749939
537	117.392441
538	116.308624
539	88.452881
540	140.528275
541	109.371498
542	129.461655
543	122.365150
544	127.528801
545	102.695068
546	133.438339
547	128.116867
548	133.705917
549	109.572845
550	138.398468
551	110.058968
552	129.829086
553	126.364990
554	131.287735
555	131.959549
556	147.003891
557	101.246506
558	140.997467
559	139.567245
560	124.417496
561	117.574059
562	109.221786
563	92.529572
564	123.881874
565	120.176193
566	111.365570
567	139.604279
568	135.762299
569	110.294540
570	141.425232
571	111.742859
572	115.904022
573	123.491409
574	123.278580
575	141.964005
576	140.611389
577	97.757004
578	115.447327
579	139.735291
580	121.877937
581	139.766830
582	153.445740
583	127.272530
584	134.067505
585	120.648613
586	132.366989
587	129.823288
588	129.043488
589	136.164200
590	117.860405
591	128.031769
592	128.044632
593	123.687225
594	108.900047
595	129.965179
596	121.484749
597	124.543381
598	129.145447
599	125.397507
600	116.975380
601	151.285751
602	114.812721
603	120.480988
604	123.493294
605	138.493561
606	130.021744
607	136.712082
608	130.909668
609	119.084305
610	110.106224
611	123.492310
612	136.845428
613	114.336166
614	117.545822
615	128.580994
616	119.690407
617	122.291451
618	120.579147
619	103.893494
620	112.382614
621	132.779449
622	134.948181
623	147.348511
624	126.134842
625	120.422913
626	116.564148
627	120.337837
628	128.230560
629	126.105087
630	130.918823
631	121.241539
632	114.975098
633	119.491852
634	124.843117
635	132.961624
636	129.386322
637	108.956261
638	151.228424
639	132.642639
640	115.464035
641	120.991295
642	94.388046
643	128.371002
644	126.381355
645	123.952530
646	116.629044
647	114.780479
648	123.269249
649	112.299973
650	116.407921
651	138.341980
652	113.466621
653	141.594971
654	135.434738
655	124.054634
656	122.943977
657	121.943657
658	119.976944
659	139.856384
660	110.960655
661	133.650528
662	141.698380
663	123.477798
664	134.867477
665	115.520355
666	138.875153
667	82.952126
668	126.120239
669	118.640327
670	138.917267
671	101.726677
672	133.835999
673	123.581306
674	141.256836
675	136.699371
676	136.466675
677	133.918655
678	120.643898
679	135.982407
680	134.622894
681	126.104012
682	89.953445
683	100.703758
684	139.594513
685	122.195717
686	132.475037
687	127.057014
688	117.122543
689	95.032661
690	118.068306
691	103.519989
692	127.441360
693	117.530960
694	125.993591
695	135.472977
696	118.174568
697	131.443970
698	119.856148
699	113.619835
700	120.049622
701	141.617996
702	137.888870
703	133.485153
704	119.960854
705	127.340439
706	116.678703
707	136.578583
708	146.256332
709	102.537003
710	116.166573
711	101.809929
712	128.686325
713	114.391800
714	141.853775
715	125.849487
716	125.094467
717	128.437485
718	151.231949
719	130.772324
720	140.641144
721	120.662834
722	136.748901
723	130.561615
724	140.660339
725	132.870453
726	127.483902
727	118.030502
728	127.716331
729	119.863594
730	115.070038
731	120.408691
732	138.854431
733	146.070404
734	103.705383
735	131.162537
736	128.349899
737	120.314354
738	122.063087
739	124.824142
740	136.288223
741	134.186646
742	134.608139
743	131.162445
744	124.495132
745	123.841728
746	138.176819
747	115.176956
748	103.261284
749	124.848427
750	120.955780
751	123.604172
752	126.093506
753	108.896225
754	114.670776
755	141.262863
756	119.626625
757	147.392075
758	106.366226
759	124.898247
760	137.924393
761	113.484085
762	135.249100
763	149.409531
764	126.050583
765	109.941475
766	121.083916
767	129.510208
768	143.558807
769	116.597450
770	121.042465
771	128.073547
772	110.133087
773	120.971474
774	121.136658
775	128.328430
776	131.726028
777	117.175102
778	127.252602
779	139.257431
780	134.353714
781	109.433899
782	118.076447
783	141.108185
784	123.990936
785	114.403969
786	113.268318
787	130.686600
788	128.678497
789	137.843262
790	131.702713
791	122.826416
792	80.892380
793	107.901405
794	118.600685
795	117.028976
796	119.630302
797	127.611458
798	117.458954
799	138.709122
800	93.517296
801	126.895164
802	129.603790
803	106.181931
804	137.222305
805	140.147858
806	116.331429
807	113.660027
808	130.510910
809	136.649261
810	98.210762
811	63.546803
812	125.894569
813	132.986755
814	140.382446
815	136.093445
816	139.969482
817	143.681793
818	137.209839
819	127.760521
820	120.197395
821	129.211945
822	139.959702
823	138.817917
824	106.337036
825	114.739708
826	119.723450
827	123.520996
828	132.705414
829	94.749329
830	129.799469
831	130.574814
832	125.893158
833	132.661102
834	108.689217
835	119.166008
836	141.946259
837	134.195374
838	120.012642
839	131.355331
840	127.010269
841	120.699234
842	131.825195
843	91.715721
844	139.026337
845	91.162323
846	110.703201
847	117.840965
848	134.184570
849	118.573807
850	124.454063
851	139.486542
852	138.033981
853	89.838333
854	118.778725
855	114.521996
856	133.572708
857	117.687859
858	126.795372
859	87.342369
860	118.572060
861	122.159317
862	116.305977
863	137.329010
864	119.810219
865	121.667114
866	87.067383
867	123.606483
868	115.855019
869	123.544876
870	118.224739
871	133.512787
872	122.341202
873	129.865723
874	101.038429
875	110.658730
876	117.996719
877	113.021622
878	138.334595
879	115.702339
880	112.711098
881	128.017609
882	113.989204
883	108.803627
884	144.836304
885	118.752441
886	112.264343
887	112.052238
888	93.671951
889	126.304832
890	127.808357
891	96.631218
892	121.990677
893	128.790314
894	128.333405
895	99.861000
896	126.340515
897	140.083603
898	133.293106
899	112.539589
900	125.420692
901	112.372459
902	110.910721
903	105.741974
904	105.279129
905	123.031082
906	117.257339
907	121.953110
908	130.593918
909	121.964165
910	122.003174
911	122.320099
912	130.625412
913	114.712631
914	145.105392
915	127.055656
916	128.604248
917	129.620911
918	121.959679
919	111.513016
920	113.830734
921	128.866791
922	126.642212
923	105.065315
924	124.519638
925	125.775352
926	98.937119
927	134.477814
928	108.187164
929	126.668144
930	141.941849
931	123.813889
932	128.261917
933	131.505096
934	116.782684
935	141.678619
936	140.489563
937	135.341324
938	127.385971
939	130.645355
940	89.547249
941	134.833664
942	82.838333
943	122.049622
944	140.378998
945	133.909348
946	112.251442
947	134.960342
948	141.523270
949	94.413780
950	138.675919
951	135.544434
952	123.001366
953	115.513237
954	112.232513
955	121.944572
956	129.016510
957	136.630493
958	98.489616
959	110.460175
960	137.843109
961	114.818741
962	115.019226
963	133.078293
964	115.740440
965	132.966629
966	124.431007
967	115.333809
968	98.967812
969	135.399063
970	119.865623
971	138.889053
972	126.660721
973	116.946678
974	125.871849
975	121.175766
976	133.138397
977	131.321869
978	126.486267
979	114.773926
980	131.558838
981	105.809799
982	135.630310
983	107.308182
984	121.383186
985	129.950882
986	115.338425
987	125.815109
988	118.537277
989	117.103310
990	125.453964
991	127.865120
992	132.689102
993	117.452629
994	105.436630
995	120.834473
996	92.138664
997	111.269119
998	124.764557
999	117.968872
1000	143.401443
1001	133.044174
