# Supplementary material for: Short-wavelength-sensitive 2 (Sws2) visual photopigment models combined with atomistic molecular simulations to predict spectral peaks of absorbance
Source: PLoS Comput Biol. 2020 Oct 21;16(10):e1008212. doi: 10.1371/journal.pcbi.1008212 (PMC7605715; doi:10.1371/journal.pcbi.1008212)
Supplement: S1 File — (ZIP) [file pcbi.1008212.s007.zip › S1_File/P-reticulata-SWS2-B-Angles/Torsion12.dat]

0	-28.176401
1	-3.577478
2	-12.971429
3	7.331585
4	-14.213923
5	2.430674
6	-1.913733
7	-17.359993
8	-21.663010
9	-32.082024
10	5.902742
11	-13.402071
12	0.689931
13	7.660355
14	4.261967
15	-35.191467
16	3.324202
17	25.060722
18	-12.560422
19	-3.160936
20	0.339646
21	14.276774
22	7.844538
23	-28.386181
24	-26.245087
25	7.887792
26	32.558109
27	8.043808
28	66.976173
29	-17.074804
30	22.250109
31	-9.075454
32	31.752041
33	8.852742
34	15.894498
35	1.837798
36	10.754243
37	6.568143
38	-3.469450
39	34.403637
40	0.294545
41	-21.059563
42	-1.115922
43	-5.161278
44	22.727547
45	7.794521
46	-1.665770
47	1.466639
48	-7.849660
49	-16.576778
50	2.802307
51	-26.444700
52	11.268224
53	11.455146
54	-4.147231
55	-17.273272
56	18.640251
57	0.233793
58	-1.027787
59	-0.359940
60	-21.786001
61	-3.084402
62	11.549968
63	-18.553677
64	13.237020
65	-9.292715
66	3.995788
67	5.529842
68	16.231174
69	4.699667
70	7.289490
71	7.895024
72	29.899710
73	19.254311
74	21.488838
75	9.439528
76	-10.934979
77	-7.688062
78	9.959136
79	9.983920
80	16.862057
81	-9.794049
82	16.415339
83	2.184921
84	14.892971
85	-25.514219
86	-3.529628
87	21.346907
88	22.058664
89	12.481210
90	4.047472
91	15.293262
92	-13.878580
93	2.650050
94	6.729696
95	-23.254333
96	9.306167
97	7.273217
98	8.305138
99	-5.332720
100	7.128936
101	12.580643
102	-18.006392
103	9.135932
104	0.076325
105	2.631607
106	11.534620
107	13.193437
108	4.634260
109	-0.243004
110	17.610580
111	-6.442283
112	-0.593312
113	12.862391
114	48.319134
115	-18.492283
116	-21.859375
117	-7.204240
118	5.968769
119	16.945814
120	13.458295
121	46.641941
122	13.856998
123	2.556722
124	-5.276960
125	-7.041375
126	5.570531
127	0.015974
128	19.676010
129	10.267134
130	6.007620
131	-9.438200
132	37.862053
133	38.914371
134	6.496798
135	66.592682
136	18.958519
137	34.382145
138	13.855559
139	-8.811745
140	9.174054
141	-8.441009
142	8.651337
143	8.091489
144	-1.648550
145	36.173851
146	13.464220
147	-1.401924
148	-9.613390
149	-22.761568
150	12.570117
151	34.953079
152	34.418747
153	-13.082881
154	6.707546
155	-31.693512
156	36.992321
157	18.356834
158	-22.719995
159	4.891566
160	-10.909506
161	-16.799646
162	-9.694314
163	14.292302
164	15.641282
165	20.507753
166	23.021818
167	19.247536
168	15.523518
169	-13.955852
170	-12.083707
171	43.089245
172	-18.251568
173	27.465599
174	0.509234
175	1.444408
176	-19.790586
177	-9.328425
178	2.766280
179	27.588963
180	-2.576965
181	-6.923671
182	-14.099632
183	7.010921
184	23.768536
185	5.305802
186	34.046825
187	3.287122
188	12.045697
189	-23.188719
190	-2.186774
191	-28.258301
192	22.914289
193	-16.945297
194	-4.617109
195	-9.747072
196	-14.766397
197	-15.325215
198	-6.543986
199	-8.155602
200	12.103869
201	23.388437
202	1.588599
203	-23.668388
204	-25.556847
205	10.101259
206	-5.974975
207	-20.544710
208	74.699577
209	-139.069031
210	-121.877457
211	-114.403870
212	-122.672958
213	-123.546417
214	-119.698517
215	-130.583237
216	-112.806381
217	-143.195267
218	-98.700386
219	-117.013664
220	-124.724663
221	-114.105400
222	-118.278893
223	-122.841568
224	-108.661156
225	-128.897736
226	-112.026917
227	-101.233574
228	-126.536430
229	-137.228195
230	-126.011047
231	-118.708115
232	-133.552612
233	-111.001083
234	-118.234642
235	-121.070801
236	-109.885651
237	-118.599052
238	-124.689323
239	-114.586105
240	-136.048264
241	-130.280411
242	-133.267792
243	-134.763672
244	-134.079895
245	-126.743736
246	-132.555161
247	-139.146362
248	-106.478569
249	-134.310150
250	-115.637970
251	-127.992096
252	-116.781265
253	-121.515434
254	173.138870
255	-28.005384
256	-6.890097
257	-1.087835
258	-27.423317
259	13.861055
260	29.736591
261	-5.266053
262	-21.287722
263	-25.827644
264	-26.263887
265	-40.451298
266	-13.517686
267	17.173355
268	17.555752
269	-10.394008
270	-19.348597
271	-17.263033
272	-24.683109
273	-18.838448
274	-16.723612
275	16.637516
276	-21.193846
277	-3.388748
278	-0.328819
279	-6.731898
280	9.776187
281	-16.805092
282	-19.294733
283	2.810214
284	-1.823317
285	2.003247
286	-24.521070
287	-8.661642
288	2.959176
289	22.170773
290	-57.000996
291	-3.697422
292	-9.369363
293	5.644562
294	23.697575
295	-19.178860
296	-7.311891
297	-20.883371
298	-14.068571
299	-27.368132
300	-9.456903
301	-32.583397
302	-12.280296
303	33.220921
304	-22.376453
305	0.674978
306	17.320915
307	-29.917475
308	-5.727172
309	-16.566591
310	-22.235929
311	-14.608295
312	12.819132
313	36.716793
314	-17.919743
315	-29.273672
316	-4.107334
317	7.791253
318	-27.002516
319	-28.859083
320	-34.563015
321	18.716311
322	2.151154
323	-4.260366
324	-31.683035
325	-5.697115
326	69.182770
327	-31.671492
328	-22.845608
329	-8.400393
330	21.615316
331	-34.173523
332	27.687197
333	-7.431004
334	3.604251
335	46.714676
336	21.733721
337	18.715397
338	-13.947515
339	-15.298873
340	13.138371
341	-4.475214
342	4.638567
343	-34.976196
344	3.314202
345	27.592510
346	8.179044
347	18.158747
348	7.494210
349	1.879601
350	-0.526140
351	-6.491953
352	20.581760
353	4.176051
354	-9.089013
355	-28.735569
356	10.782529
357	13.526336
358	3.143005
359	-15.706906
360	5.944727
361	-11.551983
362	10.437863
363	-2.931516
364	65.347755
365	-35.383251
366	-21.703749
367	-21.922995
368	25.547207
369	-4.689167
370	5.819471
371	-22.593317
372	-19.557178
373	24.141077
374	1.857769
375	63.767761
376	6.823946
377	-7.323664
378	-7.768923
379	1.229234
380	-22.524342
381	-12.928108
382	-8.443481
383	34.554996
384	-21.146969
385	-28.843077
386	1.329144
387	-14.478386
388	-31.749371
389	-16.143305
390	-3.065759
391	-14.203243
392	-8.406287
393	-22.064787
394	-7.289087
395	7.683845
396	-25.768238
397	-5.627608
398	-18.872263
399	6.625242
400	2.919722
401	29.956171
402	-4.285939
403	-0.003672
404	-18.725679
405	-17.175325
406	8.645248
407	-5.708563
408	-11.418751
409	2.812152
410	-4.434769
411	11.979888
412	23.329004
413	38.071796
414	25.970387
415	3.520865
416	-12.491558
417	7.103271
418	41.920498
419	16.909300
420	-13.048089
421	-9.349246
422	-19.192886
423	-48.065960
424	-15.527751
425	7.505963
426	-18.433683
427	12.048887
428	17.290369
429	-10.449050
430	3.182878
431	-4.209509
432	-12.064423
433	-24.213226
434	3.403600
435	6.224699
436	-16.028378
437	16.051983
438	-6.796630
439	-6.719318
440	-28.313038
441	1.038544
442	-53.524254
443	3.471031
444	-0.253312
445	-8.423228
446	-21.521864
447	-0.723351
448	20.126518
449	-10.505910
450	2.093840
451	-0.593990
452	-3.952250
453	-6.066044
454	-8.200657
455	-4.931365
456	3.493454
457	-7.008893
458	4.883128
459	1.939491
460	-27.338198
461	-37.534634
462	-7.072849
463	17.556656
464	6.960926
465	-20.637651
466	8.729312
467	6.845316
468	6.663992
469	4.744442
470	-27.629261
471	-29.543898
472	-43.391212
473	-16.840935
474	-21.178604
475	-45.649837
476	-2.204579
477	0.833679
478	-0.448376
479	-7.442584
480	9.605899
481	16.585835
482	-15.623462
483	-9.758898
484	-12.460883
485	-4.762133
486	-9.193172
487	20.702251
488	-36.352806
489	13.961287
490	-2.305918
491	-2.590118
492	-9.512442
493	-6.938014
494	-24.349993
495	-24.566301
496	-15.680421
497	27.895988
498	-27.023031
499	33.538731
500	4.845854
501	-34.223282
502	-9.366096
503	-9.939204
504	-8.990775
505	-26.037359
506	-27.391356
507	-17.491154
508	2.732075
509	-8.938806
510	-1.468436
511	21.652267
512	13.796423
513	9.736932
514	27.552557
515	-3.845024
516	1.064138
517	5.522545
518	8.747135
519	50.835274
520	-4.116471
521	-15.940640
522	22.460583
523	31.951876
524	1.940687
525	-5.108049
526	-47.890709
527	3.434741
528	-18.494341
529	-18.234594
530	-3.765570
531	-13.040544
532	41.514343
533	17.823715
534	11.336340
535	-24.494587
536	29.695900
537	-12.481265
538	7.032199
539	17.262262
540	-24.275526
541	19.009739
542	3.324131
543	6.567797
544	-26.751720
545	-15.251575
546	18.495874
547	24.623079
548	-24.664742
549	4.727328
550	0.031773
551	4.474679
552	-27.355312
553	-12.685392
554	-5.377492
555	10.152295
556	-12.738398
557	-4.990575
558	-13.090704
559	-22.135656
560	-7.837569
561	-19.450674
562	13.594854
563	12.808492
564	-9.939876
565	-18.045450
566	0.133427
567	-3.460349
568	0.809342
569	-0.721324
570	-6.111956
571	-31.514681
572	10.290222
573	9.210617
574	-1.621536
575	-25.463434
576	-25.405451
577	3.884715
578	24.484848
579	-13.580324
580	1.117697
581	5.510481
582	0.762259
583	-9.400002
584	-4.806196
585	5.761093
586	-10.421698
587	-15.804015
588	-23.315313
589	-29.247498
590	-21.400295
591	-0.041853
592	-25.460392
593	-31.518431
594	-14.051991
595	-31.861212
596	-15.688100
597	-22.783047
598	12.361911
599	-4.784951
600	-10.004957
601	-16.462593
602	-0.800489
603	-21.495546
604	-34.150841
605	-3.188974
606	-0.431419
607	-27.434860
608	-58.050079
609	-19.224421
610	15.937929
611	-33.726856
612	-36.749657
613	-16.370848
614	-5.766201
615	-3.541470
616	-5.952690
617	-31.335457
618	14.778436
619	-8.822059
620	19.820431
621	9.198076
622	1.599495
623	-15.640241
624	-18.356459
625	-8.946566
626	10.927497
627	6.396908
628	7.083224
629	-4.356190
630	0.310454
631	-11.008906
632	38.179893
633	-6.163772
634	-32.765614
635	-5.428804
636	9.571313
637	12.811707
638	-4.269367
639	55.704327
640	3.795240
641	14.283235
642	22.402107
643	-20.594191
644	-3.648630
645	-2.453027
646	13.866480
647	34.619225
648	7.935147
649	-0.682808
650	30.453505
651	-10.950621
652	12.464252
653	-24.549784
654	-5.725728
655	-3.135372
656	14.808092
657	-6.313512
658	1.810906
659	-20.364264
660	9.840092
661	-0.436884
662	-2.353006
663	-2.260266
664	-5.172439
665	-6.453208
666	-18.482182
667	33.624893
668	36.398415
669	12.141962
670	-6.137091
671	21.251669
672	-16.356470
673	2.055398
674	-13.735373
675	-8.755962
676	-12.829627
677	7.464871
678	-10.229009
679	7.283114
680	-3.989522
681	0.474339
682	31.218868
683	10.699786
684	-51.098427
685	12.143333
686	19.818729
687	0.111826
688	-23.226431
689	30.441994
690	-0.134954
691	23.778267
692	-13.365626
693	8.224540
694	-16.297352
695	-2.867118
696	16.003958
697	46.734184
698	-14.122821
699	4.873942
700	24.574711
701	-24.940205
702	-11.691488
703	0.902334
704	17.035128
705	-8.838862
706	6.954571
707	-14.296872
708	-13.830871
709	30.629768
710	-1.055654
711	32.402538
712	3.672025
713	-8.969962
714	8.155455
715	21.669577
716	27.666784
717	0.894399
718	-27.832178
719	3.614973
720	-31.878614
721	2.177422
722	-29.418768
723	5.664268
724	-24.689331
725	1.929240
726	7.396966
727	-9.711271
728	35.898060
729	2.403019
730	16.934427
731	1.914132
732	-15.438934
733	1.195824
734	6.687167
735	-6.355867
736	7.911916
737	10.270756
738	-17.826290
739	11.751616
740	-17.161705
741	36.454258
742	-4.138535
743	5.345541
744	-12.720686
745	-5.982054
746	-7.315814
747	11.184180
748	36.092110
749	1.994407
750	2.625445
751	3.523481
752	-7.686806
753	10.047256
754	5.569379
755	-38.897884
756	2.073868
757	-13.566557
758	32.374199
759	-9.535761
760	5.541008
761	16.952480
762	-15.794682
763	-17.069784
764	2.687576
765	3.805651
766	10.194058
767	6.952671
768	-4.496076
769	-6.350538
770	-2.702076
771	0.455139
772	-3.706091
773	16.681509
774	-0.000814
775	10.650677
776	2.834150
777	13.982080
778	2.286737
779	-19.914482
780	27.116116
781	-2.439126
782	17.242933
783	-11.298757
784	-18.828796
785	-9.855771
786	17.674738
787	-1.479717
788	3.178453
789	-17.664854
790	-1.694839
791	9.446699
792	38.884136
793	34.016178
794	2.550435
795	16.879503
796	3.893480
797	-13.876767
798	-1.698222
799	-24.581230
800	34.063915
801	-9.184917
802	-21.730507
803	2.607783
804	-23.000582
805	0.067112
806	9.032059
807	5.559122
808	-18.410400
809	-3.269113
810	29.711088
811	51.224495
812	-11.164096
813	-8.348817
814	-15.748734
815	-18.701145
816	-0.472598
817	-22.956949
818	1.061453
819	-8.163644
820	11.746051
821	-21.828617
822	5.870675
823	-11.672529
824	26.562979
825	15.310315
826	18.908880
827	9.795999
828	-17.117199
829	14.767093
830	-6.214949
831	-8.830346
832	-15.573842
833	-20.075516
834	29.824427
835	11.216249
836	-17.832424
837	-10.351635
838	-10.503003
839	1.981721
840	17.954679
841	17.444832
842	-10.998085
843	29.122206
844	-9.580907
845	23.940262
846	19.303276
847	-15.081532
848	-1.565754
849	36.599075
850	-16.497236
851	-29.251095
852	-12.414994
853	8.557883
854	-7.996344
855	3.054399
856	-8.693666
857	-7.142216
858	-33.746437
859	15.809585
860	3.397688
861	3.487215
862	-13.986358
863	-16.140860
864	-13.199468
865	-15.637433
866	16.120983
867	-2.186325
868	-1.199393
869	0.913556
870	25.155975
871	-32.448013
872	17.656399
873	-14.313581
874	32.637039
875	1.646092
876	-7.731754
877	11.141784
878	-2.813163
879	12.494732
880	-11.379675
881	-11.194198
882	11.809296
883	6.235678
884	-13.304830
885	4.993167
886	11.427000
887	12.560109
888	25.740143
889	18.206451
890	-11.574751
891	20.505556
892	-13.083014
893	-1.645212
894	-5.712955
895	37.206257
896	-11.959650
897	-17.356989
898	-7.763069
899	13.405907
900	-2.513807
901	9.356498
902	-1.672082
903	4.267506
904	34.165516
905	-3.313891
906	7.382607
907	2.349937
908	-9.152831
909	14.633797
910	-1.843098
911	-4.028696
912	-13.675227
913	-7.804161
914	-19.624958
915	15.816775
916	-0.283103
917	-15.086432
918	-4.271935
919	4.698002
920	10.850253
921	-17.344736
922	2.418812
923	11.800234
924	-14.531309
925	13.076000
926	17.770172
927	-15.975932
928	8.235644
929	-0.740027
930	-12.136135
931	-7.884093
932	-1.558985
933	-24.537914
934	-3.664392
935	-1.830339
936	1.285155
937	-5.049913
938	25.923964
939	-15.512591
940	21.027977
941	-22.140720
942	24.851755
943	5.307991
944	-25.051104
945	-15.791470
946	5.798222
947	-3.418069
948	1.741100
949	54.562180
950	-5.498199
951	6.332745
952	-2.667292
953	16.308767
954	56.300400
955	3.077356
956	-12.510111
957	-4.193521
958	41.772713
959	1.135398
960	-7.212884
961	38.097233
962	21.587275
963	-25.967403
964	2.802036
965	-0.592574
966	8.859211
967	11.199741
968	29.971468
969	1.356533
970	-8.021017
971	-14.849170
972	-0.811528
973	-8.578489
974	-0.339568
975	-6.196032
976	2.972617
977	9.243270
978	7.059392
979	8.278771
980	17.176464
981	21.783178
982	-24.180786
983	19.154093
984	51.731373
985	-4.180501
986	28.905428
987	-2.983331
988	27.393581
989	-1.691206
990	-17.081837
991	38.482162
992	-6.435098
993	15.708544
994	34.368893
995	48.285789
996	19.496744
997	15.108314
998	27.386637
999	41.451340
1000	-5.369627
1001	1.747343
