# Supplementary material for: Short-wavelength-sensitive 2 (Sws2) visual photopigment models combined with atomistic molecular simulations to predict spectral peaks of absorbance
Source: PLoS Comput Biol. 2020 Oct 21;16(10):e1008212. doi: 10.1371/journal.pcbi.1008212 (PMC7605715; doi:10.1371/journal.pcbi.1008212)
Supplement: S1 File — (ZIP) [file pcbi.1008212.s007.zip › S1_File/P-reticulata-SWS2-B-Angles/Torsion9.dat]

0	-24.170721
1	-25.821447
2	-5.645023
3	-43.623535
4	-81.560966
5	-36.586956
6	-39.857174
7	-45.520351
8	-44.549534
9	-41.374763
10	-38.538521
11	-29.094976
12	-36.825378
13	-54.601604
14	-51.985424
15	-39.941196
16	-45.148121
17	-32.046539
18	-1.997767
19	-45.068398
20	-13.370936
21	-42.700573
22	-47.543922
23	-53.282604
24	-44.320518
25	-46.074062
26	-32.517357
27	-48.757973
28	-19.695410
29	-50.486679
30	-39.583355
31	-60.655624
32	-36.873211
33	-56.595161
34	-59.271809
35	-45.668190
36	-28.039434
37	-33.488503
38	-59.734970
39	-42.449841
40	-43.288769
41	-27.733709
42	-16.293427
43	-26.507261
44	-23.275389
45	-35.453186
46	-40.265038
47	-44.322147
48	-26.614300
49	-28.782341
50	-47.970394
51	2.140783
52	-65.063774
53	-48.677734
54	-30.958445
55	-48.535099
56	-32.602333
57	-34.902241
58	-43.680763
59	-54.517212
60	-38.154900
61	-32.606289
62	-19.580864
63	-58.862167
64	-73.809494
65	-54.619637
66	-52.485050
67	-31.734285
68	-33.233219
69	-37.109653
70	-49.618282
71	-52.710655
72	-49.754597
73	-8.160364
74	-56.517540
75	-40.519939
76	-28.694349
77	-54.298935
78	-47.354687
79	-45.955318
80	-24.511484
81	-49.367886
82	-62.720562
83	-43.807957
84	-41.157116
85	-38.346237
86	-41.298576
87	-35.811180
88	-58.427116
89	-55.614578
90	-62.551029
91	-7.703146
92	-52.500633
93	-57.544247
94	-64.266701
95	-54.475212
96	-63.308914
97	-53.270241
98	-37.991272
99	-43.461266
100	-70.697906
101	-51.062439
102	-29.412771
103	-25.717094
104	-53.459518
105	-54.836361
106	-56.893265
107	-32.653591
108	-57.866402
109	-50.204559
110	-45.193779
111	-21.688225
112	-60.403229
113	-52.602982
114	-57.566471
115	-31.712887
116	-48.833935
117	-55.505424
118	-61.602623
119	-26.130486
120	-66.386429
121	-43.509487
122	-55.123505
123	-42.399837
124	-54.689686
125	-61.092213
126	-60.024494
127	-63.120872
128	-75.435677
129	-35.443958
130	-78.924438
131	-51.542068
132	-50.442467
133	-64.704918
134	-66.208466
135	-49.420963
136	-45.056774
137	-51.003292
138	-50.251896
139	-56.877575
140	-57.453583
141	-55.939434
142	-48.240311
143	-60.685192
144	-65.064468
145	-60.194675
146	-58.276150
147	-38.912815
148	-50.143799
149	-51.145161
150	-28.737707
151	-56.484234
152	-56.488541
153	-50.612194
154	-50.111065
155	-71.088737
156	-57.815754
157	-60.441109
158	-44.982189
159	-45.660828
160	-59.110329
161	-80.942856
162	-48.986923
163	-61.147583
164	-40.649925
165	-39.637890
166	-54.317314
167	-73.295509
168	-39.347309
169	-50.806164
170	-39.618149
171	-62.775272
172	-60.957390
173	-71.365860
174	-40.974190
175	-25.070822
176	-42.670345
177	-46.354534
178	-69.419983
179	-53.995655
180	-42.674137
181	-48.677528
182	-45.416325
183	-44.561024
184	-26.678225
185	-62.652103
186	-80.848770
187	-19.945644
188	-43.245033
189	-41.288483
190	-39.846931
191	-63.428471
192	-68.944588
193	-52.367016
194	-25.797890
195	-46.765507
196	-61.010078
197	-76.936745
198	-53.422676
199	-46.083683
200	-34.939472
201	-54.861382
202	-49.654819
203	-40.475986
204	-41.918030
205	-50.904701
206	-50.002235
207	-57.950321
208	-61.398319
209	-7.102047
210	-62.945488
211	-29.102787
212	-53.453926
213	-32.235020
214	-41.667770
215	-49.971455
216	-32.954552
217	-7.791694
218	-41.421444
219	-53.118008
220	-38.732986
221	-52.988335
222	-43.767052
223	-52.217480
224	-32.438900
225	-51.612206
226	-45.239861
227	-49.508507
228	-30.723881
229	-37.479431
230	-36.125271
231	-44.550488
232	-39.574520
233	-40.143467
234	-18.472357
235	-56.999710
236	-22.499712
237	-40.903145
238	-44.239243
239	-26.985853
240	-26.283607
241	-9.875686
242	-31.769663
243	-30.432455
244	8.873816
245	-52.673119
246	-14.568409
247	-26.651396
248	-26.045765
249	-26.623396
250	-54.118103
251	-14.503657
252	-21.071512
253	-60.466770
254	-20.041946
255	-53.504742
256	-47.113907
257	-29.762484
258	-50.173264
259	-50.907272
260	-65.111488
261	-25.636749
262	-17.439667
263	-52.544590
264	-34.361748
265	-32.436905
266	-28.544220
267	-65.788200
268	-45.055641
269	-38.853477
270	-36.261902
271	-48.673557
272	-15.480043
273	-53.745041
274	-51.133499
275	-24.514633
276	-39.615608
277	-58.134239
278	-22.768930
279	-52.768776
280	-58.002319
281	-42.765400
282	-46.452770
283	-12.623485
284	-19.703566
285	-59.614479
286	-60.030453
287	-34.038994
288	-16.147654
289	-53.369419
290	-19.287409
291	-59.049866
292	-56.231922
293	-44.871918
294	-43.551449
295	-47.806606
296	-51.018681
297	-62.697811
298	-70.114861
299	-55.772640
300	-54.687073
301	-36.409039
302	-60.038776
303	-50.838200
304	-37.630131
305	-45.575596
306	-61.023289
307	-54.532883
308	-59.802746
309	-60.238541
310	-60.676319
311	-44.438148
312	-29.223808
313	-52.868649
314	-56.935833
315	-61.030418
316	-44.512001
317	-42.807301
318	-60.706196
319	-42.694218
320	-37.459080
321	-67.821884
322	-33.607235
323	-46.864697
324	-33.614803
325	-45.546730
326	-62.815769
327	-60.195339
328	-32.150898
329	-68.575752
330	-47.191589
331	-55.199509
332	-65.976242
333	-28.492857
334	-48.126263
335	-53.283894
336	-61.704216
337	-44.366592
338	-53.850780
339	-43.429016
340	-60.003654
341	-36.139874
342	-53.643627
343	-53.224564
344	-49.428726
345	-45.007545
346	-36.086052
347	-34.468502
348	-58.731007
349	-45.870495
350	-39.115536
351	-58.575253
352	-35.300915
353	-65.013329
354	-63.532200
355	-64.273376
356	-58.716984
357	-43.395027
358	-60.884800
359	-58.683060
360	-45.711056
361	-31.271915
362	-45.710152
363	-43.264385
364	-87.205063
365	-41.465637
366	-18.167290
367	-56.268234
368	-40.943874
369	-36.824661
370	-48.405903
371	-71.372856
372	-61.061905
373	-72.303688
374	-57.010792
375	-39.748581
376	-35.124645
377	-52.516041
378	-40.031387
379	-46.388832
380	-62.398808
381	-57.726990
382	-60.916458
383	-47.948196
384	-39.923119
385	-42.654976
386	-60.798855
387	-44.812859
388	-33.645996
389	-40.391937
390	-42.297791
391	-58.762207
392	-40.774223
393	-52.921448
394	-39.761646
395	-31.378500
396	-57.456390
397	-60.535606
398	-43.929386
399	-60.497261
400	-37.399895
401	-50.601826
402	-49.379173
403	-51.526428
404	-66.064873
405	-59.099270
406	-40.447376
407	-47.970505
408	-30.265511
409	-45.372292
410	-73.450386
411	-44.848549
412	-59.812103
413	-49.337887
414	-49.404625
415	-52.829144
416	-44.751629
417	-58.714272
418	-44.426529
419	-54.569756
420	-43.030334
421	-58.426510
422	-40.731052
423	-12.180229
424	-40.375862
425	-55.426971
426	-27.471941
427	-53.861324
428	-48.742214
429	-59.644806
430	-59.278126
431	-62.322327
432	-44.097511
433	-36.445793
434	-49.950531
435	-67.620628
436	-47.176125
437	-61.052341
438	-30.157871
439	-29.345413
440	-57.708023
441	-51.243176
442	-39.276550
443	-35.539387
444	-48.254646
445	-51.967896
446	-12.619615
447	-59.109333
448	-46.682343
449	-53.635563
450	-48.267353
451	-57.229511
452	-65.235428
453	-44.686443
454	-58.425224
455	-72.925346
456	-47.541996
457	-74.581459
458	-48.545834
459	-50.652489
460	-57.225563
461	-24.049093
462	-38.628635
463	-53.025612
464	-38.838631
465	-50.114895
466	-49.755650
467	-56.331089
468	-36.575848
469	-51.780132
470	-64.245728
471	-39.577320
472	-44.371254
473	-33.455448
474	-39.877934
475	-14.433257
476	-47.680977
477	-27.813023
478	-57.701492
479	-50.617393
480	-41.990963
481	-62.689144
482	-56.583721
483	-2.908161
484	-33.468571
485	-42.091461
486	-76.306534
487	-49.306152
488	-40.709549
489	-53.109806
490	-42.641235
491	-42.834499
492	-25.157970
493	-15.233839
494	-57.207047
495	-15.947429
496	-73.879974
497	-24.299776
498	-59.619595
499	-44.197617
500	-8.549793
501	-23.516216
502	-35.681370
503	-60.634785
504	-56.085709
505	-31.620655
506	-49.872459
507	-15.758502
508	-42.277931
509	-51.541496
510	-60.253674
511	-36.126663
512	-52.154243
513	-65.697235
514	-56.813393
515	-28.230631
516	-61.621346
517	-33.192841
518	-55.594563
519	-52.510769
520	-50.575687
521	-57.864788
522	-55.616600
523	-41.981728
524	-46.824875
525	-39.975960
526	-26.832558
527	-43.755196
528	-32.576805
529	-33.603405
530	-46.915421
531	-59.201668
532	-53.388462
533	-41.799664
534	-50.405411
535	-39.386326
536	-62.010632
537	-10.775399
538	-48.162235
539	-63.160412
540	-24.228312
541	-12.266148
542	-34.518024
543	-45.517235
544	-24.860432
545	-14.132795
546	-28.738062
547	-49.680965
548	-51.748215
549	-47.737057
550	-62.020271
551	-47.108757
552	-20.388332
553	-49.618298
554	-27.786890
555	-53.859558
556	-65.082245
557	-39.035912
558	-51.907093
559	-48.448048
560	-46.699589
561	-17.187588
562	-32.216587
563	-14.963362
564	-42.929058
565	-45.945248
566	-49.850052
567	-48.749577
568	-54.266857
569	-49.271317
570	-48.624325
571	-41.966682
572	-47.508476
573	-40.732342
574	-67.151657
575	-35.095638
576	-32.764297
577	-44.951851
578	-58.861443
579	-63.312550
580	-62.301270
581	-64.468590
582	-42.765415
583	-44.627869
584	-29.174286
585	-36.637508
586	-39.126038
587	-57.407719
588	-46.964428
589	-50.176052
590	-35.990269
591	-47.208370
592	-33.631866
593	-32.718758
594	-35.729954
595	-51.551559
596	-43.103058
597	-38.133858
598	-50.574223
599	-45.170570
600	-47.339890
601	-50.458843
602	-47.258015
603	-65.199577
604	-68.969070
605	-3.389205
606	-63.274151
607	-36.725948
608	-29.578398
609	-55.456493
610	-63.477001
611	-29.550943
612	-39.227528
613	-37.726456
614	-41.043991
615	-17.403940
616	-41.199799
617	-33.063026
618	-58.293785
619	-42.172020
620	-57.169918
621	-64.716675
622	-66.974152
623	-55.457615
624	-43.233047
625	-32.241039
626	-57.812202
627	-49.116463
628	-56.849266
629	-55.496830
630	-29.179138
631	-54.698921
632	-48.404133
633	-49.409893
634	-17.949368
635	-62.616901
636	-36.683891
637	-66.419418
638	-74.520386
639	-57.253063
640	-56.242245
641	-50.905514
642	-37.937393
643	-62.890907
644	-45.356533
645	-42.748726
646	-48.265224
647	-69.826637
648	-60.908855
649	-34.563156
650	-57.834614
651	-46.245670
652	-31.738489
653	-62.622570
654	-60.932903
655	-33.310322
656	-64.686760
657	-40.794788
658	-40.705139
659	-64.747658
660	-44.111279
661	-47.974537
662	-42.026707
663	-47.762917
664	-55.364628
665	-44.772358
666	-53.876373
667	-45.004204
668	-61.028442
669	-64.167061
670	-64.516991
671	-26.672243
672	-68.694984
673	-47.899605
674	-28.812033
675	-68.717125
676	-42.003101
677	-59.159637
678	-61.127155
679	-43.761532
680	-34.139820
681	-50.243389
682	-37.405266
683	-55.866093
684	-53.132000
685	-61.894825
686	-53.034676
687	-60.093773
688	-41.138046
689	-46.513714
690	-57.515446
691	-71.486412
692	-34.513424
693	-43.811226
694	-36.943455
695	-68.950851
696	-44.948673
697	-52.081829
698	-37.290577
699	-39.565731
700	-70.535301
701	-20.073061
702	-29.397356
703	-45.466702
704	-33.002323
705	-57.121933
706	-52.975182
707	-24.792150
708	-55.386795
709	-55.449406
710	-53.718517
711	-39.350971
712	-41.587059
713	-53.537636
714	-64.511841
715	-62.008057
716	-60.877239
717	-36.603592
718	-72.272545
719	-42.620831
720	-36.394531
721	-40.377178
722	-48.670078
723	-58.197868
724	-29.500242
725	-50.182072
726	-46.904488
727	-56.268394
728	-58.109657
729	-49.332996
730	-63.110691
731	-28.684534
732	-51.843616
733	-54.550888
734	-39.750847
735	-36.326805
736	-30.554493
737	-48.201771
738	-24.903658
739	-42.579910
740	-56.713390
741	-62.441597
742	-49.227901
743	-24.741758
744	-51.001900
745	-55.257023
746	-64.078247
747	-62.416393
748	-41.154819
749	-37.820755
750	-46.092976
751	-49.943558
752	-40.562679
753	-33.608391
754	-64.873589
755	-68.260498
756	-53.133507
757	-40.973732
758	-42.946075
759	-49.785023
760	-26.848801
761	-62.000122
762	-46.676613
763	-52.473450
764	-12.818329
765	-34.958302
766	-22.395336
767	-65.082565
768	-74.096573
769	-55.455807
770	-50.720253
771	-52.914490
772	-49.674400
773	-45.315922
774	-63.877296
775	-50.795609
776	-46.101677
777	-54.798157
778	-72.857773
779	-65.932510
780	-48.357037
781	-52.199448
782	-66.312546
783	-44.680405
784	-49.102047
785	-49.561470
786	-61.485760
787	-62.894234
788	-50.297531
789	-35.683025
790	-62.140148
791	-36.540318
792	-50.623936
793	-31.227369
794	-50.038052
795	-26.524023
796	-44.700657
797	-46.282913
798	-41.466694
799	-58.244930
800	-47.459011
801	-55.239235
802	-48.640514
803	-50.199207
804	-65.238609
805	-66.250847
806	-51.538696
807	-39.232891
808	-37.219273
809	-76.199081
810	-44.041950
811	-44.425331
812	-48.923733
813	-56.052059
814	-40.798553
815	-70.058525
816	-57.852451
817	-49.322792
818	-60.427811
819	-60.573273
820	-61.382603
821	-42.330215
822	-55.899094
823	-46.670914
824	-51.632065
825	-45.347416
826	-40.302872
827	-44.112194
828	-32.007599
829	-49.084774
830	-47.584805
831	-13.459847
832	-50.469185
833	-38.426300
834	-35.698647
835	-45.579891
836	-50.966522
837	-51.581097
838	-40.313885
839	-65.843674
840	-47.188423
841	-58.031261
842	-42.914719
843	-42.999641
844	-64.991318
845	-27.759487
846	-61.697365
847	-57.502243
848	-65.058533
849	-68.884727
850	-72.947174
851	-70.422096
852	-55.543949
853	-59.930771
854	-66.023438
855	-31.955574
856	-49.257679
857	-47.779606
858	-31.712299
859	-68.372612
860	-36.295097
861	-66.741539
862	-65.453323
863	-48.537460
864	-47.877888
865	-39.026131
866	-53.129608
867	-37.381954
868	-33.953892
869	-64.245674
870	-35.373188
871	-40.620869
872	-64.290016
873	-34.744473
874	-31.337194
875	-54.896641
876	-55.494328
877	-46.142464
878	-43.907459
879	-52.677063
880	-41.358131
881	-46.159389
882	-60.299820
883	-49.217457
884	-46.904968
885	-51.971561
886	-19.217716
887	-37.148201
888	-27.520897
889	-47.789196
890	-79.752113
891	-42.734138
892	-53.170700
893	-39.440315
894	-47.318069
895	-42.809631
896	-23.128012
897	-38.217098
898	-71.057404
899	-43.651405
900	-40.951084
901	-21.626501
902	-51.794441
903	-56.028782
904	-60.898689
905	-48.168571
906	-33.263454
907	-30.167856
908	-36.628700
909	-54.065117
910	-59.023720
911	-45.185627
912	-46.938175
913	-58.952702
914	-29.285070
915	-23.425976
916	-42.471745
917	-26.924883
918	-53.655190
919	-17.316841
920	-41.100063
921	-59.428650
922	-72.721924
923	-19.757339
924	-36.854832
925	-45.756775
926	-16.191832
927	-64.353172
928	-52.764854
929	-67.854324
930	-39.508961
931	-66.473351
932	-45.430927
933	-35.463402
934	-60.466137
935	-36.499825
936	-40.763367
937	-29.706367
938	-37.764744
939	-50.010601
940	-54.088844
941	-31.978598
942	-43.035027
943	-76.308571
944	-56.023319
945	-63.930149
946	-48.993382
947	-45.521732
948	-56.509541
949	-36.853584
950	-33.968998
951	-55.350052
952	-50.851288
953	-56.082645
954	-53.034676
955	-51.200401
956	-52.613525
957	-62.387863
958	-66.880768
959	-0.990554
960	-47.059010
961	-38.889862
962	-35.486706
963	-52.091854
964	-11.018695
965	-57.197273
966	-40.473534
967	-60.100857
968	-39.784859
969	-33.503048
970	-51.871136
971	-39.577385
972	-47.073044
973	-59.370415
974	-52.474087
975	-42.351131
976	-27.292767
977	-67.391312
978	-52.856953
979	-17.158213
980	-55.759521
981	-41.329540
982	-60.391544
983	-47.839649
984	-52.685825
985	-57.562271
986	-8.219791
987	-77.057526
988	-41.776642
989	-43.826759
990	-71.496582
991	-66.701492
992	-45.479328
993	-47.106598
994	-43.070297
995	-63.252991
996	-41.098919
997	-42.514973
998	-49.100327
999	-46.473751
1000	-34.897930
1001	-52.567490
