# Supplementary material for: Short-wavelength-sensitive 2 (Sws2) visual photopigment models combined with atomistic molecular simulations to predict spectral peaks of absorbance
Source: PLoS Comput Biol. 2020 Oct 21;16(10):e1008212. doi: 10.1371/journal.pcbi.1008212 (PMC7605715; doi:10.1371/journal.pcbi.1008212)
Supplement: S1 File — (ZIP) [file pcbi.1008212.s007.zip › S1_File/P-reticulata-SWS2-B-Angles/Angle3.dat]

0	132.208679
1	124.513725
2	124.688332
3	123.135536
4	130.392273
5	136.218369
6	131.319962
7	127.254692
8	134.940735
9	135.343964
10	128.553925
11	131.114792
12	130.393417
13	129.387375
14	135.965363
15	132.425339
16	132.024689
17	134.749954
18	136.603851
19	129.929398
20	133.742645
21	131.965408
22	132.097153
23	137.014389
24	134.788681
25	140.802902
26	134.467041
27	130.262344
28	129.137619
29	129.032043
30	129.484573
31	134.397705
32	131.068100
33	135.978119
34	135.456146
35	129.259766
36	124.738068
37	120.457039
38	135.865356
39	137.387238
40	139.311386
41	125.262665
42	128.013199
43	133.532288
44	136.285706
45	132.762405
46	139.279266
47	134.091537
48	131.092453
49	134.864136
50	132.793396
51	137.524017
52	132.976593
53	131.220917
54	131.433884
55	141.410980
56	133.502319
57	137.454254
58	139.460236
59	127.464279
60	138.092575
61	123.423050
62	127.032654
63	133.603195
64	127.900093
65	129.604218
66	123.918823
67	130.022781
68	131.700317
69	136.367310
70	127.539688
71	126.586060
72	133.783188
73	130.359818
74	136.326080
75	124.026031
76	132.978302
77	135.279709
78	135.229111
79	130.858887
80	131.854904
81	140.522125
82	137.840622
83	134.427109
84	134.802460
85	129.219452
86	133.144073
87	131.313385
88	127.619644
89	134.002914
90	126.451927
91	134.043564
92	128.368988
93	141.606842
94	130.602692
95	125.965630
96	132.708298
97	131.929993
98	125.846153
99	137.743744
100	132.244446
101	131.535126
102	127.674423
103	139.252182
104	129.519180
105	128.499969
106	138.769669
107	134.130493
108	132.839569
109	138.335266
110	135.637543
111	130.978302
112	142.819763
113	131.314224
114	140.531403
115	130.691696
116	135.013962
117	142.715820
118	129.936829
119	128.623459
120	131.853485
121	132.514893
122	137.019318
123	129.016037
124	128.071793
125	132.648422
126	127.495483
127	131.149689
128	132.945511
129	133.788910
130	135.202621
131	139.222443
132	138.303741
133	126.242607
134	132.340683
135	133.276520
136	135.320969
137	134.362747
138	135.600586
139	132.244080
140	129.299393
141	131.637482
142	134.484650
143	135.072647
144	127.941948
145	136.358902
146	126.381248
147	129.450668
148	135.476334
149	131.516190
150	134.835815
151	134.314072
152	132.035126
153	130.766815
154	128.707886
155	139.761902
156	124.757370
157	133.502579
158	140.390579
159	127.385109
160	141.281296
161	130.081604
162	125.340790
163	131.140305
164	133.530045
165	132.061432
166	135.171600
167	130.038361
168	131.222443
169	130.933426
170	132.326965
171	141.788849
172	129.897614
173	133.180420
174	130.399033
175	133.783829
176	131.290756
177	138.102081
178	136.905411
179	134.060303
180	128.285675
181	137.565048
182	128.506287
183	130.353088
184	135.354004
185	137.231415
186	134.397339
187	129.064789
188	132.467285
189	136.118744
190	128.569519
191	132.593765
192	128.170929
193	135.201340
194	132.764847
195	131.273788
196	135.330704
197	136.936249
198	131.065750
199	140.809555
200	132.829239
201	133.486664
202	132.866165
203	138.012115
204	138.788925
205	123.872711
206	134.047775
207	130.240234
208	129.546585
209	133.635529
210	128.487045
211	129.748184
212	128.765427
213	126.767685
214	134.033676
215	126.197800
216	124.965446
217	129.810822
218	136.158295
219	131.438095
220	126.236382
221	124.128319
222	124.084579
223	122.007027
224	129.114182
225	136.307892
226	130.054245
227	131.344711
228	131.519775
229	121.786987
230	125.963417
231	125.301704
232	126.161285
233	146.075256
234	131.936111
235	136.195831
236	132.316528
237	126.542358
238	135.564438
239	124.560371
240	129.167236
241	132.493866
242	137.791077
243	118.493713
244	132.214188
245	118.822235
246	121.526855
247	125.140282
248	132.850052
249	137.733002
250	133.994781
251	117.416252
252	131.348404
253	115.574394
254	110.334045
255	136.997849
256	135.621460
257	131.180954
258	131.453812
259	137.899063
260	138.445541
261	138.459976
262	138.879929
263	141.070374
264	134.828247
265	138.680466
266	142.001694
267	125.888268
268	134.418350
269	131.069916
270	142.739120
271	132.347427
272	130.294617
273	140.443848
274	131.833618
275	138.512558
276	137.341644
277	128.283249
278	128.902206
279	138.352051
280	134.961349
281	133.552628
282	136.310379
283	120.575012
284	128.253189
285	132.294296
286	137.806061
287	134.551788
288	134.023087
289	137.107178
290	127.646980
291	130.570389
292	141.858109
293	121.555992
294	130.468674
295	136.658142
296	138.390213
297	137.455292
298	137.903992
299	140.374268
300	134.502228
301	132.735153
302	140.051559
303	134.069199
304	137.651810
305	123.476997
306	133.399597
307	136.881363
308	127.880272
309	135.291565
310	132.795242
311	136.431015
312	136.189911
313	130.670456
314	140.659851
315	141.533173
316	127.709770
317	128.792419
318	137.352936
319	135.581619
320	132.189575
321	135.195908
322	134.293610
323	137.984848
324	137.179749
325	125.372879
326	127.581451
327	129.136444
328	137.538849
329	136.314148
330	131.273041
331	138.090424
332	130.249893
333	131.059341
334	123.035889
335	129.467545
336	138.196182
337	128.988297
338	125.857727
339	130.193481
340	130.075912
341	130.356934
342	136.159805
343	139.122070
344	131.892029
345	120.707817
346	125.953377
347	127.471878
348	135.508453
349	134.028900
350	135.232590
351	133.962250
352	131.573730
353	133.382889
354	139.025177
355	139.469818
356	130.454391
357	130.983856
358	136.268311
359	131.709473
360	134.608887
361	137.772964
362	133.651520
363	131.952530
364	127.987732
365	134.809769
366	129.832077
367	130.348984
368	125.305481
369	133.164642
370	137.591888
371	138.112640
372	127.958145
373	141.794556
374	125.127167
375	127.420799
376	131.303040
377	134.366882
378	130.978027
379	134.340714
380	132.389618
381	138.710205
382	136.270966
383	127.847359
384	128.593384
385	134.951843
386	135.636169
387	141.367249
388	140.917526
389	133.126785
390	140.688950
391	138.860001
392	137.365616
393	141.679977
394	136.847321
395	135.461411
396	132.924026
397	140.550812
398	138.277054
399	132.682327
400	136.321609
401	127.884407
402	132.228073
403	129.060394
404	127.444611
405	135.175354
406	134.622986
407	137.886063
408	134.897812
409	130.952286
410	134.535416
411	140.006805
412	133.347610
413	131.903473
414	128.502365
415	132.887741
416	131.468521
417	134.526733
418	124.805672
419	135.122421
420	136.768860
421	140.367432
422	128.947083
423	125.799339
424	118.721886
425	114.629044
426	137.018799
427	134.975449
428	139.408630
429	138.098114
430	138.046097
431	136.836227
432	137.934677
433	137.126236
434	127.005569
435	131.627243
436	130.765732
437	135.846085
438	129.173248
439	132.612183
440	143.406860
441	131.991455
442	133.921234
443	133.778839
444	130.867081
445	122.006592
446	128.123413
447	143.720291
448	129.618164
449	107.577293
450	135.292770
451	136.146515
452	130.133987
453	135.240967
454	136.837601
455	132.998260
456	136.924377
457	143.895859
458	142.281860
459	137.209946
460	134.274597
461	136.185745
462	136.949280
463	140.525238
464	115.363846
465	134.940720
466	123.976379
467	128.676697
468	114.141403
469	132.915634
470	132.121643
471	136.895767
472	130.620010
473	121.275299
474	136.648911
475	136.861115
476	139.031738
477	123.855240
478	140.025986
479	130.240189
480	140.278259
481	138.061905
482	132.733368
483	125.044853
484	130.723907
485	129.290771
486	135.231537
487	124.769432
488	131.538864
489	135.466248
490	136.356857
491	139.261795
492	136.092392
493	129.030334
494	139.862534
495	133.402802
496	138.901718
497	134.812988
498	137.900925
499	128.804123
500	127.927002
501	138.049911
502	137.007385
503	134.609528
504	135.400208
505	135.935349
506	133.437820
507	132.332169
508	126.251884
509	133.375534
510	136.679703
511	131.348907
512	136.555893
513	128.427750
514	127.219955
515	134.804123
516	131.604172
517	143.533737
518	130.456024
519	132.159882
520	133.899445
521	135.855774
522	125.307701
523	135.456665
524	135.847717
525	127.202713
526	134.466202
527	128.640060
528	135.139008
529	138.765549
530	134.671204
531	126.817535
532	133.699188
533	134.900299
534	122.363853
535	133.881226
536	123.769913
537	132.547775
538	133.969086
539	137.831253
540	134.961914
541	130.654205
542	129.646393
543	135.386002
544	125.388245
545	125.697067
546	125.373795
547	143.365067
548	137.818832
549	134.695145
550	133.350616
551	133.324966
552	133.486099
553	137.027634
554	132.024673
555	133.231476
556	139.275711
557	130.988586
558	129.162521
559	135.768646
560	127.753716
561	135.300461
562	128.717056
563	140.371155
564	137.474121
565	136.889023
566	135.127319
567	142.223679
568	137.371841
569	126.304802
570	136.637466
571	134.098663
572	132.572845
573	134.026138
574	133.206390
575	138.576431
576	123.200211
577	123.086761
578	136.582840
579	133.309753
580	136.122513
581	138.418854
582	131.693085
583	139.546860
584	129.831680
585	124.907677
586	138.571472
587	128.305099
588	136.285919
589	134.135147
590	135.866287
591	138.301895
592	136.403885
593	140.027466
594	134.353027
595	139.906662
596	130.329056
597	141.290665
598	135.913376
599	138.389236
600	133.889816
601	133.122055
602	130.993118
603	137.979309
604	131.828278
605	138.550903
606	135.631607
607	139.182877
608	141.492569
609	133.981964
610	127.854668
611	119.938927
612	135.259323
613	136.903793
614	133.393784
615	132.962311
616	134.803146
617	132.425110
618	137.125275
619	132.934387
620	135.941498
621	133.605881
622	134.531097
623	141.363541
624	136.932693
625	134.862183
626	122.036087
627	133.333847
628	136.697205
629	134.456024
630	134.982285
631	133.759476
632	133.925842
633	130.578583
634	115.503166
635	133.186142
636	132.128769
637	139.136185
638	138.539764
639	138.495956
640	135.573715
641	138.564438
642	124.862038
643	129.270264
644	132.667892
645	137.139954
646	134.230728
647	134.509918
648	137.228317
649	139.815063
650	132.612457
651	140.685944
652	127.107803
653	136.419128
654	143.282028
655	131.838486
656	136.106171
657	132.432327
658	135.133530
659	134.140625
660	131.533707
661	135.332321
662	131.325211
663	139.847061
664	139.825821
665	122.691055
666	134.080887
667	129.012985
668	136.221741
669	134.768692
670	133.210190
671	130.188950
672	138.037277
673	129.038620
674	129.706940
675	130.247620
676	130.860336
677	137.837112
678	127.245514
679	133.214539
680	136.866882
681	136.732391
682	127.430145
683	117.662674
684	142.604401
685	134.895721
686	135.049606
687	137.048889
688	136.224701
689	121.246597
690	129.083282
691	139.339233
692	129.770111
693	137.399719
694	133.889694
695	136.365356
696	127.859192
697	131.799835
698	124.407120
699	143.665192
700	130.238846
701	131.132812
702	130.776550
703	139.317001
704	134.465271
705	140.464111
706	142.121338
707	135.534912
708	140.453918
709	126.636902
710	139.077316
711	141.180511
712	133.122391
713	136.515045
714	136.114273
715	141.760727
716	134.691650
717	135.979858
718	137.535934
719	136.175247
720	140.348358
721	131.753036
722	138.700348
723	128.974731
724	140.256500
725	136.484787
726	134.193741
727	132.942520
728	126.565964
729	135.243713
730	131.970749
731	135.474823
732	137.694611
733	145.445572
734	130.425201
735	126.345528
736	134.041351
737	130.153778
738	133.977341
739	123.205917
740	140.937210
741	133.760406
742	131.374191
743	137.633011
744	130.570526
745	121.489639
746	128.859207
747	134.139725
748	130.635788
749	134.669144
750	138.068329
751	129.732605
752	136.790527
753	129.356430
754	140.639877
755	138.119019
756	138.492737
757	131.957718
758	138.339523
759	124.638046
760	137.067612
761	130.500031
762	133.058716
763	140.574539
764	138.806488
765	121.716431
766	129.769241
767	138.653900
768	139.184570
769	135.094772
770	134.993225
771	137.826920
772	135.380478
773	128.610397
774	135.175934
775	127.964783
776	131.872299
777	131.309341
778	130.694244
779	130.245377
780	129.394485
781	130.528748
782	124.244637
783	128.690903
784	137.635315
785	131.626724
786	130.289948
787	131.234146
788	137.162720
789	140.094849
790	136.455444
791	131.974197
792	133.561783
793	128.436844
794	137.312225
795	134.675064
796	135.094345
797	128.961960
798	129.116241
799	139.737381
800	135.175964
801	132.487808
802	134.635681
803	137.289612
804	135.447067
805	140.699203
806	134.682831
807	129.853790
808	138.141663
809	137.341507
810	120.082855
811	123.007416
812	129.499496
813	138.539276
814	139.558441
815	135.798584
816	132.648224
817	136.139297
818	131.075302
819	136.648880
820	127.473419
821	137.056778
822	139.424133
823	135.578094
824	132.314621
825	132.824432
826	130.206314
827	132.512466
828	132.280106
829	134.479080
830	133.244659
831	134.163956
832	139.901154
833	134.835007
834	132.342834
835	131.160599
836	135.442505
837	129.147720
838	133.752258
839	139.416992
840	137.252182
841	141.773697
842	134.505478
843	134.318085
844	133.541214
845	135.682892
846	123.668831
847	138.344208
848	133.508133
849	126.023018
850	139.732376
851	132.382645
852	143.161163
853	139.862289
854	133.835236
855	126.947456
856	133.239609
857	126.839836
858	137.574585
859	133.942139
860	132.389359
861	145.204102
862	133.086166
863	137.147064
864	131.869370
865	123.731171
866	126.294868
867	130.913315
868	132.849747
869	124.026047
870	136.016754
871	135.519485
872	119.026360
873	134.550568
874	128.064957
875	134.671188
876	130.806824
877	128.229324
878	130.557083
879	136.524979
880	133.968597
881	138.601654
882	131.781708
883	131.073181
884	139.372375
885	133.186737
886	126.589157
887	127.558907
888	138.257904
889	132.286194
890	136.557251
891	129.922440
892	138.989471
893	123.050423
894	134.659607
895	133.888123
896	132.927444
897	140.508301
898	134.771744
899	135.768097
900	127.101173
901	126.815781
902	127.342339
903	129.281311
904	131.027222
905	130.765961
906	127.001564
907	125.113007
908	134.484146
909	135.518768
910	135.494751
911	141.709686
912	134.259003
913	141.312637
914	139.770218
915	138.047485
916	124.893028
917	132.409470
918	128.788025
919	133.503784
920	132.762207
921	132.758850
922	127.657234
923	129.890091
924	134.250061
925	126.222961
926	134.618912
927	140.209305
928	133.096970
929	131.815414
930	135.160278
931	134.439346
932	128.811646
933	136.143051
934	128.477386
935	130.933548
936	133.507919
937	128.927338
938	131.631699
939	126.385536
940	132.205627
941	138.627213
942	133.621017
943	140.455368
944	134.648743
945	143.383957
946	133.347290
947	138.571655
948	125.687859
949	131.436661
950	132.194641
951	134.849380
952	130.991150
953	134.094269
954	132.082642
955	128.471878
956	138.905701
957	129.915939
958	122.130943
959	124.681717
960	133.514801
961	137.226273
962	126.726662
963	139.204285
964	131.779633
965	133.656937
966	140.650803
967	138.935303
968	138.472092
969	128.482330
970	129.739319
971	129.027954
972	129.447235
973	136.231308
974	137.362137
975	134.245331
976	128.379868
977	137.910126
978	126.253197
979	124.811150
980	130.707031
981	136.355591
982	128.748901
983	121.316170
984	127.995110
985	135.530487
986	131.435287
987	129.071472
988	135.388367
989	132.136246
990	127.258842
991	132.257278
992	130.458130
993	138.908890
994	129.606674
995	137.903000
996	136.628845
997	132.788605
998	125.968269
999	131.347549
1000	131.479309
1001	137.217377
