# Supplementary material for: Short-wavelength-sensitive 2 (Sws2) visual photopigment models combined with atomistic molecular simulations to predict spectral peaks of absorbance
Source: PLoS Comput Biol. 2020 Oct 21;16(10):e1008212. doi: 10.1371/journal.pcbi.1008212 (PMC7605715; doi:10.1371/journal.pcbi.1008212)
Supplement: S1 File — (ZIP) [file pcbi.1008212.s007.zip › S1_File/P-reticulata-SWS2-B-Angles/Torsion1.dat]

0	-41.611458
1	-63.146465
2	-60.616638
3	-68.402855
4	-54.747643
5	-70.383598
6	-66.605530
7	-76.680412
8	-49.619396
9	-60.785275
10	-71.941254
11	-50.855022
12	-61.035015
13	-53.791138
14	-59.485600
15	-44.868629
16	-60.024605
17	-64.145119
18	-65.321526
19	-87.151573
20	-67.471519
21	-54.363449
22	-71.026756
23	-64.866676
24	-38.629875
25	-69.232445
26	-65.493652
27	-69.649940
28	-63.266239
29	-57.238770
30	-72.548256
31	-57.707539
32	-75.521133
33	-61.966080
34	-61.206676
35	-45.911644
36	-71.417366
37	-66.286804
38	-54.526398
39	-79.116173
40	-69.347649
41	-50.892094
42	-64.728180
43	-68.540459
44	-66.932663
45	-55.525822
46	-56.799629
47	-51.908394
48	-50.217827
49	-51.337925
50	-60.676006
51	-52.864754
52	-52.317379
53	-72.453583
54	-57.406879
55	-63.664299
56	-80.530853
57	-41.559818
58	-46.990002
59	-52.058750
60	-76.182312
61	-69.651360
62	-62.991817
63	-59.250996
64	-62.286236
65	-53.489792
66	-62.142620
67	-76.323029
68	-71.909950
69	-70.768013
70	-57.077904
71	-55.950851
72	-74.300789
73	-58.892368
74	-67.911858
75	-64.227081
76	-69.329674
77	-49.035877
78	-90.754616
79	-70.231239
80	-67.762383
81	-55.688801
82	-66.045845
83	-63.759537
84	-62.583534
85	-56.990307
86	-50.245182
87	-77.927261
88	-77.569359
89	-71.052048
90	-77.227493
91	-70.400612
92	-55.123447
93	-59.663296
94	-73.435181
95	-48.999054
96	-51.065514
97	-63.287235
98	-51.721413
99	-65.038658
100	-60.023907
101	-63.208328
102	-55.190845
103	-70.060066
104	-74.882294
105	-67.091682
106	-62.400505
107	-60.252930
108	-66.639565
109	-66.887878
110	-72.024864
111	-49.009964
112	-47.692383
113	-49.461109
114	-64.591820
115	-47.250862
116	-58.286526
117	-53.464157
118	-55.829899
119	-66.819283
120	-67.389847
121	-50.019833
122	-58.496490
123	-61.295155
124	-67.186882
125	-49.669140
126	-56.785961
127	-62.408363
128	-53.358158
129	-54.835606
130	-71.815239
131	-58.310116
132	-64.334534
133	-59.838345
134	-65.874146
135	-71.156540
136	-65.316200
137	-79.273560
138	-50.463974
139	-56.443741
140	-63.561539
141	-54.578239
142	-50.598358
143	-45.050529
144	-52.906391
145	-83.342667
146	-68.284805
147	-69.184708
148	-66.840141
149	-66.197052
150	-58.310341
151	-66.230141
152	-55.125942
153	-53.818439
154	-62.593048
155	-53.350166
156	-86.677887
157	-71.610954
158	-59.054390
159	-54.967045
160	-58.391022
161	-55.621510
162	-48.034081
163	-65.010513
164	-65.656776
165	-63.627106
166	-60.380772
167	-68.547150
168	-71.778793
169	-60.989422
170	-48.557674
171	-53.902084
172	-68.860703
173	-73.974510
174	-66.857132
175	-66.953201
176	-54.765556
177	-53.983135
178	-59.497498
179	-54.287819
180	-77.444633
181	-50.393074
182	-85.716957
183	-76.897797
184	-61.007782
185	-58.407475
186	-60.603012
187	-85.574799
188	-98.513145
189	-71.206711
190	-59.041847
191	-52.525337
192	-71.976418
193	-66.461365
194	-62.192097
195	-64.151115
196	-42.204731
197	-61.999344
198	-51.500694
199	-72.472687
200	-65.063286
201	-76.670792
202	-62.928371
203	-57.356636
204	-56.558807
205	-76.813881
206	-75.754326
207	-64.250549
208	-71.461922
209	73.017365
210	66.166214
211	46.416977
212	63.000683
213	63.496117
214	50.518494
215	73.636749
216	52.948605
217	62.657986
218	61.758770
219	45.829784
220	72.162704
221	52.903172
222	70.456253
223	60.715054
224	40.300709
225	62.597954
226	37.347153
227	48.465767
228	64.824135
229	69.507469
230	50.873051
231	61.105770
232	54.724716
233	56.875404
234	60.304062
235	59.957382
236	55.033634
237	55.595547
238	50.766579
239	77.487167
240	53.708992
241	60.789818
242	68.346558
243	67.091263
244	56.468281
245	66.814003
246	62.408916
247	79.990631
248	40.722115
249	70.951591
250	58.271706
251	81.542572
252	60.996048
253	74.140831
254	79.179512
255	-49.120934
256	-82.517929
257	-78.091209
258	-55.770172
259	-69.146965
260	-79.691055
261	-62.114231
262	-60.784115
263	-55.091080
264	-74.259888
265	-47.531246
266	-71.391167
267	-80.328644
268	-86.176750
269	-70.924377
270	-66.038803
271	-58.561241
272	-69.856529
273	-62.309708
274	-62.949524
275	-86.543686
276	-61.424191
277	-67.220238
278	-56.471233
279	-67.895775
280	-57.117569
281	-69.095215
282	-53.962536
283	-74.978188
284	-70.810898
285	-70.166313
286	-55.777958
287	-64.788155
288	-71.771843
289	-75.506081
290	-55.557693
291	-62.307911
292	-83.534470
293	-112.953285
294	-75.311905
295	-63.106564
296	-66.347198
297	-50.652821
298	-70.439194
299	-54.828148
300	-63.960064
301	-59.296104
302	-34.943775
303	-79.897766
304	-51.229408
305	-67.678604
306	-76.437531
307	-77.697762
308	-54.405602
309	-56.394157
310	-67.908287
311	-51.402676
312	-91.415947
313	-83.097893
314	-58.439892
315	-45.310738
316	-67.632645
317	-56.459774
318	-50.058804
319	-48.127674
320	-53.779491
321	-90.385170
322	-66.688026
323	-78.790436
324	-52.097179
325	-65.835556
326	-89.565460
327	-64.630379
328	-62.586521
329	-54.028191
330	-75.406487
331	-44.909725
332	-57.388889
333	-62.744823
334	-66.984322
335	-80.278885
336	-78.194901
337	-74.090446
338	-67.501213
339	-44.898785
340	-59.302750
341	-64.449013
342	-76.064499
343	-50.470673
344	-67.626175
345	-93.314224
346	-75.474472
347	-86.199074
348	-59.224407
349	-49.864719
350	-66.887405
351	-53.109493
352	-76.291054
353	-55.469193
354	-72.367432
355	-68.419624
356	-71.449600
357	-62.454662
358	-62.665588
359	-71.173073
360	-96.342583
361	-58.287521
362	-56.244476
363	-73.630165
364	-68.605995
365	-59.791279
366	-68.232841
367	-64.370056
368	-84.979073
369	-66.239044
370	-75.487831
371	-57.304260
372	-47.839039
373	-60.320427
374	-68.675232
375	-88.629295
376	-61.680981
377	-72.273285
378	-50.772194
379	-62.796509
380	-46.648556
381	-49.443775
382	-59.899353
383	-58.305241
384	-76.071625
385	-51.866058
386	-79.086281
387	-68.076469
388	-64.351486
389	-51.705921
390	-57.420956
391	-82.691322
392	-69.130753
393	-53.080921
394	-48.964703
395	-66.782578
396	-59.296894
397	-61.650436
398	-62.837593
399	-77.877541
400	-76.301338
401	-86.706062
402	-48.638100
403	-54.244968
404	-59.679741
405	-54.208099
406	-72.079575
407	-57.390358
408	-60.994606
409	-75.874115
410	-52.242161
411	-54.483646
412	-75.608276
413	-71.730476
414	-65.752121
415	-51.976753
416	-51.829372
417	-35.640682
418	-78.631195
419	-65.313789
420	-62.597012
421	-40.365055
422	-35.239265
423	-66.360725
424	-76.180382
425	-76.875839
426	-57.425571
427	-73.409752
428	-56.013489
429	-47.432663
430	-58.222637
431	-65.208855
432	-48.576023
433	-49.761635
434	-73.751701
435	-68.972984
436	-56.517857
437	-62.685932
438	-52.382244
439	-66.857628
440	-53.995003
441	-67.035072
442	-43.931011
443	-70.054626
444	-55.292629
445	-72.073158
446	-56.509914
447	-61.559177
448	-83.284660
449	-72.801086
450	-74.100769
451	-61.841934
452	-75.794525
453	-63.102020
454	-73.553223
455	-44.877827
456	-80.043816
457	-76.682907
458	-63.659748
459	-59.519814
460	-46.285542
461	-66.058624
462	-67.032455
463	-61.558098
464	-55.993378
465	-40.226139
466	-75.031792
467	-71.629669
468	-77.539604
469	-70.153313
470	-69.129608
471	-56.994133
472	-53.983894
473	-80.220955
474	-43.231407
475	-58.564594
476	-54.407871
477	-73.306160
478	-48.235298
479	-41.882641
480	-90.313759
481	-70.934990
482	-56.869263
483	-65.722969
484	-63.120216
485	-68.663292
486	-60.654579
487	-60.343739
488	-59.652393
489	-72.629128
490	-65.851089
491	-76.315216
492	-64.880432
493	-70.357048
494	-69.514267
495	-49.757259
496	-64.035057
497	-84.147232
498	-64.773285
499	-57.226719
500	-74.158302
501	-58.667534
502	-66.208168
503	-62.481384
504	-58.483433
505	-57.971504
506	-57.644035
507	-53.885403
508	-76.025070
509	-44.713078
510	-74.962975
511	-82.665710
512	-63.955692
513	-72.224197
514	-81.583855
515	-77.067062
516	-64.699013
517	-81.992668
518	-64.895340
519	-74.927048
520	-61.562237
521	-63.922012
522	-88.998962
523	-101.079147
524	-61.396580
525	-80.431305
526	-34.668583
527	-76.560417
528	-68.250870
529	-55.745491
530	-72.375984
531	-78.226212
532	-68.526741
533	-62.783344
534	-59.601986
535	-57.432281
536	-92.498543
537	-70.170227
538	-79.643539
539	-99.451775
540	-52.424725
541	-78.649689
542	-65.747696
543	-69.531845
544	-60.264206
545	-72.312477
546	-52.038841
547	-68.513069
548	-56.991173
549	-77.298615
550	-50.851437
551	-70.101799
552	-59.399349
553	-57.014477
554	-61.793644
555	-58.397141
556	-47.022221
557	-75.314140
558	-52.180054
559	-53.975597
560	-62.885254
561	-66.175148
562	-69.018448
563	-91.800346
564	-59.685944
565	-68.129646
566	-85.946594
567	-53.433159
568	-55.476295
569	-76.264023
570	-67.211281
571	-64.016655
572	-82.517876
573	-59.457302
574	-55.710281
575	-52.072227
576	-49.571857
577	-78.587395
578	-79.783150
579	-51.827339
580	-72.986168
581	-48.658875
582	-42.712742
583	-60.784901
584	-53.248913
585	-62.366547
586	-62.639496
587	-62.735424
588	-69.647537
589	-58.191402
590	-66.804146
591	-65.948753
592	-59.283337
593	-66.104965
594	-72.797165
595	-64.327499
596	-67.780373
597	-66.533913
598	-65.978752
599	-66.287773
600	-70.655136
601	-40.848732
602	-74.242569
603	-68.740463
604	-59.344120
605	-58.783382
606	-66.978401
607	-52.339760
608	-57.547173
609	-59.649605
610	-79.609924
611	-69.687355
612	-43.104218
613	-78.320702
614	-73.041054
615	-59.950901
616	-65.996895
617	-63.295364
618	-65.234718
619	-80.141197
620	-71.197197
621	-53.547794
622	-60.903793
623	-50.157181
624	-59.677097
625	-76.582039
626	-63.283119
627	-69.992630
628	-60.375916
629	-67.060921
630	-50.895672
631	-63.755638
632	-74.567566
633	-70.318909
634	-57.506287
635	-57.048004
636	-57.364731
637	-83.765083
638	-34.958324
639	-73.949631
640	-65.956467
641	-58.809521
642	-83.293144
643	-58.918537
644	-56.060616
645	-65.501328
646	-66.970711
647	-69.039551
648	-74.275085
649	-73.990646
650	-76.169106
651	-53.814762
652	-73.179176
653	-56.574570
654	-58.297630
655	-63.031910
656	-83.042114
657	-66.523064
658	-69.401199
659	-56.897106
660	-73.793442
661	-57.150642
662	-54.447533
663	-70.122093
664	-55.033108
665	-62.622604
666	-52.651257
667	-95.268250
668	-71.945717
669	-65.506042
670	-54.165680
671	-71.743843
672	-58.546196
673	-66.539101
674	-53.696915
675	-66.510139
676	-62.201469
677	-68.567368
678	-58.046272
679	-52.827751
680	-63.200314
681	-61.772915
682	-92.458321
683	-79.191093
684	-66.085777
685	-70.625687
686	-56.685535
687	-64.137878
688	-68.899498
689	-89.416260
690	-62.246452
691	-83.746536
692	-52.475624
693	-65.747910
694	-65.300964
695	-59.240887
696	-67.604843
697	-60.651608
698	-65.063110
699	-72.307640
700	-79.089691
701	-42.773605
702	-56.809093
703	-59.187218
704	-65.709076
705	-58.831242
706	-70.463570
707	-52.633495
708	-48.091732
709	-87.173683
710	-70.149750
711	-93.907837
712	-63.919720
713	-63.000046
714	-48.865685
715	-64.322746
716	-69.529961
717	-63.228710
718	-36.766418
719	-66.820419
720	-59.361835
721	-59.881874
722	-55.222561
723	-58.198151
724	-56.038136
725	-53.487171
726	-66.635750
727	-72.411087
728	-58.252827
729	-68.265671
730	-76.016388
731	-71.288170
732	-59.522564
733	-46.744316
734	-74.579575
735	-64.058800
736	-70.108238
737	-69.288155
738	-56.298935
739	-62.911945
740	-56.490139
741	-53.011063
742	-54.918835
743	-67.123955
744	-61.265514
745	-64.382973
746	-46.908104
747	-60.220051
748	-77.450706
749	-71.446541
750	-73.197357
751	-60.281002
752	-70.489128
753	-74.068741
754	-78.004288
755	-49.949047
756	-69.416107
757	-50.124203
758	-86.463951
759	-53.573910
760	-50.049671
761	-73.034401
762	-62.005669
763	-43.845051
764	-63.155754
765	-61.003433
766	-73.808578
767	-70.166512
768	-50.322525
769	-70.284195
770	-59.841171
771	-72.294052
772	-73.346741
773	-65.340477
774	-74.067047
775	-55.504139
776	-58.531246
777	-72.098846
778	-59.951637
779	-47.871647
780	-62.901596
781	-64.402885
782	-64.102371
783	-56.111645
784	-66.591568
785	-69.804985
786	-70.252724
787	-66.635765
788	-62.792389
789	-52.982960
790	-65.593620
791	-66.749084
792	-102.989632
793	-76.806122
794	-69.377113
795	-71.065590
796	-63.037888
797	-52.737972
798	-65.703667
799	-60.974098
800	-98.080986
801	-63.322132
802	-52.229198
803	-79.370346
804	-60.269714
805	-63.684692
806	-63.314747
807	-75.898941
808	-60.297806
809	-63.214378
810	-83.968224
811	-113.132462
812	-54.339283
813	-58.168957
814	-59.564358
815	-48.777752
816	-57.497467
817	-49.774017
818	-58.563293
819	-71.311295
820	-62.485680
821	-64.974098
822	-60.842648
823	-58.917381
824	-87.549286
825	-67.819313
826	-74.928673
827	-70.792809
828	-51.555702
829	-83.794762
830	-67.362206
831	-57.248989
832	-60.067608
833	-56.184891
834	-77.955330
835	-61.899326
836	-53.544071
837	-48.818226
838	-69.223488
839	-64.521370
840	-71.661613
841	-70.503716
842	-64.960228
843	-94.373505
844	-56.403496
845	-91.519859
846	-79.365524
847	-68.576904
848	-60.944889
849	-68.630295
850	-62.109432
851	-49.610138
852	-57.336971
853	-95.630074
854	-61.142582
855	-77.808868
856	-55.700768
857	-60.197372
858	-62.658756
859	-85.095184
860	-70.732643
861	-64.170486
862	-60.030300
863	-58.566154
864	-69.532349
865	-64.612656
866	-83.462288
867	-60.360554
868	-65.978180
869	-56.293488
870	-72.488441
871	-54.208355
872	-68.218590
873	-56.621361
874	-78.151138
875	-72.603867
876	-57.936295
877	-68.212593
878	-55.587955
879	-76.976593
880	-67.647079
881	-64.894882
882	-67.647820
883	-71.782333
884	-47.634655
885	-74.982338
886	-88.797447
887	-77.326958
888	-93.959396
889	-60.293667
890	-65.154533
891	-78.527039
892	-66.807152
893	-53.865723
894	-68.091980
895	-86.721504
896	-57.336246
897	-54.027103
898	-54.240692
899	-78.653419
900	-75.881027
901	-73.599442
902	-79.050598
903	-75.994331
904	-84.780350
905	-62.527378
906	-66.417770
907	-57.453083
908	-66.775986
909	-57.074078
910	-67.557243
911	-57.743294
912	-59.982925
913	-67.026756
914	-60.481293
915	-65.207184
916	-58.187428
917	-63.594498
918	-67.953873
919	-75.405769
920	-71.170143
921	-69.392624
922	-61.750191
923	-84.072533
924	-68.216988
925	-68.506302
926	-82.665894
927	-54.013042
928	-70.279785
929	-60.247139
930	-44.757786
931	-66.347046
932	-53.979931
933	-68.869209
934	-59.738781
935	-55.276764
936	-43.729198
937	-50.454678
938	-59.442741
939	-55.761276
940	-94.647278
941	-55.923264
942	-101.812935
943	-65.144211
944	-46.605621
945	-56.811844
946	-76.784119
947	-54.002151
948	-56.295799
949	-87.480469
950	-47.847069
951	-64.619476
952	-61.096848
953	-77.925308
954	-77.294136
955	-74.486389
956	-68.407013
957	-44.943546
958	-87.598610
959	-78.816643
960	-42.659039
961	-65.852577
962	-68.682701
963	-59.519020
964	-68.829872
965	-55.793545
966	-68.451714
967	-76.204025
968	-84.367302
969	-55.967361
970	-75.144211
971	-54.596943
972	-62.957645
973	-68.838394
974	-53.321369
975	-72.087189
976	-55.605415
977	-57.882225
978	-56.952110
979	-72.440903
980	-57.278782
981	-79.963303
982	-48.861095
983	-77.790009
984	-70.574013
985	-63.218430
986	-65.801346
987	-65.248734
988	-78.485161
989	-68.951035
990	-67.128151
991	-60.214886
992	-65.011864
993	-66.480171
994	-89.379913
995	-68.079208
996	-94.069992
997	-72.131866
998	-64.759956
999	-71.656937
1000	-43.900272
1001	-64.916985
