# Supplementary material for: Short-wavelength-sensitive 2 (Sws2) visual photopigment models combined with atomistic molecular simulations to predict spectral peaks of absorbance
Source: PLoS Comput Biol. 2020 Oct 21;16(10):e1008212. doi: 10.1371/journal.pcbi.1008212 (PMC7605715; doi:10.1371/journal.pcbi.1008212)
Supplement: S1 File — (ZIP) [file pcbi.1008212.s007.zip › S1_File/P-reticulata-SWS2-B-Angles/Torsion4-360.dat]

0 197.929
1 192.763
2 180.348
3 186.978
4 189.919
5 189.378
6 190.801
7 184.298
8 193.89
9 193.268
10 184.977
11 181.35
12 183.06
13	175.553253
14 181.595
15 185.291
16	177.946991
17 183.01
18 185.593
19 181.361
20 187.433
21 188.597
22 187.883
23 195.28
24 181.272
25 188.729
26	171.858963
27	176.684418
28	178.694489
29	179.888687
30	179.162567
31 181.989
32	177.360184
33	178.193466
34 183.216
35 180.315
36	176.931030
37 199.896
38 191.55
39 182.922
40 183.164
41	176.489578
42 188.75
43 180.988
44	173.703461
45 185.105
46 185.909
47 187.845
48 186.054
49 182.336
50	178.149597
51 189.521
52 182
53	179.239105
54 188.195
55 185.037
56	179.935883
57 181.24
58 191.655
59 187.781
60 191.325
61 190.141
62	176.511444
63 189.652
64 183.91
65 183.725
66	172.114807
67	170.390564
68 185.683
69 181.384
70	173.355423
71	179.132629
72 183.228
73	170.689880
74	178.682663
75 186.996
76	175.797485
77 183.73
78 182.351
79 182.727
80	169.693359
81 188.407
82 184.841
83 186.818
84	173.375763
85 186.291
86 180.128
87 189.92
88	173.045517
89	178.111206
90 191.66
91	179.281281
92 189.016
93 187.613
94 191.75
95	171.821350
96	171.729904
97	175.737488
98	174.569168
99 188.171
100 184.974
101 183.397
102 186.567
103	173.715637
104	178.679764
105	171.938583
106	178.871552
107	175.949448
108	174.098236
109 187.734
110 196.183
111	177.519592
112 182.702
113	166.577744
114	167.266953
115 188.929
116 184.573
117	176.716919
118 182.056
119 189.518
120 186.492
121	177.683197
122	178.562332
123 180.776
124 185.102
125 181.689
126 182.122
127 180.566
128 180.776
129	177.309952
130 189.092
131 181.429
132	164.993622
133 181.493
134	171.928452
135	179.461075
136	166.191528
137	172.503952
138	169.378662
139 181.344
140 180.362
141 182.659
142 180.009
143	171.961075
144 186.811
145	179.525452
146 181.281
147 183.351
148	177.004303
149	178.053879
150	179.315887
151	171.492157
152	178.111404
153 185.865
154	176.592560
155 188.61
156 181.702
157	179.640137
158 186.88
159 182.096
160	177.570190
161	174.448807
162	177.609283
163 183.426
164	171.719772
165 187.662
166	170.625381
167	172.967712
168	178.433075
169 183.967
170	174.334091
171	177.000336
172 192.894
173 182.265
174 193.942
175	171.063629
176 189.941
177	176.130676
178	174.211212
179 182.743
180 186.623
181	177.769516
182	177.717697
183	175.618301
184 186.022
185	177.359207
186	175.860870
187	179.641663
188	176.753891
189	178.987823
190	175.282791
191 193.522
192 181.962
193	177.060120
194 182.452
195 190.834
196	178.952530
197 188.472
198 192.401
199 198.718
200 184.574
201 181.571
202 185.71
203 182.567
204 188.564
205 188.463
206 194.87
207 193.588
208 180.069
209	165.139954
210	168.464874
211	176.802948
212	158.243881
213	152.355255
214	163.919800
215	151.108597
216	171.297379
217	161.833405
218	160.950363
219	165.212860
220	167.543915
221	169.446075
222	173.969589
223	171.417130
224	176.986328
225	173.525558
226	170.126617
227	166.153275
228	173.749222
229	170.243469
230	165.876938
231	163.055237
232	174.056747
233	167.294907
234	171.258713
235	161.701965
236	155.453934
237	175.317154
238	168.240021
239	157.114380
240	168.918716
241	169.512970
242	162.352020
243	162.422623
244	173.953110
245	162.623871
246	160.337265
247	171.397003
248	163.967865
249	175.279373
250	168.962097
251	163.519684
252	164.889771
253	169.013824
254 185.527
255 200.451
256 192.467
257 181.895
258 197.905
259 185.782
260 187.156
261 180.192
262 187.983
263 185.119
264 182.49
265	178.530045
266 181.033
267 190.893
268 186.181
269 185.914
270 185.294
271 183.429
272	175.917587
273 181.885
274 188.883
275 184.351
276 198.004
277 186.551
278	177.020248
279	176.759766
280 181.308
281 183.341
282 188.584
283	178.095734
284 181.481
285 190.718
286 197.099
287 186.389
288	178.042023
289 186.805
290 192.222
291 183.55
292 188.482
293 189.223
294 192.917
295	177.784973
296 184.875
297 183.276
298 198.421
299 194.528
300 200.859
301 184.174
302	173.274780
303 186.195
304	179.724228
305 181.482
306 181.168
307 190.914
308 191.329
309 185.041
310 191.936
311	174.085648
312	170.824707
313 185.08
314	179.276917
315 181.295
316	169.128036
317 181.987
318 186.222
319 188.129
320 185.31
321 182.889
322 185.276
323 186.55
324	173.278229
325 186.095
326 204.868
327	178.311646
328 188.17
329 184.657
330	171.734085
331 189.771
332	175.386841
333 180.222
334 187.778
335 188.936
336 181.143
337	170.103287
338 184.242
339	173.794373
340 186.568
341 180.806
342 184.03
343 186.368
344	176.669083
345 186.499
346 184.956
347	177.403885
348 193.123
349	175.451263
350 186.631
351	174.395813
352	175.185974
353 189.178
354 185.828
355 188.519
356 180.513
357 181.322
358 186.047
359 188.343
360 184.235
361	178.831375
362	174.660568
363 186.998
364	178.735107
365 188.348
366 192.208
367 186.738
368 184.05
369 186.102
370 184.417
371 190.855
372 186.594
373 180.014
374 186.469
375	161.189590
376	176.671844
377 189.723
378 187.116
379 183.428
380 183.811
381	179.173660
382 180.589
383	170.969559
384 187.175
385 180.842
386 193.095
387 181.213
388 187.482
389	173.597015
390 184.256
391 184.623
392	167.288223
393 185.708
394 181.646
395 183.341
396 185.427
397 183.097
398 193.683
399 190.964
400 182.785
401 183.878
402	178.679779
403 181.677
404 192.13
405 195.336
406	175.243774
407 185.659
408 190.587
409	175.919998
410 187.934
411 183.376
412 183.666
413	179.655701
414	177.315887
415 190.369
416	176.970993
417	170.753113
418	159.268097
419	177.797623
420 197.803
421 183.207
422 185.571
423 202.359
424	179.357361
425 196.21
426 185.694
427 181.057
428 186.537
429 182.96
430 182.865
431 191.924
432	170.969238
433 185.888
434 184.566
435 186.133
436 187.357
437	176.317612
438 191.51
439 194.276
440 184.005
441 195.134
442	179.837204
443	179.416840
444 181.739
445 184.293
446	171.680313
447 185.461
448	179.940018
449 182.429
450 184.249
451 181.428
452 188.884
453	179.845444
454 201.444
455 185.904
456 184.55
457 186.46
458 185.894
459	176.282227
460	175.943268
461	174.073196
462 192.449
463 188.33
464	176.362717
465	177.452286
466 186.334
467 190.888
468 186.374
469	175.957031
470 201.011
471 184.664
472 200.778
473 183.559
474	177.712311
475	172.977982
476	175.344101
477 186.384
478	175.772964
479 182.151
480 190.948
481 188.422
482 193.698
483 182.098
484 182.647
485	177.296219
486 182.793
487	170.348434
488	178.907440
489	173.044815
490 180.116
491 186.311
492 183.835
493 193.399
494 189.722
495 183.977
496 199.358
497	179.770096
498 194.31
499 180.894
500	163.503723
501	168.355850
502 182.981
503 182.286
504 184.265
505 185.685
506 186.887
507 189.418
508	171.781540
509	172.210815
510 185.969
511	179.673996
512	178.530502
513 186.584
514 189.839
515 183.158
516 188.846
517 193.06
518 186.973
519 188.78
520 182.563
521 193.753
522 196.334
523	172.796661
524 180.912
525	174.584702
526	173.909042
527 182.177
528 190.803
529 193.126
530 197.997
531 202.078
532	178.882599
533	163.912933
534 188.226
535	170.118576
536	175.742264
537 199.301
538 182.506
539 181.934
540	177.607056
541 186.292
542	178.104675
543 191.107
544 184.309
545 182.019
546	176.846817
547 200.226
548 184.321
549 190.227
550 195.196
551 191.793
552 197.183
553 182.142
554 191.193
555 180.878
556 185.495
557 184.783
558 183.538
559 194.239
560 181.046
561 180.055
562	168.434814
563 186.653
564 194.21
565 196.862
566 190.147
567 191.182
568 182.213
569 184.037
570 180.062
571 195.872
572 183.739
573	175.943695
574	175.772003
575	174.229965
576 185.469
577	173.796814
578 199.292
579	179.277420
580 194.516
581	179.257477
582	177.713730
583 193.829
584 181.154
585	170.261322
586	177.511520
587 193.737
588 190.848
589	179.004669
590	174.732056
591	171.071243
592	174.987686
593 180.133
594 190.491
595 184.623
596 183.47
597 185.295
598 187.938
599	177.412735
600	173.863617
601 182.775
602 185.154
603 193.514
604 193.776
605	178.207886
606 190.53
607 180.976
608 180.285
609 191.795
610 180.189
611 187.167
612 188.796
613 181.308
614	174.466476
615 183.584
616 187.633
617 200.218
618	175.896805
619 194.722
620 191.535
621 184.196
622 181.931
623	177.338089
624 187.163
625	178.916840
626 188.588
627 192.673
628 186.812
629 182.167
630 185.617
631 189.68
632 185.251
633 200.417
634 183.832
635 185.472
636	171.115540
637 184.76
638 184.25
639	177.384537
640	178.361298
641 185.881
642	179.790512
643 185.475
644 186.236
645 191.234
646 182.893
647	179.677048
648 186.998
649 191.455
650 187.083
651 180.357
652 182.843
653 185.002
654 190.66
655 190.79
656	164.882721
657 184.561
658 189.184
659 183.208
660 186.112
661 180.286
662	168.654312
663	177.479279
664 180.815
665	175.139587
666	175.476212
667 182.048
668	176.671936
669 180.918
670	179.411636
671	176.030930
672 186.464
673	172.537811
674 182.597
675 184.961
676 182.632
677	172.100357
678 189.663
679	179.217224
680 187.86
681 189.666
682	166.365036
683 195.363
684 192.793
685	178.221008
686	173.492126
687 185.845
688 182.166
689	176.110428
690 194.112
691 181.057
692 186.317
693 184.566
694 200.403
695 197.159
696	167.836334
697 184.397
698	173.145950
699	166.588303
700 182.817
701	176.390305
702 187.652
703	179.271530
704	171.024063
705 190.736
706	174.630447
707 181.51
708 183.044
709 182.294
710 192.92
711 180.007
712	176.564392
713 190.947
714	178.930237
715	175.770065
716	176.443359
717	178.032959
718 183.926
719	176.665146
720 194.105
721 189.673
722 185.989
723	171.139664
724 181.066
725 182.978
726 188.035
727	179.125076
728	167.140854
729 185.698
730	165.190750
731	178.643433
732 193.989
733 182.555
734	170.960709
735 183.687
736 195.001
737	177.356461
738 185.906
739 180.383
740 183.477
741	172.226715
742	171.579254
743	174.933136
744 198.383
745 186.975
746 182.071
747	175.328217
748 190.806
749	175.620331
750 182.746
751 186.474
752 181.814
753 188.651
754	178.149109
755 187.259
756 185.509
757 188.048
758	174.266876
759 182.922
760	178.748413
761 188.077
762 189.838
763 184.912
764 180.446
765 181.069
766	177.256287
767 185.359
768	168.916336
769 182.305
770 182.873
771 191.028
772 186.834
773 185.687
774 181.587
775 182.603
776	171.601044
777 188.722
778	173.202499
779 189.385
780	169.391647
781 188.783
782 187.286
783 187.703
784 194.997
785 185.331
786	178.359802
787 188.97
788 190.279
789 182.363
790 197.52
791 183.326
792	177.989853
793 186.116
794	176.497757
795	179.504700
796 187.903
797 185.13
798 185.088
799 180.675
800 191.822
801 183.978
802 182.637
803 188.527
804 194.974
805	179.388580
806 183.88
807 192.047
808 183.348
809	178.569641
810	173.142319
811 192.96
812 189.454
813	179.716568
814	177.903793
815 194.008
816 186.561
817	178.583984
818	172.826218
819 183.798
820	176.270630
821 191.657
822	175.805405
823 183.604
824 190.801
825 181.724
826 180.028
827 195.1
828	179.058273
829	176.837845
830 184.75
831	179.202667
832 186.886
833 185.299
834	173.240707
835 188.646
836 187.58
837	174.174774
838 185.873
839	176.785294
840	179.008163
841 180.474
842 191.403
843 183.432
844 183.056
845 186.885
846 191.845
847	172.533218
848	175.032913
849 193.081
850 203.322
851 180.213
852 185.149
853 194.392
854 185.625
855	179.328857
856	174.684540
857 190.333
858 189.986
859 184.432
860 182.683
861	179.411667
862 188.912
863 185.983
864 196.841
865 182.482
866 198.386
867	171.679672
868	179.546921
869 180.707
870	175.950104
871	176.217590
872 182.253
873 182.551
874	160.983749
875 180.942
876 193.119
877 183.19
878	179.971161
879 183.692
880 190.878
881 197.067
882 181.816
883 195.472
884	175.486816
885 193.363
886 185.959
887	178.274826
888 184.479
889	175.148468
890 186.713
891 199.95
892 193.356
893	178.856293
894 187.885
895 184.878
896	176.328354
897 184.882
898 193.512
899 181.435
900 180.506
901 190.274
902 191.037
903 188.016
904 182.355
905 184.703
906 184.624
907 184.829
908 187.307
909 180.433
910	177.439499
911 187.801
912	176.404938
913 183.158
914	177.911621
915	170.487579
916 183.665
917 180.135
918 190.564
919 183.293
920	167.404160
921 190.292
922 180.788
923 182.496
924 192.083
925	176.736847
926	175.601303
927 192.664
928 181.073
929 200.282
930	179.853592
931 190.628
932 184.024
933 186.871
934 191.249
935	178.100433
936 181.863
937	177.328583
938	171.370346
939 187.182
940	179.045319
941 195.189
942 188.787
943 181.797
944 182.95
945 191.399
946 188.318
947 182.049
948	172.776367
949	165.233536
950	176.478455
951 189.761
952 186.195
953 182.457
954	174.236053
955 181.614
956	172.615921
957 183.87
958	177.549286
959 185.155
960	179.258194
961	179.046158
962 200.824
963 189.646
964	169.573639
965 189.435
966 191.858
967 187.181
968 187.028
969 180.671
970 195.609
971 182.606
972 196.827
973 187.144
974 183.056
975 189.355
976	173.043304
977 182.262
978 185.96
979	166.736343
980 183.06
981 190.101
982 184.685
983 181.51
984 194.344
985 180.576
986	171.372147
987	172.666901
988	171.529938
989 191.92
990 186.467
991 185.296
992	171.745773
993	178.782913
994 180.583
995	172.336212
996 187.099
997	176.971802
998 183.511
999 187.658
1000 183.79
1001	169.259003
