# Supplementary material for: Short-wavelength-sensitive 2 (Sws2) visual photopigment models combined with atomistic molecular simulations to predict spectral peaks of absorbance
Source: PLoS Comput Biol. 2020 Oct 21;16(10):e1008212. doi: 10.1371/journal.pcbi.1008212 (PMC7605715; doi:10.1371/journal.pcbi.1008212)
Supplement: S1 File — (ZIP) [file pcbi.1008212.s007.zip › S1_File/P-reticulata-SWS2-B-Angles/Angle4.dat]

0	90.567505
1	85.617744
2	91.564789
3	81.564377
4	84.969086
5	86.799828
6	82.286781
7	84.102501
8	85.493248
9	83.822014
10	87.542442
11	81.070435
12	84.556610
13	79.893303
14	87.285728
15	84.960327
16	80.038963
17	86.691940
18	85.269753
19	87.233002
20	88.883812
21	87.369171
22	80.177788
23	80.462006
24	78.751190
25	81.846039
26	89.887474
27	87.790436
28	85.501907
29	78.678520
30	88.831337
31	88.935791
32	91.283562
33	91.333725
34	86.163170
35	87.900269
36	87.114906
37	87.654434
38	86.734116
39	85.682617
40	86.802536
41	86.905327
42	87.868713
43	88.104034
44	93.401871
45	84.613106
46	88.444580
47	82.799721
48	88.582047
49	91.280777
50	93.943214
51	88.890648
52	82.747032
53	89.589355
54	93.633400
55	89.953827
56	91.674812
57	87.056847
58	86.486252
59	81.351669
60	87.184578
61	83.804649
62	90.156281
63	78.592293
64	79.917694
65	79.720177
66	83.632576
67	89.793526
68	82.531464
69	84.674423
70	87.461754
71	86.413574
72	88.026947
73	84.025261
74	83.562996
75	80.487404
76	88.474304
77	83.315735
78	83.795265
79	86.952415
80	86.339874
81	80.559303
82	84.189232
83	88.501488
84	78.878723
85	86.845894
86	82.123665
87	79.984123
88	80.370674
89	82.442886
90	83.003151
91	83.569084
92	85.819221
93	82.723473
94	77.596451
95	80.683830
96	78.635818
97	89.217850
98	80.212700
99	88.496819
100	89.309532
101	86.364807
102	81.289764
103	88.375069
104	82.288040
105	81.174988
106	84.449379
107	84.356888
108	86.331741
109	84.199013
110	83.548012
111	80.794807
112	82.513947
113	84.399895
114	80.644890
115	85.228394
116	81.909523
117	85.220795
118	78.826653
119	77.457108
120	77.252197
121	77.171623
122	79.099915
123	81.948380
124	78.869064
125	78.760315
126	78.877640
127	78.236496
128	79.672424
129	82.923126
130	81.516953
131	78.634697
132	78.484833
133	75.984810
134	83.220016
135	74.919380
136	80.387970
137	80.524986
138	81.167015
139	82.526497
140	80.392685
141	78.956688
142	83.471619
143	83.861343
144	76.857155
145	82.168083
146	80.137444
147	89.805847
148	84.165520
149	84.109070
150	79.697411
151	87.800804
152	80.286789
153	78.901527
154	80.783577
155	76.084602
156	81.932785
157	77.413795
158	88.839333
159	88.561005
160	85.807457
161	86.747711
162	81.644142
163	86.577621
164	83.663864
165	84.223572
166	77.092972
167	84.487244
168	81.819481
169	80.933228
170	84.961815
171	84.326515
172	81.268257
173	87.178535
174	89.067955
175	87.896530
176	90.138321
177	82.937569
178	83.427094
179	81.602142
180	86.522911
181	85.908051
182	87.731094
183	84.039017
184	81.973503
185	82.115150
186	84.789963
187	93.137634
188	79.402611
189	104.296875
190	87.779953
191	83.552711
192	84.881615
193	83.093689
194	101.321663
195	83.926041
196	85.929848
197	84.489777
198	87.017052
199	91.309563
200	89.481667
201	83.524544
202	87.149918
203	94.151329
204	94.658630
205	84.773369
206	87.023743
207	86.337471
208	87.150162
209	94.644630
210	80.122330
211	87.110703
212	82.788704
213	91.670616
214	80.157730
215	81.425201
216	95.773643
217	87.800964
218	81.271912
219	82.388718
220	74.867432
221	86.192886
222	83.193634
223	83.950531
224	78.932007
225	80.547127
226	86.167053
227	80.463943
228	81.010124
229	86.957664
230	88.734787
231	86.678978
232	87.225571
233	80.346939
234	86.023857
235	84.385117
236	88.998192
237	81.204941
238	84.966438
239	88.877350
240	90.096962
241	89.381805
242	93.281975
243	93.233002
244	86.738640
245	88.818817
246	95.641243
247	87.586647
248	90.799469
249	82.334091
250	90.564178
251	86.660294
252	97.168808
253	83.974968
254	90.922112
255	87.061218
256	92.179329
257	89.190727
258	91.599556
259	85.236771
260	84.361206
261	92.518364
262	90.788460
263	87.353432
264	91.552284
265	91.909172
266	100.261833
267	86.386963
268	92.181709
269	86.733482
270	90.791176
271	91.163635
272	93.106422
273	89.766541
274	84.942184
275	93.072617
276	89.948189
277	90.078285
278	89.535942
279	86.299271
280	87.377701
281	96.413132
282	87.934631
283	92.259048
284	92.671005
285	83.998924
286	85.110229
287	90.158035
288	92.963150
289	79.059311
290	102.430473
291	78.737190
292	95.939072
293	90.287651
294	88.278748
295	89.040962
296	85.891533
297	85.181244
298	82.358696
299	84.225227
300	83.799377
301	91.139717
302	86.366287
303	86.081932
304	92.414413
305	84.251419
306	84.296257
307	83.730919
308	86.595795
309	95.525719
310	87.205040
311	87.127441
312	92.407539
313	90.048416
314	91.083984
315	88.851784
316	88.221581
317	81.790390
318	82.825836
319	86.949417
320	91.932632
321	88.626534
322	93.544945
323	93.647049
324	93.737770
325	85.138443
326	86.433121
327	84.668289
328	88.545601
329	81.454803
330	83.011589
331	87.773941
332	78.751022
333	80.251495
334	86.738197
335	86.591827
336	88.236458
337	87.126068
338	84.013054
339	85.726868
340	80.160652
341	85.619064
342	88.704475
343	93.934303
344	89.936119
345	83.183250
346	83.998360
347	105.280617
348	86.992493
349	84.613953
350	88.909142
351	86.183922
352	85.281387
353	78.804832
354	85.924164
355	96.726746
356	88.250969
357	87.146614
358	88.313248
359	86.709473
360	88.253830
361	91.733498
362	86.053925
363	88.230598
364	80.751312
365	87.251755
366	93.917976
367	90.695129
368	86.988106
369	86.041199
370	91.751747
371	84.690857
372	83.850189
373	84.862099
374	78.040276
375	77.225464
376	82.620865
377	84.988930
378	83.546768
379	89.158020
380	84.775192
381	93.731575
382	81.164467
383	79.765091
384	90.241776
385	86.257874
386	87.111626
387	89.568954
388	92.293304
389	90.873940
390	89.601746
391	86.102554
392	85.281303
393	94.328674
394	88.741058
395	86.041718
396	79.359291
397	90.944054
398	90.604156
399	83.664352
400	93.522476
401	80.470863
402	76.944443
403	78.437981
404	76.210976
405	76.398674
406	76.977829
407	81.756973
408	89.886719
409	84.312325
410	82.529541
411	86.908897
412	71.240417
413	79.559250
414	76.833275
415	75.449738
416	79.103905
417	81.358673
418	82.635948
419	82.446419
420	81.268166
421	79.217064
422	79.086388
423	96.058464
424	86.581429
425	85.898613
426	84.534531
427	81.186966
428	84.608803
429	80.826675
430	86.609291
431	78.490974
432	85.940964
433	93.819672
434	86.394958
435	79.964676
436	89.130470
437	79.948891
438	92.747154
439	91.674370
440	88.236351
441	82.162682
442	94.026344
443	94.570000
444	84.762924
445	84.463966
446	90.395607
447	89.820221
448	88.198456
449	77.913544
450	82.363853
451	86.452156
452	87.610229
453	93.467812
454	87.627625
455	81.809998
456	101.806755
457	88.364990
458	86.079597
459	83.714081
460	87.905716
461	89.636086
462	90.854774
463	87.133987
464	80.414993
465	89.453827
466	84.492630
467	84.808022
468	89.417999
469	95.128014
470	88.259064
471	85.868584
472	83.696159
473	86.238022
474	95.299309
475	100.246399
476	95.991379
477	92.924957
478	88.606361
479	85.116219
480	87.671822
481	84.754555
482	90.167099
483	88.761398
484	90.338707
485	91.772446
486	86.665932
487	78.239326
488	88.360329
489	89.335068
490	98.544594
491	91.130852
492	89.299828
493	88.435875
494	89.991447
495	94.247643
496	91.272568
497	97.167137
498	89.223351
499	89.045219
500	82.409920
501	94.980530
502	86.053772
503	86.373871
504	86.131584
505	89.920395
506	82.649162
507	96.314499
508	86.954002
509	92.416283
510	89.137482
511	88.800522
512	85.721832
513	85.987160
514	83.628952
515	92.054367
516	81.593643
517	93.766602
518	88.771507
519	82.518623
520	87.641907
521	87.857033
522	86.107628
523	87.045479
524	86.123535
525	84.188667
526	96.056931
527	88.443336
528	91.356445
529	88.083946
530	81.683464
531	92.950760
532	85.741661
533	89.566948
534	84.514442
535	100.964607
536	84.818565
537	90.785637
538	96.407951
539	87.312370
540	98.034828
541	87.754837
542	83.021027
543	78.274445
544	93.649841
545	99.777794
546	88.841042
547	85.115334
548	87.945305
549	87.005402
550	85.687569
551	91.702797
552	89.728752
553	87.557289
554	97.411362
555	89.409370
556	85.773575
557	82.172440
558	81.457458
559	90.907494
560	88.913124
561	103.208115
562	83.096146
563	91.603653
564	90.319878
565	84.112892
566	87.300880
567	86.189934
568	78.691566
569	87.475456
570	84.012627
571	92.546127
572	84.047729
573	89.881035
574	91.011337
575	88.661644
576	80.102310
577	86.699951
578	83.365974
579	82.288445
580	78.821800
581	79.910973
582	80.127312
583	86.306999
584	86.690872
585	90.864357
586	84.668999
587	83.349594
588	89.841255
589	93.995316
590	89.662094
591	93.177040
592	96.069756
593	96.147377
594	92.943954
595	99.384109
596	83.510742
597	96.630600
598	81.589531
599	94.989510
600	88.040298
601	79.043625
602	84.977547
603	95.862656
604	89.928032
605	104.736053
606	83.403877
607	93.984398
608	96.437248
609	94.530701
610	82.977600
611	85.563423
612	93.626015
613	91.006302
614	93.074631
615	79.681091
616	79.204117
617	85.956383
618	85.902962
619	83.011612
620	84.580688
621	81.399185
622	81.528282
623	88.526779
624	95.684921
625	83.250343
626	77.357513
627	78.654099
628	80.707291
629	80.804985
630	87.398338
631	84.625427
632	84.205475
633	83.743690
634	94.901741
635	82.094124
636	84.706924
637	87.723679
638	81.224617
639	83.313782
640	92.984650
641	81.681717
642	81.835144
643	85.036873
644	86.375359
645	84.970680
646	81.571030
647	84.469856
648	86.936043
649	85.113838
650	80.599846
651	85.962753
652	79.966957
653	88.961929
654	83.863808
655	86.195839
656	82.064713
657	88.615616
658	81.243797
659	90.952179
660	81.615211
661	87.146820
662	85.869652
663	85.898277
664	84.527657
665	83.418221
666	89.263794
667	90.659187
668	84.212883
669	87.332138
670	83.811874
671	96.137413
672	85.954391
673	86.377380
674	86.951889
675	86.510376
676	82.538506
677	88.191986
678	85.268646
679	90.596436
680	91.586174
681	91.556702
682	85.240883
683	80.915413
684	95.188408
685	88.813309
686	88.741158
687	85.393585
688	91.471283
689	88.868881
690	82.741074
691	86.075394
692	80.157600
693	89.333725
694	83.570648
695	85.613960
696	84.915115
697	92.616058
698	86.277077
699	86.295517
700	82.179276
701	86.985054
702	93.300949
703	93.333397
704	84.013290
705	84.612373
706	88.730278
707	87.380394
708	86.157410
709	83.345856
710	89.389709
711	92.241318
712	86.476219
713	89.174385
714	83.211876
715	83.434372
716	81.768158
717	88.312782
718	87.037613
719	87.752724
720	83.912178
721	85.033760
722	86.791451
723	83.082161
724	86.471878
725	89.280518
726	81.529503
727	83.458656
728	77.173470
729	85.198387
730	87.934013
731	89.732803
732	86.259804
733	85.343575
734	81.143654
735	90.012932
736	85.191078
737	84.063583
738	82.834038
739	83.637848
740	86.500938
741	88.317238
742	85.750366
743	88.096970
744	87.659874
745	82.479469
746	81.545715
747	82.527542
748	82.465172
749	91.355782
750	88.085838
751	84.439178
752	83.987839
753	89.731064
754	82.922493
755	88.771286
756	90.226967
757	80.099861
758	88.436600
759	81.871201
760	85.330254
761	91.582642
762	87.904083
763	83.308563
764	90.391174
765	82.543976
766	84.633202
767	85.620705
768	88.681564
769	86.468513
770	90.009094
771	87.017403
772	82.173752
773	90.267517
774	83.953751
775	87.220497
776	87.381294
777	82.125420
778	82.294785
779	84.416428
780	86.274925
781	91.200798
782	87.617676
783	91.236938
784	87.719734
785	84.189636
786	87.767403
787	81.048149
788	89.923286
789	91.606430
790	85.786064
791	88.696297
792	86.437195
793	90.720238
794	90.559799
795	84.750771
796	86.208733
797	82.776596
798	87.135010
799	88.065102
800	86.804657
801	84.551628
802	90.884834
803	89.963593
804	83.994316
805	85.684639
806	86.977768
807	81.486938
808	85.154694
809	90.152473
810	78.586090
811	87.446754
812	82.975662
813	94.813370
814	92.264420
815	88.300720
816	81.614632
817	87.248138
818	88.959427
819	86.333542
820	88.855576
821	88.758362
822	89.901680
823	84.519966
824	86.565109
825	88.262634
826	86.237534
827	90.445045
828	88.103020
829	89.614830
830	86.723160
831	90.896492
832	90.228020
833	92.017982
834	94.347092
835	90.840050
836	80.885155
837	85.120087
838	90.503860
839	90.893044
840	86.447830
841	91.543633
842	92.742554
843	87.276863
844	84.564781
845	92.931877
846	83.182449
847	85.178360
848	86.208359
849	87.446960
850	88.032440
851	87.993599
852	89.634239
853	92.026169
854	87.491302
855	88.582588
856	84.687233
857	85.799782
858	89.513741
859	85.633308
860	87.499611
861	90.779312
862	88.032402
863	83.582230
864	85.830673
865	83.503899
866	87.125992
867	92.558144
868	88.649422
869	83.431168
870	84.979645
871	95.109390
872	83.584732
873	90.101898
874	88.755943
875	93.266945
876	88.317627
877	90.023041
878	87.403397
879	93.099617
880	88.816078
881	91.131813
882	84.381966
883	91.642906
884	87.964348
885	89.785286
886	88.999336
887	93.439758
888	94.328583
889	88.873444
890	93.535973
891	88.585121
892	86.635826
893	84.756958
894	90.410416
895	96.294571
896	93.881989
897	90.804764
898	83.847305
899	92.107460
900	89.776245
901	91.501045
902	89.288788
903	84.460793
904	92.443832
905	85.801926
906	85.670143
907	89.918976
908	82.436501
909	90.633537
910	87.289650
911	90.694717
912	91.386444
913	86.947815
914	93.342857
915	92.190002
916	87.644203
917	94.969383
918	89.199516
919	96.602112
920	84.151421
921	82.656952
922	85.887497
923	91.890282
924	89.601585
925	88.593689
926	94.850952
927	84.740189
928	85.354134
929	89.388023
930	82.318352
931	89.562042
932	92.545341
933	89.615021
934	90.436417
935	91.174980
936	83.441193
937	95.592529
938	86.598572
939	86.770050
940	84.236900
941	89.044197
942	84.418106
943	82.005592
944	82.617348
945	86.051529
946	84.895569
947	90.793358
948	85.845604
949	84.975792
950	87.287125
951	88.484322
952	83.137466
953	84.040565
954	86.996635
955	81.848007
956	82.958359
957	80.416138
958	78.770226
959	85.356285
960	83.494080
961	85.218407
962	82.328041
963	83.461937
964	88.641068
965	85.641441
966	84.210052
967	84.121681
968	84.096397
969	87.002083
970	81.472931
971	85.254326
972	83.520752
973	86.355385
974	84.265961
975	85.960197
976	85.580544
977	86.715408
978	76.723946
979	88.249443
980	89.797829
981	85.722336
982	83.215744
983	81.564796
984	89.455742
985	85.189705
986	91.563812
987	79.480545
988	83.588303
989	86.795570
990	86.648895
991	80.990471
992	85.989830
993	82.079567
994	88.151993
995	82.229881
996	84.321236
997	78.337280
998	78.636536
999	82.307060
1000	86.585205
1001	84.225945
