# Supplementary material for: Short-wavelength-sensitive 2 (Sws2) visual photopigment models combined with atomistic molecular simulations to predict spectral peaks of absorbance
Source: PLoS Comput Biol. 2020 Oct 21;16(10):e1008212. doi: 10.1371/journal.pcbi.1008212 (PMC7605715; doi:10.1371/journal.pcbi.1008212)
Supplement: S1 File — (ZIP) [file pcbi.1008212.s007.zip › S1_File/P-reticulata-SWS2-B-Angles/Torsion10.dat]

0	168.171616
1	161.178223
2	154.203766
3	134.295410
4	140.808517
5	135.650589
6	149.322052
7	157.596741
8	149.244217
9	139.895599
10	148.298920
11	152.340530
12	160.893143
13	141.357239
14	107.693771
15	145.566650
16	133.487396
17	131.302994
18	171.521484
19	158.449585
20	163.936569
21	99.529732
22	149.198517
23	159.174057
24	132.050491
25	135.520767
26	120.046494
27	147.131912
28	82.752350
29	155.503906
30	146.838715
31	133.359238
32	131.146164
33	147.171570
34	141.497574
35	132.162003
36	175.898575
37	157.178238
38	118.005905
39	145.153534
40	144.014511
41	152.032379
42	152.236481
43	142.019669
44	142.755600
45	116.016510
46	133.055588
47	148.932587
48	159.321060
49	151.890030
50	152.531189
51	155.150146
52	124.225517
53	154.654633
54	156.751282
55	126.990814
56	155.999496
57	121.173691
58	124.594002
59	143.896378
60	165.193787
61	168.769974
62	154.150574
63	143.147720
64	134.351761
65	144.634293
66	132.215729
67	165.310593
68	134.579178
69	157.763443
70	134.383469
71	129.503067
72	137.069839
73	156.740173
74	156.093491
75	155.869904
76	160.254822
77	143.911102
78	155.215439
79	152.018600
80	153.502029
81	117.752266
82	132.771622
83	169.758163
84	133.429123
85	136.057587
86	157.968369
87	153.968033
88	120.993690
89	146.475189
90	140.533844
91	176.468262
92	128.857498
93	159.277924
94	111.056892
95	135.710114
96	119.194244
97	131.538803
98	137.070587
99	153.866592
100	133.656326
101	115.733673
102	156.595337
103	164.225769
104	161.290695
105	168.154587
106	134.356186
107	128.201889
108	130.648941
109	148.075592
110	112.821220
111	139.494507
112	126.546593
113	152.739014
114	106.415062
115	158.878540
116	151.647949
117	155.656387
118	137.829880
119	141.730743
120	121.054680
121	111.333580
122	120.385582
123	119.794319
124	154.910721
125	152.516418
126	157.048431
127	140.460693
128	103.085571
129	138.731064
130	116.562447
131	145.755630
132	135.303680
133	95.604942
134	142.722427
135	78.039970
136	130.060791
137	144.571060
138	139.193466
139	152.131165
140	147.624756
141	140.811508
142	139.155930
143	118.391388
144	130.924957
145	131.669693
146	133.616562
147	139.390625
148	150.225082
149	146.525604
150	156.852646
151	93.631195
152	117.627373
153	160.393768
154	150.050980
155	138.796692
156	133.547409
157	120.803780
158	135.892227
159	144.017136
160	142.930313
161	123.868622
162	157.136337
163	122.321724
164	146.400696
165	133.403870
166	142.648224
167	134.541016
168	158.473740
169	153.848831
170	161.077179
171	103.622444
172	156.389175
173	98.910568
174	152.954208
175	163.789581
176	135.567276
177	156.161575
178	144.678772
179	98.045135
180	163.181885
181	127.224655
182	144.849731
183	138.060089
184	140.589172
185	134.876373
186	115.637505
187	170.215393
188	158.268158
189	165.644943
190	155.851364
191	142.501434
192	131.479614
193	128.478012
194	160.832977
195	156.466507
196	155.900085
197	118.316620
198	148.471451
199	128.787659
200	153.222046
201	144.462952
202	141.819687
203	138.016983
204	157.492859
205	157.559250
206	152.046249
207	144.609390
208	104.638992
209	164.574570
210	132.587753
211	148.956558
212	157.912079
213	148.215240
214	160.289047
215	141.942200
216	157.775681
217	165.110382
218	147.594452
219	155.100647
220	160.884293
221	152.335358
222	123.871223
223	126.670845
224	152.023972
225	152.826431
226	155.066574
227	151.753815
228	140.270447
229	159.929413
230	168.993729
231	150.490753
232	166.505661
233	156.900085
234	158.778854
235	147.938736
236	163.390396
237	139.917999
238	155.267487
239	148.505066
240	157.327179
241	176.490463
242	158.549515
243	150.466080
244	-179.809082
245	155.888840
246	152.230377
247	147.681396
248	168.853256
249	158.332993
250	134.007080
251	149.269714
252	164.397690
253	126.259331
254	151.616989
255	131.160782
256	168.917938
257	160.226547
258	143.458038
259	123.234238
260	125.393898
261	156.962982
262	148.242294
263	144.639923
264	146.955643
265	149.140610
266	134.998093
267	125.688148
268	149.001572
269	159.893311
270	151.374130
271	140.415176
272	149.288086
273	133.241394
274	152.789474
275	137.805267
276	149.706436
277	130.099319
278	154.213943
279	134.598450
280	130.346939
281	148.271942
282	131.578171
283	152.486404
284	164.672211
285	144.664886
286	135.849564
287	130.638199
288	149.213943
289	145.206284
290	156.898697
291	143.793671
292	152.112595
293	170.085052
294	136.318390
295	156.358612
296	143.902603
297	143.361893
298	121.110321
299	127.470665
300	152.531555
301	168.353714
302	109.865463
303	147.551758
304	173.217346
305	166.783447
306	119.440392
307	148.963531
308	115.623215
309	154.021637
310	138.654999
311	130.365402
312	153.494934
313	145.250076
314	153.159134
315	150.893036
316	144.844849
317	122.570038
318	134.280807
319	158.165039
320	161.903854
321	142.162827
322	137.557892
323	152.043716
324	154.685028
325	149.177048
326	86.379646
327	157.509155
328	169.868912
329	136.531281
330	150.864670
331	142.112350
332	124.087357
333	142.746140
334	160.373062
335	122.315559
336	143.086533
337	155.201401
338	169.008911
339	159.967255
340	137.824615
341	151.080627
342	146.582886
343	136.025574
344	135.846725
345	164.609299
346	163.385284
347	149.484909
348	130.369507
349	122.856720
350	162.127594
351	138.310516
352	151.173981
353	122.278435
354	156.709595
355	144.846466
356	162.651016
357	138.798798
358	131.449936
359	157.134003
360	153.481598
361	135.238373
362	160.346176
363	163.110840
364	85.932823
365	161.175629
366	162.465073
367	116.555458
368	135.647583
369	169.772430
370	144.105881
371	150.091019
372	145.782928
373	116.522957
374	153.147461
375	145.558014
376	145.785095
377	144.214066
378	156.044693
379	145.476898
380	139.400894
381	126.186569
382	124.955170
383	142.179489
384	155.298096
385	157.300369
386	148.897247
387	159.698975
388	152.361206
389	138.737167
390	135.204559
391	166.458755
392	148.099258
393	132.667862
394	160.561951
395	147.572632
396	165.000198
397	149.659424
398	125.947601
399	146.619797
400	126.005013
401	126.491638
402	154.280746
403	134.701752
404	146.189453
405	126.150055
406	158.510376
407	143.830139
408	150.397461
409	137.928574
410	113.052429
411	137.321487
412	154.921234
413	147.204453
414	157.317352
415	134.000412
416	133.599030
417	109.401283
418	160.678757
419	122.808990
420	142.545013
421	136.091278
422	138.551971
423	175.445709
424	173.521988
425	161.048111
426	155.030441
427	138.822372
428	119.370331
429	122.691383
430	129.204498
431	125.101051
432	165.438919
433	153.167313
434	156.687134
435	141.508392
436	163.170959
437	125.859406
438	153.923065
439	163.894333
440	138.391586
441	125.937683
442	156.234070
443	143.779938
444	116.083038
445	160.718750
446	176.320572
447	117.833054
448	147.971527
449	124.757614
450	133.916092
451	139.161621
452	162.284195
453	147.278961
454	137.817749
455	127.450691
456	141.019714
457	143.464050
458	138.879456
459	155.493774
460	139.877029
461	156.476501
462	148.172379
463	107.263046
464	157.705734
465	141.684006
466	150.064987
467	126.341263
468	165.539307
469	139.576935
470	145.480438
471	163.315216
472	160.686157
473	174.845062
474	149.615967
475	179.884827
476	143.746094
477	151.235214
478	129.444199
479	125.462738
480	134.410126
481	119.250435
482	164.792496
483	178.531952
484	171.447495
485	155.958786
486	146.970688
487	138.005356
488	176.472473
489	119.340233
490	152.490402
491	131.525330
492	145.526642
493	142.640091
494	160.954636
495	155.884766
496	125.448517
497	159.491043
498	157.296005
499	92.919678
500	-165.024826
501	147.905045
502	131.047379
503	152.176529
504	125.121185
505	149.074097
506	163.504517
507	174.073639
508	155.477631
509	131.475708
510	122.648277
511	166.162979
512	139.899704
513	128.335205
514	143.800079
515	154.260941
516	132.235916
517	155.551666
518	140.387909
519	98.132240
520	157.742966
521	126.257240
522	161.770630
523	157.244247
524	153.403275
525	178.504562
526	137.423950
527	151.856232
528	169.175064
529	171.372162
530	159.511307
531	125.571091
532	83.789734
533	149.770584
534	114.314659
535	153.068817
536	130.092896
537	134.200150
538	156.629288
539	131.721268
540	160.500656
541	139.898148
542	152.757553
543	148.276260
544	163.956177
545	172.110565
546	107.310715
547	112.763931
548	147.639023
549	126.441833
550	139.923538
551	142.065872
552	158.450943
553	151.980453
554	146.753738
555	97.581009
556	115.502228
557	178.484100
558	163.532715
559	155.227722
560	149.812027
561	163.791428
562	148.729721
563	150.195221
564	144.663818
565	153.797272
566	139.811859
567	143.292938
568	134.754196
569	171.284012
570	147.705444
571	135.526657
572	151.904251
573	137.298141
574	120.294357
575	158.938828
576	172.294632
577	167.169403
578	144.815918
579	143.404495
580	138.098465
581	103.120377
582	139.158005
583	143.546295
584	169.450623
585	155.382278
586	131.748276
587	119.370110
588	140.861221
589	165.270035
590	157.235947
591	140.780716
592	156.182831
593	168.628723
594	157.561737
595	141.496185
596	159.151550
597	153.880676
598	144.677673
599	138.969986
600	159.551498
601	143.377045
602	145.565170
603	145.254105
604	165.539215
605	157.596725
606	123.311279
607	160.731812
608	154.039230
609	143.475113
610	133.955536
611	136.691620
612	139.356323
613	156.801346
614	135.763382
615	158.771515
616	141.265854
617	165.111816
618	149.626984
619	129.015839
620	118.879990
621	99.158211
622	131.406448
623	157.543793
624	137.689667
625	118.960724
626	131.458298
627	115.285461
628	114.408745
629	142.211227
630	144.170105
631	138.900803
632	91.631989
633	144.919540
634	164.382492
635	114.809166
636	149.562698
637	141.172195
638	85.554932
639	91.991997
640	137.527908
641	121.052536
642	151.900406
643	131.513077
644	139.397202
645	141.575928
646	140.030701
647	133.638840
648	135.797241
649	163.508453
650	120.598740
651	164.543900
652	178.436569
653	146.711197
654	140.279556
655	133.418503
656	145.455902
657	158.592743
658	151.842453
659	125.298317
660	128.098282
661	126.058723
662	129.074127
663	150.669647
664	135.702316
665	149.970200
666	156.089554
667	145.990021
668	103.259537
669	109.147392
670	133.364838
671	132.901825
672	147.257370
673	137.405228
674	157.902054
675	120.994232
676	151.018982
677	129.065491
678	140.176193
679	116.427597
680	140.207733
681	121.900543
682	164.535782
683	132.928207
684	170.702713
685	133.745163
686	117.764397
687	125.681969
688	154.829453
689	128.525757
690	123.440865
691	125.436920
692	157.865860
693	115.919228
694	155.336975
695	103.818642
696	144.306015
697	95.193542
698	164.224976
699	147.621658
700	107.714699
701	161.192947
702	126.854118
703	141.145599
704	155.336105
705	137.434250
706	115.813004
707	165.879761
708	107.039200
709	119.970551
710	124.768829
711	138.230042
712	142.739487
713	133.791595
714	119.221497
715	97.076965
716	123.901993
717	155.985886
718	117.895157
719	147.438675
720	142.535034
721	159.186951
722	145.521744
723	153.265579
724	178.494049
725	126.192978
726	122.717262
727	135.702881
728	107.419258
729	138.262100
730	137.733017
731	178.652069
732	138.885956
733	109.501846
734	169.643219
735	153.556900
736	128.396149
737	145.414719
738	172.763519
739	161.690430
740	149.493652
741	81.425346
742	148.854797
743	140.844818
744	139.766281
745	161.818710
746	119.767952
747	120.694267
748	109.464813
749	147.731873
750	142.397369
751	134.467728
752	159.409042
753	163.857178
754	151.625488
755	147.134201
756	122.829163
757	141.800476
758	121.881065
759	131.882690
760	152.348877
761	112.490036
762	132.517059
763	125.147484
764	165.207214
765	164.029617
766	157.068176
767	121.977402
768	127.321434
769	157.528732
770	130.493881
771	162.221741
772	152.244751
773	130.026505
774	138.887924
775	136.082596
776	121.614334
777	133.888672
778	160.290955
779	114.326630
780	131.389648
781	129.084274
782	126.792564
783	140.700409
784	142.767441
785	152.774338
786	146.012390
787	120.389107
788	137.120117
789	146.386581
790	145.431976
791	143.445740
792	134.226746
793	125.340393
794	129.373505
795	144.325272
796	159.013763
797	148.138199
798	158.770676
799	146.412094
800	152.374695
801	137.436035
802	127.384109
803	158.923737
804	138.434494
805	123.969315
806	120.667519
807	167.087830
808	165.506760
809	127.099426
810	147.717163
811	134.113098
812	146.238998
813	118.397041
814	138.362701
815	137.048752
816	103.313103
817	144.887344
818	114.546829
819	127.029243
820	127.904282
821	155.630447
822	132.816650
823	143.963638
824	137.924408
825	147.436050
826	142.959671
827	147.452560
828	162.089783
829	171.001923
830	140.131531
831	156.148514
832	157.638077
833	147.713089
834	151.628784
835	151.448273
836	146.388504
837	154.541626
838	146.045441
839	133.481064
840	156.703537
841	133.609833
842	145.079010
843	156.377258
844	132.329147
845	164.897278
846	139.099289
847	163.224442
848	135.495422
849	105.843102
850	148.426788
851	150.156876
852	118.975349
853	154.427963
854	136.724350
855	151.168442
856	142.270981
857	140.631271
858	149.210770
859	141.057861
860	142.365204
861	137.000381
862	128.113281
863	173.884323
864	149.793121
865	160.838257
866	151.176941
867	143.496750
868	146.662109
869	153.243027
870	161.500732
871	163.282425
872	105.066422
873	156.024170
874	151.382446
875	139.765671
876	154.253738
877	143.921417
878	135.580536
879	138.178848
880	151.175446
881	128.533279
882	155.282471
883	123.993507
884	161.390976
885	133.165436
886	160.318863
887	144.090073
888	146.841064
889	123.473785
890	135.772827
891	121.037605
892	145.765091
893	140.870117
894	152.261734
895	137.553329
896	172.788742
897	145.241257
898	126.283463
899	146.113876
900	147.640930
901	158.213531
902	142.262085
903	143.130203
904	120.384270
905	141.181900
906	150.404739
907	137.122604
908	156.841339
909	109.626266
910	138.251511
911	138.824707
912	108.303886
913	144.093567
914	146.154129
915	146.488602
916	136.299286
917	172.829041
918	135.415619
919	148.564407
920	134.402145
921	149.837006
922	122.128769
923	174.158020
924	167.731339
925	138.516327
926	153.030182
927	121.087387
928	134.108261
929	120.959770
930	149.663757
931	138.741058
932	140.975555
933	162.881927
934	143.939529
935	154.106339
936	144.784119
937	156.825104
938	131.410141
939	137.092300
940	176.031158
941	140.735870
942	163.634033
943	113.776794
944	148.606339
945	122.346581
946	139.462784
947	147.876541
948	135.344727
949	140.202438
950	143.385696
951	140.104050
952	137.543152
953	115.302536
954	106.743599
955	147.293442
956	166.276093
957	123.355812
958	150.706116
959	169.562042
960	146.751862
961	97.272690
962	139.616104
963	165.411392
964	175.835373
965	125.451614
966	143.833679
967	137.533783
968	137.783325
969	152.020523
970	163.854248
971	167.208908
972	133.463165
973	146.494186
974	143.956116
975	169.880753
976	146.838348
977	127.178001
978	151.813034
979	167.142090
980	131.620712
981	166.274582
982	135.894073
983	142.779510
984	100.641991
985	158.370575
986	152.637939
987	147.605194
988	149.977814
989	136.921906
990	140.325882
991	94.089806
992	149.977844
993	135.227646
994	123.033661
995	116.976372
996	161.099258
997	165.727203
998	133.515625
999	108.320129
1000	155.618866
1001	159.967072
