# Supplementary material for: Short-wavelength-sensitive 2 (Sws2) visual photopigment models combined with atomistic molecular simulations to predict spectral peaks of absorbance
Source: PLoS Comput Biol. 2020 Oct 21;16(10):e1008212. doi: 10.1371/journal.pcbi.1008212 (PMC7605715; doi:10.1371/journal.pcbi.1008212)
Supplement: S2 File — Median values associated with all 19 analyzed parameters are provided for each Sws2 sequence with the experimental spectral peak of absorbance. Rows are highlighted based on absorbance, with blue and violet corresponding to λmax values >430 nm vs. λmax values <430 nm, respectively. Columns X and Y give the predicted λmax for the full model and leave-one-out models respectively with Z and AA showing the corresponding absolute value for the error. (XLSX) [file pcbi.1008212.s008.xlsx]

## Sheet: Sws2 Median Data
id.no	Species	Torsion1	Torsion2	Torsion3	Torsion4	Torsion5	Torsion6	Torsion7	Torsion8	Torsion9	Torsion10	Torsion11	Torsion12	Torsion13	Torsion14	Torsion15	Angle1	Angle2	Angle3	Angle4	AUC-RMSF	lam_max	Lam_max pred (full model)	Lam_max pred (leave one out)	Full model error (abs)	Leave one out error (abs)
1	V-variegatus-SWS2A	-61.9	0.61	2.01	181.36	170.56	-53.68	185.6	180.87	-50.38	137.97	185.77	4.99	126.48	70.45	2.29	125.48	73.7	130.32	84.51	1	485.4	477.494	472.349	7.90605	13.0514
2	V-variegatus-SWS2B	-58.97	0.25	1.48	187.73	139.09	-64.39	-63.87	182.67	-43.48	151.61	163.72	-13.55	128.62	71.13	2.65	125.54	62.51	130.8	77.69	1.48	415.8	422.74	424.384	6.94012	8.58373
3	M-achne-SWS2A	-54.93	0.47	0.87	181.17	154.41	-66.48	-64.57	182.31	-43.6	140.88	173.3	-7.45	122.79	72.91	1.96	125.58	62.97	129.96	78.48	1.22	451.9	448.336	446.801	3.56425	5.09908
4	P-olivaceus-SWS2A	-59.8	0.26	1.4	183.87	156.86	-56.5	-68.32	179.3	-53.68	143.9	182.17	2.23	128.14	71.7	2.07	125.05	59.82	130.1	75.97	0.82	465.6	471.571	474.172	5.97053	8.57237
5	P-reticulata-SWS2A	-57.46	-0.33	1.65	187.9	134.37	-62.88	-64	182.54	-46.53	146.51	174.02	-3.94	130.55	71.52	2.67	125.53	60.47	131.36	77.58	0.83	438	436.789	436.602	1.21126	1.3978
6	P-reticulata-SWS2B	-63.44	0.6	0.65	182.85	184.54	-59.09	-63.38	179.05	-47.8	144.19	179.41	-1.67	124.67	70.75	4.22	126.7	69.75	133.49	86.4	1	408	400.671	394.302	7.32868	13.6976
7	O-latipes-SWS2A	-59.11	0.43	0.55	187.58	140.66	-62.93	-63.33	179.49	-47.37	148.87	169.35	-8.11	129.22	70.66	2.45	125.38	61.51	130.72	77.28	0.9	439	432.164	429.712	6.83643	9.28793
8	O-latipes-SWS2B	-61.36	0.85	1.2	181.27	179.15	-58.08	-65.09	179.73	-41.6	147.27	180.12	-1.08	128.95	69.99	4.45	126.62	66.76	133.29	85.21	1.02	405	408.316	410.727	3.31646	5.72697
9	L-goodei-SWS2A	-59.69	1.04	1.74	182.11	162.01	-45.01	185.68	182.96	-54.3	133.14	184.84	3.56	128.93	68.26	2.73	125.94	74.5	131.28	85.4	1.14	448	456.349	459.098	8.34911	11.0979
10	L-goodei-SWS2B	-59.53	1.17	0.05	182.74	167.88	-59.09	-63.81	180.32	-30.42	161.13	167.17	-13.42	123.99	69.24	1.61	126.48	64.31	131.58	84.04	1.01	397	402.363	407.164	5.36325	10.164
11	D-rerio-SWS2	-57.38	0.84	2.58	190.27	138.89	-59.91	-63.6	181.87	-38.16	156.92	153.54	-22.03	129.84	70.32	1.74	125.78	68.1	130.53	81.25	1.51	416	412.975	399.979	3.02451	16.0214
